# Supplementary material for: Agro-physiological and transcriptome profiling reveal key genes associated with potato tuberization under different nitrogen regimes in aeroponics
Source: PLoS One. 2025 Mar 28;20(3):e0320313. doi: 10.1371/journal.pone.0320313 (PMC11952238; doi:10.1371/journal.pone.0320313)
Supplement: S1 File — Suppl. Excel sheet S1. DEGs in Kufri Jyoti for High N vs Low N (Tuber tissue). Suppl. Excel sheet S2. DEGs in Kufri Pukhraj for High N vs Low N (Tuber tissue). Suppl. Excel sheet S3. DEGs in Kufri Jyoti for High N vs Low N (Leaf tissue). Suppl. Excel sheet S4. DEGs in Kufri Pukhraj for High N vs Low N (Leaf tissue). Suppl. Excel sheet S5. Gene Ontology (GO) in Kufri Jyoti for High N vs Low N (Tuber tissue). Suppl. Excel sheet S6. Gene Ontology (GO) in Kufri Pukhraj for High N vs Low N (Tuber tissue). Suppl. Excel sheet S7. Gene Ontology (GO) in Kufri Jyoti for High N vs Low N (Leaf tissue). Suppl. Excel sheet S8. Gene Ontology (GO) in Kufri Pukhraj for High N vs Low N (Leaf tissue). Suppl. Excel sheet S9. KEGG pathways in Kufri Jyoti for High N vs Low N (Tuber tissue). Suppl. Excel sheet S10. KEGG pathways in Kufri Pukhraj for High N vs Low N (Tuber tissue). Suppl. Excel sheet S11. KEGG pathways in Kufri Jyoti for High N vs Low N (Leaf tissue). Suppl. Excel sheet S12. KEGG pathways in Kufri Pukhraj for High N vs Low N (Leaf tissue). Suppl. Excel sheet S13. DEGs in Kufri Pukhraj vs Kufri Jyoti under Low N (Tuber tissue). Suppl. Excel sheet S14. DEGs in Kufri Pukhraj vs Kufri Jyoti under High N (Tuber tissue). Suppl. Excel sheet S15. DEGs in Kufri Pukhraj vs Kufri Jyoti under Low N (Leaf tissue). Suppl. Excel sheet S16. DEGs in Kufri Pukhraj vs Kufri Jyoti under High N (Leaf tissue). Suppl. Fig. S17. Venn diagrams showing common genes (up-regulated and down-regulated) between tuber and leaf tissues of Kufri Jyoti and Kufri Pukhraj. Suppl. Table S18. RNA-seq data summary and reference mapping with the Potato genome. Suppl. Table S19. DEGs summary in high N vs. low N. Suppl. Table S20. GO annotation summary in high N vs. low N. Suppl. Table S21. KEGG Annotation Statistics of DEG in high N vs. low N. Suppl. Table S22. KEGG Pathway classification of DEG in high N vs. low N. Suppl. Table S23. Validation of selected genes through RT-qPCR analysis in high N vs. low N. (ZIP) [file pone.0320313.s001.zip › Suppl. files_updated_20-2-25/Suppl. Excel sheet S13_Pukhraj vs Jyoti_LN_Tuber_DEG.xlsx]

## Sheet: Inf
Suppl. Excel sheet S13. DEGs in Kufri Pukhraj vs Kufri Jyoti under Low N (Tuber tissue)

## Sheet: Upregulated
Gene_Name/ID	Locus	log2Foldchange	Pvalue	Gene_Description
PGSC0003DMG400010139	Chr_ST4.03ch03:49644578-49645247	12.2229	0.00625	Cysteine protease inhibitor 1
PGSC0003DMG400010170	Chr_ST4.03ch03:49838682-49840071	10.7839	0.0076	Miraculin
PGSC0003DMG400028022	Chr_ST4.03ch10:9166869-9171573	6.62449	0.0055	Sterol desaturase
PGSC0003DMG400010146	Chr_ST4.03ch03:49448371-49449153	6.59533	5e-05	Kunitz-type tuber invertase inhibitor
PGSC0003DMG400010169	Chr_ST4.03ch03:43936157-43938595	6.30314	0.00035	Beta-carotene hydroxylase
PGSC0003DMG400010143	Chr_ST4.03ch03:49548298-49549151	6.15189	5e-05	Cysteine protease inhibitor 1
PGSC0003DMG401021841	Chr_ST4.03ch01:45392230-45399306	5.84107	0.03825	Replication factor A
PGSC0003DMG401001552	Chr_ST4.03ch09:57317425-57322509	5.46255	0.03225	3-isopropylmalate dehydratase
PGSC0003DMG400008850	Chr_ST4.03ch09:2039526-2046175	4.83928	0.00035	Short-chain dehydrogenase
PGSC0003DMG400012032	Chr_ST4.03ch04:2368348-2368930	4.69888	0.0089	Gamma-gliadin
PGSC0003DMG400000079	Chr_ST4.03ch01:72843418-72848705	4.61348	5e-05	BCL-2-associated athanogene 6
PGSC0003DMG400031199	Chr_ST4.03ch04:54585021-54586326	4.56945	0.00865	Cytochrome P450
PGSC0003DMG401023580	Chr_ST4.03ch04:8220759-8221351	4.51766	0.0133	Lipid binding protein
PGSC0003DMG400030255	Chr_ST4.03ch03:6228678-6230212	4.40149	0.012	Sn-1 protein
PGSC0003DMG400024205	Chr_ST4.03ch07:7207586-7209345	4.29408	5e-05	Pit1 protein
PGSC0003DMG400014509	Chr_ST4.03ch08:42987477-42990196	4.17502	0.00015	BURP domain-containing protein
PGSC0003DMG400031127	Chr_ST4.03ch01:67139255-67140626	4.15335	5e-05	Non-specific lipid-transfer protein
PGSC0003DMG401005482	Chr_ST4.03ch07:11792598-11797949	4.13072	0.00665	E2F4,5
PGSC0003DMG400009511	Chr_ST4.03ch03:44035250-44036076	4.13027	5e-05	Aspartic protease inhibitor 8
PGSC0003DMG400033590	Chr_ST4.03ch01:82363016-82364416	4.12444	0.0147	Periaxin
PGSC0003DMG400016225	Chr_ST4.03ch11:2753614-2761615	4.12018	0.0161	ATP-binding cassette transporter
PGSC0003DMG400020999	Chr_ST4.03ch08:6045341-6050086	4.1012	5e-05	Lipoxygenase
PGSC0003DMG400019357	Chr_ST4.03ch09:47956622-47958538	4.01102	0.01745	Lipid binding protein
PGSC0003DMG400039214	Chr_ST4.03ch08:52521962-52522379	4.0001	0.01645	Arachidonic acid-induced DEA1
PGSC0003DMG402024737	Chr_ST4.03ch01:76876596-76878243	3.99181	0.00225	Alpha-L-fucosidase 2
PGSC0003DMG400005808	Chr_ST4.03ch08:5544949-5550339	3.97734	0.0496	Valacyclovir hydrolase
PGSC0003DMG400013443	Chr_ST4.03ch03:370273-373324	3.94324	0.04675	Acyltransferase
PGSC0003DMG400029420	Chr_ST4.03ch12:57157075-57162030	3.85553	0.0029	Zinc finger protein
PGSC0003DMG400022659	Chr_ST4.03ch01:58572018-58575739	3.83828	5e-05	UPF0497 membrane protein In26
PGSC0003DMG400008485	Chr_ST4.03ch09:109840-110859	3.8345	0.01585	Major latex
PGSC0003DMG400023040	Chr_ST4.03ch05:34942279-34945565	3.81188	0.0401	Conserved gene of unknown function
PGSC0003DMG400001914	Chr_ST4.03ch00:12392443-12405044	3.80887	0.00015	(-)-germacrene D synthase
PGSC0003DMG400030332	Chr_ST4.03ch06:56814528-56816918	3.80861	0.00985	Protein phosphatase 2C
PGSC0003DMG400010128	Chr_ST4.03ch03:43944959-43945792	3.80484	5e-05	Serine protease inhibitor 7
PGSC0003DMG400022344	Chr_ST4.03ch02:35138524-35140474	3.79737	0.01805	FAD-linked oxidoreductase 1
PGSC0003DMG400000465	Chr_ST4.03ch11:39573286-39577406	3.77339	0.00045	Zinc finger protein
PGSC0003DMG400015769	Chr_ST4.03ch02:44019802-44024765	3.7307	0.00715	Conserved gene of unknown function
PGSC0003DMG400007113	Chr_ST4.03ch06:54989087-54994044	3.72679	5e-05	Fatty acyl-CoA reductase 3
PGSC0003DMG403029631	Chr_ST4.03ch09:58552128-58553942	3.72329	0.04535	F-box family protein
PGSC0003DMG400021195	Chr_ST4.03ch02:28832137-28834159	3.69835	0.0001	UPF0497 membrane protein 15
PGSC0003DMG401017239	Chr_ST4.03ch09:56142814-56149370	3.67208	0.0463	Deacetoxyvindoline 4-hydroxylase
PGSC0003DMG400000678	Chr_ST4.03ch07:44804949-44806430	3.61653	0.0001	Metallocarboxypeptidase inhibitor
PGSC0003DMG400003461	Chr_ST4.03ch02:18499281-18502077	3.60843	0.00015	3-hydroxy-3-methylglutaryl coenzyme A reductase
PGSC0003DMG400013547	Chr_ST4.03ch07:40610341-40613974	3.6071	0.00395	Sucrose sythase
PGSC0003DMG400030349	Chr_ST4.03ch06:57074753-57076893	3.59649	0.00045	CYP86A33 fatty acid omega-hydroxylase
PGSC0003DMG401010918	Chr_ST4.03ch11:37370692-37377091	3.58625	0.01425	Conserved gene of unknown function
PGSC0003DMG400026131	Chr_ST4.03ch06:46111807-46121113	3.56804	0.0042	ABC transporter
PGSC0003DMG400010076	Chr_ST4.03ch02:44554788-44556581	3.56649	0.00025	Zinc finger protein
PGSC0003DMG400023918	Chr_ST4.03ch09:7152469-7155116	3.53503	0.00555	ATP-binding cassette transporter
PGSC0003DMG402010991	Chr_ST4.03ch10:54538508-54540606	3.5265	0.01895	Cytochrome P450 hydroxylase
PGSC0003DMG402000216	Chr_ST4.03ch01:73338973-73346123	3.52648	0.0005	Long-chain acyl-CoA synthetase 4
PGSC0003DMG400030982	Chr_ST4.03ch05:8344301-8346958	3.52426	0.00055	Polygalacturonase non-catalytic subunit AroGP3
PGSC0003DMG400007405	Chr_ST4.03ch11:40111211-40116752	3.51732	0.01645	Acyl CoA reductase
PGSC0003DMG400030376	Chr_ST4.03ch06:57446995-57453781	3.50866	5e-05	Laccase
PGSC0003DMG400010086	Chr_ST4.03ch02:44768326-44775465	3.50687	0.0102	BIPINNATA
PGSC0003DMG402020509	Chr_ST4.03ch08:1075899-1079360	3.49591	0.0217	Beta-amylase PCT-BMYI
PGSC0003DMG400035539	Chr_ST4.03ch01:88386347-88390053	3.48705	0.0197	Sugar transporter
PGSC0003DMG400029690	Chr_ST4.03ch02:34006235-34007814	3.45311	0.0252	UPF0497 membrane protein 1
PGSC0003DMG400026619	Chr_ST4.03ch10:4459561-4463668	3.40123	0.0225	GDSL esterase/lipase
PGSC0003DMG400007879	Chr_ST4.03ch12:1848685-1853183	3.36805	0.02445	Protein WAX2
PGSC0003DMG400019195	Chr_ST4.03ch10:50805854-50806606	3.32094	0.0064	Conserved gene of unknown function
PGSC0003DMG400010578	Chr_ST4.03ch02:8202270-8204380	3.31996	0.00725	Cytochrome P450
PGSC0003DMG400024754	Chr_ST4.03ch01:77342513-77346601	3.31566	0.0093	Respiratory burst oxidase homolog protein B
PGSC0003DMG400032821	Chr_ST4.03ch07:49327893-49331908	3.29536	0.00305	Conserved gene of unknown function
PGSC0003DMG400001804	Chr_ST4.03ch01:67558230-67567291	3.29065	0.0013	Glutathione s-transferase
PGSC0003DMG400020718	Chr_ST4.03ch01:79702816-79703750	3.25812	0.02965	Heat-shock protein
PGSC0003DMG400033591	Chr_ST4.03ch01:82382411-82384019	3.25536	0.00755	Periaxin
PGSC0003DMG400012670	Chr_ST4.03ch02:41086822-41089074	3.24126	0.00075	Gene of unknown function
PGSC0003DMG400014212	Chr_ST4.03ch03:57412215-57414401	3.20605	0.004	Heat shock protein
PGSC0003DMG400013965	Chr_ST4.03ch10:51749196-51750359	3.17858	0.02655	Transcription factor R2R3-MYB
PGSC0003DMG400025389	Chr_ST4.03ch11:44400837-44404224	3.16571	0.0256	Peptide transporter
PGSC0003DMG400000545	Chr_ST4.03ch03:46718305-46718999	3.15211	0.02945	UP-9A
PGSC0003DMG400026428	Chr_ST4.03ch09:59231172-59240160	3.14733	0.00805	Sucrose-phosphate synthase isoform B
PGSC0003DMG400006922	Chr_ST4.03ch02:26673558-26678272	3.12133	0.00735	F-box family protein
PGSC0003DMG400005633	Chr_ST4.03ch03:59029267-59030917	3.11418	0.02715	Conserved gene of unknown function
PGSC0003DMG400023217	Chr_ST4.03ch00:22536778-22541333	3.10578	0.00265	Gamma-gliadin
PGSC0003DMG400021194	Chr_ST4.03ch02:28850163-28855771	3.10232	0.03405	Jumonji domain protein
PGSC0003DMG400030688	Chr_ST4.03ch07:3350264-3359498	3.09097	0.0025	F-box-containing protein 1
PGSC0003DMG402023951	Chr_ST4.03ch06:30407869-30410380	3.07307	0.00195	Laccase
PGSC0003DMG400018169	Chr_ST4.03ch03:52500042-52503055	3.06363	0.03485	Cyclin D2.1 protein
PGSC0003DMG400015225	Chr_ST4.03ch03:51581150-51583454	3.05619	0.01145	Transposase
PGSC0003DMG400019323	Chr_ST4.03ch09:47953835-47955199	3.03802	0.048	Non-specific lipid-transfer protein
PGSC0003DMG400015318	Chr_ST4.03ch12:609680-611652	3.03689	0.00055	Metallothionein
PGSC0003DMG400027871	Chr_ST4.03ch12:9022904-9025951	3.01748	0.0106	RING-H2 finger protein ATL2B
PGSC0003DMG401019891	Chr_ST4.03ch07:4874267-4878235	3.01721	0.0103	AMP dependent CoA ligase
PGSC0003DMG400018216	Chr_ST4.03ch01:79510282-79515294	2.99307	0.04155	TMV resistance protein N
PGSC0003DMG401023628	Chr_ST4.03ch04:8230904-8231468	2.97457	0.0398	Conserved gene of unknown function
PGSC0003DMG402023630	Chr_ST4.03ch04:8223499-8224050	2.96941	0.0415	Conserved gene of unknown function
PGSC0003DMG400019324	Chr_ST4.03ch09:47951169-47952484	2.95941	0.0117	Non-specific lipid-transfer protein
PGSC0003DMG400026933	Chr_ST4.03ch06:53518007-53518782	2.92674	0.0366	Hydrogen peroxide-induced 1
PGSC0003DMG400023506	Chr_ST4.03ch05:50606921-50609932	2.9232	0.0013	ATP-binding cassette transporter
PGSC0003DMG401000817	Chr_ST4.03ch05:2109567-2116353	2.90554	0.02405	Phytochrome and flowering time 1 protein
PGSC0003DMG400010397	Chr_ST4.03ch02:22110504-22114139	2.89907	0.00045	TRANSPARENT TESTA 12 protein
PGSC0003DMG400027750	Chr_ST4.03ch04:7034955-7037871	2.88537	0.00015	Hsc70
PGSC0003DMG400033567	Chr_ST4.03ch01:82303713-82305666	2.86722	0.003	Leucoanthocyanidin dioxygenase
PGSC0003DMG400012241	Chr_ST4.03ch08:56602117-56602865	2.86701	0.0049	Conserved gene of unknown function
PGSC0003DMG400024644	Chr_ST4.03ch03:55248139-55252302	2.86584	5e-05	101 kDa heat shock protein
PGSC0003DMG400020851	Chr_ST4.03ch06:3986257-3991562	2.85409	0.0117	Tospovirus resistance protein D
PGSC0003DMG400016373	Chr_ST4.03ch01:3571030-3572031	2.84567	0.04545	Alanine-2-oxoglutarate aminotransferase 1
PGSC0003DMG400022131	Chr_ST4.03ch07:56434765-56435394	2.83465	0.0002	Lipid binding protein
PGSC0003DMG400006101	Chr_ST4.03ch09:55086800-55089656	2.83435	0.00075	Acyltransferase
PGSC0003DMG400024989	Chr_ST4.03ch02:43438485-43439667	2.82405	0.0483	Nucleic acid binding protein
PGSC0003DMG400029457	Chr_ST4.03ch04:2898616-2904105	2.819	0.0463	Hero resistance protein
PGSC0003DMG400021737	Chr_ST4.03ch08:34366815-34367720	2.81318	0.04985	Class II small heat shock protein Le-HSP17.6
PGSC0003DMG400025168	Chr_ST4.03ch01:85660519-85661148	2.80965	0.0009	Lipid binding protein
PGSC0003DMG400021726	Chr_ST4.03ch02:35655324-35659013	2.80634	0.0001	Furin
PGSC0003DMG400006452	Chr_ST4.03ch09:54367289-54369484	2.79943	0.0435	Chlorophyllase
PGSC0003DMG400019529	Chr_ST4.03ch03:55901910-55903596	2.78685	0.0148	Zinc finger protein
PGSC0003DMG400022388	Chr_ST4.03ch02:34077770-34079021	2.76863	5e-05	TSJT1
PGSC0003DMG400018080	Chr_ST4.03ch03:53057786-53061213	2.75189	0.0021	Conserved gene of unknown function
PGSC0003DMG400018688	Chr_ST4.03ch03:3242256-3243063	2.74965	0.0436	O-methyltransferase
PGSC0003DMG400003548	Chr_ST4.03ch02:39716525-39718870	2.74755	0.00285	Fructose-bisphosphate aldolase
PGSC0003DMG400023458	Chr_ST4.03ch05:51694755-51698709	2.74372	0.0003	Phenylalanine ammonia-lyase
PGSC0003DMG401025923	Chr_ST4.03ch01:85226598-85228183	2.72462	0.01805	2-oxoglutarate-dependent dioxygenase
PGSC0003DMG401023631	Chr_ST4.03ch04:8218216-8218857	2.70345	0.00815	Lipid binding protein
PGSC0003DMG400000046	Chr_ST4.03ch01:72271884-72275263	2.69942	0.0021	GPAT
PGSC0003DMG400020393	Chr_ST4.03ch12:12551274-12554067	2.69344	0.0209	Polygalacturonase 1
PGSC0003DMG400009859	Chr_ST4.03ch04:70767672-70770618	2.68993	0.04965	Nucleic acid binding protein
PGSC0003DMG400015511	Chr_ST4.03ch02:20813815-20821796	2.6861	0.01405	Conserved gene of unknown function
PGSC0003DMG400020710	Chr_ST4.03ch01:79840105-79840825	2.67182	0.0158	Lipid transfer VAS
PGSC0003DMG400013619	Chr_ST4.03ch11:34978812-34981977	2.66895	0.04085	RWP-RK domain-containing protein
PGSC0003DMG401028141	Chr_ST4.03ch10:56198050-56200643	2.65697	0.04915	ML domain protein
PGSC0003DMG400003737	Chr_ST4.03ch04:69876005-69879916	2.65165	0.0495	Myb family transcription factor
PGSC0003DMG400021784	Chr_ST4.03ch03:32626042-32630248	2.63879	0.00725	UDP-glucuronosyltransferase
PGSC0003DMG400030553	Chr_ST4.03ch05:3975676-3980357	2.63587	0.03995	ATP binding / protein kinase/ protein serine/threonine kinase/ protein tyrosine kinase/ sugar binding
PGSC0003DMG400003446	Chr_ST4.03ch00:32653308-32655813	2.63277	0.04645	Undecaprenyl pyrophosphate synthetase
PGSC0003DMG400030324	Chr_ST4.03ch06:56715993-56720030	2.58146	0.0076	MYBR domain class transcription factor
PGSC0003DMG400006678	Chr_ST4.03ch10:48978065-48982521	2.57862	0.00065	Aspartate aminotransferase
PGSC0003DMG400004879	Chr_ST4.03ch06:48795424-48799184	2.57673	0.0003	Endosomal P24A protein
PGSC0003DMG400021350	Chr_ST4.03ch01:2426520-2429020	2.56527	0.02355	C2 domain-containing protein
PGSC0003DMG400010609	Chr_ST4.03ch04:66918040-66920309	2.53938	0.01365	Transcription factor LIM
PGSC0003DMG400023324	Chr_ST4.03ch05:51888391-51890420	2.50681	0.02775	Aspartic proteinase nepenthesin-1
PGSC0003DMG400033037	Chr_ST4.03ch06:51874727-51876278	2.50028	0.0303	Ribulose bisphosphate carboxylase large chain
PGSC0003DMG400002845	Chr_ST4.03ch04:116502-120105	2.49875	0.00075	Nucleotide pyrophosphatase/phosphodiesterase
PGSC0003DMG400016616	Chr_ST4.03ch09:60536375-60538029	2.49755	0.0281	Cytochrome P450
PGSC0003DMG400000292	Chr_ST4.03ch12:4002105-4002649	2.47622	0.0001	Conserved gene of unknown function
PGSC0003DMG400025837	Chr_ST4.03ch01:83500121-83504175	2.47209	0.0129	Nucleobase ascorbate transporter
PGSC0003DMG401026447	Chr_ST4.03ch12:51001389-51004057	2.46763	0.00485	F-box family protein
PGSC0003DMG401015877	Chr_ST4.03ch04:1269027-1279604	2.45617	0.04295	NBS-LRR protein
PGSC0003DMG400000448	Chr_ST4.03ch11:38974239-38982989	2.45608	0.0429	Serine carboxypeptidase III
PGSC0003DMG400010622	Chr_ST4.03ch04:66899982-66901719	2.45487	0.0286	Conserved gene of unknown function
PGSC0003DMG400008660	Chr_ST4.03ch07:15664098-15672192	2.45098	0.02145	Sugar transporter
PGSC0003DMG400012822	Chr_ST4.03ch03:1975871-1978026	2.44411	0.0032	Stem-specific protein TSJT1
PGSC0003DMG400021796	Chr_ST4.03ch03:32761614-32764135	2.43349	0.0295	GTP-binding protein
PGSC0003DMG403007553	Chr_ST4.03ch01:44395114-44396480	2.42957	0.02875	Conserved gene of unknown function
PGSC0003DMG401008909	Chr_ST4.03ch09:1811322-1816147	2.42019	0.001	Metallothionein type 2 B
PGSC0003DMG400004808	Chr_ST4.03ch08:52375000-52376265	2.41955	0.01315	Mitochondrial small heat shock protein
PGSC0003DMG400018104	Chr_ST4.03ch03:52483743-52487983	2.41899	0.0011	Cell division cycle protein 48
PGSC0003DMG400002879	Chr_ST4.03ch12:2699399-2704894	2.40932	0.02325	Conserved gene of unknown function
PGSC0003DMG401007575	Chr_ST4.03ch12:50558321-50566435	2.38324	0.0335	Cc-nbs-lrr resistance protein
PGSC0003DMG400023837	Chr_ST4.03ch12:60714779-60715549	2.37968	0.0005	Stress-associated protein 10
PGSC0003DMG400022953	Chr_ST4.03ch02:32668438-32671415	2.37052	0.0005	Pyruvate decarboxylase
PGSC0003DMG400002321	Chr_ST4.03ch07:32977277-32979126	2.36876	0.0009	ACC oxidase
PGSC0003DMG400003218	Chr_ST4.03ch03:46294399-46302826	2.34727	0.0006	Pre-mRNA splicing factor
PGSC0003DMG400027777	Chr_ST4.03ch01:71161447-71163580	2.33092	0.0132	F-box family protein
PGSC0003DMG400006100	Chr_ST4.03ch09:55062420-55063886	2.32471	0.0406	Restricted tev movement 1
PGSC0003DMG400012798	Chr_ST4.03ch04:52898217-52898713	2.3233	0.00225	Conserved gene of unknown function
PGSC0003DMG400027803	Chr_ST4.03ch11:24651643-24657901	2.30838	0.0364	Cell division protein kinase
PGSC0003DMG400031731	Chr_ST4.03ch03:47704727-47706692	2.29852	0.0008	Feruloyl transferase
PGSC0003DMG400002890	Chr_ST4.03ch12:2943689-2947071	2.28687	0.02215	Xenotropic and polytropic murine leukemia virus receptor ids-4
PGSC0003DMG400025478	Chr_ST4.03ch02:23460809-23462778	2.28318	0.0351	Peroxidase 25
PGSC0003DMG400002804	Chr_ST4.03ch01:78074526-78076466	2.28227	0.00115	USP
PGSC0003DMG401020596	Chr_ST4.03ch03:35714014-35718456	2.28156	0.0288	Conserved gene of unknown function
PGSC0003DMG400008187	Chr_ST4.03ch08:34544812-34545655	2.28088	0.0027	Class II small heat shock protein Le-HSP17.6
PGSC0003DMG400004572	Chr_ST4.03ch12:59284561-59286935	2.27281	0.0072	Adenosylhomocysteinase
PGSC0003DMG400010112	Chr_ST4.03ch02:44654047-44654763	2.26325	0.0079	Conserved gene of unknown function
PGSC0003DMG400021684	Chr_ST4.03ch10:3930405-3932154	2.2552	0.0377	E3 ubiquitin-protein ligase RMA1H1
PGSC0003DMG400009112	Chr_ST4.03ch03:45121501-45125081	2.24356	0.0015	Protein phosphatase 2C 8
PGSC0003DMG400025240	Chr_ST4.03ch01:66433338-66437362	2.22684	0.04995	Axi 1 protein
PGSC0003DMG400018535	Chr_ST4.03ch03:45963293-45967167	2.21405	0.04545	Yellow stripe
PGSC0003DMG400021838	Chr_ST4.03ch05:47001122-47001679	2.19656	0.0428	Gene of unknown function
PGSC0003DMG400041311	Chr_ST4.03ch09:58995132-58997943	2.19539	0.02095	Conserved gene of unknown function
PGSC0003DMG400027637	Chr_ST4.03ch07:51714409-51716222	2.17654	0.00185	Glutathione S-transferase T5
PGSC0003DMG400002762	Chr_ST4.03ch01:78257826-78264894	2.16608	0.00205	Ferroportin protein family
PGSC0003DMG400002971	Chr_ST4.03ch04:24549462-24551582	2.16029	0.0439	Cytochrome c oxidase subunit 1
PGSC0003DMG400003509	Chr_ST4.03ch02:40426985-40436268	2.15991	0.0071	Abhydrolase domain containing
PGSC0003DMG400018401	Chr_ST4.03ch07:48345194-48345749	2.14974	0.0139	Gene of unknown function
PGSC0003DMG400015204	Chr_ST4.03ch03:50470724-50471314	2.14861	0.02165	Conserved gene of unknown function
PGSC0003DMG400029628	Chr_ST4.03ch09:58468014-58470814	2.14633	0.04475	Conserved gene of unknown function
PGSC0003DMG400037737	Chr_ST4.03ch01:62721613-62722048	2.14024	0.02755	BZIP DNA-binding protein
PGSC0003DMG400007389	Chr_ST4.03ch08:40832280-40834116	2.12741	0.0267	CBL-interacting protein kinase 6
PGSC0003DMG400017211	Chr_ST4.03ch09:56655299-56661197	2.12512	0.00115	Disulfide oxidoreductase
PGSC0003DMG402020132	Chr_ST4.03ch06:58973430-58974725	2.1233	0.01565	Non-specific lipid-transfer protein
PGSC0003DMG400006899	Chr_ST4.03ch02:26127442-26132055	2.12282	0.016	Type 2 proly 4-hydroxylase
PGSC0003DMG400010819	Chr_ST4.03ch10:4868962-4871351	2.12097	0.02585	3-ketoacyl-CoA synthase 10
PGSC0003DMG400020681	Chr_ST4.03ch12:5282786-5286762	2.11954	0.001	Early nodulin
PGSC0003DMG400026238	Chr_ST4.03ch08:51442511-51444253	2.11113	0.0137	Conserved gene of unknown function
PGSC0003DMG400003526	Chr_ST4.03ch02:40134964-40137254	2.10172	0.0263	AAA-type ATPase
PGSC0003DMG400002989	Chr_ST4.03ch11:43254526-43258781	2.09497	0.01625	Strictosidine synthase
PGSC0003DMG402024074	Chr_ST4.03ch03:2770614-2773241	2.09086	0.01615	Conserved gene of unknown function
PGSC0003DMG402005881	Chr_ST4.03ch06:54800227-54802111	2.0892	0.00325	Ferredoxin-3, chloroplast
PGSC0003DMG400028349	Chr_ST4.03ch05:916901-918057	2.08484	0.02685	Flavonol 4'-sulfotransferase
PGSC0003DMG400012950	Chr_ST4.03ch04:53774921-53777755	2.08179	0.0231	Gene of unknown function
PGSC0003DMG400023660	Chr_ST4.03ch10:57257254-57265461	2.07309	0.03865	RBP50
PGSC0003DMG400013857	Chr_ST4.03ch03:39219285-39223929	2.07108	0.01395	Trehalose 6-phosphate phosphatase
PGSC0003DMG400007876	Chr_ST4.03ch12:1808689-1811450	2.07065	0.04915	Ethylene-inducing xylanase
PGSC0003DMG400028773	Chr_ST4.03ch10:33915381-33920720	2.0638	0.00315	Conserved gene of unknown function
PGSC0003DMG400010964	Chr_ST4.03ch06:46797048-46801087	2.06256	0.0496	Nematode resistance
PGSC0003DMG400025882	Chr_ST4.03ch01:84270170-84271833	2.05264	0.01805	Caffeoyl-CoA O-methyltransferase 6
PGSC0003DMG400009774	Chr_ST4.03ch07:9119437-9124150	2.04598	0.01865	Arabinose kinase
PGSC0003DMG400016411	Chr_ST4.03ch01:3555784-3558766	2.03801	0.0164	Isochorismatase
PGSC0003DMG400002312	Chr_ST4.03ch12:10689651-10692083	2.02764	0.0172	Photosystem II 10 kDa polypeptide, chloroplast
PGSC0003DMG400006643	Chr_ST4.03ch06:34654429-34655071	2.0139	0.03215	Gene of unknown function
PGSC0003DMG400013523	Chr_ST4.03ch05:9404646-9407789	2.01098	0.00635	Endo-1,4-beta-glucanase
PGSC0003DMG400031042	Chr_ST4.03ch03:48908750-48912422	2.00271	0.00655	Glutamate decarboxylase isoform1

## Sheet: Downregulated
Gene_Name/ID	Locus	log2Foldchange	Pvalue	Gene_Description
PGSC0003DMG400004599	Chr_ST4.03ch12:59722284-59730533	-6.35215	0.0016	Gene of unknown function
PGSC0003DMG400022355	Chr_ST4.03ch02:34853961-34865953	-5.39336	0.03425	Gene of unknown function
PGSC0003DMG400025912	Chr_ST4.03ch01:85118506-85119665	-5.16945	0.00545	Methylketone synthase Ib
PGSC0003DMG400006247	Chr_ST4.03ch01:11342299-11351723	-4.99032	0.0139	Conserved gene of unknown function
PGSC0003DMG400033882	Chr_ST4.03ch05:44304718-44306659	-4.61716	0.0089	Acidic endochitinase
PGSC0003DMG400001418	Chr_ST4.03ch02:46311386-46313353	-4.41471	0.01195	Transcription factor style2.1
PGSC0003DMG401025826	Chr_ST4.03ch01:85143049-85149672	-4.39658	0.04325	3-hydroxyisobutyryl-CoA hydrolase 1
PGSC0003DMG401029345	Chr_ST4.03ch12:58547305-58554094	-4.2083	0.0336	Isoform 2 of TMV resistance protein N
PGSC0003DMG400029510	Chr_ST4.03ch04:2869148-2870021	-4.17973	0.0129	ZFP4 (ZINC FINGER PROTEIN 4)
PGSC0003DMG402005859	Chr_ST4.03ch08:5526693-5528435	-4.08372	0.0118	Conserved gene of unknown function
PGSC0003DMG403025785	Chr_ST4.03ch01:84435043-84444276	-4.07095	0.0468	GATA transcription factor
PGSC0003DMG400007244	Chr_ST4.03ch02:30908949-30918894	-3.958	0.03095	GDSL-lipase 1
PGSC0003DMG400020968	Chr_ST4.03ch09:8751814-8753374	-3.90158	0.02715	Flavonol 4'-sulfotransferase
PGSC0003DMG400007972	Chr_ST4.03ch04:68244329-68248224	-3.85538	0.0169	ABA 8'-hydroxylase CYP707A2
PGSC0003DMG400015881	Chr_ST4.03ch04:1168434-1173506	-3.8452	0.01415	Alpha-glucosidase
PGSC0003DMG400022365	Chr_ST4.03ch02:34594317-34600104	-3.83407	0.02195	Beta-galactosidase
PGSC0003DMG400028331	Chr_ST4.03ch05:237548-239420	-3.73513	0.00085	Zeatin O-glucosyltransferase
PGSC0003DMG400014787	Chr_ST4.03ch08:44184253-44191319	-3.6419	0.0373	Gene of unknown function
PGSC0003DMG400024285	Chr_ST4.03ch09:50464111-50466033	-3.62822	0.003	Peroxidase 44
PGSC0003DMG400024029	Chr_ST4.03ch06:59230709-59232156	-3.59551	0.00605	Histone H2A
PGSC0003DMG400017091	Chr_ST4.03ch08:1596886-1601249	-3.5585	0.0211	Patatin-01
PGSC0003DMG400014770	Chr_ST4.03ch08:44195540-44196520	-3.36994	0.0222	N-hydroxycinnamoyl-CoA
PGSC0003DMG400012589	Chr_ST4.03ch01:81814017-81815680	-3.30092	0.0251	Cationic peroxidase
PGSC0003DMG400013815	Chr_ST4.03ch06:43655568-43659228	-3.28787	0.00095	Nitrate transporter
PGSC0003DMG400008423	Chr_ST4.03ch11:17765973-17769628	-3.25385	0.0293	Pentatricopeptide repeat-containing protein
PGSC0003DMG400013027	Chr_ST4.03ch06:41503196-41506962	-3.19149	0.00995	Acetolactate synthase 1, chloroplastic
PGSC0003DMG400008905	Chr_ST4.03ch09:1656550-1657708	-3.1752	0.0248	Gene of unknown function
PGSC0003DMG400017540	Chr_ST4.03ch08:49423750-49426833	-3.17055	0.0061	BHLH071
PGSC0003DMG400028099	Chr_ST4.03ch10:56976619-56979290	-3.14435	0.0033	B-type cyclin
PGSC0003DMG400026540	Chr_ST4.03ch11:39834360-39835701	-3.13452	0.00125	Conserved gene of unknown function
PGSC0003DMG400025461	Chr_ST4.03ch08:37568342-37571305	-3.12594	0.02075	Serine/threonine-protein kinase
PGSC0003DMG400026840	Chr_ST4.03ch04:1360665-1362629	-3.11726	0.0287	Disease resistance protein BS2
PGSC0003DMG400002520	Chr_ST4.03ch03:60570390-60572686	-3.11695	0.00035	Zinc finger protein
PGSC0003DMG400004790	Chr_ST4.03ch08:52701625-52705705	-3.10479	0.00695	Invertase
PGSC0003DMG400001904	Chr_ST4.03ch09:16527427-16528994	-3.08289	0.0115	Non-specific lipid-transfer protein 1
PGSC0003DMG400020136	Chr_ST4.03ch06:58936956-58943104	-3.02677	0.004	Sulfate/bicarbonate/oxalate exchanger and transporter sat-1
PGSC0003DMG400018781	Chr_ST4.03ch11:17038508-17043342	-3.02173	0.0458	Gene of unknown function
PGSC0003DMG400030842	Chr_ST4.03ch04:64229940-64235677	-3.02113	0.03425	PTP-1
PGSC0003DMG400017582	Chr_ST4.03ch06:43502772-43504048	-3.00127	0.03335	Conserved gene of unknown function
PGSC0003DMG400001455	Chr_ST4.03ch02:45614204-45620032	-2.98727	0.0411	Serine carboxypeptidase-like 25
PGSC0003DMG400016538	Chr_ST4.03ch06:49409224-49410217	-2.98645	0.00085	Conserved gene of unknown function
PGSC0003DMG400023980	Chr_ST4.03ch11:5504893-5506227	-2.98502	5e-05	Gene of unknown function
PGSC0003DMG400024030	Chr_ST4.03ch06:59246144-59249374	-2.95016	0.03685	Gtpase activating protein
PGSC0003DMG400029207	Chr_ST4.03ch09:18826013-18827752	-2.90489	0.03485	WRKY transcription factor 6
PGSC0003DMG400003576	Chr_ST4.03ch02:39213557-39222288	-2.90459	0.0383	Glycosyl hydrolase family 38 protein
PGSC0003DMG400023764	Chr_ST4.03ch01:80764518-80766195	-2.90115	0.0418	Globulin
PGSC0003DMG400014457	Chr_ST4.03ch12:48603570-48606131	-2.88475	0.04745	Glucan endo-1,3-beta-glucosidase
PGSC0003DMG401005999	Chr_ST4.03ch04:1775559-1783109	-2.88264	0.02385	Conserved gene of unknown function
PGSC0003DMG400004129	Chr_ST4.03ch05:7620909-7623275	-2.88215	0.03855	Conserved gene of unknown function
PGSC0003DMG400008980	Chr_ST4.03ch01:61791998-61793529	-2.88137	0.00095	Basic 7S globulin 2 small subunit
PGSC0003DMG400032199	Chr_ST4.03ch01:1761453-1764298	-2.87588	0.0027	Peroxidase
PGSC0003DMG400020156	Chr_ST4.03ch06:58481970-58488674	-2.86957	0.0147	Pectase lyase
PGSC0003DMG400001574	Chr_ST4.03ch02:38712124-38714413	-2.86445	0.01295	Conserved gene of unknown function
PGSC0003DMG400019584	Chr_ST4.03ch03:4728910-4731136	-2.79155	0.0489	Ribulose bisphosphate carboxylase small chain 1, chloroplastic
PGSC0003DMG400006448	Chr_ST4.03ch09:54418734-54424093	-2.77816	0.049	Caffeoyl-CoA O-methyltransferase
PGSC0003DMG402022924	Chr_ST4.03ch03:9603520-9609914	-2.75839	0.04235	Inositol monophosphatase 2
PGSC0003DMG402016214	Chr_ST4.03ch11:2501466-2509261	-2.75088	0.0187	Early nodulin 20
PGSC0003DMG400030630	Chr_ST4.03ch02:41599206-41602681	-2.75027	0.0457	MATE transporter
PGSC0003DMG400010402	Chr_ST4.03ch02:22500833-22502119	-2.74538	0.0443	Conserved gene of unknown function
PGSC0003DMG400014867	Chr_ST4.03ch03:7132679-7135798	-2.72541	0.00015	Peroxidase
PGSC0003DMG400009267	Chr_ST4.03ch11:14382373-14383072	-2.71078	0.04935	Proteinase inhibitor
PGSC0003DMG400024457	Chr_ST4.03ch06:31034961-31044181	-2.66806	0.00805	Conserved gene of unknown function
PGSC0003DMG400032160	Chr_ST4.03ch01:1028156-1030063	-2.66271	0.0383	Conserved gene of unknown function
PGSC0003DMG400007152	Chr_ST4.03ch06:55203293-55207584	-2.64436	0.00425	UDP-apiose/xylose synthase
PGSC0003DMG400006462	Chr_ST4.03ch12:11154583-11155938	-2.62494	0.00755	GDSL-like Lipase/Acylhydrolase family protein
PGSC0003DMG400002074	Chr_ST4.03ch02:36047868-36053594	-2.62168	0.0019	Pectinesterase
PGSC0003DMG400014539	Chr_ST4.03ch05:2690483-2695466	-2.57394	0.00305	Nitrite transporter
PGSC0003DMG400006303	Chr_ST4.03ch11:15344629-15347846	-2.57141	0.0245	Zinc finger protein
PGSC0003DMG400020481	Chr_ST4.03ch06:45757386-45758100	-2.5612	0.0001	14 kDa proline-rich protein DC2.15
PGSC0003DMG400019082	Chr_ST4.03ch00:34803260-34806222	-2.54418	0.0433	Mutt domain protein
PGSC0003DMG400020723	Chr_ST4.03ch01:79661639-79662661	-2.53918	0.0179	Germin 3
PGSC0003DMG400000758	Chr_ST4.03ch02:23955311-23957463	-2.51663	0.0204	Geraniol 10-hydroxylase
PGSC0003DMG400011057	Chr_ST4.03ch10:54523020-54529041	-2.51095	0.0061	Chloroplast lumen common family protein
PGSC0003DMG400027979	Chr_ST4.03ch06:31134217-31135845	-2.50983	0.0063	DNA binding protein
PGSC0003DMG400004090	Chr_ST4.03ch07:10927139-10929269	-2.50792	0.0263	Peroxidase
PGSC0003DMG400023493	Chr_ST4.03ch05:50961355-50962907	-2.49599	0.01045	Acyltransferase
PGSC0003DMG400005207	Chr_ST4.03ch01:63326122-63328893	-2.49583	0.02	10-deacetylbaccatin III 10-O-acetyltransferase
PGSC0003DMG400026411	Chr_ST4.03ch09:59119920-59123119	-2.4689	0.0155	Ubiquitin-associated uba/ubx domain-containing protein
PGSC0003DMG400004796	Chr_ST4.03ch08:52538826-52539655	-2.45241	0.001	Extensin
PGSC0003DMG402000083	Chr_ST4.03ch01:72985517-72987694	-2.41477	0.0292	Conserved gene of unknown function
PGSC0003DMG400018917	Chr_ST4.03ch08:45868846-45870834	-2.39849	0.0123	Polyphenol oxidase A, chloroplastic
PGSC0003DMG400018429	Chr_ST4.03ch05:4611905-4618405	-2.39412	0.0141	Bacterial spot disease resistance protein 4
PGSC0003DMG400025667	Chr_ST4.03ch12:47315753-47317570	-2.38643	0.03315	Gene of unknown function
PGSC0003DMG400020795	Chr_ST4.03ch10:49247296-49254377	-2.37109	0.04585	Cationic peroxidase 1
PGSC0003DMG400026472	Chr_ST4.03ch03:47314425-47315417	-2.35572	0.03365	Gamma-glutamylcyclotransferase
PGSC0003DMG400014219	Chr_ST4.03ch03:57524460-57531577	-2.34567	0.0055	Phosphate abc transporter
PGSC0003DMG400030568	Chr_ST4.03ch05:3582667-3587942	-2.33597	0.0102	GABA-specific permease
PGSC0003DMG400024275	Chr_ST4.03ch12:5872646-5877990	-2.31626	0.00135	Gamma aminobutyrate transaminase isoform3
PGSC0003DMG400028904	Chr_ST4.03ch06:37968210-37972857	-2.31402	0.0267	SGT1
PGSC0003DMG400016036	Chr_ST4.03ch07:39417954-39420740	-2.31086	0.0341	Conserved gene of unknown function
PGSC0003DMG402026539	Chr_ST4.03ch11:39830373-39831328	-2.30581	0.0119	Conserved gene of unknown function
PGSC0003DMG400025346	Chr_ST4.03ch03:53160567-53162079	-2.29172	0.04005	Voltage-dependent anion channel
PGSC0003DMG400033941	Chr_ST4.03ch00:36435398-36437108	-2.29023	0.0178	Gene of unknown function
PGSC0003DMG400011323	Chr_ST4.03ch01:58072043-58072704	-2.28706	0.0004	Lipid binding protein
PGSC0003DMG400002730	Chr_ST4.03ch09:4177837-4182399	-2.28365	0.00605	Conserved gene of unknown function
PGSC0003DMG400019437	Chr_ST4.03ch01:74981029-74982054	-2.26777	0.0383	Pathogen-and wound-inducible antifungal protein CBP20
PGSC0003DMG400003009	Chr_ST4.03ch11:43208739-43210362	-2.26411	0.01555	Gibberellin receptor GID1
PGSC0003DMG400003193	Chr_ST4.03ch07:576168-579087	-2.24972	0.0359	Conserved gene of unknown function
PGSC0003DMG400044242	Chr_ST4.03ch07:41133671-41134916	-2.23087	0.0472	Leucine-rich repeat family protein
PGSC0003DMG400004759	Chr_ST4.03ch08:52292995-52297862	-2.21838	0.03495	Pectinesterase
PGSC0003DMG400010145	Chr_ST4.03ch03:49498050-49498873	-2.21294	0.0055	Cysteine protease inhibitor 9
PGSC0003DMG400020850	Chr_ST4.03ch06:3965664-3968879	-2.20535	0.0423	Beta-tubulin 16
PGSC0003DMG400000417	Chr_ST4.03ch11:39217262-39223656	-2.20293	0.0009	Superoxide dismutase
PGSC0003DMG400026571	Chr_ST4.03ch09:13240600-13241511	-2.19856	0.0434	Conserved gene of unknown function
PGSC0003DMG400030889	Chr_ST4.03ch07:4040494-4041215	-2.1915	0.0243	Lipid binding protein
PGSC0003DMG400030172	Chr_ST4.03ch09:54513082-54516979	-2.18861	0.00235	Aspartic proteinase oryzasin-1
PGSC0003DMG400026508	Chr_ST4.03ch06:48146659-48148791	-2.18601	0.0042	ATP synthase epsilon subunit 1
PGSC0003DMG400028253	Chr_ST4.03ch10:55814880-55818963	-2.18333	0.0461	Bipolar kinesin KRP-130
PGSC0003DMG400005491	Chr_ST4.03ch05:36336374-36338583	-2.18192	0.01515	Gene of unknown function
PGSC0003DMG400001646	Chr_ST4.03ch01:87086177-87088612	-2.17743	0.00755	Ubiquitin-protein ligase BRE1A
PGSC0003DMG400004842	Chr_ST4.03ch06:48799786-48806874	-2.16796	0.00385	Beta-galactosidase
PGSC0003DMG400030432	Chr_ST4.03ch06:56972155-56973956	-2.13904	0.00335	Proliferating cell nuclear antigen
PGSC0003DMG400006461	Chr_ST4.03ch12:11121479-11122861	-2.12532	0.00325	GDSL-like Lipase/Acylhydrolase family protein
PGSC0003DMG400012466	Chr_ST4.03ch08:773508-780723	-2.12286	0.0016	Conserved gene of unknown function
PGSC0003DMG401001384	Chr_ST4.03ch02:45214238-45223287	-2.11641	0.0408	Protein GAST1
PGSC0003DMG400011949	Chr_ST4.03ch00:22111593-22113047	-2.11315	0.0073	Non-specific lipid-transfer protein
PGSC0003DMG400012434	Chr_ST4.03ch07:52835331-52840561	-2.10705	0.01485	Sodium/calcium exchanger family protein
PGSC0003DMG400024274	Chr_ST4.03ch12:5853428-5858832	-2.08655	0.0023	Cytochrome P450 monooxygenase
PGSC0003DMG402018777	Chr_ST4.03ch11:17342069-17344921	-2.08377	0.0311	LEDI-5c protein
PGSC0003DMG400018464	Chr_ST4.03ch08:3759083-3763667	-2.08342	0.0388	Disease resistance protein
PGSC0003DMG400027916	Chr_ST4.03ch04:51913242-51916631	-2.07777	0.0031	Inositol-3-phosphate synthase
PGSC0003DMG400002724	Chr_ST4.03ch09:3978233-3979062	-2.07709	0.0257	Conserved gene of unknown function
PGSC0003DMG400022276	Chr_ST4.03ch07:55555748-55563331	-2.06963	0.04895	Conserved gene of unknown function
PGSC0003DMG400022502	Chr_ST4.03ch01:75627437-75628650	-2.06139	0.01595	Deoxyuridine 5'-triphosphate nucleotidohydrolase
PGSC0003DMG400022608	Chr_ST4.03ch05:6664872-6666321	-2.04211	0.02915	Transferase, transferring glycosyl groups
PGSC0003DMG400004158	Chr_ST4.03ch06:3353776-3362834	-2.02352	0.0213	Ca2+ antiporter/cation exchanger
PGSC0003DMG400000205	Chr_ST4.03ch01:73026912-73029829	-2.02114	0.00165	Lanatoside 15'-O-acetylesterase
PGSC0003DMG400010869	Chr_ST4.03ch10:47875519-47882388	-2.01149	0.00505	Tetracycline transporter
