# Supplementary material for: Agro-physiological and transcriptome profiling reveal key genes associated with potato tuberization under different nitrogen regimes in aeroponics
Source: PLoS One. 2025 Mar 28;20(3):e0320313. doi: 10.1371/journal.pone.0320313 (PMC11952238; doi:10.1371/journal.pone.0320313)
Supplement: S1 File — Suppl. Excel sheet S1. DEGs in Kufri Jyoti for High N vs Low N (Tuber tissue). Suppl. Excel sheet S2. DEGs in Kufri Pukhraj for High N vs Low N (Tuber tissue). Suppl. Excel sheet S3. DEGs in Kufri Jyoti for High N vs Low N (Leaf tissue). Suppl. Excel sheet S4. DEGs in Kufri Pukhraj for High N vs Low N (Leaf tissue). Suppl. Excel sheet S5. Gene Ontology (GO) in Kufri Jyoti for High N vs Low N (Tuber tissue). Suppl. Excel sheet S6. Gene Ontology (GO) in Kufri Pukhraj for High N vs Low N (Tuber tissue). Suppl. Excel sheet S7. Gene Ontology (GO) in Kufri Jyoti for High N vs Low N (Leaf tissue). Suppl. Excel sheet S8. Gene Ontology (GO) in Kufri Pukhraj for High N vs Low N (Leaf tissue). Suppl. Excel sheet S9. KEGG pathways in Kufri Jyoti for High N vs Low N (Tuber tissue). Suppl. Excel sheet S10. KEGG pathways in Kufri Pukhraj for High N vs Low N (Tuber tissue). Suppl. Excel sheet S11. KEGG pathways in Kufri Jyoti for High N vs Low N (Leaf tissue). Suppl. Excel sheet S12. KEGG pathways in Kufri Pukhraj for High N vs Low N (Leaf tissue). Suppl. Excel sheet S13. DEGs in Kufri Pukhraj vs Kufri Jyoti under Low N (Tuber tissue). Suppl. Excel sheet S14. DEGs in Kufri Pukhraj vs Kufri Jyoti under High N (Tuber tissue). Suppl. Excel sheet S15. DEGs in Kufri Pukhraj vs Kufri Jyoti under Low N (Leaf tissue). Suppl. Excel sheet S16. DEGs in Kufri Pukhraj vs Kufri Jyoti under High N (Leaf tissue). Suppl. Fig. S17. Venn diagrams showing common genes (up-regulated and down-regulated) between tuber and leaf tissues of Kufri Jyoti and Kufri Pukhraj. Suppl. Table S18. RNA-seq data summary and reference mapping with the Potato genome. Suppl. Table S19. DEGs summary in high N vs. low N. Suppl. Table S20. GO annotation summary in high N vs. low N. Suppl. Table S21. KEGG Annotation Statistics of DEG in high N vs. low N. Suppl. Table S22. KEGG Pathway classification of DEG in high N vs. low N. Suppl. Table S23. Validation of selected genes through RT-qPCR analysis in high N vs. low N. (ZIP) [file pone.0320313.s001.zip › Suppl. files_updated_20-2-25/Suppl. Excel sheet S14_Pukhraj vs Jyoti_HN_Tuber_DEG.xlsx]

## Sheet: Inf
Suppl. Excel sheet S14. DEGs in Kufri Pukhraj vs Kufri Jyoti under High N (Tuber tissue)

## Sheet: Upregulated
Gene_Name/ID	Locus	log2Foldchange	Pvalue	Gene_Description
PGSC0003DMG400010139	Chr_ST4.03ch03:49644578-49645247	8.93417	5e-05	Cysteine protease inhibitor 1
PGSC0003DMG400010170	Chr_ST4.03ch03:49838682-49840071	7.25974	5e-05	Miraculin
PGSC0003DMG400010169	Chr_ST4.03ch03:43936157-43938595	6.68808	0.00135	Beta-carotene hydroxylase
PGSC0003DMG401021841	Chr_ST4.03ch01:45392230-45399306	5.84042	0.0397	Replication factor A
PGSC0003DMG400005950	Chr_ST4.03ch06:54194362-54198068	5.44519	0.00015	Multicystatin
PGSC0003DMG400008850	Chr_ST4.03ch09:2039526-2046175	5.24898	5e-05	Short-chain dehydrogenase
PGSC0003DMG400025168	Chr_ST4.03ch01:85660519-85661148	4.33588	0.0001	Lipid binding protein
PGSC0003DMG400006800	Chr_ST4.03ch01:65780452-65783901	4.24056	0.0028	NBS-LRR protein
PGSC0003DMG400016867	Chr_ST4.03ch12:58934716-58937241	4.10882	0.0163	Chalcone synthase J
PGSC0003DMG400015129	Chr_ST4.03ch00:29275118-29276986	4.04265	5e-05	Defensin protein
PGSC0003DMG401005482	Chr_ST4.03ch07:11792598-11797949	4.03907	0.0023	E2F4,5
PGSC0003DMG400012134	Chr_ST4.03ch08:56297190-56307241	4.00383	0.04655	Conserved gene of unknown function
PGSC0003DMG400024874	Chr_ST4.03ch01:79945937-79951332	3.66322	0.01425	Conserved gene of unknown function
PGSC0003DMG400029260	Chr_ST4.03ch12:58393995-58394317	3.5317	0.0278	Trans-2-enoyl CoA reductase
PGSC0003DMG402004870	Chr_ST4.03ch06:48287433-48291454	3.3524	0.0326	26S protease regulatory subunit
PGSC0003DMG400020498	Chr_ST4.03ch08:1170323-1175722	3.32681	0.0325	Inositol-1,4,5-triphosphate-5-phosphatase
PGSC0003DMG400003210	Chr_ST4.03ch03:46219350-46223464	3.22753	0.035	Leucine Rich Repeat family protein
PGSC0003DMG400021877	Chr_ST4.03ch09:59926832-59929020	3.12392	5e-05	Xyloglucan endo-transglycosylase
PGSC0003DMG400016373	Chr_ST4.03ch01:3571030-3572031	3.12053	0.0414	Alanine-2-oxoglutarate aminotransferase 1
PGSC0003DMG400001914	Chr_ST4.03ch00:12392443-12405044	3.1142	0.0011	(-)-germacrene D synthase
PGSC0003DMG400030332	Chr_ST4.03ch06:56814528-56816918	3.09218	0.00225	Protein phosphatase 2C
PGSC0003DMG401000594	Chr_ST4.03ch03:56325940-56329622	3.07686	0.0495	Flavonol synthase/flavanone 3-hydroxylase
PGSC0003DMG400010146	Chr_ST4.03ch03:49448371-49449153	3.07384	0.002	Kunitz-type tuber invertase inhibitor
PGSC0003DMG400014664	Chr_ST4.03ch01:88391788-88392779	3.02701	0.0126	Sugar transporter
PGSC0003DMG400026087	Chr_ST4.03ch06:46174770-46177159	2.98235	0.0357	Flavin monooxygenase
PGSC0003DMG400029338	Chr_ST4.03ch12:57095736-57097720	2.9802	0.0057	GAST
PGSC0003DMG401010218	Chr_ST4.03ch02:32361193-32362431	2.93471	0.0478	Phospholipase A1
PGSC0003DMG400000292	Chr_ST4.03ch12:4002105-4002649	2.92235	5e-05	Conserved gene of unknown function
PGSC0003DMG400032247	Chr_ST4.03ch09:54001993-54006000	2.8963	0.0063	Vicilin
PGSC0003DMG400008660	Chr_ST4.03ch07:15664098-15672192	2.87506	0.00055	Sugar transporter
PGSC0003DMG400008632	Chr_ST4.03ch12:58758676-58761269	2.83713	0.01595	Chalcone synthase J
PGSC0003DMG400000385	Chr_ST4.03ch12:4674832-4676481	2.82913	0.04965	Chloroplast-targeted copper chaperone
PGSC0003DMG401010918	Chr_ST4.03ch11:37370692-37377091	2.80725	0.00815	Conserved gene of unknown function
PGSC0003DMG400033354	Chr_ST4.03ch00:34975675-34976205	2.80547	0.01875	Sn-1 protein
PGSC0003DMG400006922	Chr_ST4.03ch02:26673558-26678272	2.78438	0.00365	F-box family protein
PGSC0003DMG400000162	Chr_ST4.03ch01:72019763-72024183	2.73888	0.00855	Ccr4-not transcription complex
PGSC0003DMG400000079	Chr_ST4.03ch01:72843418-72848705	2.72175	5e-05	BCL-2-associated athanogene 6
PGSC0003DMG400001804	Chr_ST4.03ch01:67558230-67567291	2.62172	0.0002	Glutathione s-transferase
PGSC0003DMG400015318	Chr_ST4.03ch12:609680-611652	2.60824	0.00025	Metallothionein
PGSC0003DMG400010397	Chr_ST4.03ch02:22110504-22114139	2.58994	0.00045	TRANSPARENT TESTA 12 protein
PGSC0003DMG402009622	Chr_ST4.03ch04:49167886-49172119	2.56541	0.0249	Pentatricopeptide repeat-containing protein
PGSC0003DMG400000849	Chr_ST4.03ch01:63710005-63711234	2.47089	0.0331	Periaxin
PGSC0003DMG400027530	Chr_ST4.03ch01:74501851-74504452	2.42011	0.0174	Gene of unknown function
PGSC0003DMG400016014	Chr_ST4.03ch04:5271561-5277756	2.41044	0.03055	Mevalonate diphosphate decarboxylase
PGSC0003DMG400035539	Chr_ST4.03ch01:88386347-88390053	2.40314	0.03685	Sugar transporter
PGSC0003DMG400027715	Chr_ST4.03ch03:35552670-35554613	2.39614	0.00885	Gene of unknown function
PGSC0003DMG401027811	Chr_ST4.03ch03:934210-941276	2.39001	0.0462	Receptor-kinase
PGSC0003DMG400027750	Chr_ST4.03ch04:7034955-7037871	2.36181	0.00045	Hsc70
PGSC0003DMG400028639	Chr_ST4.03ch12:50059797-50064313	2.32298	0.03265	Conserved gene of unknown function
PGSC0003DMG400043220	Chr_ST4.03ch12:52418740-52419298	2.32196	0.03615	Mitochondrial import inner membrane translocase subunit Tim17 family protein
PGSC0003DMG400018138	Chr_ST4.03ch03:51824104-51826186	2.30788	0.03975	Cytochrome P450 71A4
PGSC0003DMG400001178	Chr_ST4.03ch08:12267201-12268141	2.30692	0.0109	Conserved gene of unknown function
PGSC0003DMG400004564	Chr_ST4.03ch00:38981788-38982676	2.29775	0.04125	UDP-glucosyltransferase
PGSC0003DMG400014212	Chr_ST4.03ch03:57412215-57414401	2.28228	0.00305	Heat shock protein
PGSC0003DMG400005061	Chr_ST4.03ch03:2261096-2263734	2.24562	0.02105	Anthranilate N-benzoyltransferase protein
PGSC0003DMG400037737	Chr_ST4.03ch01:62721613-62722048	2.23353	0.0139	BZIP DNA-binding protein
PGSC0003DMG400017447	Chr_ST4.03ch05:12289815-12293142	2.19303	0.0051	Gene of unknown function
PGSC0003DMG400029881	Chr_ST4.03ch06:19631628-19635370	2.18171	0.00455	Kinase
PGSC0003DMG400026955	Chr_ST4.03ch06:53157221-53158454	2.16438	0.0483	Gene of unknown function
PGSC0003DMG400016616	Chr_ST4.03ch09:60536375-60538029	2.14852	0.0302	Cytochrome P450
PGSC0003DMG400018462	Chr_ST4.03ch08:3750497-3754617	2.14413	0.0354	Disease resistance protein
PGSC0003DMG400019531	Chr_ST4.03ch03:55919906-55921627	2.13545	0.0094	EMB514
PGSC0003DMG400025407	Chr_ST4.03ch05:16698980-16707877	2.13126	0.04165	Pyruvate dehydrogenase
PGSC0003DMG400029440	Chr_ST4.03ch04:3444208-3448902	2.10925	0.0309	Myb DNA binding protein
PGSC0003DMG400010186	Chr_ST4.03ch03:49773997-49774469	2.10846	0.0328	Kunitz-type enzyme inhibitor S9C11
PGSC0003DMG400039453	Chr_ST4.03ch04:3138008-3138797	2.10012	0.00155	Zeatin O-xylosyltransferase
PGSC0003DMG400013231	Chr_ST4.03ch00:37792074-37794645	2.09232	0.02815	Calcium ion binding protein
PGSC0003DMG400003461	Chr_ST4.03ch02:18499281-18502077	2.08208	0.00055	3-hydroxy-3-methylglutaryl coenzyme A reductase
PGSC0003DMG401023628	Chr_ST4.03ch04:8230904-8231468	2.07459	0.03585	Conserved gene of unknown function
PGSC0003DMG400025333	Chr_ST4.03ch03:53190264-53191554	2.06577	0.00535	Short chain alcohol dehydrogenase
PGSC0003DMG400025192	Chr_ST4.03ch01:85760082-85761571	2.06317	0.0002	Dehydration-responsive protein RD22
PGSC0003DMG400009774	Chr_ST4.03ch07:9119437-9124150	2.0554	0.0067	Arabinose kinase
PGSC0003DMG400020543	Chr_ST4.03ch06:3149965-3155136	2.03465	0.0002	Ran binding protein
PGSC0003DMG400000291	Chr_ST4.03ch12:3974959-3978363	2.0171	0.0002	Profilin
PGSC0003DMG400026461	Chr_ST4.03ch12:50774485-50775607	2.01328	0.039	AP2/ERF domain-containing transcription factor
PGSC0003DMG400005540	Chr_ST4.03ch12:60551824-60552193	2.00552	0.0334	TCH

## Sheet: Downregulated
Gene_Name/ID	Locus	log2Foldchange	Pvalue	Gene_Description
PGSC0003DMG400010145	Chr_ST4.03ch03:49498050-49498873	-5.99405	0.0005	Cysteine protease inhibitor 9
PGSC0003DMG400005683	Chr_ST4.03ch03:59622214-59624424	-5.82189	0.0191	Gene of unknown function
PGSC0003DMG400026617	Chr_ST4.03ch09:11927730-11933036	-5.38642	0.0483	Methylketone synthase Ib
PGSC0003DMG402005859	Chr_ST4.03ch08:5526693-5528435	-4.85519	0.0141	Conserved gene of unknown function
PGSC0003DMG400030212	Chr_ST4.03ch11:9376507-9380925	-4.64254	0.0082	Nitrate reductase
PGSC0003DMG400004599	Chr_ST4.03ch12:59722284-59730533	-4.31975	5e-05	Gene of unknown function
PGSC0003DMG400000816	Chr_ST4.03ch05:2069033-2074818	-4.14749	0.00935	Tospovirus resistance protein A
PGSC0003DMG400017091	Chr_ST4.03ch08:1596886-1601249	-4.05503	0.00045	Patatin-01
PGSC0003DMG404025785	Chr_ST4.03ch01:84445924-84452849	-4.03817	0.037	Dynamin
PGSC0003DMG400003040	Chr_ST4.03ch08:54278327-54279066	-4.02534	0.0254	Osmotin
PGSC0003DMG400012589	Chr_ST4.03ch01:81814017-81815680	-4.01767	0.0194	Cationic peroxidase
PGSC0003DMG400006866	Chr_ST4.03ch01:65839568-65847839	-3.9953	0.02335	DNA-damage-inducible protein f
PGSC0003DMG400001574	Chr_ST4.03ch02:38712124-38714413	-3.98855	0.0217	Conserved gene of unknown function
PGSC0003DMG400020681	Chr_ST4.03ch12:5282786-5286762	-3.98165	0.00365	Early nodulin
PGSC0003DMG400009267	Chr_ST4.03ch11:14382373-14383072	-3.80024	0.0247	Proteinase inhibitor
PGSC0003DMG400000794	Chr_ST4.03ch04:59085132-59085620	-3.71502	0.026	Extensin (ext)
PGSC0003DMG401015205	Chr_ST4.03ch03:50457306-50460580	-3.71311	0.0211	TDR8 protein
PGSC0003DMG400006448	Chr_ST4.03ch09:54418734-54424093	-3.70995	0.0272	Caffeoyl-CoA O-methyltransferase
PGSC0003DMG400024285	Chr_ST4.03ch09:50464111-50466033	-3.63601	0.00025	Peroxidase 44
PGSC0003DMG402016214	Chr_ST4.03ch11:2501466-2509261	-3.56248	0.0295	Early nodulin 20
PGSC0003DMG400010475	Chr_ST4.03ch10:54970609-54973046	-3.53893	0.02865	Plasma membrane intrinsic protein 2-1
PGSC0003DMG400006247	Chr_ST4.03ch01:11342299-11351723	-3.53598	0.00055	Conserved gene of unknown function
PGSC0003DMG400023985	Chr_ST4.03ch11:5409055-5411529	-3.52008	0.02815	Ferredoxin-3, chloroplast
PGSC0003DMG400009559	Chr_ST4.03ch07:9404770-9407668	-3.45718	0.0285	Specific tissue protein 1
PGSC0003DMG400021073	Chr_ST4.03ch03:39417078-39418080	-3.39048	0.0289	Gene of unknown function
PGSC0003DMG400001904	Chr_ST4.03ch09:16527427-16528994	-3.35544	0.0011	Non-specific lipid-transfer protein 1
PGSC0003DMG400008854	Chr_ST4.03ch09:2170461-2173408	-3.3268	0.0063	Nodulin
PGSC0003DMG400003477	Chr_ST4.03ch04:59225941-59226992	-3.32494	0.0288	Nodulin
PGSC0003DMG400024182	Chr_ST4.03ch02:21928743-21929625	-3.31957	0.0379	Ribulose bisphosphate carboxylase small chain C, chloroplastic
PGSC0003DMG400002074	Chr_ST4.03ch02:36047868-36053594	-3.29938	5e-05	Pectinesterase
PGSC0003DMG400029510	Chr_ST4.03ch04:2869148-2870021	-3.28693	0.04175	ZFP4 (ZINC FINGER PROTEIN 4)
PGSC0003DMG400007796	Chr_ST4.03ch12:1312477-1314955	-3.28248	0.0381	DNA-directed RNA polymerase II largest subunit
PGSC0003DMG400003057	Chr_ST4.03ch08:54294866-54295826	-3.26419	0.00735	Osmotin
PGSC0003DMG400017936	Chr_ST4.03ch06:461907-463086	-3.20732	0.0082	Late embryogenis abundant protein 5
PGSC0003DMG401002606	Chr_ST4.03ch03:60562995-60566572	-3.19781	0.0394	AR791
PGSC0003DMG400006230	Chr_ST4.03ch10:42813265-42813830	-3.18803	0.0331	Gene of unknown function
PGSC0003DMG400020723	Chr_ST4.03ch01:79661639-79662661	-3.17998	0.0123	Germin 3
PGSC0003DMG400022342	Chr_ST4.03ch02:35169030-35172256	-3.16916	0.037	Suberization-associated anionic peroxidase
PGSC0003DMG400005207	Chr_ST4.03ch01:63326122-63328893	-3.15729	0.00435	10-deacetylbaccatin III 10-O-acetyltransferase
PGSC0003DMG400009052	Chr_ST4.03ch01:62934656-62940557	-3.14432	0.0489	Long-chain-fatty-acid CoA ligase
PGSC0003DMG400026575	Chr_ST4.03ch09:13125834-13128476	-3.05686	0.03885	Class III peroxidase
PGSC0003DMG400012115	Chr_ST4.03ch08:56711795-56714521	-3.0486	0.04625	Calmodulin binding protein
PGSC0003DMG400028331	Chr_ST4.03ch05:237548-239420	-3.03985	0.00215	Zeatin O-glucosyltransferase
PGSC0003DMG400029643	Chr_ST4.03ch09:58209104-58211610	-3.02411	0.03845	Nodule inception protein
PGSC0003DMG400028904	Chr_ST4.03ch06:37968210-37972857	-3.01992	0.00825	SGT1
PGSC0003DMG401025831	Chr_ST4.03ch01:85320784-85324678	-3.00817	0.0072	B3 domain-containing protein
PGSC0003DMG402007101	Chr_ST4.03ch07:52574590-52575762	-2.99871	0.01465	Epidermis-specific secreted glycoprotein EP1
PGSC0003DMG400031771	Chr_ST4.03ch02:33118339-33123983	-2.9985	0.03905	O-methyltransferase
PGSC0003DMG400023815	Chr_ST4.03ch06:24929806-24931111	-2.99316	0.0434	Expansin
PGSC0003DMG400016904	Chr_ST4.03ch10:45001487-45007534	-2.98681	0.02975	Gene of unknown function
PGSC0003DMG401013152	Chr_ST4.03ch07:34590917-34595091	-2.98197	0.0307	Conserved gene of unknown function
PGSC0003DMG400037860	Chr_ST4.03ch05:27165962-27168203	-2.92465	0.0483	Eukaryotic initiation factor 4A-15
PGSC0003DMG400014219	Chr_ST4.03ch03:57524460-57531577	-2.88334	0.0001	Phosphate abc transporter
PGSC0003DMG400030880	Chr_ST4.03ch08:48331005-48342171	-2.83426	0.0441	DNA-directed RNA polymerase
PGSC0003DMG400000645	Chr_ST4.03ch03:56282742-56283138	-2.83312	0.0192	42kDa chitin-binding protein
PGSC0003DMG400025461	Chr_ST4.03ch08:37568342-37571305	-2.83278	0.02975	Serine/threonine-protein kinase
PGSC0003DMG400032199	Chr_ST4.03ch01:1761453-1764298	-2.82075	5e-05	Peroxidase
PGSC0003DMG400022365	Chr_ST4.03ch02:34594317-34600104	-2.81425	0.0086	Beta-galactosidase
PGSC0003DMG400005109	Chr_ST4.03ch01:83191899-83192662	-2.77913	0.0103	PR-1
PGSC0003DMG400000417	Chr_ST4.03ch11:39217262-39223656	-2.76944	0.00075	Superoxide dismutase
PGSC0003DMG400011949	Chr_ST4.03ch00:22111593-22113047	-2.76506	0.0008	Non-specific lipid-transfer protein
PGSC0003DMG400032160	Chr_ST4.03ch01:1028156-1030063	-2.75549	0.0157	Conserved gene of unknown function
PGSC0003DMG400014770	Chr_ST4.03ch08:44195540-44196520	-2.75458	0.0039	N-hydroxycinnamoyl-CoA
PGSC0003DMG400006462	Chr_ST4.03ch12:11154583-11155938	-2.74573	0.02585	GDSL-like Lipase/Acylhydrolase family protein
PGSC0003DMG400020156	Chr_ST4.03ch06:58481970-58488674	-2.66024	0.00105	Pectase lyase
PGSC0003DMG400028352	Chr_ST4.03ch05:845552-849931	-2.64038	0.02235	Cytochrome P450
PGSC0003DMG400033882	Chr_ST4.03ch05:44304718-44306659	-2.63742	0.0011	Acidic endochitinase
PGSC0003DMG400006242	Chr_ST4.03ch01:11429507-11433445	-2.58186	0.02145	Protein phosphatase 2c
PGSC0003DMG400001774	Chr_ST4.03ch09:6293809-6297501	-2.57789	0.021	Peroxidase
PGSC0003DMG400013815	Chr_ST4.03ch06:43655568-43659228	-2.56261	5e-05	Nitrate transporter
PGSC0003DMG400024029	Chr_ST4.03ch06:59230709-59232156	-2.55695	0.01285	Histone H2A
PGSC0003DMG400026540	Chr_ST4.03ch11:39834360-39835701	-2.53368	0.01395	Conserved gene of unknown function
PGSC0003DMG400013938	Chr_ST4.03ch11:13239793-13240526	-2.44727	0.0167	Gene of unknown function
PGSC0003DMG400030432	Chr_ST4.03ch06:56972155-56973956	-2.447	0.00245	Proliferating cell nuclear antigen
PGSC0003DMG400014607	Chr_ST4.03ch05:45880234-45881822	-2.42032	0.0083	Aspartyl protease family protein
PGSC0003DMG400003576	Chr_ST4.03ch02:39213557-39222288	-2.41263	0.0326	Glycosyl hydrolase family 38 protein
PGSC0003DMG400019437	Chr_ST4.03ch01:74981029-74982054	-2.40497	0.00085	Pathogen-and wound-inducible antifungal protein CBP20
PGSC0003DMG400024457	Chr_ST4.03ch06:31034961-31044181	-2.40443	0.0088	Conserved gene of unknown function
PGSC0003DMG402024140	Chr_ST4.03ch08:3167462-3169938	-2.38527	0.03425	PAE
PGSC0003DMG400025076	Chr_ST4.03ch04:61438027-61442579	-2.37334	0.03515	Leucine-rich repeat receptor protein kinase EXS
PGSC0003DMG400030413	Chr_ST4.03ch06:56652210-56656069	-2.36439	0.0312	Cytochrome P450
PGSC0003DMG400008163	Chr_ST4.03ch10:58386325-58387277	-2.35414	0.022	Calcium-binding allergen Ole e
PGSC0003DMG400014459	Chr_ST4.03ch12:48514276-48518536	-2.32782	0.01005	Phosphoethanolamine N-methyltransferase
PGSC0003DMG400016039	Chr_ST4.03ch07:39370681-39375541	-2.32376	0.02915	Conserved gene of unknown function
PGSC0003DMG400031093	Chr_ST4.03ch07:51633773-51635392	-2.31222	0.01055	Glutathione S-transferase/peroxidase
PGSC0003DMG400019248	Chr_ST4.03ch07:53733815-53735139	-2.29136	0.00305	Chlorophyll a-b binding protein 13, chloroplastic
PGSC0003DMG400004885	Chr_ST4.03ch06:48602422-48608344	-2.2902	0.04085	Kinase
PGSC0003DMG402000083	Chr_ST4.03ch01:72985517-72987694	-2.28322	0.0251	Conserved gene of unknown function
PGSC0003DMG401005999	Chr_ST4.03ch04:1775559-1783109	-2.28209	0.02765	Conserved gene of unknown function
PGSC0003DMG400018431	Chr_ST4.03ch05:4627875-4630459	-2.28136	0.00575	Alpha-expansin 1
PGSC0003DMG400002730	Chr_ST4.03ch09:4177837-4182399	-2.28115	0.00075	Conserved gene of unknown function
PGSC0003DMG400003009	Chr_ST4.03ch11:43208739-43210362	-2.26335	0.04295	Gibberellin receptor GID1
PGSC0003DMG400013965	Chr_ST4.03ch10:51749196-51750359	-2.23647	0.035	Transcription factor R2R3-MYB
PGSC0003DMG400010022	Chr_ST4.03ch02:44264699-44266770	-2.21551	0.0476	Patatin 3
PGSC0003DMG400019584	Chr_ST4.03ch03:4728910-4731136	-2.20997	0.00745	Ribulose bisphosphate carboxylase small chain 1, chloroplastic
PGSC0003DMG400000777	Chr_ST4.03ch04:59023226-59025175	-2.20574	0.0074	Histidine-rich glycoprotein
PGSC0003DMG400017540	Chr_ST4.03ch08:49423750-49426833	-2.19116	0.02925	BHLH071
PGSC0003DMG400003124	Chr_ST4.03ch01:86651855-86657814	-2.18717	0.00995	Endo-1,4-beta-glucanase
PGSC0003DMG400002487	Chr_ST4.03ch03:61229370-61229984	-2.18297	0.0401	Lipid binding protein
PGSC0003DMG400016908	Chr_ST4.03ch10:45023955-45025618	-2.18112	0.04985	Serine-threonine protein kinase, plant-type
PGSC0003DMG400010174	Chr_ST4.03ch03:49358487-49364040	-2.17659	0.02765	Peroxisomal membrane 22 kDa family protein
PGSC0003DMG400013983	Chr_ST4.03ch03:34399264-34400177	-2.171	0.0002	Wound/stress protein
PGSC0003DMG400000862	Chr_ST4.03ch01:13369419-13375856	-2.17056	0.01705	UDP-galactose transporter
PGSC0003DMG400000776	Chr_ST4.03ch04:59015346-59016839	-2.15779	0.0001	Extensin (ext)
PGSC0003DMG400015881	Chr_ST4.03ch04:1168434-1173506	-2.1549	0.028	Alpha-glucosidase
PGSC0003DMG400014867	Chr_ST4.03ch03:7132679-7135798	-2.14409	5e-05	Peroxidase
PGSC0003DMG400014095	Chr_ST4.03ch00:29321010-29322217	-2.14158	0.04985	2,4-dienoyl-CoA reductase
PGSC0003DMG400013144	Chr_ST4.03ch10:3823679-3824737	-2.12829	0.01485	Conserved gene of unknown function
PGSC0003DMG400010122	Chr_ST4.03ch03:43845799-43848749	-2.12824	0.04535	Conserved gene of unknown function
PGSC0003DMG400027654	Chr_ST4.03ch07:51748761-51752737	-2.11324	0.00665	Glycolate oxidase
PGSC0003DMG400004796	Chr_ST4.03ch08:52538826-52539655	-2.11094	0.00015	Extensin
PGSC0003DMG400040260	Chr_ST4.03ch01:45173910-45174906	-2.10902	0.0114	Glucan endo-1,3-beta-glucosidase, basic isoform 1
PGSC0003DMG400013751	Chr_ST4.03ch12:6909994-6912636	-2.10435	0.0188	Cytochrome b6-f complex iron-sulfur subunit, chloroplastic
PGSC0003DMG400018464	Chr_ST4.03ch08:3759083-3763667	-2.10333	0.00735	Disease resistance protein
PGSC0003DMG400017918	Chr_ST4.03ch09:60249707-60251109	-2.09921	0.00165	Glycine-rich protein
PGSC0003DMG400030612	Chr_ST4.03ch02:41965336-41971883	-2.09378	0.0008	Serine hydroxymethyltransferase, mitochondrial
PGSC0003DMG400030568	Chr_ST4.03ch05:3582667-3587942	-2.07181	0.01805	GABA-specific permease
PGSC0003DMG400030969	Chr_ST4.03ch01:86469754-86471683	-2.06772	0.0343	Transcription factor
PGSC0003DMG400004575	Chr_ST4.03ch12:59399865-59401293	-2.05462	0.01865	Gene of unknown function
PGSC0003DMG400007854	Chr_ST4.03ch12:1293373-1294778	-2.05136	0.037	Xyloglucan endotransglucosylase-hydrolase XTH9
PGSC0003DMG400012551	Chr_ST4.03ch01:82022169-82026459	-2.02487	0.0063	UDP-glucuronosyltransferase
PGSC0003DMG400020136	Chr_ST4.03ch06:58936956-58943104	-2.01933	0.03335	Sulfate/bicarbonate/oxalate exchanger and transporter sat-1
PGSC0003DMG400010638	Chr_ST4.03ch04:12347557-12349360	-2.0164	0.0374	S-adenosylmethionine-dependent methyltransferase
PGSC0003DMG400020636	Chr_ST4.03ch06:2725405-2734846	-2.01263	0.0001	60S ribosomal protein L10
PGSC0003DMG400012228	Chr_ST4.03ch08:56752361-56755457	-2.00447	0.01615	Alcohol dehydrogenase
