# Supplementary material for: Agro-physiological and transcriptome profiling reveal key genes associated with potato tuberization under different nitrogen regimes in aeroponics
Source: PLoS One. 2025 Mar 28;20(3):e0320313. doi: 10.1371/journal.pone.0320313 (PMC11952238; doi:10.1371/journal.pone.0320313)
Supplement: S1 File — Suppl. Excel sheet S1. DEGs in Kufri Jyoti for High N vs Low N (Tuber tissue). Suppl. Excel sheet S2. DEGs in Kufri Pukhraj for High N vs Low N (Tuber tissue). Suppl. Excel sheet S3. DEGs in Kufri Jyoti for High N vs Low N (Leaf tissue). Suppl. Excel sheet S4. DEGs in Kufri Pukhraj for High N vs Low N (Leaf tissue). Suppl. Excel sheet S5. Gene Ontology (GO) in Kufri Jyoti for High N vs Low N (Tuber tissue). Suppl. Excel sheet S6. Gene Ontology (GO) in Kufri Pukhraj for High N vs Low N (Tuber tissue). Suppl. Excel sheet S7. Gene Ontology (GO) in Kufri Jyoti for High N vs Low N (Leaf tissue). Suppl. Excel sheet S8. Gene Ontology (GO) in Kufri Pukhraj for High N vs Low N (Leaf tissue). Suppl. Excel sheet S9. KEGG pathways in Kufri Jyoti for High N vs Low N (Tuber tissue). Suppl. Excel sheet S10. KEGG pathways in Kufri Pukhraj for High N vs Low N (Tuber tissue). Suppl. Excel sheet S11. KEGG pathways in Kufri Jyoti for High N vs Low N (Leaf tissue). Suppl. Excel sheet S12. KEGG pathways in Kufri Pukhraj for High N vs Low N (Leaf tissue). Suppl. Excel sheet S13. DEGs in Kufri Pukhraj vs Kufri Jyoti under Low N (Tuber tissue). Suppl. Excel sheet S14. DEGs in Kufri Pukhraj vs Kufri Jyoti under High N (Tuber tissue). Suppl. Excel sheet S15. DEGs in Kufri Pukhraj vs Kufri Jyoti under Low N (Leaf tissue). Suppl. Excel sheet S16. DEGs in Kufri Pukhraj vs Kufri Jyoti under High N (Leaf tissue). Suppl. Fig. S17. Venn diagrams showing common genes (up-regulated and down-regulated) between tuber and leaf tissues of Kufri Jyoti and Kufri Pukhraj. Suppl. Table S18. RNA-seq data summary and reference mapping with the Potato genome. Suppl. Table S19. DEGs summary in high N vs. low N. Suppl. Table S20. GO annotation summary in high N vs. low N. Suppl. Table S21. KEGG Annotation Statistics of DEG in high N vs. low N. Suppl. Table S22. KEGG Pathway classification of DEG in high N vs. low N. Suppl. Table S23. Validation of selected genes through RT-qPCR analysis in high N vs. low N. (ZIP) [file pone.0320313.s001.zip › Suppl. files_updated_20-2-25/Suppl. Excel sheet S15_Pukhraj vs Jyoti_LN_Leaf_DEG.xlsx]

## Sheet: Inf
Suppl. Excel sheet S15. DEGs in Kufri Pukhraj vs Kufri Jyoti under Low N (Leaf tissue)

## Sheet: Upregulated
Gene_Name/ID	Locus	log2Foldchange	Pvalue	Gene_Description
PGSC0003DMG400025967	Chr_ST4.03ch01:70371570-70374619	5.33813	5e-05	Pectinesterase
PGSC0003DMG400007335	Chr_ST4.03ch02:37654316-37658665	5.04094	0.00115	Apyrase 3
PGSC0003DMG401021841	Chr_ST4.03ch01:45392230-45399306	4.7811	0.0092	Replication factor A
PGSC0003DMG402018893	Chr_ST4.03ch00:1510541-1513352	4.47369	0.0032	Strictosidine synthase
PGSC0003DMG400009931	Chr_ST4.03ch04:72051574-72053184	4.21586	0.036	Zinc-binding family protein
PGSC0003DMG400015225	Chr_ST4.03ch03:51581150-51583454	4.08614	0.00465	Transposase
PGSC0003DMG400004574	Chr_ST4.03ch12:59391504-59393303	3.74294	0.02875	UDP-glucose
PGSC0003DMG400018286	Chr_ST4.03ch01:78855699-78858948	3.61535	0.023	Vetispiradiene synthase
PGSC0003DMG400025239	Chr_ST4.03ch01:66472070-66477550	3.45373	0.04055	Beta-glucosidase
PGSC0003DMG400031788	Chr_ST4.03ch09:52778780-52779889	3.2949	5e-05	Protein induced upon tuberization
PGSC0003DMG400002261	Chr_ST4.03ch08:41634497-41635721	5.44755	0.00535	Conserved gene of unknown function
PGSC0003DMG400000292	Chr_ST4.03ch12:4002105-4002649	4.59248	5e-05	Conserved gene of unknown function
PGSC0003DMG400007385	Chr_ST4.03ch08:40893019-40896495	4.56804	0.00265	CC-NB-LRR protein
PGSC0003DMG401015362	Chr_ST4.03ch12:572437-579578	3.92573	0.0003	ATORC3/ORC3
PGSC0003DMG400012083	Chr_ST4.03ch00:33690008-33692556	3.69491	0.0053	Receptor kinase
PGSC0003DMG402002270	Chr_ST4.03ch08:844678-848394	3.67548	0.0292	Mutt domain protein
PGSC0003DMG400015707	Chr_ST4.03ch08:46237683-46244486	3.66006	0.0309	Gene of unknown function
PGSC0003DMG401014864	Chr_ST4.03ch03:7185555-7195398	3.65452	0.01515	Gene of unknown function
PGSC0003DMG400021458	Chr_ST4.03ch02:17874890-17879429	3.60537	0.0276	ALA-interacting subunit 5
PGSC0003DMG400021557	Chr_ST4.03ch09:5305750-5306340	3.58551	0.00135	Gene of unknown function
PGSC0003DMG401010918	Chr_ST4.03ch11:37370692-37377091	3.56284	0.02145	Conserved gene of unknown function
PGSC0003DMG401015877	Chr_ST4.03ch04:1269027-1279604	3.54185	0.0333	NBS-LRR protein
PGSC0003DMG400002965	Chr_ST4.03ch04:25129331-25129825	3.46325	0.0309	Histone H4
PGSC0003DMG402004033	Chr_ST4.03ch02:43674657-43680363	3.44585	0.00415	Gene of unknown function
PGSC0003DMG400046276	Chr_ST4.03ch03:12483920-12484484	3.35564	0.0003	Conserved gene of unknown function
PGSC0003DMG400006982	Chr_ST4.03ch02:26299012-26301339	3.3531	0.03715	Gene of unknown function
PGSC0003DMG400042313	Chr_ST4.03ch02:2123087-2124550	3.3013	0.00105	Conserved gene of unknown function
PGSC0003DMG400022618	Chr_ST4.03ch05:6306476-6312721	3.22887	0.0041	EMB2421
PGSC0003DMG400022904	Chr_ST4.03ch03:61373444-61376502	3.22826	0.02195	Conserved gene of unknown function
PGSC0003DMG400007565	Chr_ST4.03ch05:30948306-30950184	3.1938	0.0424	Cytochrome P450
PGSC0003DMG400031495	Chr_ST4.03ch03:12415063-12415378	3.17183	5e-05	Senescence-associated protein
PGSC0003DMG400007765	Chr_ST4.03ch00:34404968-34407295	3.14376	0.04615	Sn-1 protein
PGSC0003DMG400019772	Chr_ST4.03ch06:42067996-42070060	3.13427	0.0045	Neryl diphosphate synthase 1
PGSC0003DMG400004852	Chr_ST4.03ch06:48651479-48653275	3.12892	0.006	Conserved gene of unknown function
PGSC0003DMG400009774	Chr_ST4.03ch07:9119437-9124150	3.12525	0.0157	Arabinose kinase
PGSC0003DMG400025996	Chr_ST4.03ch01:69261521-69269505	3.12421	5e-05	RING finger protein
PGSC0003DMG401005482	Chr_ST4.03ch07:11792598-11797949	3.08661	0.00545	E2F4,5
PGSC0003DMG401000817	Chr_ST4.03ch05:2109567-2116353	3.01894	0.02605	Phytochrome and flowering time 1 protein
PGSC0003DMG400036067	Chr_ST4.03ch01:51066485-51070024	3.00221	5e-05	Unknow protein
PGSC0003DMG400044366	Chr_ST4.03ch07:40425658-40426081	2.99294	0.0002	Photosystem Q(B) protein
PGSC0003DMG401013152	Chr_ST4.03ch07:34590917-34595091	2.96487	0.0453	Conserved gene of unknown function
PGSC0003DMG400044276	Chr_ST4.03ch03:12586567-12587840	2.95464	0.0003	RRNA intron-encoded homing endonuclease
PGSC0003DMG400001144	Chr_ST4.03ch11:41907233-41911479	2.94506	0.00645	Cytochrome P450 92B1
PGSC0003DMG400027785	Chr_ST4.03ch01:71095147-71097053	2.93017	0.01705	Gene of unknown function
PGSC0003DMG400029350	Chr_ST4.03ch12:58489245-58497492	2.92126	0.0081	Glycosyltransferase
PGSC0003DMG400004211	Chr_ST4.03ch01:53785742-53794560	2.91825	5e-05	Photosystem Q(B) protein
PGSC0003DMG400025587	Chr_ST4.03ch04:21539307-21543365	2.91688	0.0148	ATP-citrate synthase
PGSC0003DMG400028305	Chr_ST4.03ch05:836432-843863	2.89704	0.0443	Heat shock protein binding protein
PGSC0003DMG400024428	Chr_ST4.03ch03:12502416-12506797	2.87967	0.0006	Conserved gene of unknown function
PGSC0003DMG400017258	Chr_ST4.03ch09:55838034-55839307	2.87023	0.0002	Photosystem II D2 protein
PGSC0003DMG400031773	Chr_ST4.03ch02:33073551-33076413	2.86791	0.01385	Transcription elongation factor 1 homolog
PGSC0003DMG400008056	Chr_ST4.03ch11:41375286-41376376	2.85655	0.0027	Gene of unknown function
PGSC0003DMG400029495	Chr_ST4.03ch04:3173203-3174329	2.85248	0.01775	Glucosyltransferase
PGSC0003DMG400012019	Chr_ST4.03ch03:39761196-39762042	2.82656	0.0059	DC1.2 homologue
PGSC0003DMG400034813	Chr_ST4.03ch03:12668974-12673113	2.73362	0.00415	RRNA intron-encoded homing endonuclease
PGSC0003DMG400027964	Chr_ST4.03ch04:63248630-63249715	2.73003	0.0025	ORF64c
PGSC0003DMG400009263	Chr_ST4.03ch11:14210033-14211193	2.72487	0.0242	Conserved gene of unknown function
PGSC0003DMG400031888	Chr_ST4.03ch00:29998146-29999860	2.72211	0.00365	Auxin response factor 2
PGSC0003DMG400013696	Chr_ST4.03ch05:43351037-43352901	2.71922	0.01105	Cytochrome P450
PGSC0003DMG400008063	Chr_ST4.03ch11:41180319-41182265	2.70987	0.00965	Fasciclin-like AGP 13
PGSC0003DMG400006737	Chr_ST4.03ch00:36403008-36405298	2.70267	0.0235	Cold-induced glucosyl transferase
PGSC0003DMG400014087	Chr_ST4.03ch01:9515991-9516483	2.70164	0.00355	Gene of unknown function
PGSC0003DMG400006922	Chr_ST4.03ch02:26673558-26678272	2.69521	0.0434	F-box family protein
PGSC0003DMG400029347	Chr_ST4.03ch12:58527329-58529027	2.67959	0.0225	Resveratrol/hydroxycinnamic acid O-glucosyltransferase
PGSC0003DMG400027803	Chr_ST4.03ch11:24651643-24657901	2.66325	0.02475	Cell division protein kinase
PGSC0003DMG400009399	Chr_ST4.03ch07:49795509-49796201	2.64712	0.02365	Glutaredoxin-C9
PGSC0003DMG400018892	Chr_ST4.03ch00:1321922-1324881	2.63146	0.0013	Unknow protein
PGSC0003DMG400015960	Chr_ST4.03ch07:14163600-14164143	2.61199	0.0119	Photosystem I P700 chlorophyll a apoprotein A1
PGSC0003DMG400025407	Chr_ST4.03ch05:16698980-16707877	2.59455	0.00225	Pyruvate dehydrogenase
PGSC0003DMG400039021	Chr_ST4.03ch01:51060894-51064103	2.58028	5e-05	Conserved gene of unknown function
PGSC0003DMG400012325	Chr_ST4.03ch08:55167882-55169716	2.57772	0.0005	SP1L
PGSC0003DMG400002472	Chr_ST4.03ch01:50931877-50933338	2.57442	0.0129	DNA-directed RNA polymerase subunit alpha
PGSC0003DMG400012033	Chr_ST4.03ch08:15577016-15577346	2.57123	0.0103	Photosystem I P700 chlorophyll a apoprotein
PGSC0003DMG401004079	Chr_ST4.03ch06:51169134-51175201	2.56786	0.0223	GEKO1
PGSC0003DMG400005372	Chr_ST4.03ch07:20447836-20448532	2.56471	0.00075	Photosystem I P700 chlorophyll a apoprotein A1
PGSC0003DMG400003654	Chr_ST4.03ch02:39070254-39074938	2.56106	0.03675	Peroxidase
PGSC0003DMG402017076	Chr_ST4.03ch00:17787676-17790702	2.55511	0.01055	DNA topoisomerase 6 subunit B
PGSC0003DMG400019419	Chr_ST4.03ch10:6026371-6026727	2.54976	0.00705	Cytochrome b6
PGSC0003DMG400024843	Chr_ST4.03ch04:58561672-58563662	2.54141	5e-05	Conserved gene of unknown function
PGSC0003DMG400027965	Chr_ST4.03ch04:63243826-63244737	2.52816	0.0038	ORF64c
PGSC0003DMG400025290	Chr_ST4.03ch04:4051560-4054429	2.5219	0.0013	Conserved gene of unknown function
PGSC0003DMG400035878	Chr_ST4.03ch12:52140694-52141828	2.50867	0.03405	Fatty acid desaturase
PGSC0003DMG400027577	Chr_ST4.03ch06:35297775-35306389	2.48369	0.0001	Superoxide dismutase
PGSC0003DMG400022052	Chr_ST4.03ch00:804762-805569	2.47209	0.0358	Conserved gene of unknown function
PGSC0003DMG401026555	Chr_ST4.03ch02:24838128-24843431	2.44826	0.01595	Conserved gene of unknown function
PGSC0003DMG400010224	Chr_ST4.03ch02:32426759-32428378	2.43135	0.0325	Phytophthora-inhibited protease 1
PGSC0003DMG400027391	Chr_ST4.03ch11:43715651-43718219	2.41959	0.0149	ATP binding protein
PGSC0003DMG400013828	Chr_ST4.03ch08:36918008-36924329	2.41921	0.00215	Vacoular processing enzyme 1
PGSC0003DMG400031456	Chr_ST4.03ch03:17197665-17201379	2.41097	0.03415	Proline transporter
PGSC0003DMG400002221	Chr_ST4.03ch04:16702347-16703278	2.4105	0.0142	Deacetylase
PGSC0003DMG401008784	Chr_ST4.03ch11:28536350-28539069	2.38632	0.0011	Conserved gene of unknown function
PGSC0003DMG400026137	Chr_ST4.03ch06:45867437-45870371	2.38014	0.03465	Conserved gene of unknown function
PGSC0003DMG400022492	Chr_ST4.03ch01:75777695-75778682	2.37845	0.01615	Gibberellin receptor GID1
PGSC0003DMG400037737	Chr_ST4.03ch01:62721613-62722048	2.37823	0.0082	BZIP DNA-binding protein
PGSC0003DMG400003305	Chr_ST4.03ch04:67552158-67554063	2.37315	0.00985	Cytochrome P450
PGSC0003DMG400021573	Chr_ST4.03ch09:5471734-5472332	2.37172	0.0041	Conserved gene of unknown function
PGSC0003DMG400018535	Chr_ST4.03ch03:45963293-45967167	2.36849	0.00575	Yellow stripe
PGSC0003DMG400023173	Chr_ST4.03ch08:7379098-7385153	2.34966	0.03895	Methylputrescine oxidase
PGSC0003DMG400001776	Chr_ST4.03ch09:6057066-6063471	2.31627	0.00095	Zinc finger family protein
PGSC0003DMG400002821	Chr_ST4.03ch04:199872-201504	2.29709	0.02395	Conserved gene of unknown function
PGSC0003DMG400020543	Chr_ST4.03ch06:3149965-3155136	2.28473	0.00225	Ran binding protein
PGSC0003DMG400015246	Chr_ST4.03ch03:50875723-50885587	2.27335	0.0115	Protein tyrosine phosphatase
PGSC0003DMG400000291	Chr_ST4.03ch12:3974959-3978363	2.27334	0.0001	Profilin
PGSC0003DMG400023637	Chr_ST4.03ch04:8017413-8020648	2.27183	0.0173	Conserved gene of unknown function
PGSC0003DMG400018678	Chr_ST4.03ch03:2976442-2982482	2.27174	0.0004	Auxin
PGSC0003DMG400046303	Chr_ST4.03ch01:50922608-50925485	2.27074	0.0003	Photosystem II CP47 chlorophyll apoprotein
PGSC0003DMG400011951	Chr_ST4.03ch00:22013628-22014481	2.25078	0.0473	Non-specific lipid-transfer protein
PGSC0003DMG400012547	Chr_ST4.03ch01:82091211-82095310	2.24328	0.00025	ATP-binding cassette transporter
PGSC0003DMG400005029	Chr_ST4.03ch12:53721319-53721672	2.23178	0.04825	Gene of unknown function
PGSC0003DMG400002351	Chr_ST4.03ch06:38175151-38178520	2.2292	0.00805	CYP72A58
PGSC0003DMG402019982	Chr_ST4.03ch03:43226913-43232355	2.22663	0.02805	Pectinacetylesterase
PGSC0003DMG400006672	Chr_ST4.03ch09:61464881-61472259	2.17791	0.02955	Sucrose synthase
PGSC0003DMG400015998	Chr_ST4.03ch01:22042978-22044191	2.1736	0.0284	Acidic ribosomal protein P1a
PGSC0003DMG400005744	Chr_ST4.03ch03:58422181-58424670	2.17359	0.01705	RAB11F
PGSC0003DMG400030784	Chr_ST4.03ch06:40917982-40918948	2.1621	0.0284	Glutaredoxin family protein
PGSC0003DMG400016282	Chr_ST4.03ch06:39893636-39897254	2.13663	0.0457	DNA-repair protein XRCC4
PGSC0003DMG400033037	Chr_ST4.03ch06:51874727-51876278	2.13325	0.00075	Ribulose bisphosphate carboxylase large chain
PGSC0003DMG400027898	Chr_ST4.03ch09:6760062-6761931	2.10942	0.02795	Cytochrome P450
PGSC0003DMG400019293	Chr_ST4.03ch07:53586584-53589705	2.0961	0.0159	NAC domain-containing protein
PGSC0003DMG400031376	Chr_ST4.03ch04:3581485-3587412	2.0918	0.01865	Ankyrin repeat-containing protein
PGSC0003DMG401011174	Chr_ST4.03ch07:629193-633566	2.07046	0.00665	Conserved gene of unknown function
PGSC0003DMG400011093	Chr_ST4.03ch10:53966681-53970167	2.05982	0.02665	Zinc finger family protein
PGSC0003DMG401028565	Chr_ST4.03ch01:76167399-76172113	2.05443	0.0324	Sugar transporter
PGSC0003DMG403029631	Chr_ST4.03ch09:58552128-58553942	2.04916	0.01905	F-box family protein
PGSC0003DMG400033640	Chr_ST4.03ch12:51851028-51854269	2.03618	0.00445	Conserved gene of unknown function
PGSC0003DMG400012665	Chr_ST4.03ch02:16846314-16847115	2.03293	0.03605	Conserved gene of unknown function
PGSC0003DMG400010816	Chr_ST4.03ch03:40062406-40063048	2.00007	0.00755	Gene of unknown function

## Sheet: Downregulated
Gene_Name/ID	Locus	log2Foldchange	Pvalue	Gene_Description
PGSC0003DMG400003865	Chr_ST4.03ch09:5050519-5052828	-4.86419	0.0174	Conserved gene of unknown function
PGSC0003DMG400028701	Chr_ST4.03ch04:46475605-46480004	-4.8118	0.00135	Zinc finger protein
PGSC0003DMG400024278	Chr_ST4.03ch12:5664615-5666509	-4.41054	0.00225	Phenylacetaldehyde synthase
PGSC0003DMG400029635	Chr_ST4.03ch09:58710392-58711923	-4.25516	0.0052	Histidine-rich glycoprotein
PGSC0003DMG400032534	Chr_ST4.03ch06:20952855-20953501	-4.23398	5e-05	Early nodulin 75 protein
PGSC0003DMG400006247	Chr_ST4.03ch01:11342299-11351723	-4.12182	0.0001	Conserved gene of unknown function
PGSC0003DMG400002732	Chr_ST4.03ch09:4199866-4200806	-4.10558	0.0249	VQ motif-containing protein
PGSC0003DMG400004599	Chr_ST4.03ch12:59722284-59730533	-3.9713	5e-05	Gene of unknown function
PGSC0003DMG400025079	Chr_ST4.03ch04:61310817-61312959	-3.85515	0.0294	Interferon-induced GTP-binding protein mx
PGSC0003DMG400004259	Chr_ST4.03ch12:54234235-54235106	-3.70149	0.02895	Thaumatin
PGSC0003DMG400003345	Chr_ST4.03ch04:69034751-69038151	-3.69017	0.0279	Cytochrome P450
PGSC0003DMG400024755	Chr_ST4.03ch01:77350562-77353332	-3.61018	0.00225	Xyloglucan endotransglucosylase/hydrolase 1
PGSC0003DMG400007477	Chr_ST4.03ch04:875113-875743	-3.58944	0.03115	Gene of unknown function
PGSC0003DMG400005884	Chr_ST4.03ch06:54783995-54785492	-3.4873	0.03275	Conserved gene of unknown function
PGSC0003DMG400020618	Chr_ST4.03ch04:51406918-51410555	-3.48615	0.00595	Tropinone reductase homolog
PGSC0003DMG400008517	Chr_ST4.03ch05:16464656-16466535	-3.46199	0.03275	MtN3 protein
PGSC0003DMG400003040	Chr_ST4.03ch08:54278327-54279066	-3.41416	0.0092	Osmotin
PGSC0003DMG400013983	Chr_ST4.03ch03:34399264-34400177	-3.39451	0.03595	Wound/stress protein
PGSC0003DMG400001528	Chr_ST4.03ch02:38744460-38745679	-3.35005	0.0039	Class II chitinase
PGSC0003DMG400012100	Chr_ST4.03ch07:6258625-6259653	-3.26409	5e-05	Major latex
PGSC0003DMG400030552	Chr_ST4.03ch05:3991347-3993998	-3.25805	0.0365	Chloroplast-targeted copper chaperone
PGSC0003DMG400015595	Chr_ST4.03ch05:7359481-7362610	-3.23877	0.01185	LATD/NIP
PGSC0003DMG402016495	Chr_ST4.03ch06:49100841-49102333	-3.2215	5e-05	Stem 28 kDa glycoprotein
PGSC0003DMG400009068	Chr_ST4.03ch03:44811382-44814964	-3.21515	0.00765	ATP binding protein
PGSC0003DMG400024643	Chr_ST4.03ch03:55232190-55236265	-3.20991	0.00035	Flavonoid 3'-monooxygenase
PGSC0003DMG401011427	Chr_ST4.03ch10:59057670-59062958	-3.14705	0.0435	Cc-nbs-lrr resistance protein
PGSC0003DMG401000668	Chr_ST4.03ch07:45038334-45042206	-3.10187	0.0459	Glycosyl hydrolase family 9
PGSC0003DMG400018012	Chr_ST4.03ch07:5044405-5054362	-3.08743	0.045	Conserved gene of unknown function
PGSC0003DMG400008846	Chr_ST4.03ch09:1983766-1988922	-3.08104	0.0464	P-type trefoil
PGSC0003DMG400023361	Chr_ST4.03ch05:51359495-51365523	-3.06172	0.03765	Methylenetetrahydrofolate reductase
PGSC0003DMG400017955	Chr_ST4.03ch01:64013811-64017172	-3.04087	0.00195	Auxin efflux carrier component
PGSC0003DMG400009570	Chr_ST4.03ch04:13837382-13839091	-3.03329	0.02725	MYB transcription factor
PGSC0003DMG400006880	Chr_ST4.03ch01:66140207-66141654	-3.02681	0.00065	DRT100
PGSC0003DMG400015726	Chr_ST4.03ch12:37120891-37123572	-3.00868	0.04825	Glutathione s-transferase
PGSC0003DMG400002820	Chr_ST4.03ch04:186278-192428	-3.00372	0.01	Conserved gene of unknown function
PGSC0003DMG400014540	Chr_ST4.03ch05:2724263-2731649	-3.00132	0.00125	Alpha-glucosidase
PGSC0003DMG400018382	Chr_ST4.03ch01:74084922-74089441	-3.0002	0.0321	Phosphatidylinositol-4-phosphate 5-kinase
PGSC0003DMG400015523	Chr_ST4.03ch11:45014207-45015317	-2.98585	0.00305	Chitinase 1
PGSC0003DMG400032155	Chr_ST4.03ch01:2132538-2146062	-2.96735	5e-05	Lipoxygenase
PGSC0003DMG400020156	Chr_ST4.03ch06:58481970-58488674	-2.92036	0.00095	Pectase lyase
PGSC0003DMG400000356	Chr_ST4.03ch12:4004059-4009926	-2.87987	0.00955	Peptidase M28 family protein
PGSC0003DMG400001426	Chr_ST4.03ch02:46128425-46130689	-2.86884	0.0013	Expansin
PGSC0003DMG400029645	Chr_ST4.03ch09:58238422-58243685	-2.86863	0.00025	Pectase lyase
PGSC0003DMG400016179	Chr_ST4.03ch11:3239882-3242809	-2.86354	0.0084	Flowering locus T
PGSC0003DMG400017335	Chr_ST4.03ch07:50811052-50812572	-2.85773	0.00025	Strictosidine synthase
PGSC0003DMG400028390	Chr_ST4.03ch05:159073-162438	-2.82762	0.01585	Gene of unknown function
PGSC0003DMG400000417	Chr_ST4.03ch11:39217262-39223656	-2.81944	5e-05	Superoxide dismutase
PGSC0003DMG400004789	Chr_ST4.03ch08:52711900-52715991	-2.78543	0.00265	Multicopper oxidase
PGSC0003DMG400003645	Chr_ST4.03ch02:39183448-39187967	-2.74709	0.01785	Ascorbate peroxidase
PGSC0003DMG401029345	Chr_ST4.03ch12:58547305-58554094	-2.7327	0.019	Isoform 2 of TMV resistance protein N
PGSC0003DMG400004712	Chr_ST4.03ch12:60323420-60325610	-2.69345	5e-05	Fringe
PGSC0003DMG400025537	Chr_ST4.03ch08:41101783-41102351	-2.67911	0.0044	Non-specific lipid-transfer protein
PGSC0003DMG400026523	Chr_ST4.03ch11:39715741-39723485	-2.64111	0.0005	UPA15
PGSC0003DMG400018039	Chr_ST4.03ch01:88618987-88627702	-2.6346	0.00515	PhD-finger protein
PGSC0003DMG400021682	Chr_ST4.03ch10:3954301-3957191	-2.6333	0.01045	Beta-expansin 3
PGSC0003DMG402031759	Chr_ST4.03ch02:32994671-32997447	-2.61485	5e-05	Phospholipase A1
PGSC0003DMG400007867	Chr_ST4.03ch12:1684446-1687321	-2.5806	0.02845	Disease resistance protein Gpa2
PGSC0003DMG400003563	Chr_ST4.03ch02:39368620-39370527	-2.57136	0.0228	Flavanone 3 beta-hydroxylase
PGSC0003DMG400026885	Chr_ST4.03ch00:37590444-37591969	-2.54358	5e-05	GI11736
PGSC0003DMG400008673	Chr_ST4.03ch02:19537306-19539201	-2.51581	0.02975	Endochitinase (Chitinase)
PGSC0003DMG400030540	Chr_ST4.03ch05:4196445-4197088	-2.51125	0.03065	Extensin
PGSC0003DMG400026574	Chr_ST4.03ch09:13301707-13304824	-2.49718	0.0318	Myosin heavy chain
PGSC0003DMG400000296	Chr_ST4.03ch12:4070614-4080508	-2.4614	0.02275	Ceramide glucosyltransferase
PGSC0003DMG400019315	Chr_ST4.03ch09:48120151-48128675	-2.45957	0.00735	Sulfate/bicarbonate/oxalate exchanger and transporter sat-1
PGSC0003DMG400008713	Chr_ST4.03ch01:6195597-6196992	-2.45101	0.03605	Hsp20/alpha crystallin family protein
PGSC0003DMG401013418	Chr_ST4.03ch03:779613-780587	-2.44995	5e-05	Chlorophyll a-b binding protein 3C, chloroplastic
PGSC0003DMG400022677	Chr_ST4.03ch01:58665388-58667487	-2.43982	0.037	UPF0497 membrane protein 10
PGSC0003DMG400007562	Chr_ST4.03ch03:41191468-41194165	-2.43458	0.0385	SBT2 protein
PGSC0003DMG400026125	Chr_ST4.03ch06:46339103-46343638	-2.43357	0.00715	Zinc finger protein
PGSC0003DMG400000386	Chr_ST4.03ch12:4709478-4711377	-2.42254	0.0315	Leucine-rich repeat extensin 3
PGSC0003DMG400013443	Chr_ST4.03ch03:370273-373324	-2.41542	0.0118	Acyltransferase
PGSC0003DMG400007978	Chr_ST4.03ch04:68331915-68333516	-2.38477	0.04045	Glycosyltransferase family protein
PGSC0003DMG400028650	Chr_ST4.03ch12:49573116-49574518	-2.37164	0.02055	Fatty acid desaturase
PGSC0003DMG400007878	Chr_ST4.03ch12:1835548-1841256	-2.36702	0.02795	Conserved gene of unknown function
PGSC0003DMG400000408	Chr_ST4.03ch11:39016106-39018582	-2.36472	0.00905	Xyloglucan endotransglucosylase-hydrolase XTH6
PGSC0003DMG400009591	Chr_ST4.03ch10:40655189-40657105	-2.35324	0.0383	UDP-glucuronate 4-epimerase 3
PGSC0003DMG400009040	Chr_ST4.03ch01:62643588-62650139	-2.34888	0.04355	DNA replication licensing factor MCM7
PGSC0003DMG400013806	Chr_ST4.03ch06:43667124-43667902	-2.34675	0.00035	P-rich protein EIG-I30
PGSC0003DMG400001380	Chr_ST4.03ch02:45310908-45312728	-2.33833	0.0182	Pollen Ole e 1 allergen and extensin
PGSC0003DMG400000207	Chr_ST4.03ch01:73104867-73105384	-2.33629	0.03835	Arabinogalactan peptide 16
PGSC0003DMG400003686	Chr_ST4.03ch04:69889106-69891255	-2.33531	0.0176	Oxidoreductase
PGSC0003DMG400027960	Chr_ST4.03ch06:36503582-36504843	-2.32938	0.0372	Pepper esterase
PGSC0003DMG400007621	Chr_ST4.03ch04:11391066-11392231	-2.31813	0.00925	GAST1 protein
PGSC0003DMG400006528	Chr_ST4.03ch04:4127930-4129306	-2.31203	0.0203	Conserved gene of unknown function
PGSC0003DMG400012551	Chr_ST4.03ch01:82022169-82026459	-2.30384	0.01745	UDP-glucuronosyltransferase
PGSC0003DMG400025559	Chr_ST4.03ch11:7027087-7030953	-2.30316	0.03855	WD-repeat protein
PGSC0003DMG400024344	Chr_ST4.03ch09:31520019-31521721	-2.28612	0.0425	Anthocyanidin 3-O-glucosyltransferase
PGSC0003DMG400029086	Chr_ST4.03ch08:40018569-40024310	-2.2814	0.00035	Conserved gene of unknown function
PGSC0003DMG400005901	Chr_ST4.03ch06:54605425-54607144	-2.2778	0.0096	Aspartic proteinase nepenthesin-2
PGSC0003DMG400019147	Chr_ST4.03ch10:50928051-50929246	-2.26323	0.02815	Xylem serine proteinase 1
PGSC0003DMG400002722	Chr_ST4.03ch09:3957640-3964503	-2.25455	0.0117	Cellulose synthase-like A1
PGSC0003DMG400019319	Chr_ST4.03ch09:48011850-48016434	-2.25378	0.01345	Type I inositol polyphosphate 5-phosphatase
PGSC0003DMG400023416	Chr_ST4.03ch05:50507631-50514220	-2.25139	0.00085	Dehydroascorbate reductase
PGSC0003DMG400013439	Chr_ST4.03ch03:343736-347232	-2.24919	0.01065	Aspartic proteinase oryzasin-1
PGSC0003DMG400023962	Chr_ST4.03ch06:30339432-30341184	-2.2433	0.04495	Gene of unknown function
PGSC0003DMG400001631	Chr_ST4.03ch01:87210775-87213515	-2.24323	0.0004	Proline-rich protein
PGSC0003DMG402008955	Chr_ST4.03ch09:2711217-2714210	-2.24021	0.0133	Conserved gene of unknown function
PGSC0003DMG400011517	Chr_ST4.03ch04:4715070-4717942	-2.23075	0.04875	HJTR2GH1 protein
PGSC0003DMG400014549	Chr_ST4.03ch05:2963584-2969054	-2.22775	0.02445	3-ketoacyl-CoA synthase
PGSC0003DMG400001766	Chr_ST4.03ch09:6427082-6433097	-2.22378	0.04025	Ribonuclease P family protein
PGSC0003DMG400002880	Chr_ST4.03ch12:2714288-2715753	-2.21582	0.0025	Proline-rich protein
PGSC0003DMG400020034	Chr_ST4.03ch12:5624708-5631450	-2.21254	0.04705	Beta-amyrin synthase
PGSC0003DMG400013010	Chr_ST4.03ch07:38547946-38548774	-2.21098	0.00085	24K germin
PGSC0003DMG400018392	Chr_ST4.03ch07:48628406-48628900	-2.20969	0.049	Conserved gene of unknown function
PGSC0003DMG400004801	Chr_ST4.03ch08:52476516-52481087	-2.18884	0.04965	Conserved gene of unknown function
PGSC0003DMG400009536	Chr_ST4.03ch08:2375247-2379577	-2.16328	0.0163	Transferase, transferring glycosyl groups
PGSC0003DMG400023592	Chr_ST4.03ch04:7915547-7922519	-2.16295	0.03005	Ribonucleoside-diphosphate reductase
PGSC0003DMG400009965	Chr_ST4.03ch04:71383128-71388098	-2.15982	0.0146	Pectinesterase
PGSC0003DMG400019083	Chr_ST4.03ch00:34795114-34799453	-2.15913	0.00265	Conserved gene of unknown function
PGSC0003DMG402021564	Chr_ST4.03ch09:5530470-5533348	-2.1578	0.01375	Phenylalanine ammonia-lyase
PGSC0003DMG400001876	Chr_ST4.03ch04:50772578-50779304	-2.15098	0.04525	Conserved gene of unknown function
PGSC0003DMG400020139	Chr_ST4.03ch06:58890142-58891120	-2.14968	0.01335	Auxin-induced protein 22B
PGSC0003DMG401014665	Chr_ST4.03ch01:88395360-88399887	-2.14126	0.04085	Mitochondrial phosphate carrier protein
PGSC0003DMG400003380	Chr_ST4.03ch05:5348226-5352952	-2.14022	0.0164	Late blight resistance protein homolog R1A-4
PGSC0003DMG400002009	Chr_ST4.03ch09:6945528-6946992	-2.12115	0.0291	Hsp20/alpha crystallin family protein
PGSC0003DMG400007786	Chr_ST4.03ch12:1122965-1126224	-2.11819	0.01395	2,4-D inducible glutathione S-transferase
PGSC0003DMG400026189	Chr_ST4.03ch07:47622733-47624411	-2.11454	0.0015	Xyloglucan endotransglycosylase/hydrolase 16 protein
PGSC0003DMG401023052	Chr_ST4.03ch05:5462978-5464210	-2.10593	0.03165	F-box domain-containing protein
PGSC0003DMG400008137	Chr_ST4.03ch10:58436321-58438211	-2.09991	0.00665	Glucosyltransferase
PGSC0003DMG400023668	Chr_ST4.03ch10:57429095-57432575	-2.09463	0.0318	Trichome birefringence
PGSC0003DMG400008850	Chr_ST4.03ch09:2039526-2046175	-2.0889	0.0043	Short-chain dehydrogenase
PGSC0003DMG400020481	Chr_ST4.03ch06:45757386-45758100	-2.08613	0.00165	14 kDa proline-rich protein DC2.15
PGSC0003DMG400023098	Chr_ST4.03ch09:43016818-43021306	-2.07946	0.04505	GPI-anchor transamidase
PGSC0003DMG400001677	Chr_ST4.03ch01:68235638-68236447	-2.06965	0.0321	RING finger
PGSC0003DMG400014755	Chr_ST4.03ch01:17663782-17669292	-2.06134	0.0184	Taxane 13-alpha-hydroxylase cytochrome P450
PGSC0003DMG400012466	Chr_ST4.03ch08:773508-780723	-2.06055	0.00375	Conserved gene of unknown function
PGSC0003DMG400015130	Chr_ST4.03ch00:29279347-29283019	-2.04582	0.00415	Defensin P322
PGSC0003DMG400024283	Chr_ST4.03ch09:50499592-50500238	-2.03865	0.01235	Conserved gene of unknown function
PGSC0003DMG400010050	Chr_ST4.03ch02:45033736-45039948	-2.01998	0.00175	Proline oxidase/dehydrogenase 1
PGSC0003DMG400018702	Chr_ST4.03ch11:42943663-42952509	-2.01878	0.0201	I-box binding factor
PGSC0003DMG400030819	Chr_ST4.03ch04:64205403-64206184	-2.01423	0.0382	Arabinogalactan-protein
PGSC0003DMG400004782	Chr_ST4.03ch08:52840615-52844019	-2.01176	0.00835	Protease inhibitor/seed storage/lipid transfer protein family protein
PGSC0003DMG400020984	Chr_ST4.03ch01:67344202-67346457	-2.00921	0.0085	Gene of unknown function
