# Supplementary material for: Agro-physiological and transcriptome profiling reveal key genes associated with potato tuberization under different nitrogen regimes in aeroponics
Source: PLoS One. 2025 Mar 28;20(3):e0320313. doi: 10.1371/journal.pone.0320313 (PMC11952238; doi:10.1371/journal.pone.0320313)
Supplement: S1 File — Suppl. Excel sheet S1. DEGs in Kufri Jyoti for High N vs Low N (Tuber tissue). Suppl. Excel sheet S2. DEGs in Kufri Pukhraj for High N vs Low N (Tuber tissue). Suppl. Excel sheet S3. DEGs in Kufri Jyoti for High N vs Low N (Leaf tissue). Suppl. Excel sheet S4. DEGs in Kufri Pukhraj for High N vs Low N (Leaf tissue). Suppl. Excel sheet S5. Gene Ontology (GO) in Kufri Jyoti for High N vs Low N (Tuber tissue). Suppl. Excel sheet S6. Gene Ontology (GO) in Kufri Pukhraj for High N vs Low N (Tuber tissue). Suppl. Excel sheet S7. Gene Ontology (GO) in Kufri Jyoti for High N vs Low N (Leaf tissue). Suppl. Excel sheet S8. Gene Ontology (GO) in Kufri Pukhraj for High N vs Low N (Leaf tissue). Suppl. Excel sheet S9. KEGG pathways in Kufri Jyoti for High N vs Low N (Tuber tissue). Suppl. Excel sheet S10. KEGG pathways in Kufri Pukhraj for High N vs Low N (Tuber tissue). Suppl. Excel sheet S11. KEGG pathways in Kufri Jyoti for High N vs Low N (Leaf tissue). Suppl. Excel sheet S12. KEGG pathways in Kufri Pukhraj for High N vs Low N (Leaf tissue). Suppl. Excel sheet S13. DEGs in Kufri Pukhraj vs Kufri Jyoti under Low N (Tuber tissue). Suppl. Excel sheet S14. DEGs in Kufri Pukhraj vs Kufri Jyoti under High N (Tuber tissue). Suppl. Excel sheet S15. DEGs in Kufri Pukhraj vs Kufri Jyoti under Low N (Leaf tissue). Suppl. Excel sheet S16. DEGs in Kufri Pukhraj vs Kufri Jyoti under High N (Leaf tissue). Suppl. Fig. S17. Venn diagrams showing common genes (up-regulated and down-regulated) between tuber and leaf tissues of Kufri Jyoti and Kufri Pukhraj. Suppl. Table S18. RNA-seq data summary and reference mapping with the Potato genome. Suppl. Table S19. DEGs summary in high N vs. low N. Suppl. Table S20. GO annotation summary in high N vs. low N. Suppl. Table S21. KEGG Annotation Statistics of DEG in high N vs. low N. Suppl. Table S22. KEGG Pathway classification of DEG in high N vs. low N. Suppl. Table S23. Validation of selected genes through RT-qPCR analysis in high N vs. low N. (ZIP) [file pone.0320313.s001.zip › Suppl. files_updated_20-2-25/Suppl. Excel sheet S16_Pukhraj vs Jyoti_HN_Leaf_DEG.xlsx]

## Sheet: Inf
Suppl. Excel sheet S16. DEGs in Kufri Pukhraj vs Kufri Jyoti under High N (Leaf tissue)

## Sheet: Upregulated
Gene_Name/ID	Locus	log2Foldchange	Pvalue	Gene_Description
PGSC0003DMG400020660	Chr_ST4.03ch06:2514793-2521127	5.44486	0.04705	Protein kinase domain containing protein
PGSC0003DMG400007385	Chr_ST4.03ch08:40893019-40896495	5.07951	0.0225	CC-NB-LRR protein
PGSC0003DMG400016013	Chr_ST4.03ch04:5288431-5289856	4.83977	0.0204	Cytochrome P450
PGSC0003DMG402000594	Chr_ST4.03ch03:56339467-56340945	4.70749	0.00345	Flavonol synthase/flavanone 3-hydroxylase
PGSC0003DMG400029623	Chr_ST4.03ch09:58397308-58400168	4.34077	0.0154	Salicylic acid/benzoic acid carboxyl methyltransferase
PGSC0003DMG400018924	Chr_ST4.03ch08:45778566-45780333	4.00683	0.02715	Polyphenol oxidase
PGSC0003DMG400007335	Chr_ST4.03ch02:37654316-37658665	3.96125	5e-05	Apyrase 3
PGSC0003DMG400007765	Chr_ST4.03ch00:34404968-34407295	3.94204	0.02695	Sn-1 protein
PGSC0003DMG400011601	Chr_ST4.03ch12:52345493-52347285	3.91746	0.00535	2,4-dienoyl-CoA reductase
PGSC0003DMG400029503	Chr_ST4.03ch04:3052073-3055186	3.82177	0.00155	ETAG-A3
PGSC0003DMG401028565	Chr_ST4.03ch01:76167399-76172113	3.77041	0.0181	Sugar transporter
PGSC0003DMG401015877	Chr_ST4.03ch04:1269027-1279604	3.74957	0.01055	NBS-LRR protein
PGSC0003DMG401005482	Chr_ST4.03ch07:11792598-11797949	3.73131	0.0077	E2F4,5
PGSC0003DMG400004064	Chr_ST4.03ch06:51178065-51179039	3.70409	0.0071	Subtilisin inhibitor 1
PGSC0003DMG401014864	Chr_ST4.03ch03:7185555-7195398	3.69547	0.01545	Gene of unknown function
PGSC0003DMG400019773	Chr_ST4.03ch06:42032816-42035418	3.6734	5e-05	Sesquiterpene synthase 2
PGSC0003DMG400010221	Chr_ST4.03ch02:32409076-32410633	3.63403	5e-05	Phospholipase A1
PGSC0003DMG400000863	Chr_ST4.03ch01:13274061-13279235	3.60338	0.033	DNA-binding protein
PGSC0003DMG401010918	Chr_ST4.03ch11:37370692-37377091	3.59262	0.02325	Conserved gene of unknown function
PGSC0003DMG400021573	Chr_ST4.03ch09:5471734-5472332	3.54687	0.0389	Conserved gene of unknown function
PGSC0003DMG400005695	Chr_ST4.03ch03:59525904-59530777	3.46082	0.03175	Boron transporter
PGSC0003DMG400005082	Chr_ST4.03ch03:2582597-2589609	3.32733	0.01215	Beta-glucosidase
PGSC0003DMG400002965	Chr_ST4.03ch04:25129331-25129825	3.32424	0.0391	Histone H4
PGSC0003DMG400000353	Chr_ST4.03ch12:3952323-3955899	3.29229	0.0466	Conserved gene of unknown function
PGSC0003DMG400011278	Chr_ST4.03ch10:520271-523851	3.27033	0.0125	Equilibrative nucleoside transporter
PGSC0003DMG400001183	Chr_ST4.03ch02:24654052-24655674	3.14698	0.0461	Glycosyltransferase family GT8 protein
PGSC0003DMG400012134	Chr_ST4.03ch08:56297190-56307241	3.14209	0.0269	Conserved gene of unknown function
PGSC0003DMG400031351	Chr_ST4.03ch03:31973334-31974829	3.10868	0.0494	Acyltransferase
PGSC0003DMG400004852	Chr_ST4.03ch06:48651479-48653275	3.03966	0.00295	Conserved gene of unknown function
PGSC0003DMG400022820	Chr_ST4.03ch10:4477073-4481750	3.03613	0.0407	GDSL esterase/lipase
PGSC0003DMG400021416	Chr_ST4.03ch02:42711630-42714949	2.88601	0.0342	Conserved gene of unknown function
PGSC0003DMG400013434	Chr_ST4.03ch03:296701-298041	2.86548	0.0216	Non-specific lipid-transfer protein
PGSC0003DMG402032203	Chr_ST4.03ch01:1974044-1975488	2.85924	0.0221	Extensin
PGSC0003DMG401019771	Chr_ST4.03ch06:42106350-42111969	2.84384	0.004	Conserved gene of unknown function
PGSC0003DMG400021391	Chr_ST4.03ch05:21227171-21229189	2.8406	0.02075	ATPAO5
PGSC0003DMG400030803	Chr_ST4.03ch04:63792038-63801844	2.81422	0.00725	TRANSPARENT TESTA 1 protein
PGSC0003DMG400023040	Chr_ST4.03ch05:34942279-34945565	2.75595	0.00815	Conserved gene of unknown function
PGSC0003DMG400030593	Chr_ST4.03ch02:41576323-41577018	2.69023	0.00905	Proteinase inhibitor IIa
PGSC0003DMG400011406	Chr_ST4.03ch09:52077977-52078723	2.67749	0.0054	Glutaredoxin
PGSC0003DMG400029624	Chr_ST4.03ch09:58420149-58422045	2.63243	0.00065	S-adenosyl-L-methionine
PGSC0003DMG400015246	Chr_ST4.03ch03:50875723-50885587	2.61082	0.0105	Protein tyrosine phosphatase
PGSC0003DMG400025587	Chr_ST4.03ch04:21539307-21543365	2.6084	0.0053	ATP-citrate synthase
PGSC0003DMG400010728	Chr_ST4.03ch02:32884282-32885630	2.60427	0.0282	Phospholipase A1
PGSC0003DMG400000291	Chr_ST4.03ch12:3974959-3978363	2.59067	5e-05	Profilin
PGSC0003DMG400005719	Chr_ST4.03ch03:59021447-59022603	2.58708	0.0456	Conserved gene of unknown function
PGSC0003DMG400000292	Chr_ST4.03ch12:4002105-4002649	2.58603	5e-05	Conserved gene of unknown function
PGSC0003DMG400006922	Chr_ST4.03ch02:26673558-26678272	2.58061	0.0364	F-box family protein
PGSC0003DMG401015362	Chr_ST4.03ch12:572437-579578	2.57355	0.00085	ATORC3/ORC3
PGSC0003DMG400013443	Chr_ST4.03ch03:370273-373324	2.55966	0.01785	Acyltransferase
PGSC0003DMG400001596	Chr_ST4.03ch01:87160534-87164471	2.54591	0.0158	Putative neutral invertase
PGSC0003DMG403019771	Chr_ST4.03ch06:42019645-42021351	2.54046	0.00055	Cytochrome P450
PGSC0003DMG400010095	Chr_ST4.03ch02:44975848-44977809	2.52716	0.0164	Conserved gene of unknown function
PGSC0003DMG400007760	Chr_ST4.03ch00:33722459-33725782	2.52374	0.0007	Bet v I allergen family protein
PGSC0003DMG400012547	Chr_ST4.03ch01:82091211-82095310	2.48634	5e-05	ATP-binding cassette transporter
PGSC0003DMG400028773	Chr_ST4.03ch10:33915381-33920720	2.46566	0.0031	Conserved gene of unknown function
PGSC0003DMG400000420	Chr_ST4.03ch11:39251241-39251916	2.46563	0.00015	Histone H2B.2
PGSC0003DMG400025996	Chr_ST4.03ch01:69261521-69269505	2.46288	0.00015	RING finger protein
PGSC0003DMG400015998	Chr_ST4.03ch01:22042978-22044191	2.43432	0.0055	Acidic ribosomal protein P1a
PGSC0003DMG400029635	Chr_ST4.03ch09:58710392-58711923	2.42327	0.0411	Histidine-rich glycoprotein
PGSC0003DMG400025239	Chr_ST4.03ch01:66472070-66477550	2.4163	0.01215	Beta-glucosidase
PGSC0003DMG400033084	Chr_ST4.03ch06:51580861-51582072	2.41264	5e-05	Chlorophyll a/b-binding protein (cab-12)
PGSC0003DMG401019811	Chr_ST4.03ch05:15165387-15172623	2.40727	0.00065	Conserved gene of unknown function
PGSC0003DMG400008993	Chr_ST4.03ch01:62084449-62086229	2.40542	0.0173	Conserved gene of unknown function
PGSC0003DMG400023699	Chr_ST4.03ch10:57287401-57289769	2.39879	0.03655	Patatin B2
PGSC0003DMG400008348	Chr_ST4.03ch03:37167230-37167911	2.3841	0.00015	Gene of unknown function
PGSC0003DMG402000097	Chr_ST4.03ch01:73196770-73200269	2.37818	0.0098	Conserved gene of unknown function
PGSC0003DMG400027736	Chr_ST4.03ch04:7004392-7004949	2.37421	0.00225	Histone H4
PGSC0003DMG400010635	Chr_ST4.03ch04:12311999-12314505	2.374	0.01835	BOP/NPR1/NIM1-like regulatory protein
PGSC0003DMG400001358	Chr_ST4.03ch02:45600627-45601436	2.36135	0.03835	Hydroxyproline-rich protein
PGSC0003DMG401014997	Chr_ST4.03ch05:32104515-32108115	2.35039	0.00245	Zinc finger protein
PGSC0003DMG400023390	Chr_ST4.03ch05:50964388-50968088	2.34746	0.0192	Conserved gene of unknown function
PGSC0003DMG400028544	Chr_ST4.03ch06:49693374-49696372	2.34546	0.0169	Acyl-protein thioesterase
PGSC0003DMG400027354	Chr_ST4.03ch11:4484793-4488418	2.32901	0.01205	Mta/sah nucleosidase
PGSC0003DMG400035647	Chr_ST4.03ch06:40684393-40684870	2.32783	0.0448	Disease resistance response protein
PGSC0003DMG400031551	Chr_ST4.03ch00:34763295-34764131	2.32739	0.019	Conserved gene of unknown function
PGSC0003DMG401018143	Chr_ST4.03ch03:53028780-53031719	2.32228	0.02435	Conserved gene of unknown function
PGSC0003DMG402018893	Chr_ST4.03ch00:1510541-1513352	2.3209	0.02355	Strictosidine synthase
PGSC0003DMG401018708	Chr_ST4.03ch11:43027011-43035380	2.31668	0.00175	Aldehyde oxidase
PGSC0003DMG400015659	Chr_ST4.03ch06:28765114-28766297	2.3125	0.0434	Transcription factor bHLH51
PGSC0003DMG400029350	Chr_ST4.03ch12:58489245-58497492	2.3105	0.0093	Glycosyltransferase
PGSC0003DMG400012083	Chr_ST4.03ch00:33690008-33692556	2.30919	0.02575	Receptor kinase
PGSC0003DMG400016572	Chr_ST4.03ch04:54103082-54103606	2.30156	0.01945	Glutaredoxin family protein
PGSC0003DMG401031759	Chr_ST4.03ch02:33035227-33036634	2.29015	0.0425	Phospholipase A1
PGSC0003DMG400009774	Chr_ST4.03ch07:9119437-9124150	2.28943	0.0067	Arabinose kinase
PGSC0003DMG400030663	Chr_ST4.03ch02:42052481-42055032	2.28173	0.0373	Hydroxyproline-rich glycoprotein
PGSC0003DMG400023463	Chr_ST4.03ch05:51537050-51546237	2.27261	0.0081	Patatin T5
PGSC0003DMG400025192	Chr_ST4.03ch01:85760082-85761571	2.26642	0.0019	Dehydration-responsive protein RD22
PGSC0003DMG400004796	Chr_ST4.03ch08:52538826-52539655	2.24032	0.01175	Extensin
PGSC0003DMG400022966	Chr_ST4.03ch02:32687678-32691979	2.22482	0.0191	Calmodulin
PGSC0003DMG400020543	Chr_ST4.03ch06:3149965-3155136	2.2188	0.0086	Ran binding protein
PGSC0003DMG400029835	Chr_ST4.03ch10:58066650-58076428	2.21204	0.04975	Condensin complex subunit 1
PGSC0003DMG400011118	Chr_ST4.03ch10:53467879-53472322	2.20131	0.0263	ATPP2-A13
PGSC0003DMG402004033	Chr_ST4.03ch02:43674657-43680363	2.18711	0.03715	Gene of unknown function
PGSC0003DMG400025290	Chr_ST4.03ch04:4051560-4054429	2.17407	0.0061	Conserved gene of unknown function
PGSC0003DMG400024771	Chr_ST4.03ch01:77698437-77703117	2.14591	0.02185	Conserved gene of unknown function
PGSC0003DMG400028244	Chr_ST4.03ch10:55941596-55943792	2.11569	0.0176	Short chain alcohol dehydrogenase
PGSC0003DMG400026566	Chr_ST4.03ch02:25020907-25021558	2.1125	0.0102	Gene of unknown function
PGSC0003DMG400004448	Chr_ST4.03ch12:27282235-27283689	2.10261	0.03665	Anthocyanin acyltransferase
PGSC0003DMG400007460	Chr_ST4.03ch04:765018-768197	2.09008	0.03195	Sn-1 protein
PGSC0003DMG400031790	Chr_ST4.03ch09:52821180-52826591	2.08346	0.038	Epoxide hydrolase
PGSC0003DMG400004957	Chr_ST4.03ch04:66141901-66144113	2.08052	0.0196	Conserved gene of unknown function
PGSC0003DMG400025734	Chr_ST4.03ch01:83416174-83419808	2.05485	0.0093	Pyruvate kinase
PGSC0003DMG400018678	Chr_ST4.03ch03:2976442-2982482	2.0513	0.00575	Auxin
PGSC0003DMG400018174	Chr_ST4.03ch03:52432495-52437414	2.04873	0.0349	Short-chain dehydrogenase
PGSC0003DMG400008538	Chr_ST4.03ch12:55247030-55248461	2.04403	0.0045	Dehydration-responsive element binding protein 3
PGSC0003DMG400004017	Chr_ST4.03ch02:43775795-43781840	2.0367	0.0357	Conserved gene of unknown function
PGSC0003DMG400029512	Chr_ST4.03ch04:2810011-2812991	2.03495	0.02055	ZFP4 (ZINC FINGER PROTEIN 4)
PGSC0003DMG400005206	Chr_ST4.03ch01:63019684-63022961	2.03422	0.0008	Pectinesterase
PGSC0003DMG400016915	Chr_ST4.03ch03:16988660-16990717	2.0312	0.00425	Non-symbiotic hemoglobin 2
PGSC0003DMG400012458	Chr_ST4.03ch07:53392393-53397012	2.02642	0.0214	Disease resistance protein (TIR class)
PGSC0003DMG400008801	Chr_ST4.03ch12:25639911-25643687	2.0099	0.01355	Eukaryotic translation initiation factor 2 gamma subunit
PGSC0003DMG400003789	Chr_ST4.03ch09:50776361-50779892	2.0024	0.02055	Fragment
PGSC0003DMG400004921	Chr_ST4.03ch04:66588306-66592231	1.99976	0.02745	ANT

## Sheet: Downregulated
Gene_Name/ID	Locus	log2Foldchange	Pvalue	Gene_Description
PGSC0003DMG400006247	Chr_ST4.03ch01:11342299-11351723	-5.85044	0.0024	Conserved gene of unknown function
PGSC0003DMG400030842	Chr_ST4.03ch04:64229940-64235677	-5.4837	0.02195	PTP-1
PGSC0003DMG400023514	Chr_ST4.03ch05:50504564-50506779	-5.43229	0.03935	Conserved gene of unknown function
PGSC0003DMG400004599	Chr_ST4.03ch12:59722284-59730533	-4.90979	0.0005	Gene of unknown function
PGSC0003DMG400019517	Chr_ST4.03ch03:56065421-56065940	-4.67097	5e-05	Chitin-binding lectin 1
PGSC0003DMG400029085	Chr_ST4.03ch08:39856382-39865533	-4.4519	0.0001	Mta/sah nucleosidase
PGSC0003DMG400018012	Chr_ST4.03ch07:5044405-5054362	-4.33525	0.0029	Conserved gene of unknown function
PGSC0003DMG400000110	Chr_ST4.03ch01:73470017-73472321	-4.28522	0.01605	Wax synthase
PGSC0003DMG400011346	Chr_ST4.03ch01:58168218-58168799	-4.25107	0.02345	Flowering promoting factor-like 1
PGSC0003DMG400030820	Chr_ST4.03ch04:64226068-64228682	-4.09719	0.0006	Gene of unknown function
PGSC0003DMG400014736	Chr_ST4.03ch01:6817494-6818958	-4.05627	0.0213	Serine-threonine protein kinase, plant-type
PGSC0003DMG400026411	Chr_ST4.03ch09:59119920-59123119	-4.02163	0.0037	Ubiquitin-associated uba/ubx domain-containing protein
PGSC0003DMG400005111	Chr_ST4.03ch01:83201686-83202546	-3.99938	0.0006	PR1 protein
PGSC0003DMG400014787	Chr_ST4.03ch08:44184253-44191319	-3.95001	0.0487	Gene of unknown function
PGSC0003DMG402020453	Chr_ST4.03ch06:45511992-45512535	-3.93308	0.0314	Cytochrome P450 71D7
PGSC0003DMG400009112	Chr_ST4.03ch03:45121501-45125081	-3.74012	0.0458	Protein phosphatase 2C 8
PGSC0003DMG400004712	Chr_ST4.03ch12:60323420-60325610	-3.71693	0.00155	Fringe
PGSC0003DMG400013929	Chr_ST4.03ch11:13175385-13180398	-3.6968	0.03585	Cytochrome P450 92B1
PGSC0003DMG400008796	Chr_ST4.03ch00:25050181-25052792	-3.6902	5e-05	Basic 30 kDa endochitinase
PGSC0003DMG400003345	Chr_ST4.03ch04:69034751-69038151	-3.60391	0.03715	Cytochrome P450
PGSC0003DMG400020618	Chr_ST4.03ch04:51406918-51410555	-3.60272	0.0051	Tropinone reductase homolog
PGSC0003DMG401000585	Chr_ST4.03ch03:46376737-46380626	-3.56017	0.034	Cucumisin
PGSC0003DMG402028570	Chr_ST4.03ch01:76277702-76279679	-3.5562	0.03115	Phosphoglycerate/bisphosphoglycerate mutase
PGSC0003DMG402000020	Chr_ST4.03ch01:71818481-71821156	-3.49473	0.04205	Conserved gene of unknown function
PGSC0003DMG400025108	Chr_ST4.03ch05:1687652-1689130	-3.48802	0.0427	Gene of unknown function
PGSC0003DMG400023962	Chr_ST4.03ch06:30339432-30341184	-3.44748	0.0454	Gene of unknown function
PGSC0003DMG400013984	Chr_ST4.03ch03:34349895-34350849	-3.41241	0.03885	TMV induced protein 1-2
PGSC0003DMG400025079	Chr_ST4.03ch04:61310817-61312959	-3.38879	0.04335	Interferon-induced GTP-binding protein mx
PGSC0003DMG400022467	Chr_ST4.03ch01:75655272-75656109	-3.35566	0.0447	N-acetyltransferase
PGSC0003DMG400026855	Chr_ST4.03ch00:21419776-21420932	-3.30602	0.0013	Endochitinase 4
PGSC0003DMG400018644	Chr_ST4.03ch01:88067668-88076117	-3.30276	0.0016	Protein kinase
PGSC0003DMG400012826	Chr_ST4.03ch03:1799685-1802818	-3.29905	0.012	Auxin repressed/dormancy associated protein
PGSC0003DMG400016812	Chr_ST4.03ch01:10631175-10633828	-3.21237	0.00125	AP2/ERF-domain protein
PGSC0003DMG400028182	Chr_ST4.03ch10:55272335-55274167	-3.20248	0.00085	Aquaporin TIP1;3
PGSC0003DMG400017523	Chr_ST4.03ch08:49348023-49349523	-3.19596	0.04395	Conserved gene of unknown function
PGSC0003DMG400020809	Chr_ST4.03ch08:46878952-46881259	-3.17554	0.0001	Cytochrome P450
PGSC0003DMG400021558	Chr_ST4.03ch09:5299703-5302217	-3.17537	0.04905	Gene of unknown function
PGSC0003DMG400000066	Chr_ST4.03ch01:72737149-72738138	-3.17536	0.02085	Ethylene-responsive late embryogenesis
PGSC0003DMG400031271	Chr_ST4.03ch05:5067834-5069682	-3.17466	0.0001	AAA ATPase
PGSC0003DMG400026854	Chr_ST4.03ch00:21415306-21416600	-3.16195	5e-05	Endochitinase 2
PGSC0003DMG401025908	Chr_ST4.03ch01:85092301-85093775	-3.15018	0.0469	Methylketone synthase Ib
PGSC0003DMG400006863	Chr_ST4.03ch01:65740697-65747725	-3.11977	0.0011	YA3
PGSC0003DMG400023762	Chr_ST4.03ch01:80803780-80805356	-3.10456	0.0479	Globulin
PGSC0003DMG400015523	Chr_ST4.03ch11:45014207-45015317	-3.10162	0.00195	Chitinase 1
PGSC0003DMG400008677	Chr_ST4.03ch02:19546613-19550028	-3.02505	0.01265	NAC domain protein
PGSC0003DMG400007466	Chr_ST4.03ch04:655550-668928	-3.01649	0.0001	Phosphoenolpyruvate carboxylase
PGSC0003DMG400031518	Chr_ST4.03ch09:60068136-60070098	-3.00568	0.01075	Conserved gene of unknown function
PGSC0003DMG400020843	Chr_ST4.03ch06:3985238-3985940	-2.9936	0.01655	Photoassimilate-responsive protein PAR
PGSC0003DMG400012020	Chr_ST4.03ch03:39768603-39769328	-2.95773	0.01655	Pectin methlyesterase inhibitor protein 1
PGSC0003DMG400026148	Chr_ST4.03ch07:47887272-47889369	-2.94649	0.00645	USP family protein
PGSC0003DMG400030504	Chr_ST4.03ch05:4062233-4063922	-2.92695	0.01645	Conserved gene of unknown function
PGSC0003DMG400005683	Chr_ST4.03ch03:59622214-59624424	-2.90596	0.0139	Gene of unknown function
PGSC0003DMG400012100	Chr_ST4.03ch07:6258625-6259653	-2.85633	5e-05	Major latex
PGSC0003DMG400030149	Chr_ST4.03ch08:9679190-9682110	-2.81155	0.0034	Serine-threonine protein kinase, plant-type
PGSC0003DMG400011711	Chr_ST4.03ch01:7446680-7448888	-2.81123	0.0001	Conserved gene of unknown function
PGSC0003DMG400016904	Chr_ST4.03ch10:45001487-45007534	-2.80781	0.0287	Gene of unknown function
PGSC0003DMG400000924	Chr_ST4.03ch07:42697627-42703476	-2.80442	5e-05	ATP-dependent RNA helicase
PGSC0003DMG400010713	Chr_ST4.03ch07:36903262-36905080	-2.76456	0.011	Salt responsive protein 2
PGSC0003DMG400003754	Chr_ST4.03ch04:70221728-70227626	-2.76444	0.00135	Cytokinin oxidase/dehydrogenase
PGSC0003DMG400008202	Chr_ST4.03ch08:35376217-35385653	-2.75446	0.0004	Calmodulin binding protein
PGSC0003DMG402000923	Chr_ST4.03ch07:42736014-42742724	-2.75241	0.0221	Conserved gene of unknown function
PGSC0003DMG400045810	Chr_ST4.03ch04:3314542-3317086	-2.7508	0.02145	Gag-pol polyprotein
PGSC0003DMG400020673	Chr_ST4.03ch12:5224469-5225007	-2.74988	0.0013	Conserved gene of unknown function
PGSC0003DMG400009330	Chr_ST4.03ch04:65351350-65356219	-2.74257	0.01925	Lyase
PGSC0003DMG401005842	Chr_ST4.03ch08:5207011-5212423	-2.73966	0.01935	Gene of unknown function
PGSC0003DMG400015595	Chr_ST4.03ch05:7359481-7362610	-2.71113	0.01155	LATD/NIP
PGSC0003DMG400000417	Chr_ST4.03ch11:39217262-39223656	-2.69005	0.0001	Superoxide dismutase
PGSC0003DMG400023218	Chr_ST4.03ch00:22575897-22579255	-2.66771	0.00075	C2 domain-containing protein
PGSC0003DMG400020677	Chr_ST4.03ch12:5181082-5181772	-2.66113	0.0001	Conserved gene of unknown function
PGSC0003DMG400004170	Chr_ST4.03ch06:3211803-3217033	-2.63814	0.01295	Asparagine synthetase
PGSC0003DMG400014219	Chr_ST4.03ch03:57524460-57531577	-2.63308	0.00945	Phosphate abc transporter
PGSC0003DMG400008673	Chr_ST4.03ch02:19537306-19539201	-2.60765	0.007	Endochitinase (Chitinase)
PGSC0003DMG400017713	Chr_ST4.03ch04:63058474-63061948	-2.60422	0.0136	LRR receptor-like serine/threonine-protein kinase
PGSC0003DMG400000710	Chr_ST4.03ch01:86006588-86009421	-2.59837	0.0251	Hydrolase, alpha/beta fold family protein
PGSC0003DMG401029345	Chr_ST4.03ch12:58547305-58554094	-2.58948	0.0202	Isoform 2 of TMV resistance protein N
PGSC0003DMG400004875	Chr_ST4.03ch06:48933806-48935778	-2.57406	0.00055	DNA binding protein
PGSC0003DMG401023052	Chr_ST4.03ch05:5462978-5464210	-2.57295	0.01565	F-box domain-containing protein
PGSC0003DMG400011851	Chr_ST4.03ch03:14864450-14867717	-2.56604	0.0287	Conserved gene of unknown function
PGSC0003DMG400011949	Chr_ST4.03ch00:22111593-22113047	-2.53974	5e-05	Non-specific lipid-transfer protein
PGSC0003DMG400005997	Chr_ST4.03ch04:1835903-1840747	-2.51192	0.0221	Zinc finger (B-box type) family protein
PGSC0003DMG400014440	Chr_ST4.03ch12:49373983-49380008	-2.49917	0.003	Gene of unknown function
PGSC0003DMG400012141	Chr_ST4.03ch08:56075338-56078804	-2.49584	0.00045	Ubiquitin
PGSC0003DMG400026363	Chr_ST4.03ch11:40357237-40358240	-2.49218	0.01645	Conserved gene of unknown function
PGSC0003DMG400000408	Chr_ST4.03ch11:39016106-39018582	-2.48499	0.01665	Xyloglucan endotransglucosylase-hydrolase XTH6
PGSC0003DMG400003865	Chr_ST4.03ch09:5050519-5052828	-2.46135	0.0155	Conserved gene of unknown function
PGSC0003DMG400003340	Chr_ST4.03ch04:69013308-69015351	-2.44225	0.0185	P450 mono-oxygenase
PGSC0003DMG402025549	Chr_ST4.03ch05:5202880-5206529	-2.43761	0.03255	Protein SUR2
PGSC0003DMG402000083	Chr_ST4.03ch01:72985517-72987694	-2.43144	0.00925	Conserved gene of unknown function
PGSC0003DMG400017955	Chr_ST4.03ch01:64013811-64017172	-2.4249	0.0102	Auxin efflux carrier component
PGSC0003DMG400020017	Chr_ST4.03ch01:45137501-45139268	-2.42186	5e-05	Lichenase
PGSC0003DMG400001671	Chr_ST4.03ch01:67991305-67996008	-2.42022	0.00715	Peptide transporter
PGSC0003DMG400024152	Chr_ST4.03ch06:44102307-44102827	-2.41903	0.00825	Oleosin
PGSC0003DMG400024457	Chr_ST4.03ch06:31034961-31044181	-2.41872	0.0074	Conserved gene of unknown function
PGSC0003DMG400012315	Chr_ST4.03ch08:55379409-55380034	-2.41277	0.0347	Conserved gene of unknown function
PGSC0003DMG400013765	Chr_ST4.03ch08:17229793-17234120	-2.39902	0.0102	ATP binding protein
PGSC0003DMG400000521	Chr_ST4.03ch02:47101619-47104835	-2.39031	0.01805	Cinnamoyl-CoA reductase
PGSC0003DMG400004597	Chr_ST4.03ch12:59705933-59706982	-2.38425	0.00235	Conserved gene of unknown function
PGSC0003DMG400026899	Chr_ST4.03ch06:54093286-54095728	-2.37909	0.01045	Multicystatin
PGSC0003DMG400015340	Chr_ST4.03ch12:162507-165165	-2.37726	0.03545	Conserved gene of unknown function
PGSC0003DMG400008140	Chr_ST4.03ch10:58465635-58467188	-2.37697	0.0373	Glucosyltransferase
PGSC0003DMG401010673	Chr_ST4.03ch01:82773699-82781913	-2.37058	0.04085	Aldehyde dehydrogenase
PGSC0003DMG400008711	Chr_ST4.03ch01:6071121-6072219	-2.36428	0.04105	Avr9/Cf-9 rapidly elicited protein 76
PGSC0003DMG400017246	Chr_ST4.03ch09:56079325-56081254	-2.35411	0.0448	1-aminocyclopropane-1-carboxylate oxidase homolog
PGSC0003DMG400019872	Chr_ST4.03ch02:17183103-17185714	-2.34785	5e-05	Adenylyl-sulfate reductase
PGSC0003DMG400018429	Chr_ST4.03ch05:4611905-4618405	-2.34236	0.01225	Bacterial spot disease resistance protein 4
PGSC0003DMG400021740	Chr_ST4.03ch08:34252755-34254124	-2.32493	0.04495	Conserved gene of unknown function
PGSC0003DMG400008391	Chr_ST4.03ch10:53176674-53181319	-2.30368	0.01085	DNA-binding protein 4
PGSC0003DMG400024374	Chr_ST4.03ch03:4876744-4880852	-2.29956	0.03595	Gamma-glutamyl-gamma-aminobutyrate hydrolase
PGSC0003DMG400005157	Chr_ST4.03ch04:69672467-69680432	-2.28236	5e-05	Gene of unknown function
PGSC0003DMG400004259	Chr_ST4.03ch12:54234235-54235106	-2.27579	0.0118	Thaumatin
PGSC0003DMG400028517	Chr_ST4.03ch06:49661302-49665237	-2.27482	0.0466	Conserved gene of unknown function
PGSC0003DMG400005580	Chr_ST4.03ch04:60879014-60880900	-2.2708	0.0476	Cytochrome P450 92B1
PGSC0003DMG402008955	Chr_ST4.03ch09:2711217-2714210	-2.26757	0.01225	Conserved gene of unknown function
PGSC0003DMG400008517	Chr_ST4.03ch05:16464656-16466535	-2.26603	0.006	MtN3 protein
PGSC0003DMG400005744	Chr_ST4.03ch03:58422181-58424670	-2.26383	0.04275	RAB11F
PGSC0003DMG400019435	Chr_ST4.03ch01:75003086-75007580	-2.25117	0.0001	Gene of unknown function
PGSC0003DMG400012355	Chr_ST4.03ch08:55383155-55384048	-2.22757	0.04975	Conserved gene of unknown function
PGSC0003DMG400008850	Chr_ST4.03ch09:2039526-2046175	-2.213	0.0059	Short-chain dehydrogenase
PGSC0003DMG400000184	Chr_ST4.03ch01:72491748-72495021	-2.20899	0.00395	Ferric-chelate reductase
PGSC0003DMG400013108	Chr_ST4.03ch07:41354133-41357585	-2.17435	0.0073	Metal transporter
PGSC0003DMG400002824	Chr_ST4.03ch04:244970-247450	-2.15674	0.0292	NAC domain protein NAC2
PGSC0003DMG400003044	Chr_ST4.03ch08:54292152-54293066	-2.15102	0.0003	Osmotin
PGSC0003DMG400002804	Chr_ST4.03ch01:78074526-78076466	-2.14233	0.0113	USP
PGSC0003DMG400028315	Chr_ST4.03ch05:576144-581172	-2.12861	0.00955	Ninja-family protein AFP2
PGSC0003DMG400001181	Chr_ST4.03ch02:24696171-24698146	-2.11892	0.0174	ACI19
PGSC0003DMG400011071	Chr_ST4.03ch10:54303688-54306131	-2.11097	0.0296	Kinase
PGSC0003DMG400008947	Chr_ST4.03ch09:2525883-2528377	-2.09603	0.0238	Desacetoxyvindoline 4-hydroxylase
PGSC0003DMG400012551	Chr_ST4.03ch01:82022169-82026459	-2.09291	0.0162	UDP-glucuronosyltransferase
PGSC0003DMG400033566	Chr_ST4.03ch01:82300859-82302867	-2.09164	0.0046	Flavonol synthase/flavanone 3-hydroxylase
PGSC0003DMG400010223	Chr_ST4.03ch02:32419588-32421499	-2.08268	0.01855	Phytophthora-inhibited protease 1
PGSC0003DMG400018894	Chr_ST4.03ch00:1604815-1607351	-2.05358	0.0289	Gene of unknown function
PGSC0003DMG400008846	Chr_ST4.03ch09:1983766-1988922	-2.04675	0.03865	P-type trefoil
PGSC0003DMG400034790	Chr_ST4.03ch08:53642228-53644070	-2.03441	0.00535	P69B protein
PGSC0003DMG400020139	Chr_ST4.03ch06:58890142-58891120	-2.03286	0.0191	Auxin-induced protein 22B
PGSC0003DMG400018435	Chr_ST4.03ch05:4707939-4709908	-2.01332	0.00525	NAC domain protein NAC2
PGSC0003DMG400033168	Chr_ST4.03ch00:36638621-36640740	-2.01249	0.00485	Gene of unknown function
PGSC0003DMG400023525	Chr_ST4.03ch05:50311347-50319086	-2.01034	0.00195	CRAL/TRIO domain containing protein
PGSC0003DMG400040260	Chr_ST4.03ch01:45173910-45174906	-2.0093	0.022	Glucan endo-1,3-beta-glucosidase, basic isoform 1
PGSC0003DMG400033563	Chr_ST4.03ch00:39527949-39529428	-2.00031	0.00785	Ubiquitin-protein ligase
