# Supplementary material for: Agro-physiological and transcriptome profiling reveal key genes associated with potato tuberization under different nitrogen regimes in aeroponics
Source: PLoS One. 2025 Mar 28;20(3):e0320313. doi: 10.1371/journal.pone.0320313 (PMC11952238; doi:10.1371/journal.pone.0320313)
Supplement: S1 File — Suppl. Excel sheet S1. DEGs in Kufri Jyoti for High N vs Low N (Tuber tissue). Suppl. Excel sheet S2. DEGs in Kufri Pukhraj for High N vs Low N (Tuber tissue). Suppl. Excel sheet S3. DEGs in Kufri Jyoti for High N vs Low N (Leaf tissue). Suppl. Excel sheet S4. DEGs in Kufri Pukhraj for High N vs Low N (Leaf tissue). Suppl. Excel sheet S5. Gene Ontology (GO) in Kufri Jyoti for High N vs Low N (Tuber tissue). Suppl. Excel sheet S6. Gene Ontology (GO) in Kufri Pukhraj for High N vs Low N (Tuber tissue). Suppl. Excel sheet S7. Gene Ontology (GO) in Kufri Jyoti for High N vs Low N (Leaf tissue). Suppl. Excel sheet S8. Gene Ontology (GO) in Kufri Pukhraj for High N vs Low N (Leaf tissue). Suppl. Excel sheet S9. KEGG pathways in Kufri Jyoti for High N vs Low N (Tuber tissue). Suppl. Excel sheet S10. KEGG pathways in Kufri Pukhraj for High N vs Low N (Tuber tissue). Suppl. Excel sheet S11. KEGG pathways in Kufri Jyoti for High N vs Low N (Leaf tissue). Suppl. Excel sheet S12. KEGG pathways in Kufri Pukhraj for High N vs Low N (Leaf tissue). Suppl. Excel sheet S13. DEGs in Kufri Pukhraj vs Kufri Jyoti under Low N (Tuber tissue). Suppl. Excel sheet S14. DEGs in Kufri Pukhraj vs Kufri Jyoti under High N (Tuber tissue). Suppl. Excel sheet S15. DEGs in Kufri Pukhraj vs Kufri Jyoti under Low N (Leaf tissue). Suppl. Excel sheet S16. DEGs in Kufri Pukhraj vs Kufri Jyoti under High N (Leaf tissue). Suppl. Fig. S17. Venn diagrams showing common genes (up-regulated and down-regulated) between tuber and leaf tissues of Kufri Jyoti and Kufri Pukhraj. Suppl. Table S18. RNA-seq data summary and reference mapping with the Potato genome. Suppl. Table S19. DEGs summary in high N vs. low N. Suppl. Table S20. GO annotation summary in high N vs. low N. Suppl. Table S21. KEGG Annotation Statistics of DEG in high N vs. low N. Suppl. Table S22. KEGG Pathway classification of DEG in high N vs. low N. Suppl. Table S23. Validation of selected genes through RT-qPCR analysis in high N vs. low N. (ZIP) [file pone.0320313.s001.zip › Suppl. files_updated_20-2-25/Suppl. Excel sheet S1_Jyoti_HN vs LN_Tuber_DEG.xlsx]

## Sheet: Inf
Suppl. Excel sheet S1. DEGs in Kufri Jyoti for High N vs Low N (Tuber tissue)

## Sheet: Upregulated
Gene_Name/ID	Locus	log2Foldchange	Pvalue	Gene_Description
PGSC0003DMG400028022	Chr_ST4.03ch10:9166869-9171573	5.44498	0.0021	Sterol desaturase
PGSC0003DMG400014459	Chr_ST4.03ch12:48514276-48518536	4.6404	0.0241	Phosphoethanolamine N-methyltransferase
PGSC0003DMG400030212	Chr_ST4.03ch11:9376507-9380925	4.25201	0.0198	Nitrate reductase
PGSC0003DMG400028305	Chr_ST4.03ch05:836432-843863	4.20958	0.0323	Heat shock protein binding protein
PGSC0003DMG400013547	Chr_ST4.03ch07:40610341-40613974	4.16279	0.00035	Sucrose sythase
PGSC0003DMG400028396	Chr_ST4.03ch05:53767-59724	3.94585	0.0171	Phosphate transporter PHO1 homolog 10
PGSC0003DMG402000216	Chr_ST4.03ch01:73338973-73346123	3.83958	5e-05	Long-chain acyl-CoA synthetase 4
PGSC0003DMG400015229	Chr_ST4.03ch03:51465623-51468593	3.67165	0.00035	BTB/POZ domain-containing protein
PGSC0003DMG402031759	Chr_ST4.03ch02:32994671-32997447	3.63754	0.0152	Phospholipase A1
PGSC0003DMG400004378	Chr_ST4.03ch03:1619427-1624787	3.42829	0.0456	GDSL esterase/lipase
PGSC0003DMG400012479	Chr_ST4.03ch08:479007-483551	3.30595	0.0425	Nitrate transporter
PGSC0003DMG400000340	Chr_ST4.03ch12:3733795-3736593	2.91436	0.0417	MYB transcription factor
PGSC0003DMG400032289	Chr_ST4.03ch00:37147945-37150150	6.40311	0.02785	Gene of unknown function
PGSC0003DMG400023629	Chr_ST4.03ch04:8229637-8230276	5.17917	0.02765	Receptor kinase
PGSC0003DMG400010170	Chr_ST4.03ch03:49838682-49840071	4.51906	0.0024	Miraculin
PGSC0003DMG400003090	Chr_ST4.03ch02:30594267-30595100	4.38382	0.0264	Leucoanthocyanidin dioxygenase
PGSC0003DMG400014870	Chr_ST4.03ch03:7521403-7530327	4.31439	0.03585	Alcohol dehydrogenase
PGSC0003DMG400010143	Chr_ST4.03ch03:49548298-49549151	4.2803	0.0009	Cysteine protease inhibitor 1
PGSC0003DMG400015683	Chr_ST4.03ch11:1787247-1789939	4.24319	0.00325	Lipolytic enzyme, G-D-S-L
PGSC0003DMG400015219	Chr_ST4.03ch03:50225872-50226839	4.24291	0.02895	Miraculin
PGSC0003DMG400022373	Chr_ST4.03ch02:34370728-34380982	4.0961	0.0365	Serine carboxypeptidase
PGSC0003DMG400011948	Chr_ST4.03ch00:22096296-22097627	4.09514	0.0285	Cationic peroxidase 1
PGSC0003DMG400004575	Chr_ST4.03ch12:59399865-59401293	4.0574	0.00535	Gene of unknown function
PGSC0003DMG400008545	Chr_ST4.03ch12:55309459-55313424	3.9934	0.0156	Cryptochrome 1b
PGSC0003DMG400033590	Chr_ST4.03ch01:82363016-82364416	3.94533	0.0054	Periaxin
PGSC0003DMG400010146	Chr_ST4.03ch03:49448371-49449153	3.84237	0.00025	Kunitz-type tuber invertase inhibitor
PGSC0003DMG400027937	Chr_ST4.03ch07:3903484-3906591	3.81706	0.038	Conserved gene of unknown function
PGSC0003DMG400019357	Chr_ST4.03ch09:47956622-47958538	3.77741	0.00215	Lipid binding protein
PGSC0003DMG400016225	Chr_ST4.03ch11:2753614-2761615	3.76648	0.00215	ATP-binding cassette transporter
PGSC0003DMG400007405	Chr_ST4.03ch11:40111211-40116752	3.74391	0.00655	Acyl CoA reductase
PGSC0003DMG400012032	Chr_ST4.03ch04:2368348-2368930	3.70642	0.00915	Gamma-gliadin
PGSC0003DMG400008978	Chr_ST4.03ch01:61773434-61774915	3.70458	0.00755	Xyloglucanase inhibitor
PGSC0003DMG400022344	Chr_ST4.03ch02:35138524-35140474	3.66437	0.00215	FAD-linked oxidoreductase 1
PGSC0003DMG400024182	Chr_ST4.03ch02:21928743-21929625	3.60678	0.0098	Ribulose bisphosphate carboxylase small chain C, chloroplastic
PGSC0003DMG400029400	Chr_ST4.03ch12:57549097-57552323	3.5551	0.0353	Cysteine protease 14
PGSC0003DMG400028207	Chr_ST4.03ch10:56643974-56646142	3.54883	0.04185	Peptidase C14, caspase catalytic subunit p20
PGSC0003DMG400001774	Chr_ST4.03ch09:6293809-6297501	3.52036	0.0103	Peroxidase
PGSC0003DMG400013443	Chr_ST4.03ch03:370273-373324	3.51446	0.0082	Acyltransferase
PGSC0003DMG400023173	Chr_ST4.03ch08:7379098-7385153	3.47228	0.0385	Methylputrescine oxidase
PGSC0003DMG400026131	Chr_ST4.03ch06:46111807-46121113	3.42633	0.0014	ABC transporter
PGSC0003DMG400023657	Chr_ST4.03ch10:57162194-57163823	3.40743	0.04115	Cytochrome P450
PGSC0003DMG400010076	Chr_ST4.03ch02:44554788-44556581	3.36555	5e-05	Zinc finger protein
PGSC0003DMG400030349	Chr_ST4.03ch06:57074753-57076893	3.35439	5e-05	CYP86A33 fatty acid omega-hydroxylase
PGSC0003DMG400023217	Chr_ST4.03ch00:22536778-22541333	3.35321	0.00025	Gamma-gliadin
PGSC0003DMG400015267	Chr_ST4.03ch03:50477077-50477923	3.34808	5e-05	Kunitz-type protease inhibitor
PGSC0003DMG400026254	Chr_ST4.03ch08:51176600-51181669	3.34109	0.0423	Transferase
PGSC0003DMG400005384	Chr_ST4.03ch12:40767284-40770219	3.33524	0.0409	Transcription factor
PGSC0003DMG400014568	Chr_ST4.03ch05:2957726-2959209	3.30689	0.04625	3-ketoacyl-CoA synthase
PGSC0003DMG400015052	Chr_ST4.03ch05:13506433-13511111	3.28364	0.0431	BURP domain-containing protein
PGSC0003DMG400029974	Chr_ST4.03ch10:35040210-35048255	3.27905	0.0016	Conserved gene of unknown function
PGSC0003DMG400007879	Chr_ST4.03ch12:1848685-1853183	3.27052	0.0137	Protein WAX2
PGSC0003DMG400014303	Chr_ST4.03ch03:41964307-41965098	3.24242	0.04725	Conserved gene of unknown function
PGSC0003DMG400022134	Chr_ST4.03ch07:56394719-56399938	3.24046	0.04285	Salicylic acid-induced protein 19
PGSC0003DMG400011530	Chr_ST4.03ch04:4585085-4587819	3.24001	0.0128	Glyceraldehyde-3-phosphate dehydrogenase A, chloroplastic
PGSC0003DMG400003687	Chr_ST4.03ch04:69895134-69897481	3.23379	0.04445	Pectinesterase-3
PGSC0003DMG400011777	Chr_ST4.03ch06:42900913-42910579	3.23127	0.03425	Cembratrienol synthase 2a
PGSC0003DMG400019323	Chr_ST4.03ch09:47953835-47955199	3.22556	0.0053	Non-specific lipid-transfer protein
PGSC0003DMG400021195	Chr_ST4.03ch02:28832137-28834159	3.22363	0.00015	UPF0497 membrane protein 15
PGSC0003DMG400029503	Chr_ST4.03ch04:3052073-3055186	3.18947	0.046	ETAG-A3
PGSC0003DMG400007113	Chr_ST4.03ch06:54989087-54994044	3.18667	5e-05	Fatty acyl-CoA reductase 3
PGSC0003DMG400019529	Chr_ST4.03ch03:55901910-55903596	3.17735	0.0013	Zinc finger protein
PGSC0003DMG400045235	Chr_ST4.03ch08:53632906-53634781	3.17375	0.046	P69E protein
PGSC0003DMG400025737	Chr_ST4.03ch01:83440482-83444534	3.13828	0.00395	Sterol regulatory element-binding protein site 2 protease
PGSC0003DMG400030376	Chr_ST4.03ch06:57446995-57453781	3.13346	5e-05	Laccase
PGSC0003DMG400024374	Chr_ST4.03ch03:4876744-4880852	3.13244	0.0301	Gamma-glutamyl-gamma-aminobutyrate hydrolase
PGSC0003DMG400003057	Chr_ST4.03ch08:54294866-54295826	3.11683	0.0061	Osmotin
PGSC0003DMG402023951	Chr_ST4.03ch06:30407869-30410380	3.09862	5e-05	Laccase
PGSC0003DMG400026619	Chr_ST4.03ch10:4459561-4463668	3.08894	0.0155	GDSL esterase/lipase
PGSC0003DMG400005633	Chr_ST4.03ch03:59029267-59030917	3.08606	0.01585	Conserved gene of unknown function
PGSC0003DMG400016638	Chr_ST4.03ch06:33885446-33886594	3.07342	0.0066	Sorghum bicolor protein targeted either to mitochondria or chloroplast proteins T50848
PGSC0003DMG400000794	Chr_ST4.03ch04:59085132-59085620	3.07135	0.00205	Extensin (ext)
PGSC0003DMG401017239	Chr_ST4.03ch09:56142814-56149370	3.06756	0.04535	Desacetoxyvindoline 4-hydroxylase
PGSC0003DMG400044958	Chr_ST4.03ch08:56019765-56020512	3.03422	0.001	Conserved gene of unknown function
PGSC0003DMG400026022	Chr_ST4.03ch01:70112673-70117387	3.03376	0.0405	Beta expansin 1
PGSC0003DMG400005808	Chr_ST4.03ch08:5544949-5550339	3.02953	0.04035	Valacyclovir hydrolase
PGSC0003DMG400003058	Chr_ST4.03ch08:54298664-54299598	3.01718	0.00565	Osmotin OSML15
PGSC0003DMG400000776	Chr_ST4.03ch04:59015346-59016839	3.01535	5e-05	Extensin (ext)
PGSC0003DMG400010578	Chr_ST4.03ch02:8202270-8204380	3.01463	0.0023	Cytochrome P450
PGSC0003DMG400004415	Chr_ST4.03ch09:15569936-15575939	2.9985	0.005	Kinase
PGSC0003DMG400029420	Chr_ST4.03ch12:57157075-57162030	2.98746	0.00295	Zinc finger protein
PGSC0003DMG400029690	Chr_ST4.03ch02:34006235-34007814	2.97428	0.01955	UPF0497 membrane protein 1
PGSC0003DMG400005109	Chr_ST4.03ch01:83191899-83192662	2.93742	0.00085	PR-1
PGSC0003DMG400004301	Chr_ST4.03ch12:6238849-6240548	2.93044	0.0002	Chlorophyll a,b binding protein type I
PGSC0003DMG400032149	Chr_ST4.03ch01:1793982-1798785	2.90866	0.0421	Structural molecule
PGSC0003DMG400015290	Chr_ST4.03ch03:50110386-50111368	2.88105	0.00335	Proteinase inhibitor type-2 CEVI57
PGSC0003DMG400023918	Chr_ST4.03ch09:7152469-7155116	2.87369	0.0049	ATP-binding cassette transporter
PGSC0003DMG400026300	Chr_ST4.03ch08:1839351-1843505	2.87074	0.0094	Aromatic amino acid decarboxylase 2
PGSC0003DMG400010065	Chr_ST4.03ch02:44316056-44321249	2.86445	0.0202	MAP protein kinase
PGSC0003DMG400013298	Chr_ST4.03ch11:241967-242863	2.85702	0.0219	Conserved gene of unknown function
PGSC0003DMG400000505	Chr_ST4.03ch02:46863998-46867795	2.83073	0.00435	Alpha-DOX1
PGSC0003DMG400026500	Chr_ST4.03ch06:48020309-48022190	2.82569	5e-05	Type I (26 kD) CP29 polypeptide
PGSC0003DMG400033591	Chr_ST4.03ch01:82382411-82384019	2.81461	0.00365	Periaxin
PGSC0003DMG400010139	Chr_ST4.03ch03:49644578-49645247	2.81165	0.02305	Cysteine protease inhibitor 1
PGSC0003DMG400013398	Chr_ST4.03ch03:522311-530300	2.80891	0.04335	Cellulose synthase
PGSC0003DMG400003044	Chr_ST4.03ch08:54292152-54293066	2.79371	5e-05	Osmotin
PGSC0003DMG400022131	Chr_ST4.03ch07:56434765-56435394	2.77749	5e-05	Lipid binding protein
PGSC0003DMG400040260	Chr_ST4.03ch01:45173910-45174906	2.76288	0.0018	Glucan endo-1,3-beta-glucosidase, basic isoform 1
PGSC0003DMG400023714	Chr_ST4.03ch10:57564234-57566304	2.74598	0.0094	Gibberellin 3-beta-dioxygenase
PGSC0003DMG401019891	Chr_ST4.03ch07:4874267-4878235	2.74377	0.0054	AMP dependent CoA ligase
PGSC0003DMG400004659	Chr_ST4.03ch12:59270725-59272650	2.72855	0.0246	UDP-D-glucuronic acid 4-epimerase
PGSC0003DMG400008854	Chr_ST4.03ch09:2170461-2173408	2.72088	0.0052	Nodulin
PGSC0003DMG400013965	Chr_ST4.03ch10:51749196-51750359	2.70539	0.024	Transcription factor R2R3-MYB
PGSC0003DMG400008564	Chr_ST4.03ch12:1010683-1012186	2.70424	5e-05	Chlorophyll a-b binding protein 13, chloroplastic
PGSC0003DMG400019898	Chr_ST4.03ch02:8993369-8997594	2.67351	0.02375	Glycosyl hydrolase family 9
PGSC0003DMG400012241	Chr_ST4.03ch08:56602117-56602865	2.66389	0.0008	Conserved gene of unknown function
PGSC0003DMG400020393	Chr_ST4.03ch12:12551274-12554067	2.65769	0.00525	Polygalacturonase 1
PGSC0003DMG401023595	Chr_ST4.03ch04:7791634-7793279	2.64968	0.0273	Cytochrome P450
PGSC0003DMG400002108	Chr_ST4.03ch06:44774918-44775951	2.6248	5e-05	Glycine-rich protein TomR2
PGSC0003DMG400026428	Chr_ST4.03ch09:59231172-59240160	2.61781	0.00565	Sucrose-phosphate synthase isoform B
PGSC0003DMG400004168	Chr_ST4.03ch06:3238430-3242949	2.61193	0.0418	Internal alternative NAD(P)H-ubiquinone oxidoreductase A1, mitochondrial
PGSC0003DMG400010145	Chr_ST4.03ch03:49498050-49498873	2.60648	0.0132	Cysteine protease inhibitor 9
PGSC0003DMG400019472	Chr_ST4.03ch11:5119620-5121945	2.59835	0.0001	Copper chaperone
PGSC0003DMG400006975	Chr_ST4.03ch02:26743486-26748156	2.59693	0.00105	CLC-Nt2 protein
PGSC0003DMG401023631	Chr_ST4.03ch04:8218216-8218857	2.58629	0.00125	Lipid binding protein
PGSC0003DMG400028601	Chr_ST4.03ch01:76304375-76306297	2.54259	0.0187	Alpha-L-fucosidase 2
PGSC0003DMG400023506	Chr_ST4.03ch05:50606921-50609932	2.54013	0.0005	ATP-binding cassette transporter
PGSC0003DMG400015225	Chr_ST4.03ch03:51581150-51583454	2.52644	0.0023	Transposase
PGSC0003DMG400019149	Chr_ST4.03ch10:50945735-50948506	2.5201	0.0356	Ribulose bisphosphate carboxylase/oxygenase activase, chloroplastic
PGSC0003DMG401025923	Chr_ST4.03ch01:85226598-85228183	2.51104	0.00675	2-oxoglutarate-dependent dioxygenase
PGSC0003DMG400019257	Chr_ST4.03ch07:54327914-54330135	2.50844	5e-05	Chloroplast thiazole biosynthetic protein
PGSC0003DMG400011531	Chr_ST4.03ch04:4575814-4581452	2.49897	0.01415	Pre-mRNA splicing factor
PGSC0003DMG400012822	Chr_ST4.03ch03:1975871-1978026	2.49601	0.0001	Stem-specific protein TSJT1
PGSC0003DMG403007553	Chr_ST4.03ch01:44395114-44396480	2.48673	0.0082	Conserved gene of unknown function
PGSC0003DMG400030255	Chr_ST4.03ch03:6228678-6230212	2.48497	0.0176	Sn-1 protein
PGSC0003DMG400018678	Chr_ST4.03ch03:2976442-2982482	2.48432	0.03795	Auxin
PGSC0003DMG400031042	Chr_ST4.03ch03:48908750-48912422	2.47728	5e-05	Glutamate decarboxylase isoform1
PGSC0003DMG400018819	Chr_ST4.03ch12:22924559-22926798	2.47472	0.00095	Thioredoxin
PGSC0003DMG401031759	Chr_ST4.03ch02:33035227-33036634	2.46741	0.0019	Phospholipase A1
PGSC0003DMG400025478	Chr_ST4.03ch02:23460809-23462778	2.46571	0.00885	Peroxidase 25
PGSC0003DMG400017550	Chr_ST4.03ch08:49568272-49569432	2.46194	0.0384	Glycine-rich protein TomR2
PGSC0003DMG400020710	Chr_ST4.03ch01:79840105-79840825	2.45994	0.008	Lipid transfer VAS
PGSC0003DMG400006507	Chr_ST4.03ch10:20055032-20059032	2.45713	0.0381	Metal ion binding protein
PGSC0003DMG400003243	Chr_ST4.03ch10:14040837-14042742	2.45355	5e-05	Gene of unknown function
PGSC0003DMG400013810	Chr_ST4.03ch06:43594116-43599081	2.44416	0.048	Nodulin MtN3 family protein
PGSC0003DMG400026222	Chr_ST4.03ch08:51069608-51071479	2.44046	0.0037	Major pollen allergen Ory s 1
PGSC0003DMG400020028	Chr_ST4.03ch07:9286239-9289189	2.43579	0.00035	Specific tissue protein 2
PGSC0003DMG400017331	Chr_ST4.03ch07:50753634-50755291	2.4167	0.00555	S-locus-specific glycoprotein
PGSC0003DMG400033589	Chr_ST4.03ch01:82360336-82361579	2.40974	0.0242	Periaxin
PGSC0003DMG400009037	Chr_ST4.03ch01:62565293-62566538	2.40699	0.01715	Multidrug resistance protein ABC transporter family protein
PGSC0003DMG400000046	Chr_ST4.03ch01:72271884-72275263	2.40679	0.0005	GPAT
PGSC0003DMG400022022	Chr_ST4.03ch09:45639220-45640782	2.4064	5e-05	Photosystem I reaction center subunit IV B isoform 2
PGSC0003DMG400022609	Chr_ST4.03ch05:6681417-6687658	2.40396	0.0126	Conserved gene of unknown function
PGSC0003DMG400031535	Chr_ST4.03ch09:60161285-60162084	2.3977	0.0189	Glycine-rich protein A3
PGSC0003DMG400009072	Chr_ST4.03ch03:44970720-44975407	2.39729	0.01785	RNA polymerase sigma factor rpoD
PGSC0003DMG400025240	Chr_ST4.03ch01:66433338-66437362	2.39623	0.00965	Axi 1 protein
PGSC0003DMG400006661	Chr_ST4.03ch04:60205626-60207072	2.38681	0.0439	ASR4
PGSC0003DMG400025765	Chr_ST4.03ch01:83959669-83960588	2.37755	5e-05	NtPRp27
PGSC0003DMG402029471	Chr_ST4.03ch04:2591614-2596735	2.37701	0.04225	Calcium ion binding protein
PGSC0003DMG400024466	Chr_ST4.03ch03:53683859-53686179	2.36194	0.0186	ATP-binding cassette transporter
PGSC0003DMG400011692	Chr_ST4.03ch04:68837820-68840580	2.3544	0.03725	Nitrate transporter
PGSC0003DMG400000718	Chr_ST4.03ch01:86132482-86133587	2.34547	0.0424	Conserved gene of unknown function
PGSC0003DMG400019248	Chr_ST4.03ch07:53733815-53735139	2.34454	0.0011	Chlorophyll a-b binding protein 13, chloroplastic
PGSC0003DMG400003548	Chr_ST4.03ch02:39716525-39718870	2.33771	0.0006	Fructose-bisphosphate aldolase
PGSC0003DMG400014321	Chr_ST4.03ch03:42442880-42445704	2.32838	0.0414	KOM
PGSC0003DMG400012626	Chr_ST4.03ch02:47659471-47660271	2.32522	0.0474	Conserved gene of unknown function
PGSC0003DMG400024327	Chr_ST4.03ch07:23715628-23719711	2.32005	0.0091	Leaf protein
PGSC0003DMG400025389	Chr_ST4.03ch11:44400837-44404224	2.31013	0.04585	Peptide transporter
PGSC0003DMG400021591	Chr_ST4.03ch06:35981316-35984443	2.30933	0.0213	Glycerol-3-phosphate transporter
PGSC0003DMG400019517	Chr_ST4.03ch03:56065421-56065940	2.30118	0.0002	Chitin-binding lectin 1
PGSC0003DMG401000007	Chr_ST4.03ch01:71360199-71361420	2.2941	0.00085	1-acylglycerophosphocholine O-acyltransferase
PGSC0003DMG400004652	Chr_ST4.03ch12:60493624-60497138	2.28532	0.02425	Serine-pyruvate aminotransferase
PGSC0003DMG400003056	Chr_ST4.03ch08:54287496-54288790	2.2835	0.0071	Ethylene-responsive proteinase inhibitor 1
PGSC0003DMG400009247	Chr_ST4.03ch11:8550923-8555673	2.27915	0.01205	Root-specific metal transporter
PGSC0003DMG400013460	Chr_ST4.03ch03:746290-747246	2.27811	0.0001	Chlorophyll a-b binding protein 3C, chloroplastic
PGSC0003DMG400028773	Chr_ST4.03ch10:33915381-33920720	2.27802	5e-05	Conserved gene of unknown function
PGSC0003DMG400023461	Chr_ST4.03ch05:51592738-51595954	2.27092	0.00135	Chlorophyll a-b binding protein 6A, chloroplastic
PGSC0003DMG400027672	Chr_ST4.03ch06:57938476-57940330	2.26096	0.0038	Photosystem I subunit XI
PGSC0003DMG400024205	Chr_ST4.03ch07:7207586-7209345	2.25489	0.00085	Pit1 protein
PGSC0003DMG400031127	Chr_ST4.03ch01:67139255-67140626	2.2481	0.0001	Non-specific lipid-transfer protein
PGSC0003DMG400000777	Chr_ST4.03ch04:59023226-59025175	2.24308	0.0046	Histidine-rich glycoprotein
PGSC0003DMG400009512	Chr_ST4.03ch03:49926017-49926578	2.23878	0.03145	Kunitz-type proteinase inhibitor
PGSC0003DMG401030866	Chr_ST4.03ch08:48003619-48006147	2.23609	0.04945	DNA binding protein
PGSC0003DMG400017809	Chr_ST4.03ch11:27939816-27945374	2.23471	0.0307	Oxidoreductase
PGSC0003DMG402010218	Chr_ST4.03ch02:32368258-32369780	2.23202	0.0066	Phospholipase A1
PGSC0003DMG400000684	Chr_ST4.03ch07:45262300-45266758	2.22975	0.0071	Laccase
PGSC0003DMG401027371	Chr_ST4.03ch11:44111552-44115133	2.2161	0.04295	CC-NBS-LRR protein
PGSC0003DMG401027116	Chr_ST4.03ch05:47671014-47673987	2.20724	0.00155	Laccase 90c
PGSC0003DMG400006643	Chr_ST4.03ch06:34654429-34655071	2.20702	0.00495	Gene of unknown function
PGSC0003DMG400026855	Chr_ST4.03ch00:21419776-21420932	2.20638	0.0002	Endochitinase 4
PGSC0003DMG400024596	Chr_ST4.03ch03:54141228-54146751	2.19988	0.0221	Protein kinase atmrk1
PGSC0003DMG400030834	Chr_ST4.03ch04:64086863-64092748	2.19367	0.0067	Thylakoid lumenal 29 kDa protein, chloroplastic
PGSC0003DMG400021287	Chr_ST4.03ch10:2670818-2672833	2.18911	0.00015	Chlorophyll a-b binding protein 8, chloroplastic
PGSC0003DMG400029727	Chr_ST4.03ch02:33923113-33929372	2.18019	0.00055	Conserved gene of unknown function
PGSC0003DMG400009783	Chr_ST4.03ch10:12148025-12149857	2.17123	0.03235	Proline-rich cell wall protein
PGSC0003DMG400020345	Chr_ST4.03ch09:384604-388145	2.16263	0.0299	Diphenol oxidase
PGSC0003DMG400025752	Chr_ST4.03ch01:83704498-83706155	2.15621	0.0149	LOB domain-containing protein
PGSC0003DMG400023324	Chr_ST4.03ch05:51888391-51890420	2.15243	0.00785	Aspartic proteinase nepenthesin-1
PGSC0003DMG400013412	Chr_ST4.03ch03:751134-752051	2.14323	0.01045	Chlorophyll a-b binding protein 3C
PGSC0003DMG401027913	Chr_ST4.03ch04:52050950-52054410	2.13845	0.01035	Btf
PGSC0003DMG400030688	Chr_ST4.03ch07:3350264-3359498	2.13509	0.00255	F-box-containing protein 1
PGSC0003DMG400003043	Chr_ST4.03ch08:54289420-54290377	2.12568	5e-05	Osmotin
PGSC0003DMG400031731	Chr_ST4.03ch03:47704727-47706692	2.11711	0.00025	Feruloyl transferase
PGSC0003DMG402020132	Chr_ST4.03ch06:58973430-58974725	2.11482	0.00185	Non-specific lipid-transfer protein
PGSC0003DMG400010616	Chr_ST4.03ch04:66972532-66975175	2.10282	0.0298	E3 ubiquitin ligase PUB14
PGSC0003DMG400027611	Chr_ST4.03ch11:12761195-12763127	2.08792	0.0191	Heat shock protein 70
PGSC0003DMG400025837	Chr_ST4.03ch01:83500121-83504175	2.08043	0.00885	Nucleobase ascorbate transporter
PGSC0003DMG400030553	Chr_ST4.03ch05:3975676-3980357	2.07548	0.0453	ATP binding / protein kinase/ protein serine/threonine kinase/ protein tyrosine kinase/ sugar binding
PGSC0003DMG400031369	Chr_ST4.03ch04:3578394-3580826	2.07036	0.02055	Pentatricopeptide repeat-containing protein, chloroplastic
PGSC0003DMG400023505	Chr_ST4.03ch05:50613211-50614396	2.06594	0.02355	Blue copper protein
PGSC0003DMG400004639	Chr_ST4.03ch12:60274414-60274997	2.06587	0.00265	Photosystem II 5 kDa protein, chloroplastic
PGSC0003DMG400002351	Chr_ST4.03ch06:38175151-38178520	2.05396	0.03165	CYP72A58
PGSC0003DMG400013439	Chr_ST4.03ch03:343736-347232	2.04942	0.0222	Aspartic proteinase oryzasin-1
PGSC0003DMG400021737	Chr_ST4.03ch08:34366815-34367720	2.04879	0.0414	Class II small heat shock protein Le-HSP17.6
PGSC0003DMG401015877	Chr_ST4.03ch04:1269027-1279604	2.04867	0.01845	Disease resistance protein
PGSC0003DMG400010728	Chr_ST4.03ch02:32884282-32885630	2.04844	0.0109	Phospholipase A1
PGSC0003DMG400023458	Chr_ST4.03ch05:51694755-51698709	2.04134	0.00055	Phenylalanine ammonia-lyase
PGSC0003DMG400024989	Chr_ST4.03ch02:43438485-43439667	2.03748	0.0424	Nucleic acid binding protein
PGSC0003DMG400000465	Chr_ST4.03ch11:39573286-39577406	2.0246	0.0147	Zinc finger protein
PGSC0003DMG400021322	Chr_ST4.03ch01:3061071-3066062	2.0226	0.03995	Digalactosyldiacylglycerol synthase 1
PGSC0003DMG400011156	Chr_ST4.03ch07:1362847-1366503	2.02088	0.0356	Conserved gene of unknown function
PGSC0003DMG400029676	Chr_ST4.03ch06:23890622-23899431	2.02081	0.00835	Conserved gene of unknown function
PGSC0003DMG400029830	Chr_ST4.03ch10:57993306-57994678	2.0201	0.0439	Glucan endo-1,3-beta-D-glucosidase
PGSC0003DMG400019508	Chr_ST4.03ch03:55862890-55864115	2.0181	0.00075	Chlorophyll a/b binding protein
PGSC0003DMG401017090	Chr_ST4.03ch08:1630918-1632811	2.01379	0.0128	Patatin-3-Kuras 1
PGSC0003DMG400022075	Chr_ST4.03ch05:34686000-34688062	2.00703	0.04015	Cytochrome P450
PGSC0003DMG400023344	Chr_ST4.03ch05:51580475-51583002	2	0.02595	Chlorophyll a-b binding protein 6A, chloroplastic

## Sheet: Downregulated
Gene_Name/ID	Locus	log2Foldchange	Pvalue	Gene_Description
PGSC0003DMG400030810	Chr_ST4.03ch04:63968339-63969514	-3.69968	0.03735	Conserved gene of unknown function
PGSC0003DMG400018505	Chr_ST4.03ch08:4005997-4010444	-3.68823	0.03765	DAD1
PGSC0003DMG400030362	Chr_ST4.03ch06:57254938-57261466	-3.64505	0.0139	20G-Fe(II) oxidoreductase
PGSC0003DMG400024874	Chr_ST4.03ch01:79945937-79951332	-3.45122	0.0183	Conserved gene of unknown function
PGSC0003DMG401026923	Chr_ST4.03ch06:53643709-53647656	-3.36867	0.0165	1-aminocyclopropane-1-carboxylate oxidase
PGSC0003DMG400023170	Chr_ST4.03ch08:7455281-7456020	-3.31315	0.0469	Conserved gene of unknown function
PGSC0003DMG400015129	Chr_ST4.03ch00:29275118-29276986	-3.05997	0.0008	Defensin protein
PGSC0003DMG400021877	Chr_ST4.03ch09:59926832-59929020	-2.86028	5e-05	Xyloglucan endo-transglycosylase
PGSC0003DMG400004109	Chr_ST4.03ch05:7834993-7836879	-2.776	0.0003	Xyloglucan endotransglycosylase hydrolase
PGSC0003DMG400011287	Chr_ST4.03ch10:262911-265574	-2.76756	0.01015	DNA-3-methyladenine glycosylase
PGSC0003DMG400008000	Chr_ST4.03ch04:67729870-67731431	-2.66033	0.0006	L-asparaginase
PGSC0003DMG400006179	Chr_ST4.03ch01:87319693-87323981	-2.48123	0.0011	Nodulin family protein
PGSC0003DMG400026461	Chr_ST4.03ch12:50774485-50775607	-2.46957	0.0112	AP2/ERF domain-containing transcription factor
PGSC0003DMG400023680	Chr_ST4.03ch10:57581446-57582087	-2.46278	0.00235	Conserved gene of unknown function
PGSC0003DMG400018377	Chr_ST4.03ch07:48354956-48355418	-2.44179	0.00725	Wound induced protein
PGSC0003DMG400028099	Chr_ST4.03ch10:56976619-56979290	-2.31595	0.00285	B-type cyclin
PGSC0003DMG400017539	Chr_ST4.03ch08:49460208-49462672	-2.2901	0.0444	Senescence-associated protein 5
PGSC0003DMG400003932	Chr_ST4.03ch08:53218750-53222647	-2.28638	0.0234	CPD photolyase
PGSC0003DMG400007994	Chr_ST4.03ch04:68721297-68722349	-2.27001	0.0139	Tuber-specific and sucrose-responsive element binding factor
PGSC0003DMG400000348	Chr_ST4.03ch12:3855339-3861392	-2.26341	0.00985	Meiotic coiled-coil protein
PGSC0003DMG400001418	Chr_ST4.03ch02:46311386-46313353	-2.22293	0.0032	Transcription factor style2.1
PGSC0003DMG400004790	Chr_ST4.03ch08:52701625-52705705	-2.18595	0.0047	Invertase
PGSC0003DMG400026289	Chr_ST4.03ch08:2005774-2007033	-2.16922	0.0024	Lipid binding protein
PGSC0003DMG400004759	Chr_ST4.03ch08:52292995-52297862	-2.1504	0.0176	Pectinesterase
PGSC0003DMG400010244	Chr_ST4.03ch02:32259215-32263922	-2.13674	0.0486	Pollen-specific protein - like
PGSC0003DMG400025825	Chr_ST4.03ch01:85023387-85024892	-2.11854	0.0332	Methylketone synthase Ib
PGSC0003DMG400027225	Chr_ST4.03ch05:48326023-48326491	-2.10593	0.00685	Conserved gene of unknown function
PGSC0003DMG400022608	Chr_ST4.03ch05:6664872-6666321	-2.1055	0.0058	Transferase, transferring glycosyl groups
PGSC0003DMG400016828	Chr_ST4.03ch10:48101645-48103064	-2.10462	0.00335	Phosphate-responsive 1 family protein
PGSC0003DMG400013454	Chr_ST4.03ch03:666222-670241	-2.06341	0.0207	Kinesin
PGSC0003DMG400000304	Chr_ST4.03ch12:4392342-4395468	-2.05881	0.0033	ROP
PGSC0003DMG400016892	Chr_ST4.03ch04:69105463-69107146	-2.03587	0.04935	Conserved gene of unknown function
PGSC0003DMG400025158	Chr_ST4.03ch01:85465047-85466800	-2.0303	0.00045	Divinyl ether synthase
PGSC0003DMG400009617	Chr_ST4.03ch01:12815834-12818210	-2.02436	0.0417	Pentatricopeptide repeat-containing protein, mitochondrial
PGSC0003DMG400024120	Chr_ST4.03ch10:37692714-37696235	-2.01431	0.0071	Peptide transporter
