# Supplementary material for: Agro-physiological and transcriptome profiling reveal key genes associated with potato tuberization under different nitrogen regimes in aeroponics
Source: PLoS One. 2025 Mar 28;20(3):e0320313. doi: 10.1371/journal.pone.0320313 (PMC11952238; doi:10.1371/journal.pone.0320313)
Supplement: S1 File — Suppl. Excel sheet S1. DEGs in Kufri Jyoti for High N vs Low N (Tuber tissue). Suppl. Excel sheet S2. DEGs in Kufri Pukhraj for High N vs Low N (Tuber tissue). Suppl. Excel sheet S3. DEGs in Kufri Jyoti for High N vs Low N (Leaf tissue). Suppl. Excel sheet S4. DEGs in Kufri Pukhraj for High N vs Low N (Leaf tissue). Suppl. Excel sheet S5. Gene Ontology (GO) in Kufri Jyoti for High N vs Low N (Tuber tissue). Suppl. Excel sheet S6. Gene Ontology (GO) in Kufri Pukhraj for High N vs Low N (Tuber tissue). Suppl. Excel sheet S7. Gene Ontology (GO) in Kufri Jyoti for High N vs Low N (Leaf tissue). Suppl. Excel sheet S8. Gene Ontology (GO) in Kufri Pukhraj for High N vs Low N (Leaf tissue). Suppl. Excel sheet S9. KEGG pathways in Kufri Jyoti for High N vs Low N (Tuber tissue). Suppl. Excel sheet S10. KEGG pathways in Kufri Pukhraj for High N vs Low N (Tuber tissue). Suppl. Excel sheet S11. KEGG pathways in Kufri Jyoti for High N vs Low N (Leaf tissue). Suppl. Excel sheet S12. KEGG pathways in Kufri Pukhraj for High N vs Low N (Leaf tissue). Suppl. Excel sheet S13. DEGs in Kufri Pukhraj vs Kufri Jyoti under Low N (Tuber tissue). Suppl. Excel sheet S14. DEGs in Kufri Pukhraj vs Kufri Jyoti under High N (Tuber tissue). Suppl. Excel sheet S15. DEGs in Kufri Pukhraj vs Kufri Jyoti under Low N (Leaf tissue). Suppl. Excel sheet S16. DEGs in Kufri Pukhraj vs Kufri Jyoti under High N (Leaf tissue). Suppl. Fig. S17. Venn diagrams showing common genes (up-regulated and down-regulated) between tuber and leaf tissues of Kufri Jyoti and Kufri Pukhraj. Suppl. Table S18. RNA-seq data summary and reference mapping with the Potato genome. Suppl. Table S19. DEGs summary in high N vs. low N. Suppl. Table S20. GO annotation summary in high N vs. low N. Suppl. Table S21. KEGG Annotation Statistics of DEG in high N vs. low N. Suppl. Table S22. KEGG Pathway classification of DEG in high N vs. low N. Suppl. Table S23. Validation of selected genes through RT-qPCR analysis in high N vs. low N. (ZIP) [file pone.0320313.s001.zip › Suppl. files_updated_20-2-25/Suppl. Excel sheet S2_Pukhraj_HN vs LN_Tuber_DEG.xlsx]

## Sheet: Inf
Suppl. Excel sheet S2. DEGs in Kufri Pukhraj for High N vs Low N (Tuber tissue)

## Sheet: Upregulated
Gene_Name/ID	Locus	log2Foldchange	Pvalue	Gene_Description
PGSC0003DMG400028182	Chr_ST4.03ch10:55272335-55274167	4.23984	0.01525	Aquaporin TIP1;3
PGSC0003DMG400018286	Chr_ST4.03ch01:78855699-78858948	3.76709	0.0199	Vetispiradiene synthase
PGSC0003DMG400026899	Chr_ST4.03ch06:54093286-54095728	3.59067	0.00115	Multicystatin
PGSC0003DMG400032289	Chr_ST4.03ch00:37147945-37150150	3.34443	0.0006	Gene of unknown function
PGSC0003DMG400005950	Chr_ST4.03ch06:54194362-54198068	3.22989	5e-05	Multicystatin
PGSC0003DMG400029260	Chr_ST4.03ch12:58393995-58394317	3.00826	0.0125	Trans-2-enoyl CoA reductase
PGSC0003DMG400020388	Chr_ST4.03ch12:11649567-11651621	2.96655	0.02915	Cationic peroxidase 1
PGSC0003DMG400020225	Chr_ST4.03ch02:47797308-47799759	2.87595	0.03965	Conserved gene of unknown function
PGSC0003DMG400000505	Chr_ST4.03ch02:46863998-46867795	2.86176	0.0079	Alpha-DOX1
PGSC0003DMG400003044	Chr_ST4.03ch08:54292152-54293066	2.70226	5e-05	Osmotin
PGSC0003DMG400016867	Chr_ST4.03ch12:58934716-58937241	2.54843	0.006	Chalcone synthase J
PGSC0003DMG402010026	Chr_ST4.03ch02:44471369-44476914	2.49496	0.02345	Geraniol 10-hydroxylase
PGSC0003DMG400013411	Chr_ST4.03ch03:748554-749567	2.48235	0.00015	Chlorophyll a-b binding protein 3C, chloroplastic
PGSC0003DMG400023366	Chr_ST4.03ch05:51305949-51313318	2.45717	0.0001	Quinonprotein alcohol dehydrogenase
PGSC0003DMG400003512	Chr_ST4.03ch02:40341090-40347933	2.43068	0.0339	Laccase
PGSC0003DMG400024286	Chr_ST4.03ch09:50459495-50461280	2.40323	0.0109	Ca2+ antiporter/cation exchanger
PGSC0003DMG400014200	Chr_ST4.03ch03:57113394-57115435	2.38469	5e-05	Flotillin-1
PGSC0003DMG400016573	Chr_ST4.03ch04:54011989-54012707	2.3432	0.00245	Glutaredoxin
PGSC0003DMG400025752	Chr_ST4.03ch01:83704498-83706155	2.33271	0.04885	LOB domain-containing protein
PGSC0003DMG400009921	Chr_ST4.03ch04:71882746-71884327	2.33239	0.01025	Cysteine protease 14
PGSC0003DMG401014864	Chr_ST4.03ch03:7185555-7195398	2.33206	0.0395	Gene of unknown function
PGSC0003DMG400025346	Chr_ST4.03ch03:53160567-53162079	2.32838	0.0004	Voltage-dependent anion channel
PGSC0003DMG400027047	Chr_ST4.03ch06:53102741-53104170	2.32767	5e-05	UPF0497 membrane protein
PGSC0003DMG400030172	Chr_ST4.03ch09:54513082-54516979	2.31223	5e-05	Aspartic proteinase oryzasin-1
PGSC0003DMG400026382	Chr_ST4.03ch02:41495253-41497252	2.3099	0.0477	Gamma-glutamyl-gamma-aminobutyrate hydrolase
PGSC0003DMG401027811	Chr_ST4.03ch03:934210-941276	2.28684	0.03535	Receptor-kinase
PGSC0003DMG400011954	Chr_ST4.03ch00:22081143-22082169	2.28571	0.03635	Non-specific lipid-transfer protein 1
PGSC0003DMG400029879	Chr_ST4.03ch06:19341241-19344863	2.23614	0.0071	Mechanosensitive ion channel domain-containing protein
PGSC0003DMG400017183	Chr_ST4.03ch09:56095868-56097520	2.20924	0.03935	Desacetoxyvindoline 4-hydroxylase
PGSC0003DMG400021814	Chr_ST4.03ch12:8091263-8092695	2.20911	0.00525	Conserved gene of unknown function
PGSC0003DMG400004675	Chr_ST4.03ch12:59569125-59572393	2.20854	0.01955	Extensin class 1 protein
PGSC0003DMG400021933	Chr_ST4.03ch12:25848440-25851083	2.2071	0.0332	Conserved gene of unknown function
PGSC0003DMG400031494	Chr_ST4.03ch07:28777111-28783325	2.14988	0.04435	Small molecule transporter
PGSC0003DMG400006769	Chr_ST4.03ch01:64744651-64752048	2.14441	0.03425	Leucine-rich repeat containing protein
PGSC0003DMG400033872	Chr_ST4.03ch05:44242599-44244430	2.13701	0.00395	Delta-8 sphingolipid desaturase
PGSC0003DMG400013439	Chr_ST4.03ch03:343736-347232	2.09409	0.0091	Aspartic proteinase oryzasin-1
PGSC0003DMG400004676	Chr_ST4.03ch12:59574640-59577710	2.09241	0.0002	Hydroxyproline-rich glycoprotein (HRGP)
PGSC0003DMG400015219	Chr_ST4.03ch03:50225872-50226839	2.09107	0.01755	Miraculin
PGSC0003DMG400004599	Chr_ST4.03ch12:59722284-59730533	2.08997	0.0051	Gene of unknown function
PGSC0003DMG400015290	Chr_ST4.03ch03:50110386-50111368	2.07913	0.01835	Proteinase inhibitor type-2 CEVI57
PGSC0003DMG400004736	Chr_ST4.03ch08:52816521-52817143	2.07011	0.0139	P-rich protein EIG-I30
PGSC0003DMG400026222	Chr_ST4.03ch08:51069608-51071479	2.06275	0.0015	Major pollen allergen Ory s 1
PGSC0003DMG401010073	Chr_ST4.03ch02:44517225-44519472	2.05796	0.0472	Geraniol 10-hydroxylase
PGSC0003DMG400021857	Chr_ST4.03ch10:3545366-3548798	2.03674	0.04685	GPRI2

## Sheet: Downregulated
Gene_Name/ID	Locus	log2Foldchange	Pvalue	Gene_Description
PGSC0003DMG400020681	Chr_ST4.03ch12:5282786-5286762	-6.6186	5e-05	Early nodulin
PGSC0003DMG400029736	Chr_ST4.03ch02:33864634-33865073	-6.27799	0.01175	Gene of unknown function
PGSC0003DMG400027976	Chr_ST4.03ch06:31172330-31173218	-5.37641	0.0031	Hypoxia induced protein conserved region containing protein
PGSC0003DMG400027871	Chr_ST4.03ch12:9022904-9025951	-4.76939	0.004	RING-H2 finger protein ATL2B
PGSC0003DMG400002804	Chr_ST4.03ch01:78074526-78076466	-4.35706	5e-05	USP
PGSC0003DMG400021838	Chr_ST4.03ch05:47001122-47001679	-4.26583	0.01225	Gene of unknown function
PGSC0003DMG400020264	Chr_ST4.03ch02:47812512-47815262	-4.13976	5e-05	Conserved gene of unknown function
PGSC0003DMG400039214	Chr_ST4.03ch08:52521962-52522379	-4.03021	0.00215	Arachidonic acid-induced DEA1
PGSC0003DMG400008000	Chr_ST4.03ch04:67729870-67731431	-4.01989	0.01725	L-asparaginase
PGSC0003DMG400010112	Chr_ST4.03ch02:44654047-44654763	-4.01162	0.0003	Conserved gene of unknown function
PGSC0003DMG400018965	Chr_ST4.03ch12:5376180-5377734	-3.82153	0.0077	Early nodulin
PGSC0003DMG400024754	Chr_ST4.03ch01:77342513-77346601	-3.74021	5e-05	Respiratory burst oxidase homolog protein B
PGSC0003DMG400030212	Chr_ST4.03ch11:9376507-9380925	-3.53751	0.0018	Nitrate reductase
PGSC0003DMG400006678	Chr_ST4.03ch10:48978065-48982521	-3.25573	5e-05	Aspartate aminotransferase
PGSC0003DMG400015301	Chr_ST4.03ch03:50668233-50668746	-3.1171	0.0007	Conserved gene of unknown function
PGSC0003DMG400030771	Chr_ST4.03ch06:41213847-41216108	-3.08648	5e-05	Alcohol dehydrogenase 3
PGSC0003DMG400030362	Chr_ST4.03ch06:57254938-57261466	-3.00437	0.0022	20G-Fe(II) oxidoreductase
PGSC0003DMG400028172	Chr_ST4.03ch10:55616675-55619741	-2.86233	0.002	Transcription factor
PGSC0003DMG400030925	Chr_ST4.03ch07:4558381-4561474	-2.85089	5e-05	Conserved gene of unknown function
PGSC0003DMG400008764	Chr_ST4.03ch04:11762330-11767463	-2.79528	0.0157	Transcription cofactor
PGSC0003DMG400012653	Chr_ST4.03ch02:41134237-41135334	-2.77339	0.01885	LOB domain-containing protein 41
PGSC0003DMG400005108	Chr_ST4.03ch01:83186934-83187699	-2.75139	0.0027	Conserved gene of unknown function
PGSC0003DMG401015205	Chr_ST4.03ch03:50457306-50460580	-2.73866	0.0199	TDR8 protein
PGSC0003DMG400013965	Chr_ST4.03ch10:51749196-51750359	-2.72069	0.00085	Transcription factor R2R3-MYB
PGSC0003DMG400011336	Chr_ST4.03ch01:57765557-57767905	-2.69572	5e-05	Hypoxia-responsive family protein
PGSC0003DMG400022953	Chr_ST4.03ch02:32668438-32671415	-2.69085	5e-05	Pyruvate decarboxylase
PGSC0003DMG400002321	Chr_ST4.03ch07:32977277-32979126	-2.66606	5e-05	ACC oxidase
PGSC0003DMG400012798	Chr_ST4.03ch04:52898217-52898713	-2.64699	5e-05	Conserved gene of unknown function
PGSC0003DMG400002728	Chr_ST4.03ch09:4116214-4117299	-2.60867	5e-05	Homeodomain
PGSC0003DMG400015850	Chr_ST4.03ch08:15890910-15892602	-2.5228	5e-05	IDS4
PGSC0003DMG400015803	Chr_ST4.03ch03:43553699-43555972	-2.51375	0.01445	Arsenite transport protein
PGSC0003DMG400004747	Chr_ST4.03ch08:52534812-52535501	-2.50372	0.0019	Extensin
PGSC0003DMG400001434	Chr_ST4.03ch02:45919454-45922325	-2.4771	0.0145	WRKY transcription factor-c
PGSC0003DMG400029572	Chr_ST4.03ch08:45423474-45426864	-2.46916	0.02685	Conserved gene of unknown function
PGSC0003DMG400001579	Chr_ST4.03ch02:38887280-38888817	-2.44999	5e-05	Conserved gene of unknown function
PGSC0003DMG400007328	Chr_ST4.03ch02:37537023-37540941	-2.41449	5e-05	Rhythmically-expressed protein 2 protein
PGSC0003DMG400021235	Chr_ST4.03ch02:28611720-28612306	-2.40181	0.0173	Conserved gene of unknown function
PGSC0003DMG400000417	Chr_ST4.03ch11:39217262-39223656	-2.40035	5e-05	Superoxide dismutase
PGSC0003DMG400012297	Chr_ST4.03ch08:55721574-55725165	-2.39341	0.0382	Proline transporter
PGSC0003DMG400016520	Chr_ST4.03ch06:49119416-49120540	-2.38253	0.03445	Conserved gene of unknown function
PGSC0003DMG402031302	Chr_ST4.03ch03:37350317-37352556	-2.3561	0.03555	Gene of unknown function
PGSC0003DMG400018375	Chr_ST4.03ch07:48366311-48367057	-2.32887	0.0188	Wound induced protein
PGSC0003DMG400018401	Chr_ST4.03ch07:48345194-48345749	-2.32507	5e-05	Gene of unknown function
PGSC0003DMG400030324	Chr_ST4.03ch06:56715993-56720030	-2.30751	5e-05	MYBR domain class transcription factor
PGSC0003DMG400024152	Chr_ST4.03ch06:44102307-44102827	-2.30258	0.01225	Oleosin
PGSC0003DMG400027054	Chr_ST4.03ch06:52974773-52975515	-2.26111	0.03655	Kunitz-type protease inhibitor KPI-D12
PGSC0003DMG402031741	Chr_ST4.03ch03:47838608-47840449	-2.2593	0.03735	UPA16
PGSC0003DMG400017509	Chr_ST4.03ch08:49794725-49800898	-2.23347	5e-05	LOL1 (LSD ONE LIKE 1)
PGSC0003DMG400006899	Chr_ST4.03ch02:26127442-26132055	-2.22958	5e-05	Type 2 proly 4-hydroxylase
PGSC0003DMG400025455	Chr_ST4.03ch08:37587800-37595204	-2.21848	5e-05	Phosphofructokinase
PGSC0003DMG402022617	Chr_ST4.03ch05:6815512-6819972	-2.21624	0.0067	ATP-dependent Clp protease proteolytic subunit
PGSC0003DMG400004800	Chr_ST4.03ch08:52490665-52493044	-2.21162	5e-05	Gene of unknown function
PGSC0003DMG400026563	Chr_ST4.03ch02:24952022-24959857	-2.18145	0.00015	MADS-box transcription factor FBP29
PGSC0003DMG400018341	Chr_ST4.03ch07:49221522-49222398	-2.16924	0.0442	Conserved gene of unknown function
PGSC0003DMG400002890	Chr_ST4.03ch12:2943689-2947071	-2.1627	0.0001	Xenotropic and polytropic murine leukemia virus receptor ids-4
PGSC0003DMG400001546	Chr_ST4.03ch02:38870774-38872763	-2.1067	0.0001	F-box family protein
PGSC0003DMG400016247	Chr_ST4.03ch11:3215748-3220139	-2.08971	5e-05	Acyl-
PGSC0003DMG400004795	Chr_ST4.03ch08:52567375-52571923	-2.07716	0.0073	Nitrate transporter
PGSC0003DMG400012019	Chr_ST4.03ch03:39761196-39762042	-2.06066	0.0024	DC1.2 homologue
PGSC0003DMG400005335	Chr_ST4.03ch06:1174055-1180339	-2.03159	0.00015	Truncated NBS-LRR resistance protein
PGSC0003DMG400003688	Chr_ST4.03ch04:69899471-69900702	-2.02467	5e-05	ST225
PGSC0003DMG400033652	Chr_ST4.03ch09:8569457-8569941	-2.0129	0.04995	Gene of unknown function
PGSC0003DMG400015748	Chr_ST4.03ch05:49152693-49158166	-2.01008	0.0464	ATCES1
PGSC0003DMG400019245	Chr_ST4.03ch07:53754884-53755487	-2.0019	0.03305	Conserved gene of unknown function
PGSC0003DMG400029195	Chr_ST4.03ch09:10548978-10552001	-2.00162	5e-05	Ferritin
