# Supplementary material for: Agro-physiological and transcriptome profiling reveal key genes associated with potato tuberization under different nitrogen regimes in aeroponics
Source: PLoS One. 2025 Mar 28;20(3):e0320313. doi: 10.1371/journal.pone.0320313 (PMC11952238; doi:10.1371/journal.pone.0320313)
Supplement: S1 File — Suppl. Excel sheet S1. DEGs in Kufri Jyoti for High N vs Low N (Tuber tissue). Suppl. Excel sheet S2. DEGs in Kufri Pukhraj for High N vs Low N (Tuber tissue). Suppl. Excel sheet S3. DEGs in Kufri Jyoti for High N vs Low N (Leaf tissue). Suppl. Excel sheet S4. DEGs in Kufri Pukhraj for High N vs Low N (Leaf tissue). Suppl. Excel sheet S5. Gene Ontology (GO) in Kufri Jyoti for High N vs Low N (Tuber tissue). Suppl. Excel sheet S6. Gene Ontology (GO) in Kufri Pukhraj for High N vs Low N (Tuber tissue). Suppl. Excel sheet S7. Gene Ontology (GO) in Kufri Jyoti for High N vs Low N (Leaf tissue). Suppl. Excel sheet S8. Gene Ontology (GO) in Kufri Pukhraj for High N vs Low N (Leaf tissue). Suppl. Excel sheet S9. KEGG pathways in Kufri Jyoti for High N vs Low N (Tuber tissue). Suppl. Excel sheet S10. KEGG pathways in Kufri Pukhraj for High N vs Low N (Tuber tissue). Suppl. Excel sheet S11. KEGG pathways in Kufri Jyoti for High N vs Low N (Leaf tissue). Suppl. Excel sheet S12. KEGG pathways in Kufri Pukhraj for High N vs Low N (Leaf tissue). Suppl. Excel sheet S13. DEGs in Kufri Pukhraj vs Kufri Jyoti under Low N (Tuber tissue). Suppl. Excel sheet S14. DEGs in Kufri Pukhraj vs Kufri Jyoti under High N (Tuber tissue). Suppl. Excel sheet S15. DEGs in Kufri Pukhraj vs Kufri Jyoti under Low N (Leaf tissue). Suppl. Excel sheet S16. DEGs in Kufri Pukhraj vs Kufri Jyoti under High N (Leaf tissue). Suppl. Fig. S17. Venn diagrams showing common genes (up-regulated and down-regulated) between tuber and leaf tissues of Kufri Jyoti and Kufri Pukhraj. Suppl. Table S18. RNA-seq data summary and reference mapping with the Potato genome. Suppl. Table S19. DEGs summary in high N vs. low N. Suppl. Table S20. GO annotation summary in high N vs. low N. Suppl. Table S21. KEGG Annotation Statistics of DEG in high N vs. low N. Suppl. Table S22. KEGG Pathway classification of DEG in high N vs. low N. Suppl. Table S23. Validation of selected genes through RT-qPCR analysis in high N vs. low N. (ZIP) [file pone.0320313.s001.zip › Suppl. files_updated_20-2-25/Suppl. Excel sheet S3_Jyoti_HN vs LN_Leaf_DEG.xlsx]

## Sheet: Inf
Suppl. Excel sheet S3. DEGs in Kufri Jyoti for High N vs Low N (Leaf tissue)

## Sheet: Upregulated
Gene_Name/ID	Locus	log2Foldchange	Pvalue	Gene_Description
PGSC0003DMG400005950	Chr_ST4.03ch06:54194362-54198068	7.9304	0.00015	Multicystatin
PGSC0003DMG400018644	Chr_ST4.03ch01:88067668-88076117	6.38192	0.0201	Protein kinase
PGSC0003DMG400026855	Chr_ST4.03ch00:21419776-21420932	6.15467	0.00885	Endochitinase 4
PGSC0003DMG400009513	Chr_ST4.03ch03:49930057-49930845	6.0473	0.00665	Aspartic protease inhibitor 5
PGSC0003DMG400019517	Chr_ST4.03ch03:56065421-56065940	5.50976	5e-05	Chitin-binding lectin 1
PGSC0003DMG400013537	Chr_ST4.03ch07:41143269-41145160	5.45083	0.01585	Proline-rich protein
PGSC0003DMG403020240	Chr_ST4.03ch02:48163233-48167144	4.26276	0.00575	Glycerophosphodiester phosphodiesterase
PGSC0003DMG400004170	Chr_ST4.03ch06:3211803-3217033	4.12641	0.0065	Asparagine synthetase
PGSC0003DMG400018286	Chr_ST4.03ch01:78855699-78858948	3.96563	0.0028	Vetispiradiene synthase
PGSC0003DMG400030784	Chr_ST4.03ch06:40917982-40918948	3.86901	0.0001	Glutaredoxin family protein
PGSC0003DMG400020677	Chr_ST4.03ch12:5181082-5181772	7.02019	0.0431	Conserved gene of unknown function
PGSC0003DMG400011711	Chr_ST4.03ch01:7446680-7448888	5.66336	0.0005	Conserved gene of unknown function
PGSC0003DMG400040677	Chr_ST4.03ch07:2116165-2116958	5.59799	0.00885	Gene of unknown function
PGSC0003DMG400004547	Chr_ST4.03ch03:50056093-50056945	4.65337	0.0007	Proteinase inhibitor type-2 P303.51
PGSC0003DMG400005111	Chr_ST4.03ch01:83201686-83202546	4.62403	0.00015	PR1 protein
PGSC0003DMG400021798	Chr_ST4.03ch03:32848142-32849120	4.54958	0.0432	Conserved gene of unknown function
PGSC0003DMG400000776	Chr_ST4.03ch04:59015346-59016839	4.50355	0.0043	Extensin (ext)
PGSC0003DMG400011750	Chr_ST4.03ch07:41884814-41887155	4.49676	0.0047	Cytochrome P-450
PGSC0003DMG400009514	Chr_ST4.03ch03:49941305-49942079	4.44237	0.00055	Kunitz-type protease inhibitor
PGSC0003DMG400017445	Chr_ST4.03ch05:12207840-12210127	4.43129	0.0432	DNA binding protein
PGSC0003DMG400002261	Chr_ST4.03ch08:41634497-41635721	4.38629	0.00025	Conserved gene of unknown function
PGSC0003DMG400005763	Chr_ST4.03ch03:58742271-58742855	4.35699	0.02555	Conserved gene of unknown function
PGSC0003DMG402025083	Chr_ST4.03ch04:61099774-61103157	4.35505	0.0003	Peroxidase
PGSC0003DMG400013047	Chr_ST4.03ch05:36656783-36658937	4.23485	0.00885	Transposon protein, Mutator sub-class
PGSC0003DMG400003044	Chr_ST4.03ch08:54292152-54293066	4.22116	5e-05	Osmotin
PGSC0003DMG400008492	Chr_ST4.03ch09:161300-162488	4.10577	0.00165	Polygalacturonase inhibiting protein
PGSC0003DMG401000585	Chr_ST4.03ch03:46376737-46380626	4.07346	0.0327	Second of four adjacent putative subtilase family
PGSC0003DMG400009268	Chr_ST4.03ch11:14406780-14408214	4.03207	5e-05	Proteinase inhibitor
PGSC0003DMG400011949	Chr_ST4.03ch00:22111593-22113047	3.94186	5e-05	Non-specific lipid-transfer protein
PGSC0003DMG400029247	Chr_ST4.03ch08:1649641-1654633	3.8676	0.00025	Patatin group O
PGSC0003DMG400000402	Chr_ST4.03ch11:38808586-38809602	3.79889	0.00865	Osmotin
PGSC0003DMG400006230	Chr_ST4.03ch10:42813265-42813830	3.77009	0.00145	Gene of unknown function
PGSC0003DMG400001181	Chr_ST4.03ch02:24696171-24698146	3.71337	0.0034	ACI19
PGSC0003DMG400024374	Chr_ST4.03ch03:4876744-4880852	3.68974	0.01235	Gamma-glutamyl-gamma-aminobutyrate hydrolase
PGSC0003DMG400016638	Chr_ST4.03ch06:33885446-33886594	3.67013	5e-05	Sorghum bicolor protein targeted either to mitochondria or chloroplast proteins T50848
PGSC0003DMG400006231	Chr_ST4.03ch10:42807585-42808186	3.6275	0.0002	Gene of unknown function
PGSC0003DMG400000547	Chr_ST4.03ch03:46694500-46695229	3.58631	0.0461	UP-9A
PGSC0003DMG400000545	Chr_ST4.03ch03:46718305-46718999	3.58577	5e-05	UP-9A
PGSC0003DMG400011346	Chr_ST4.03ch01:58168218-58168799	3.582	0.0022	Flowering promoting factor-like 1
PGSC0003DMG400038162	Chr_ST4.03ch05:18295490-18296792	3.58182	0.01	RRNA methylase
PGSC0003DMG400023801	Chr_ST4.03ch01:80628606-80633079	3.57424	0.0474	Armadillo repeat-containing protein
PGSC0003DMG400010768	Chr_ST4.03ch04:7693179-7693818	3.57112	0.00295	Glutaredoxin
PGSC0003DMG400009120	Chr_ST4.03ch03:45228097-45235506	3.56423	5e-05	ATP binding protein
PGSC0003DMG400011642	Chr_ST4.03ch05:47473570-47474464	3.55621	0.0022	Sorghum bicolor protein targeted either to mitochondria or chloroplast proteins T50848
PGSC0003DMG400028517	Chr_ST4.03ch06:49661302-49665237	3.54587	0.01165	Conserved gene of unknown function
PGSC0003DMG400010470	Chr_ST4.03ch10:54786307-54789119	3.50644	0.00105	Subtilase
PGSC0003DMG400000546	Chr_ST4.03ch03:46709345-46710177	3.49067	5e-05	UP-9A
PGSC0003DMG400020017	Chr_ST4.03ch01:45137501-45139268	3.48893	5e-05	Lichenase
PGSC0003DMG400008262	Chr_ST4.03ch10:43477212-43479726	3.46473	0.0001	Nitrite reductase
PGSC0003DMG400001268	Chr_ST4.03ch08:42162749-42165448	3.46134	0.034	Gene of unknown function
PGSC0003DMG400011751	Chr_ST4.03ch07:41845572-41847191	3.41898	5e-05	2-oxoglutarate-dependent dioxygenase
PGSC0003DMG400002612	Chr_ST4.03ch03:60422961-60428351	3.40844	0.00725	Malic enzyme
PGSC0003DMG400003043	Chr_ST4.03ch08:54289420-54290377	3.3981	0.0119	Osmotin
PGSC0003DMG400040260	Chr_ST4.03ch01:45173910-45174906	3.35099	0.0038	Glucan endo-1,3-beta-glucosidase, basic isoform 1
PGSC0003DMG400013815	Chr_ST4.03ch06:43655568-43659228	3.34473	0.00065	Nitrate transporter
PGSC0003DMG400023985	Chr_ST4.03ch11:5409055-5411529	3.30925	0.0145	Ferredoxin-3, chloroplast
PGSC0003DMG400011203	Chr_ST4.03ch07:1152533-1157927	3.29171	0.01475	Conserved gene of unknown function
PGSC0003DMG400020595	Chr_ST4.03ch09:59766914-59775177	3.29163	0.01815	Caryophyllene/alpha-humulene synthase
PGSC0003DMG400002084	Chr_ST4.03ch02:36002941-36004867	3.28856	0.0395	Xyloglucan endotransglucosylase/hydrolase protein A
PGSC0003DMG400003057	Chr_ST4.03ch08:54294866-54295826	3.24852	0.04345	Osmotin
PGSC0003DMG400010759	Chr_ST4.03ch04:7634006-7635094	3.22378	0.0148	Gene of unknown function
PGSC0003DMG400007794	Chr_ST4.03ch12:1299708-1301072	3.12333	0.0059	Xyloglucan endotransglucosylase-hydrolase XTH9
PGSC0003DMG400010713	Chr_ST4.03ch07:36903262-36905080	3.12227	0.00165	Salt responsive protein 2
PGSC0003DMG402029142	Chr_ST4.03ch08:38765193-38774389	3.11971	0.04705	Conserved gene of unknown function
PGSC0003DMG400018877	Chr_ST4.03ch10:5258628-5260282	3.10325	0.00735	Aspartic proteinase nepenthesin-1
PGSC0003DMG400029727	Chr_ST4.03ch02:33923113-33929372	3.102	0.0221	Conserved gene of unknown function
PGSC0003DMG400017714	Chr_ST4.03ch04:63039533-63041935	3.05516	5e-05	Annexin p34
PGSC0003DMG400018425	Chr_ST4.03ch05:4500285-4502395	3.04818	0.00685	50S ribosomal protein L18, chloroplast
PGSC0003DMG400011834	Chr_ST4.03ch07:257438-263152	3.03956	0.0447	Oxidoreductase
PGSC0003DMG400000710	Chr_ST4.03ch01:86006588-86009421	2.99112	0.00685	Hydrolase, alpha/beta fold family protein
PGSC0003DMG400036797	Chr_ST4.03ch10:54605302-54607003	2.9734	0.01715	Subtilase
PGSC0003DMG400030826	Chr_ST4.03ch04:63935866-63936980	2.94542	0.0195	Phi-1 protein
PGSC0003DMG400005691	Chr_ST4.03ch03:59566010-59572049	2.92969	0.0052	WD-repeat protein
PGSC0003DMG400020335	Chr_ST4.03ch09:697361-704282	2.92674	0.0429	Axi 1 protein from Nicotiana tabacum
PGSC0003DMG400011323	Chr_ST4.03ch01:58072043-58072704	2.89068	0.0259	Lipid binding protein
PGSC0003DMG400000828	Chr_ST4.03ch05:2094103-2097092	2.87771	0.0177	DNA binding protein
PGSC0003DMG400013984	Chr_ST4.03ch03:34349895-34350849	2.86637	0.00855	TMV induced protein 1-2
PGSC0003DMG400023205	Chr_ST4.03ch10:46744706-46751963	2.85413	0.02675	Amino acid transporter
PGSC0003DMG400006276	Chr_ST4.03ch01:60239643-60240718	2.85334	0.00275	NtPRp27
PGSC0003DMG400023620	Chr_ST4.03ch04:8409953-8414227	2.82969	5e-05	Glutamine synthetase
PGSC0003DMG400003056	Chr_ST4.03ch08:54287496-54288790	2.81423	0.00625	Ethylene-responsive proteinase inhibitor 1
PGSC0003DMG400019872	Chr_ST4.03ch02:17183103-17185714	2.8028	5e-05	Adenylyl-sulfate reductase
PGSC0003DMG400002087	Chr_ST4.03ch02:36131845-36137629	2.79728	0.01015	Ribosomal pseudouridine synthase
PGSC0003DMG400002487	Chr_ST4.03ch03:61229370-61229984	2.7932	0.00015	Lipid binding protein
PGSC0003DMG400006721	Chr_ST4.03ch10:3062955-3063925	2.7925	0.00085	Conserved gene of unknown function
PGSC0003DMG400008851	Chr_ST4.03ch09:2106446-2106948	2.7733	0.0252	Gene of unknown function
PGSC0003DMG400015780	Chr_ST4.03ch02:43956782-43957836	2.76649	0.0305	Conserved gene of unknown function
PGSC0003DMG400015229	Chr_ST4.03ch03:51465623-51468593	2.76527	5e-05	BTB/POZ domain-containing protein
PGSC0003DMG400004899	Chr_ST4.03ch06:48346461-48351124	2.75242	0.03115	Alanine aminotransferase
PGSC0003DMG400005112	Chr_ST4.03ch01:83220106-83220870	2.75195	0.0037	Basic PR-1 protein
PGSC0003DMG400012826	Chr_ST4.03ch03:1799685-1802818	2.73835	0.00265	Auxin repressed/dormancy associated protein
PGSC0003DMG400012141	Chr_ST4.03ch08:56075338-56078804	2.72792	5e-05	Ubiquitin
PGSC0003DMG400011639	Chr_ST4.03ch05:47556020-47559928	2.72687	0.0004	Amino acid transporter
PGSC0003DMG400028505	Chr_ST4.03ch06:49881104-49886410	2.71626	0.0009	Conserved gene of unknown function
PGSC0003DMG400004992	Chr_ST4.03ch12:53665948-53670485	2.70761	0.01155	Endo-beta-1,4-glucanase
PGSC0003DMG400017936	Chr_ST4.03ch06:461907-463086	2.70609	0.00355	Late embryogenis abundant protein 5
PGSC0003DMG400011027	Chr_ST4.03ch10:53823859-53825780	2.69161	0.02135	UDP-glucuronosyltransferase
PGSC0003DMG400027211	Chr_ST4.03ch05:48658259-48663675	2.68924	0.00085	Phytochrome B2
PGSC0003DMG400017337	Chr_ST4.03ch07:50913021-50915136	2.68824	0.0331	Serine/threonine-protein kinase bri1
PGSC0003DMG400012043	Chr_ST4.03ch10:46900655-46904267	2.6831	0.01045	Nodulin family protein
PGSC0003DMG401026767,PGSC0003DMG402026767	Chr_ST4.03ch06:15776836-15786259	2.683	0.0326	Please refer to the supplementary sheet
PGSC0003DMG400010060	Chr_ST4.03ch02:44266885-44272836	2.66613	0.0106	Peptidyl-prolyl cis-trans isomerase d, ppid
PGSC0003DMG400000944	Chr_ST4.03ch09:46678349-46684008	2.66205	0.00395	PAC
PGSC0003DMG400011752	Chr_ST4.03ch07:41671724-41675902	2.66046	0.00095	Cellulose synthase
PGSC0003DMG400028182	Chr_ST4.03ch10:55272335-55274167	2.64622	0.00025	Aquaporin TIP1;3
PGSC0003DMG400018321	Chr_ST4.03ch07:48670433-48673946	2.6454	0.01255	Formiminotransferase-cyclodeaminase
PGSC0003DMG400000672	Chr_ST4.03ch07:44955958-44958291	2.64433	0.00175	PTAC18
PGSC0003DMG401016475	Chr_ST4.03ch02:36463202-36467130	2.64284	0.01235	Multicopper oxidase
PGSC0003DMG400015130	Chr_ST4.03ch00:29279347-29283019	2.6387	5e-05	Defensin P322
PGSC0003DMG400015340	Chr_ST4.03ch12:162507-165165	2.61246	0.01315	Conserved gene of unknown function
PGSC0003DMG402021097	Chr_ST4.03ch02:29540373-29549333	2.61102	0.0004	PTAC12 (PLASTID TRANSCRIPTIONALLY ACTIVE12)
PGSC0003DMG400006790	Chr_ST4.03ch01:65374900-65375512	2.59105	0.0048	Conserved gene of unknown function
PGSC0003DMG400006919	Chr_ST4.03ch02:26598081-26603627	2.5857	0.02645	Conserved gene of unknown function
PGSC0003DMG400029628	Chr_ST4.03ch09:58468014-58470814	2.58214	0.00085	Conserved gene of unknown function
PGSC0003DMG400033123	Chr_ST4.03ch01:61708126-61709740	2.5785	0.0001	Basic 7S globulin 2 small subunit
PGSC0003DMG400006668	Chr_ST4.03ch11:31360856-31367280	2.56904	0.01405	Conserved gene of unknown function
PGSC0003DMG400020638	Chr_ST4.03ch06:2670473-2671825	2.56725	0.0341	Conserved gene of unknown function
PGSC0003DMG400026854	Chr_ST4.03ch00:21415306-21416600	2.56091	5e-05	Endochitinase 2
PGSC0003DMG400009477	Chr_ST4.03ch04:62838515-62840884	2.54982	0.01465	Trehalose-6-phosphate synthase
PGSC0003DMG400016798	Chr_ST4.03ch05:46448859-46456539	2.53473	0.0023	Poly-A binding protein
PGSC0003DMG401010073	Chr_ST4.03ch02:44517225-44519472	2.52397	0.0368	Geraniol 10-hydroxylase
PGSC0003DMG400007335	Chr_ST4.03ch02:37654316-37658665	2.51502	0.01275	Apyrase 3
PGSC0003DMG400012513	Chr_ST4.03ch08:338192-342214	2.50228	0.00575	Amino acid binding protein
PGSC0003DMG400029201	Chr_ST4.03ch00:23638975-23642120	2.49897	0.03375	Sesquiterpene synthase 2
PGSC0003DMG400026463	Chr_ST4.03ch12:50722189-50723610	2.49169	5e-05	Aquaporin TIP2;3
PGSC0003DMG400004875	Chr_ST4.03ch06:48933806-48935778	2.48981	0.0003	DNA binding protein
PGSC0003DMG400000924	Chr_ST4.03ch07:42697627-42703476	2.48322	0.00015	ATP-dependent RNA helicase
PGSC0003DMG400023353	Chr_ST4.03ch05:51455369-51461486	2.47381	0.0277	MAR-binding protein
PGSC0003DMG400005273	Chr_ST4.03ch05:42534435-42536130	2.4687	0.0186	Peroxidase
PGSC0003DMG400033072	Chr_ST4.03ch06:51835998-51843555	2.45645	0.0017	P5CDH1
PGSC0003DMG401020664	Chr_ST4.03ch12:5347800-5353955	2.45509	0.0054	Binding protein
PGSC0003DMG400031788	Chr_ST4.03ch09:52778780-52779889	2.43502	5e-05	Protein induced upon tuberization
PGSC0003DMG401020908	Chr_ST4.03ch09:5803078-5804429	2.43425	0.03645	Plasma intrinsic protein 2,1
PGSC0003DMG400018280	Chr_ST4.03ch01:79007966-79013234	2.43078	0.0006	Helix-loop-helix DNA-binding
PGSC0003DMG400019856	Chr_ST4.03ch03:48398751-48407280	2.42938	0.0472	Poly(A) polymerase
PGSC0003DMG400018356	Chr_ST4.03ch07:48894109-48897050	2.41691	0.00235	Conserved gene of unknown function
PGSC0003DMG400024152	Chr_ST4.03ch06:44102307-44102827	2.41624	0.00345	Oleosin
PGSC0003DMG400017523	Chr_ST4.03ch08:49348023-49349523	2.4049	0.0371	Conserved gene of unknown function
PGSC0003DMG400010413	Chr_ST4.03ch02:22150487-22154635	2.39257	0.0195	Conserved gene of unknown function
PGSC0003DMG400003160	Chr_ST4.03ch03:47153278-47158739	2.39196	0.00205	Heat stress transcription factor A-1
PGSC0003DMG400032152	Chr_ST4.03ch01:2043181-2048782	2.39121	0.00285	Enoyl-acyl-carrier-protein reductase
PGSC0003DMG400010172	Chr_ST4.03ch03:49755549-49756903	2.38794	0.04715	Gene of unknown function
PGSC0003DMG400002085	Chr_ST4.03ch02:36018059-36020776	2.38602	0.0254	Pectinesterase
PGSC0003DMG400005632	Chr_ST4.03ch03:59034080-59036005	2.3848	0.03315	LysM domain GPI-anchored protein 1
PGSC0003DMG400021574	Chr_ST4.03ch06:36214131-36214889	2.38076	0.00855	21kD protein
PGSC0003DMG400006856	Chr_ST4.03ch01:65424420-65426817	2.37592	0.00805	Conserved gene of unknown function
PGSC0003DMG401002553,PGSC0003DMG402002553	Chr_ST4.03ch03:59982428-59989933	2.37378	0.0402	Please refer to the supplementary sheet
PGSC0003DMG400011058	Chr_ST4.03ch10:54494768-54498812	2.35912	0.03805	RNA binding protein
PGSC0003DMG400014823	Chr_ST4.03ch03:38778111-38793840	2.34403	0.01855	Xyloglucan endotransglucosylase-hydrolase XTH3
PGSC0003DMG400010316	Chr_ST4.03ch09:50078121-50079254	2.33536	0.0435	G1-like6 protein
PGSC0003DMG400028639	Chr_ST4.03ch12:50059797-50064313	2.33222	0.0424	Conserved gene of unknown function
PGSC0003DMG400029318	Chr_ST4.03ch12:57401565-57407286	2.3302	0.0173	Conserved gene of unknown function
PGSC0003DMG400006982	Chr_ST4.03ch02:26299012-26301339	2.32537	0.0421	Gene of unknown function
PGSC0003DMG400018535	Chr_ST4.03ch03:45963293-45967167	2.32413	0.00095	Yellow stripe
PGSC0003DMG400025801	Chr_ST4.03ch01:84725984-84728487	2.31747	0.0006	Conserved gene of unknown function
PGSC0003DMG400017735	Chr_ST4.03ch02:37440154-37446738	2.31089	0.0241	GTP-binding protein erg
PGSC0003DMG400005997	Chr_ST4.03ch04:1835903-1840747	2.30882	0.0079	Zinc finger (B-box type) family protein
PGSC0003DMG400017432	Chr_ST4.03ch05:11873947-11879506	2.30571	0.0003	Multidrug resistance-associated protein 2, 6 (Mrp2, 6), abc-transoprter
PGSC0003DMG400015545	Chr_ST4.03ch11:45015913-45016486	2.30317	0.01	Histone H4
PGSC0003DMG400032192	Chr_ST4.03ch01:1666817-1668625	2.29888	0.02515	RRNA-processing protein EBP2
PGSC0003DMG400011152	Chr_ST4.03ch07:1249466-1256724	2.29461	0.0012	DNA-directed RNA polymerase 3A, chloroplastic
PGSC0003DMG400030216	Chr_ST4.03ch10:41849050-41853181	2.2932	0.00765	Gene of unknown function
PGSC0003DMG400012550	Chr_ST4.03ch01:82028747-82032222	2.29281	0.0295	2-nitropropane dioxygenase
PGSC0003DMG402005074	Chr_ST4.03ch03:2473201-2476884	2.29013	0.00995	Adenylyl-sulfate reductase
PGSC0003DMG400025932	Chr_ST4.03ch01:85376812-85378916	2.28913	0.02565	F-box and wd40 domain protein
PGSC0003DMG401016495	Chr_ST4.03ch06:49090240-49091590	2.28658	0.0214	Stem 28 kDa glycoprotein
PGSC0003DMG400019435	Chr_ST4.03ch01:75003086-75007580	2.27974	0.00025	Gene of unknown function
PGSC0003DMG400028773	Chr_ST4.03ch10:33915381-33920720	2.27575	0.044	Conserved gene of unknown function
PGSC0003DMG400029085	Chr_ST4.03ch08:39856382-39865533	2.26266	0.00055	Mta/sah nucleosidase
PGSC0003DMG400019472	Chr_ST4.03ch11:5119620-5121945	2.25572	0.00035	Copper chaperone
PGSC0003DMG400025628	Chr_ST4.03ch03:49135755-49136999	2.25478	0.0464	Pyridoxal-dependent decarboxylase, C-terminal sheet domain containing protein
PGSC0003DMG400027042	Chr_ST4.03ch06:53292969-53295835	2.25061	0.01935	BHLH transcription factor Upa20
PGSC0003DMG401017804	Chr_ST4.03ch04:13254-18254	2.24912	0.0244	RNA binding protein
PGSC0003DMG401012985	Chr_ST4.03ch09:4305111-4311083	2.2415	0.03115	Glycosyltransferase
PGSC0003DMG400002156	Chr_ST4.03ch06:4307390-4312331	2.23633	0.0057	C-4 sterol methyl oxidase 2
PGSC0003DMG400028311	Chr_ST4.03ch05:687341-692019	2.21709	0.0048	Fructokinase 2
PGSC0003DMG400011436	Chr_ST4.03ch10:58941899-58946456	2.21547	0.00275	Enoyl-acyl-carrier-protein reductase
PGSC0003DMG401026117	Chr_ST4.03ch06:46404743-46408358	2.20621	0.0298	Parallel spindle 1
PGSC0003DMG400018096	Chr_ST4.03ch03:52682812-52688251	2.20267	0.03665	U3 small nucleolar ribonucleoprotein protein mpp10
PGSC0003DMG402012338	Chr_ST4.03ch08:54857247-54861885	2.2012	0.0057	UDP-n-acetylmuramoylalanyl-d-glutamate--2, 6-diaminopimelate ligase
PGSC0003DMG400015810	Chr_ST4.03ch09:45335055-45335709	2.19733	0.02875	Glycine-rich protein
PGSC0003DMG401000216	Chr_ST4.03ch01:73330965-73338418	2.19678	0.0029	Dead box ATP-dependent RNA helicase
PGSC0003DMG400022365	Chr_ST4.03ch02:34594317-34600104	2.19253	0.01235	Beta-galactosidase
PGSC0003DMG401010822	Chr_ST4.03ch10:4895722-4902878	2.1846	0.00895	MYC2
PGSC0003DMG400018107	Chr_ST4.03ch03:52414814-52424083	2.18053	0.01565	Notchless
PGSC0003DMG400026671	Chr_ST4.03ch10:45943836-45946623	2.17354	0.0004	Arginine decarboxylase
PGSC0003DMG400015211	Chr_ST4.03ch03:50314690-50324678	2.16796	0.00175	Beta-galactosidase
PGSC0003DMG400003897	Chr_ST4.03ch09:4864071-4870265	2.16475	0.0017	PGPD14
PGSC0003DMG400006319	Chr_ST4.03ch01:66544366-66552432	2.16345	0.0296	Beta-glucosidase 01
PGSC0003DMG400026275	Chr_ST4.03ch08:1794625-1796740	2.14469	0.03015	O-methyltransferase
PGSC0003DMG400000631	Chr_ST4.03ch03:56476941-56478370	2.13786	0.03355	Lactoylglutathione lyase
PGSC0003DMG400002810	Chr_ST4.03ch01:77985905-77993484	2.1284	0.0085	3-5 exonuclease
PGSC0003DMG400017627	Chr_ST4.03ch05:5903923-5907317	2.11667	0.0168	Single-stranded DNA-binding protein WHY1, chloroplastic
PGSC0003DMG400028185	Chr_ST4.03ch10:55143455-55145580	2.11379	0.03335	Metal ion binding protein
PGSC0003DMG400016689	Chr_ST4.03ch03:5557032-5561866	2.11343	0.0199	Metal ion binding protein
PGSC0003DMG400025293	Chr_ST4.03ch04:3983893-3985593	2.11153	0.015	Aspartic proteinase nepenthesin-1
PGSC0003DMG400028266	Chr_ST4.03ch10:55503388-55504361	2.10067	0.00105	Peroxiredoxin
PGSC0003DMG400031205	Chr_ST4.03ch04:54673788-54678343	2.0973	0.02495	Chloroplast lumen common family protein
PGSC0003DMG400006590	Chr_ST4.03ch03:44654297-44661981	2.09546	0.0009	Pyruvate kinase
PGSC0003DMG400026883	Chr_ST4.03ch10:2921277-2926843	2.09304	0.0012	Gene of unknown function
PGSC0003DMG402024610	Chr_ST4.03ch03:54601439-54604655	2.08274	0.00925	Conserved gene of unknown function
PGSC0003DMG400024819	Chr_ST4.03ch04:58116718-58118846	2.07188	0.00925	Nodulin MtN3 family protein
PGSC0003DMG400014699	Chr_ST4.03ch06:1807261-1810746	2.07142	0.003	DAG protein, chloroplast
PGSC0003DMG400019409	Chr_ST4.03ch10:6305754-6313708	2.07106	0.0202	Chromatin remodeling complex subunit
PGSC0003DMG400000003	Chr_ST4.03ch01:71293233-71298560	2.07074	0.0016	SPX domain-containing membrane protein
PGSC0003DMG400010996	Chr_ST4.03ch10:54499264-54502508	2.05386	0.0193	Conserved gene of unknown function
PGSC0003DMG400020422	Chr_ST4.03ch07:50149928-50157479	2.05296	0.0007	Phosphoenolpyruvate carboxylase
PGSC0003DMG400030395	Chr_ST4.03ch06:56299196-56302118	2.0434	0.0356	60S ribosomal protein L35
PGSC0003DMG400000066	Chr_ST4.03ch01:72737149-72738138	2.0266	0.0153	Ethylene-responsive late embryogenesis
PGSC0003DMG400010318	Chr_ST4.03ch09:50100055-50103872	2.02096	0.01555	ATP binding protein
PGSC0003DMG400028271	Chr_ST4.03ch10:55408426-55410446	2.01595	0.0019	Ribosomal protein L24E
PGSC0003DMG400007854	Chr_ST4.03ch12:1293373-1294778	1.99975	0.0103	Xyloglucan endotransglucosylase-hydrolase XTH9

## Sheet: Downregulated
Gene_Name/ID	Locus	log2Foldchange	Pvalue	Gene_Description
PGSC0003DMG401007615	Chr_ST4.03ch08:47514381-47518067	-5.9094	5e-05	Sodium/proline symporter
PGSC0003DMG400009706	Chr_ST4.03ch02:30257449-30259860	-5.60852	0.0031	Purine transporter
PGSC0003DMG401010883	Chr_ST4.03ch06:5992669-5994150	-4.91037	0.00015	R2r3-myb transcription factor
PGSC0003DMG400007683	Chr_ST4.03ch09:54234198-54239398	-4.90287	0.00645	Sulfate/bicarbonate/oxalate exchanger and transporter sat-1
PGSC0003DMG400010050	Chr_ST4.03ch02:45033736-45039948	-4.29295	5e-05	Proline oxidase/dehydrogenase 1
PGSC0003DMG400008849	Chr_ST4.03ch09:2015091-2020514	-4.09291	5e-05	Monovalent cation
PGSC0003DMG400018129	Chr_ST4.03ch03:51962140-51973422	-3.79179	0.03105	High-affinity nitrate transport system component
PGSC0003DMG400008000	Chr_ST4.03ch04:67729870-67731431	-3.57428	5e-05	L-asparaginase
PGSC0003DMG402010883	Chr_ST4.03ch06:5965435-5966610	-3.55568	0.01015	MYB transcription factor MYB139
PGSC0003DMG400003682	Chr_ST4.03ch04:69817778-69818545	-3.37659	0.0109	DNA binding protein
PGSC0003DMG401015205	Chr_ST4.03ch03:50457306-50460580	-3.33592	0.0064	TDR8 protein
PGSC0003DMG400013443	Chr_ST4.03ch03:370273-373324	-3.31006	0.00085	Acyltransferase
PGSC0003DMG400009570	Chr_ST4.03ch04:13837382-13839091	-3.28439	0.0027	MYB transcription factor
PGSC0003DMG400014662	Chr_ST4.03ch01:88336793-88341542	-3.24288	0.0041	RWP-RK domain-containing protein
PGSC0003DMG400006892	Chr_ST4.03ch02:25858020-25863809	-3.08158	0.0303	60S ribosomal protein L34
PGSC0003DMG400011406	Chr_ST4.03ch09:52077977-52078723	-3.07272	0.0004	Glutaredoxin
PGSC0003DMG400009705	Chr_ST4.03ch02:30266151-30274949	-3.00215	0.00035	Purine transporter
PGSC0003DMG400002999	Chr_ST4.03ch11:43384828-43386709	-2.95327	0.0004	Conserved gene of unknown function
PGSC0003DMG400019605	Chr_ST4.03ch06:38202046-38214377	-2.93698	5e-05	Pyruvate kinase family protein
PGSC0003DMG400020498	Chr_ST4.03ch08:1170323-1175722	-2.93548	0.0004	Inositol-1,4,5-triphosphate-5-phosphatase
PGSC0003DMG400016156	Chr_ST4.03ch11:2717913-2721514	-2.92959	0.03985	Serine/threonine-protein kinase SAPK1
PGSC0003DMG400016915	Chr_ST4.03ch03:16988660-16990717	-2.91688	5e-05	Non-symbiotic hemoglobin 2
PGSC0003DMG401010056	Chr_ST4.03ch02:45098373-45101578	-2.89879	0.0068	CONSTANS 3
PGSC0003DMG400019110	Chr_ST4.03ch05:48886959-48888729	-2.89485	0.00115	Chalcone synthase 2
PGSC0003DMG400028207	Chr_ST4.03ch10:56643974-56646142	-2.82661	0.0075	Peptidase C14, caspase catalytic subunit p20
PGSC0003DMG400005335	Chr_ST4.03ch06:1174055-1180339	-2.79971	5e-05	Truncated NBS-LRR resistance protein
PGSC0003DMG400005695	Chr_ST4.03ch03:59525904-59530777	-2.79884	0.0232	Boron transporter
PGSC0003DMG400009830	Chr_ST4.03ch01:43576817-43581621	-2.76799	0.02935	Ureide permease
PGSC0003DMG400003936	Chr_ST4.03ch08:53122119-53127046	-2.70105	5e-05	Primary amine oxidase
PGSC0003DMG400000749	Chr_ST4.03ch02:23814453-23816124	-2.69356	0.0303	Geraniol 10-hydroxylase
PGSC0003DMG400032107	Chr_ST4.03ch01:60887135-60895016	-2.68733	5e-05	Pyruvate, phosphate dikinase, chloroplastic
PGSC0003DMG400020137	Chr_ST4.03ch06:58921479-58922635	-2.67523	0.0325	Transmembrane BAX inhibitor motif-containing protein
PGSC0003DMG400028535	Chr_ST4.03ch06:49794787-49797823	-2.67206	0.0045	Conserved gene of unknown function
PGSC0003DMG400026131	Chr_ST4.03ch06:46111807-46121113	-2.66197	0.0003	ABC transporter
PGSC0003DMG400015897	Chr_ST4.03ch10:49647856-49648738	-2.65783	0.00975	Abscisic acid receptor PYL4
PGSC0003DMG400004363	Chr_ST4.03ch12:52731187-52734072	-2.64526	0.01225	Auxin-regulated dual specificity cytosolic kinase
PGSC0003DMG400007631	Chr_ST4.03ch08:37889562-37890987	-2.6289	0.00175	Histidine decarboxylase
PGSC0003DMG400018392	Chr_ST4.03ch07:48628406-48628900	-2.60145	0.0119	Conserved gene of unknown function
PGSC0003DMG400015553	Chr_ST4.03ch11:45175665-45177307	-2.60019	0.002	Beta-ketoacyl-coa synthase family protein
PGSC0003DMG400006913	Chr_ST4.03ch02:26506507-26508700	-2.53645	0.0054	Nitrate transporter
PGSC0003DMG400021569	Chr_ST4.03ch09:5295847-5299340	-2.52236	0.0104	UDP-glucosyltransferase
PGSC0003DMG400027645	Chr_ST4.03ch07:51910783-51912344	-2.50842	0.03705	Gibberellin 2-oxidase
PGSC0003DMG400005904	Chr_ST4.03ch06:54538720-54540550	-2.47745	0.00155	Conserved gene of unknown function
PGSC0003DMG400003868	Chr_ST4.03ch09:4946790-4951876	-2.4768	0.0001	Amino acid binding protein
PGSC0003DMG400000101	Chr_ST4.03ch01:73301288-73305450	-2.47016	0.0197	Triacylglycerol lipase
PGSC0003DMG400009620	Chr_ST4.03ch04:49266762-49268127	-2.46333	0.00165	Cytochrome P450 71D6
PGSC0003DMG400016460	Chr_ST4.03ch02:36223234-36224237	-2.44681	5e-05	15.4 kDa class V heat shock protein
PGSC0003DMG400017421	Chr_ST4.03ch07:42976416-42978599	-2.44164	0.03795	Flavonol synthase/flavanone 3-hydroxylase
PGSC0003DMG400030181	Chr_ST4.03ch04:6651609-6655774	-2.44157	0.0017	Esterase/lipase/thioesterase family protein
PGSC0003DMG400019960	Chr_ST4.03ch03:44586615-44590410	-2.4329	0.00085	Tellurite resistance protein tehA
PGSC0003DMG400033121	Chr_ST4.03ch01:61498501-61499382	-2.42759	0.0006	RING zinc finger protein
PGSC0003DMG400016249	Chr_ST4.03ch11:3252278-3255723	-2.41799	0.00035	Anthranilate N-benzoyltransferase protein
PGSC0003DMG400017398	Chr_ST4.03ch07:43570429-43574452	-2.41679	0.0123	Snf1-kinase beta subunit, plants
PGSC0003DMG400025577	Chr_ST4.03ch06:50445155-50448637	-2.41365	0.0022	Polyphosphoinositide binding protein Ssh2p
PGSC0003DMG400008224	Chr_ST4.03ch08:35449626-35450329	-2.41218	0.0032	Glutaredoxin
PGSC0003DMG400030663	Chr_ST4.03ch02:42052481-42055032	-2.39481	0.01375	Hydroxyproline-rich glycoprotein
PGSC0003DMG400011480	Chr_ST4.03ch04:6166238-6168010	-2.38282	0.0148	PEPC kinase 1b
PGSC0003DMG402011252	Chr_ST4.03ch10:476401-479130	-2.37636	0.04165	Linalool synthase
PGSC0003DMG400021573	Chr_ST4.03ch09:5471734-5472332	-2.37609	0.03585	Conserved gene of unknown function
PGSC0003DMG400013828	Chr_ST4.03ch08:36918008-36924329	-2.36985	0.00045	Vacoular processing enzyme 1
PGSC0003DMG400014509	Chr_ST4.03ch08:42987477-42990196	-2.3668	0.00015	BURP domain-containing protein
PGSC0003DMG400020315	Chr_ST4.03ch09:311572-314993	-2.36608	0.0004	Glycerol-3-phosphate acyltransferase 6
PGSC0003DMG400029623	Chr_ST4.03ch09:58397308-58400168	-2.36085	0.0427	Salicylic acid/benzoic acid carboxyl methyltransferase
PGSC0003DMG400006535	Chr_ST4.03ch04:4266953-4268339	-2.3597	0.01725	Conserved gene of unknown function
PGSC0003DMG400004165	Chr_ST4.03ch06:3451771-3452389	-2.3467	0.0038	Thylakoid soluble phosphoprotein
PGSC0003DMG400029080	Chr_ST4.03ch06:31563824-31570351	-2.34217	0.0401	LOB domain-containing protein
PGSC0003DMG400030336	Chr_ST4.03ch06:56873852-56879282	-2.33935	0.00015	IMP dehydrogenase/GMP reductase
PGSC0003DMG400003522	Chr_ST4.03ch02:40242371-40243903	-2.33095	0.0208	Galactinol synthase
PGSC0003DMG401016626	Chr_ST4.03ch09:60411218-60413691	-2.32772	0.0005	Dopamine beta-monooxygenase
PGSC0003DMG400005871	Chr_ST4.03ch08:5850772-5857918	-2.30567	0.00075	NIN 2
PGSC0003DMG400010728	Chr_ST4.03ch02:32884282-32885630	-2.30049	0.02055	Phospholipase A1
PGSC0003DMG400004030	Chr_ST4.03ch02:43586852-43589172	-2.29831	0.00185	Ubiquitin-protein ligase
PGSC0003DMG401025689	Chr_ST4.03ch06:15006760-15008353	-2.29317	0.0362	Conserved gene of unknown function
PGSC0003DMG400010638	Chr_ST4.03ch04:12347557-12349360	-2.26911	0.02305	S-adenosylmethionine-dependent methyltransferase
PGSC0003DMG400011033	Chr_ST4.03ch10:53771444-53772594	-2.26345	0.0015	Abscisic acid receptor PYL4
PGSC0003DMG400028098	Chr_ST4.03ch10:57012460-57014315	-2.25399	0.0003	Myb RL3
PGSC0003DMG400027916	Chr_ST4.03ch04:51913242-51916631	-2.24463	0.0004	Inositol-3-phosphate synthase
PGSC0003DMG400029503	Chr_ST4.03ch04:3052073-3055186	-2.24129	0.0084	ETAG-A3
PGSC0003DMG400004109	Chr_ST4.03ch05:7834993-7836879	-2.24	0.0124	Xyloglucan endotransglycosylase hydrolase
PGSC0003DMG400006101	Chr_ST4.03ch09:55086800-55089656	-2.23769	0.00265	Acyltransferase
PGSC0003DMG400022535	Chr_ST4.03ch03:3739713-3741448	-2.23541	0.02605	Lactoylglutathione lyase
PGSC0003DMG401014997	Chr_ST4.03ch05:32104515-32108115	-2.23517	0.0018	Zinc finger protein
PGSC0003DMG400022386	Chr_ST4.03ch02:34085753-34093078	-2.23413	0.0006	Allantoinase
PGSC0003DMG400013235	Chr_ST4.03ch11:1281007-1285522	-2.22422	0.0006	Glutamine synthetase
PGSC0003DMG400020246	Chr_ST4.03ch02:48099853-48103073	-2.22194	0.00095	Amino acid binding protein
PGSC0003DMG400030533	Chr_ST4.03ch05:3392763-3395330	-2.21727	0.00115	Wall-associated kinase
PGSC0003DMG400018924	Chr_ST4.03ch08:45778566-45780333	-2.19592	0.02895	Polyphenol oxidase
PGSC0003DMG400012641	Chr_ST4.03ch02:47599978-47601189	-2.18593	0.0135	Ubiquitin family protein
PGSC0003DMG400020514	Chr_ST4.03ch08:1178360-1184079	-2.18179	0.00925	Peptide transporter
PGSC0003DMG400011311	Chr_ST4.03ch01:57365379-57366893	-2.17105	0.0038	Epoxide hydrolase 1
PGSC0003DMG400017718	Chr_ST4.03ch04:63083148-63086451	-2.15753	0.02295	Receptor protein kinase
PGSC0003DMG400019274	Chr_ST4.03ch07:53992039-53994411	-2.14838	0.0075	Indole-3-acetic acid-amido synthetase GH3.6
PGSC0003DMG400023463	Chr_ST4.03ch05:51537050-51546237	-2.14223	0.0047	Patatin T5
PGSC0003DMG400026291	Chr_ST4.03ch08:2070007-2070990	-2.1372	0.03185	GDU1
PGSC0003DMG400003663	Chr_ST4.03ch02:38995521-39000603	-2.11697	0.0047	Conserved gene of unknown function
PGSC0003DMG400031079	Chr_ST4.03ch11:3864017-3865958	-2.10194	0.003	Nodulin family protein
PGSC0003DMG400011156	Chr_ST4.03ch07:1362847-1366503	-2.08865	0.01935	Conserved gene of unknown function
PGSC0003DMG400019720	Chr_ST4.03ch02:37137121-37138428	-2.0816	0.01055	Conserved gene of unknown function
PGSC0003DMG400019671	Chr_ST4.03ch11:42256846-42257378	-2.07406	0.0175	Glutaredoxin
PGSC0003DMG400016973	Chr_ST4.03ch05:10930198-10931820	-2.07309	0.0012	F-box and wd40 domain protein
PGSC0003DMG400030875	Chr_ST4.03ch08:48216722-48218378	-2.06375	0.0088	Metal ion binding protein
PGSC0003DMG400012355	Chr_ST4.03ch08:55383155-55384048	-2.06068	0.0057	Conserved gene of unknown function
PGSC0003DMG400006905	Chr_ST4.03ch02:26174609-26176393	-2.05833	0.0179	Gene of unknown function
PGSC0003DMG400020863	Chr_ST4.03ch09:32562934-32564960	-2.05762	0.03805	Harpin-induced 1
PGSC0003DMG400011170	Chr_ST4.03ch07:1645414-1656797	-2.02507	0.00365	Protein WAX2
PGSC0003DMG400027937	Chr_ST4.03ch07:3903484-3906591	-2.02161	0.0071	Conserved gene of unknown function
PGSC0003DMG400000444	Chr_ST4.03ch11:38747620-38755593	-2.01756	0.00895	Heat shock cognate 70 kDa protein
PGSC0003DMG400016564	Chr_ST4.03ch04:54225161-54225804	-2.01435	0.0391	Auxin-induced SAUR
PGSC0003DMG400026125	Chr_ST4.03ch06:46339103-46343638	-2.00611	0.00655	Zinc finger protein
