# Supplementary material for: Agro-physiological and transcriptome profiling reveal key genes associated with potato tuberization under different nitrogen regimes in aeroponics
Source: PLoS One. 2025 Mar 28;20(3):e0320313. doi: 10.1371/journal.pone.0320313 (PMC11952238; doi:10.1371/journal.pone.0320313)
Supplement: S1 File — Suppl. Excel sheet S1. DEGs in Kufri Jyoti for High N vs Low N (Tuber tissue). Suppl. Excel sheet S2. DEGs in Kufri Pukhraj for High N vs Low N (Tuber tissue). Suppl. Excel sheet S3. DEGs in Kufri Jyoti for High N vs Low N (Leaf tissue). Suppl. Excel sheet S4. DEGs in Kufri Pukhraj for High N vs Low N (Leaf tissue). Suppl. Excel sheet S5. Gene Ontology (GO) in Kufri Jyoti for High N vs Low N (Tuber tissue). Suppl. Excel sheet S6. Gene Ontology (GO) in Kufri Pukhraj for High N vs Low N (Tuber tissue). Suppl. Excel sheet S7. Gene Ontology (GO) in Kufri Jyoti for High N vs Low N (Leaf tissue). Suppl. Excel sheet S8. Gene Ontology (GO) in Kufri Pukhraj for High N vs Low N (Leaf tissue). Suppl. Excel sheet S9. KEGG pathways in Kufri Jyoti for High N vs Low N (Tuber tissue). Suppl. Excel sheet S10. KEGG pathways in Kufri Pukhraj for High N vs Low N (Tuber tissue). Suppl. Excel sheet S11. KEGG pathways in Kufri Jyoti for High N vs Low N (Leaf tissue). Suppl. Excel sheet S12. KEGG pathways in Kufri Pukhraj for High N vs Low N (Leaf tissue). Suppl. Excel sheet S13. DEGs in Kufri Pukhraj vs Kufri Jyoti under Low N (Tuber tissue). Suppl. Excel sheet S14. DEGs in Kufri Pukhraj vs Kufri Jyoti under High N (Tuber tissue). Suppl. Excel sheet S15. DEGs in Kufri Pukhraj vs Kufri Jyoti under Low N (Leaf tissue). Suppl. Excel sheet S16. DEGs in Kufri Pukhraj vs Kufri Jyoti under High N (Leaf tissue). Suppl. Fig. S17. Venn diagrams showing common genes (up-regulated and down-regulated) between tuber and leaf tissues of Kufri Jyoti and Kufri Pukhraj. Suppl. Table S18. RNA-seq data summary and reference mapping with the Potato genome. Suppl. Table S19. DEGs summary in high N vs. low N. Suppl. Table S20. GO annotation summary in high N vs. low N. Suppl. Table S21. KEGG Annotation Statistics of DEG in high N vs. low N. Suppl. Table S22. KEGG Pathway classification of DEG in high N vs. low N. Suppl. Table S23. Validation of selected genes through RT-qPCR analysis in high N vs. low N. (ZIP) [file pone.0320313.s001.zip › Suppl. files_updated_20-2-25/Suppl. Excel sheet S4_Pukhraj_HN vs LN_Leaf_DEG.xlsx]

## Sheet: Inf
Suppl. Excel sheet S4. DEGs in Kufri Pukhraj for High N vs Low N (Leaf tissue)

## Sheet: Upregulated
Gene_Name/ID	Locus	log2Foldchange	Pvalue	Gene_Description
PGSC0003DMG401012419	Chr_ST4.03ch07:53248979-53254333	6.63893	0.0277	Cmp-2-keto-3-deoctulosonate (Cmp-kdo) cytidyltransferase
PGSC0003DMG401016475	Chr_ST4.03ch02:36463202-36467130	5.83704	0.0429	Multicopper oxidase
PGSC0003DMG400024755	Chr_ST4.03ch01:77350562-77353332	5.77572	0.0001	Xyloglucan endotransglucosylase/hydrolase 1
PGSC0003DMG400009514	Chr_ST4.03ch03:49941305-49942079	5.7112	0.03645	Kunitz-type protease inhibitor
PGSC0003DMG400010470	Chr_ST4.03ch10:54786307-54789119	5.67912	0.02695	Subtilase
PGSC0003DMG400009513	Chr_ST4.03ch03:49930057-49930845	5.64211	0.0127	Aspartic protease inhibitor 5
PGSC0003DMG400032534	Chr_ST4.03ch06:20952855-20953501	5.58889	5e-05	Early nodulin 75 protein
PGSC0003DMG400026463	Chr_ST4.03ch12:50722189-50723610	5.34464	0.0001	Aquaporin TIP2;3
PGSC0003DMG400008492	Chr_ST4.03ch09:161300-162488	5.26901	0.00145	Polygalacturonase inhibiting protein
PGSC0003DMG402025083	Chr_ST4.03ch04:61099774-61103157	5.17064	0.03645	Peroxidase
PGSC0003DMG400005950	Chr_ST4.03ch06:54194362-54198068	5.14519	0.00895	Multicystatin
PGSC0003DMG400040677	Chr_ST4.03ch07:2116165-2116958	4.93835	0.0161	Gene of unknown function
PGSC0003DMG400018856	Chr_ST4.03ch03:38434604-38435752	4.86563	0.02445	Elicitor-inducible protein EIG-J7
PGSC0003DMG400004789	Chr_ST4.03ch08:52711900-52715991	4.84341	0.0003	Multicopper oxidase
PGSC0003DMG400019170	Chr_ST4.03ch10:49957189-49961182	4.82646	0.03335	ATP binding protein
PGSC0003DMG400029635	Chr_ST4.03ch09:58710392-58711923	4.70974	0.00405	Histidine-rich glycoprotein
PGSC0003DMG400028701	Chr_ST4.03ch04:46475605-46480004	4.69382	0.0016	Zinc finger protein
PGSC0003DMG400003040	Chr_ST4.03ch08:54278327-54279066	4.65343	0.0015	Osmotin
PGSC0003DMG400009268	Chr_ST4.03ch11:14406780-14408214	4.58674	0.0029	Proteinase inhibitor
PGSC0003DMG400013144	Chr_ST4.03ch10:3823679-3824737	4.56089	0.02255	Conserved gene of unknown function
PGSC0003DMG400013983	Chr_ST4.03ch03:34399264-34400177	4.56019	0.0187	Wound/stress protein
PGSC0003DMG400011601	Chr_ST4.03ch12:52345493-52347285	4.50001	0.01945	2,4-dienoyl-CoA reductase
PGSC0003DMG400005763	Chr_ST4.03ch03:58742271-58742855	4.48613	0.02565	Conserved gene of unknown function
PGSC0003DMG400004992	Chr_ST4.03ch12:53665948-53670485	4.46052	0.0369	Endo-beta-1,4-glucanase
PGSC0003DMG400004547	Chr_ST4.03ch03:50056093-50056945	4.37679	0.021	Proteinase inhibitor type-2 P303.51
PGSC0003DMG400005409	Chr_ST4.03ch01:74176278-74180021	4.34837	0.0003	Aspartic proteinase nepenthesin-1
PGSC0003DMG400023620	Chr_ST4.03ch04:8409953-8414227	4.31406	0.00035	Glutamine synthetase
PGSC0003DMG400012749	Chr_ST4.03ch01:70926464-70928437	4.22222	5e-05	Fasciclin-like arabinogalactan protein 13
PGSC0003DMG400015211	Chr_ST4.03ch03:50314690-50324678	4.18656	0.00235	Beta-galactosidase
PGSC0003DMG400029201	Chr_ST4.03ch00:23638975-23642120	4.18607	0.02295	Sesquiterpene synthase 2
PGSC0003DMG400004317	Chr_ST4.03ch08:39265829-39266806	4.17341	0.0279	Stellacyanin
PGSC0003DMG400010765	Chr_ST4.03ch04:7663129-7663877	4.15349	0.023	Glutaredoxin
PGSC0003DMG400024948	Chr_ST4.03ch02:43179509-43181675	4.13814	5e-05	Arabinogalactan protein
PGSC0003DMG400020156	Chr_ST4.03ch06:58481970-58488674	4.13767	0.0001	Pectase lyase
PGSC0003DMG400006668	Chr_ST4.03ch11:31360856-31367280	4.12844	0.02885	Conserved gene of unknown function
PGSC0003DMG400028959	Chr_ST4.03ch07:46816430-46820066	4.12386	0.04285	Multicopper oxidase
PGSC0003DMG400015525	Chr_ST4.03ch11:45044935-45045733	4.08719	0.00045	Histone H4
PGSC0003DMG400000689	Chr_ST4.03ch07:45145470-45148249	4.08342	0.0229	Glucan endo-1,3-beta-glucosidase
PGSC0003DMG400008993	Chr_ST4.03ch01:62084449-62086229	4.07537	0.0318	Conserved gene of unknown function
PGSC0003DMG400030982	Chr_ST4.03ch05:8344301-8346958	4.03994	0.0005	Polygalacturonase non-catalytic subunit AroGP3
PGSC0003DMG400005748	Chr_ST4.03ch03:58401449-58403062	4.01942	0.03185	Protein P21
PGSC0003DMG400006856	Chr_ST4.03ch01:65424420-65426817	4.01815	0.0321	Conserved gene of unknown function
PGSC0003DMG400000807	Chr_ST4.03ch05:1901841-1903487	3.99501	0.025	Basic 7S globulin 2 small subunit
PGSC0003DMG400002487	Chr_ST4.03ch03:61229370-61229984	3.97977	0.00335	Lipid binding protein
PGSC0003DMG400006365	Chr_ST4.03ch04:60509868-60519043	3.97181	0.03975	Fimbriae-associated protein Fap1
PGSC0003DMG400032152	Chr_ST4.03ch01:2043181-2048782	3.96954	0.0029	Enoyl-acyl-carrier-protein reductase
PGSC0003DMG400002046	Chr_ST4.03ch12:55761187-55763607	3.96015	0.00935	Aspartic proteinase nepenthesin-1
PGSC0003DMG400014209	Chr_ST4.03ch03:57374630-57378589	3.94818	0.01465	Pentatricopeptide repeat-containing protein
PGSC0003DMG400026934	Chr_ST4.03ch06:53500061-53503598	3.93615	0.0326	Conserved gene of unknown function
PGSC0003DMG400026023	Chr_ST4.03ch01:70096671-70097905	3.89462	0.02595	Nuc-1 negative regulatory protein preg
PGSC0003DMG400000608	Chr_ST4.03ch03:56461473-56466007	3.88397	0.0247	Polygalacturonase
PGSC0003DMG400032112	Chr_ST4.03ch01:60659528-60660241	3.87771	0.0305	Histone H3.2
PGSC0003DMG400029700	Chr_ST4.03ch02:33816755-33818108	3.84831	0.0039	Proline-rich protein 1
PGSC0003DMG400021106	Chr_ST4.03ch02:29387464-29390057	3.7913	0.0417	Patellin-4
PGSC0003DMG400024278	Chr_ST4.03ch12:5664615-5666509	3.78722	0.004	Phenylacetaldehyde synthase
PGSC0003DMG400023592	Chr_ST4.03ch04:7915547-7922519	3.74678	0.005	Ribonucleoside-diphosphate reductase
PGSC0003DMG400001760	Chr_ST4.03ch09:6486417-6489624	3.73003	0.0355	P70 protein
PGSC0003DMG400006793	Chr_ST4.03ch01:65459786-65466496	3.70803	0.01905	DNA topoisomerase 2
PGSC0003DMG400020481	Chr_ST4.03ch06:45757386-45758100	3.70395	0.00035	14 kDa proline-rich protein DC2.15
PGSC0003DMG400022836	Chr_ST4.03ch10:4517860-4518535	3.6987	0.00085	Histone H3.2
PGSC0003DMG400001358	Chr_ST4.03ch02:45600627-45601436	3.69792	0.04625	Hydroxyproline-rich protein
PGSC0003DMG400025246	Chr_ST4.03ch01:66323290-66327063	3.69578	0.0009	Histone H3.2
PGSC0003DMG400020253	Chr_ST4.03ch02:47994538-47995819	3.68308	0.0058	Ribonucleoside-diphosphate reductase small chain
PGSC0003DMG400000511	Chr_ST4.03ch02:46773347-46777532	3.66952	0.00615	Class III peroxidase
PGSC0003DMG400007621	Chr_ST4.03ch04:11391066-11392231	3.65237	0.0011	GAST1 protein
PGSC0003DMG400027225	Chr_ST4.03ch05:48326023-48326491	3.64744	0.00545	Conserved gene of unknown function
PGSC0003DMG400006880	Chr_ST4.03ch01:66140207-66141654	3.63296	0.0015	DRT100
PGSC0003DMG400024725	Chr_ST4.03ch01:77733463-77735138	3.60788	0.0325	Deoxyuridine 5'-triphosphate nucleotidohydrolase
PGSC0003DMG400001119	Chr_ST4.03ch01:63451346-63452002	3.59791	0.00605	Histone H3.2
PGSC0003DMG401000668	Chr_ST4.03ch07:45038334-45042206	3.58221	0.04185	Glycosyl hydrolase family 9
PGSC0003DMG400017457	Chr_ST4.03ch05:11841148-11843566	3.57805	0.04075	Plant mitotic spindle assembly checkpoint protein mad2
PGSC0003DMG400003124	Chr_ST4.03ch01:86651855-86657814	3.57656	0.01205	Endo-1,4-beta-glucanase
PGSC0003DMG400010999	Chr_ST4.03ch10:54462786-54469548	3.56536	0.005	Eukaryotic translation initiation factor 3 subunit A
PGSC0003DMG400023523	Chr_ST4.03ch05:50351070-50351602	3.56525	0.0008	Histone H4
PGSC0003DMG400013010	Chr_ST4.03ch07:38547946-38548774	3.55946	0.0024	24K germin
PGSC0003DMG400003044	Chr_ST4.03ch08:54292152-54293066	3.53892	0.00575	Osmotin
PGSC0003DMG400009965	Chr_ST4.03ch04:71383128-71388098	3.53767	0.00085	Pectinesterase
PGSC0003DMG400025194	Chr_ST4.03ch01:85774330-85776301	3.5244	0.03515	Dehydration-responsive protein RD22
PGSC0003DMG400023361	Chr_ST4.03ch05:51359495-51365523	3.50464	0.0266	Methylenetetrahydrofolate reductase
PGSC0003DMG400001380	Chr_ST4.03ch02:45310908-45312728	3.48485	0.00685	Pollen Ole e 1 allergen and extensin
PGSC0003DMG400030432	Chr_ST4.03ch06:56972155-56973956	3.48301	0.03635	Proliferating cell nuclear antigen
PGSC0003DMG400014540	Chr_ST4.03ch05:2724263-2731649	3.48276	0.00155	Alpha-glucosidase
PGSC0003DMG400001127	Chr_ST4.03ch09:55481493-55482553	3.45292	0.00145	Histone H1F
PGSC0003DMG400003866	Chr_ST4.03ch09:4997613-5000435	3.45133	0.00625	Xyloglucan endotransglucosylase/hydrolase 12
PGSC0003DMG400030819	Chr_ST4.03ch04:64205403-64206184	3.45127	0.0085	Arabinogalactan-protein
PGSC0003DMG400033073	Chr_ST4.03ch06:51794723-51797894	3.4485	0.04465	Conserved gene of unknown function
PGSC0003DMG400026251	Chr_ST4.03ch08:51139337-51146371	3.43901	0.03185	Kinase
PGSC0003DMG400028801	Chr_ST4.03ch06:50601779-50605313	3.42841	0.0205	ATP binding protein
PGSC0003DMG400021603	Chr_ST4.03ch09:61317802-61324208	3.42779	0.0011	Hydroxyproline-rich glycoprotein (HRGP)
PGSC0003DMG400015130	Chr_ST4.03ch00:29279347-29283019	3.42001	0.0008	Defensin P322
PGSC0003DMG400024029	Chr_ST4.03ch06:59230709-59232156	3.41964	0.03985	Histone H2A
PGSC0003DMG400022764	Chr_ST4.03ch01:225083-229469	3.41724	0.04025	Glutamate decarboxylase isoform3
PGSC0003DMG400011436	Chr_ST4.03ch10:58941899-58946456	3.41475	0.00755	Enoyl-acyl-carrier-protein reductase
PGSC0003DMG400031802	Chr_ST4.03ch09:53150985-53155914	3.4052	0.0307	Serine-threonine protein kinase, plant-type
PGSC0003DMG400031240	Chr_ST4.03ch11:36588832-36590600	3.40365	0.0449	Ubiquitin carrier protein
PGSC0003DMG400025492	Chr_ST4.03ch07:47159148-47160776	3.40058	0.0003	Peroxidase
PGSC0003DMG402015689	Chr_ST4.03ch11:1716257-1717672	3.37313	0.0084	Protein RSI-1
PGSC0003DMG400017299	Chr_ST4.03ch07:51084610-51085893	3.36597	0.04955	Xyloglucan endotransglycosylase
PGSC0003DMG400018382	Chr_ST4.03ch01:74084922-74089441	3.35414	0.031	Phosphatidylinositol-4-phosphate 5-kinase
PGSC0003DMG400006867	Chr_ST4.03ch01:65862141-65867154	3.35325	0.04615	Conserved gene of unknown function
PGSC0003DMG400021161	Chr_ST4.03ch02:29738034-29742240	3.34513	0.00715	Conserved gene of unknown function
PGSC0003DMG400026189	Chr_ST4.03ch07:47622733-47624411	3.3363	0.0007	Xyloglucan endotransglycosylase/hydrolase 16 protein
PGSC0003DMG400030803	Chr_ST4.03ch04:63792038-63801844	3.32872	0.00755	TRANSPARENT TESTA 1 protein
PGSC0003DMG401026407	Chr_ST4.03ch02:41342716-41345874	3.29093	0.01375	Neoxanthin synthase
PGSC0003DMG400014823	Chr_ST4.03ch03:38778111-38793840	3.28726	0.0279	Xyloglucan endotransglucosylase-hydrolase XTH3
PGSC0003DMG400029811	Chr_ST4.03ch12:9783683-9784751	3.28027	0.0085	Fasciclin-like arabinogalactan protein 10
PGSC0003DMG400026617	Chr_ST4.03ch09:11927730-11933036	3.27343	0.02905	Methylketone synthase Ib
PGSC0003DMG400022372	Chr_ST4.03ch02:34429110-34430168	3.24681	0.0444	Conserved gene of unknown function
PGSC0003DMG400027400	Chr_ST4.03ch11:43618084-43621046	3.24166	0.04505	Non-specific lipid-transfer protein
PGSC0003DMG400002720	Chr_ST4.03ch09:3919010-3927016	3.2399	0.0235	Delta14-sterol reductase
PGSC0003DMG400012567	Chr_ST4.03ch01:81769459-81772177	3.23314	0.00825	Non-specific lipid-transfer protein
PGSC0003DMG400006276	Chr_ST4.03ch01:60239643-60240718	3.22183	0.0491	NtPRp27
PGSC0003DMG400000963	Chr_ST4.03ch08:19972787-19974722	3.21862	0.0467	Ubiquitin-protein ligase
PGSC0003DMG400000402	Chr_ST4.03ch11:38808586-38809602	3.21336	0.01065	Osmotin
PGSC0003DMG400010025	Chr_ST4.03ch02:44456658-44459731	3.2089	0.00525	Multicopper oxidase
PGSC0003DMG400009040	Chr_ST4.03ch01:62643588-62650139	3.20768	0.0101	DNA replication licensing factor MCM7
PGSC0003DMG400012305	Chr_ST4.03ch08:55616682-55618295	3.20379	0.0498	DNA binding protein
PGSC0003DMG400029086	Chr_ST4.03ch08:40018569-40024310	3.1964	0.0016	Conserved gene of unknown function
PGSC0003DMG400020549	Chr_ST4.03ch06:2913381-2914356	3.17804	0.0456	Conserved gene of unknown function
PGSC0003DMG400005943	Chr_ST4.03ch06:54330415-54335617	3.16567	0.0092	Hydrolase, hydrolyzing O-glycosyl compounds
PGSC0003DMG400038332	Chr_ST4.03ch01:64999867-65002153	3.15135	0.00955	Subtilisin-like protease
PGSC0003DMG400002689	Chr_ST4.03ch09:4088415-4091351	3.14618	0.00305	Receptor kinase
PGSC0003DMG401006333	Chr_ST4.03ch01:66578288-66578938	3.13888	0.00345	Histone H3.2
PGSC0003DMG400001320	Chr_ST4.03ch02:46273512-46276446	3.13863	0.00915	Alpha-tubulin
PGSC0003DMG400018321	Chr_ST4.03ch07:48670433-48673946	3.12505	0.011	Formiminotransferase-cyclodeaminase
PGSC0003DMG400001596	Chr_ST4.03ch01:87160534-87164471	3.10677	0.01015	Putative neutral invertase
PGSC0003DMG401018143	Chr_ST4.03ch03:53028780-53031719	3.10353	0.01015	Conserved gene of unknown function
PGSC0003DMG402005074	Chr_ST4.03ch03:2473201-2476884	3.09494	0.0493	Adenylyl-sulfate reductase
PGSC0003DMG400010221	Chr_ST4.03ch02:32409076-32410633	3.09346	0.00215	Phospholipase A1
PGSC0003DMG400025254	Chr_ST4.03ch01:66427544-66431765	3.05441	0.01285	S-adenosyl-L-methionine-dependent uroporphyrinogen III methyltransferase
PGSC0003DMG401016545	Chr_ST4.03ch06:49569590-49571188	3.03817	0.03825	Gibberellin 20 oxidase
PGSC0003DMG400030808	Chr_ST4.03ch04:63926477-63927625	3.02613	0.01335	Phi-1 protein
PGSC0003DMG400017376	Chr_ST4.03ch07:43508453-43509874	3.0216	0.0011	Fasciclin-like arabinogalactan protein 19
PGSC0003DMG400029645	Chr_ST4.03ch09:58238422-58243685	3.0194	0.0018	Pectase lyase
PGSC0003DMG400008137	Chr_ST4.03ch10:58436321-58438211	3.01688	0.002	Glucosyltransferase
PGSC0003DMG400012288	Chr_ST4.03ch08:55853162-55858801	3.01497	0.0034	Endo-beta-1,4-D-glucanase
PGSC0003DMG400000556	Chr_ST4.03ch03:46512760-46515488	3.01468	0.0158	Copper ion binding protein
PGSC0003DMG400030431	Chr_ST4.03ch06:56942397-56945344	3.01266	0.00205	Beta-tubulin 2
PGSC0003DMG400014253	Chr_ST4.03ch03:58052410-58055046	3.01264	0.0029	Acyl carrier protein
PGSC0003DMG400029247	Chr_ST4.03ch08:1649641-1654633	3.01249	0.01635	Patatin group O
PGSC0003DMG400004285	Chr_ST4.03ch12:61043844-61051033	3.00205	0.00415	Chromomethylase
PGSC0003DMG400030810	Chr_ST4.03ch04:63968339-63969514	2.99319	0.01465	Conserved gene of unknown function
PGSC0003DMG400017195	Chr_ST4.03ch09:56983605-56993036	2.9917	0.0449	DUF26 domain-containing protein 2
PGSC0003DMG400013815	Chr_ST4.03ch06:43655568-43659228	2.98406	0.00435	Nitrate transporter
PGSC0003DMG400024474	Chr_ST4.03ch03:53841277-53844424	2.98306	0.01575	Gonadotropin beta chain
PGSC0003DMG400010767	Chr_ST4.03ch04:7683245-7683775	2.96722	0.0177	Monothiol glutaredoxin-S2
PGSC0003DMG400024748	Chr_ST4.03ch01:77210932-77211712	2.95145	0.00055	Histone H2A.1
PGSC0003DMG402014186	Chr_ST4.03ch03:58113722-58115665	2.93733	0.005	ATP binding protein
PGSC0003DMG402016495	Chr_ST4.03ch06:49100841-49102333	2.93729	0.0025	Stem 28 kDa glycoprotein
PGSC0003DMG400005901	Chr_ST4.03ch06:54605425-54607144	2.93709	0.0049	Aspartic proteinase nepenthesin-2
PGSC0003DMG400022126	Chr_ST4.03ch07:56507019-56510515	2.93558	0.00155	Porphobilinogen deaminase
PGSC0003DMG400007210	Chr_ST4.03ch10:59676866-59677589	2.9278	0.01575	Conserved gene of unknown function
PGSC0003DMG400000761	Chr_ST4.03ch02:23796211-23800871	2.92701	0.0023	Multicopper oxidase
PGSC0003DMG400002777	Chr_ST4.03ch01:78063980-78071561	2.90952	0.00665	Dihydrolipoyl dehydrogenase
PGSC0003DMG400025875	Chr_ST4.03ch01:84193771-84195198	2.90599	0.01635	Conserved gene of unknown function
PGSC0003DMG400002880	Chr_ST4.03ch12:2714288-2715753	2.90264	0.0056	Proline-rich protein
PGSC0003DMG402019252	Chr_ST4.03ch07:53652894-53656975	2.89105	0.0188	Receptor kinase THESEUS 1
PGSC0003DMG400007134	Chr_ST4.03ch06:55372053-55374660	2.85377	0.0104	Tonoplast intrinsic protein
PGSC0003DMG400011044	Chr_ST4.03ch10:53382986-53388283	2.85025	0.00125	Enolase
PGSC0003DMG402026272	Chr_ST4.03ch08:1767863-1773624	2.84866	0.0168	Endosomal P24A protein
PGSC0003DMG400014862	Chr_ST4.03ch03:7245968-7248783	2.84863	0.00755	Subtilisin-like protease
PGSC0003DMG400033123	Chr_ST4.03ch01:61708126-61709740	2.83679	0.00325	Basic 7S globulin 2 small subunit
PGSC0003DMG400025293	Chr_ST4.03ch04:3983893-3985593	2.82811	0.0187	Aspartic proteinase nepenthesin-1
PGSC0003DMG400017550	Chr_ST4.03ch08:49568272-49569432	2.82596	0.0029	Glycine-rich protein TomR2
PGSC0003DMG400004996	Chr_ST4.03ch12:53626324-53630619	2.81203	0.01395	UDP-glucose 4-epimerase
PGSC0003DMG400022013	Chr_ST4.03ch02:24524131-24524853	2.80196	0.01915	STS14 protein
PGSC0003DMG400030995	Chr_ST4.03ch05:8222924-8225436	2.79937	0.0057	Polygalacturonase-1 non-catalytic subunit beta
PGSC0003DMG400041220	Chr_ST4.03ch09:21404330-21408367	2.79826	0.04445	DUF26 domain-containing protein 1
PGSC0003DMG400004115	Chr_ST4.03ch05:7673123-7676670	2.78676	0.0072	NHL repeat-containing protein
PGSC0003DMG400011088	Chr_ST4.03ch10:54080340-54082258	2.78493	0.02255	Tubulin beta chain
PGSC0003DMG400000897	Chr_ST4.03ch11:11066323-11069711	2.78134	0.0151	LysM domain GPI-anchored protein 1
PGSC0003DMG400003645	Chr_ST4.03ch02:39183448-39187967	2.76306	0.01805	Ascorbate peroxidase
PGSC0003DMG401023679	Chr_ST4.03ch10:57571453-57578774	2.76015	0.00825	Kinase family protein
PGSC0003DMG400009484	Chr_ST4.03ch04:62667700-62673256	2.75805	0.0092	Periplasmic beta-glucosidase
PGSC0003DMG400008938	Chr_ST4.03ch09:2345620-2351097	2.7495	0.0218	Endo-1,4-beta-glucanase
PGSC0003DMG400009400	Chr_ST4.03ch07:49807679-49808859	2.74948	0.003	Fasciclin-like arabinogalactan protein 1
PGSC0003DMG400020347	Chr_ST4.03ch09:441847-445403	2.74509	0.04125	Conserved gene of unknown function
PGSC0003DMG400021398	Chr_ST4.03ch02:42320108-42321836	2.74272	0.0169	Xyloglucan endotransglucosylase-hydrolase XTH7
PGSC0003DMG400018506	Chr_ST4.03ch08:4056262-4063211	2.7425	0.0241	Jumonji domain protein
PGSC0003DMG400006183	Chr_ST4.03ch01:87631163-87632633	2.74019	0.0029	Aquaporin
PGSC0003DMG400027963	Chr_ST4.03ch06:36542514-36544842	2.74011	0.0211	Ga20 oxidase
PGSC0003DMG400015356	Chr_ST4.03ch12:642590-645676	2.7208	0.004	NADPH
PGSC0003DMG400028406	Chr_ST4.03ch02:31018527-31027023	2.71889	0.0036	Zinc finger protein
PGSC0003DMG400031392	Chr_ST4.03ch12:20515294-20523019	2.70563	0.04525	Anthranilate phosphoribosyltransferase
PGSC0003DMG401020138	Chr_ST4.03ch06:58903341-58906004	2.7049	0.02465	Histone H2A variant 1
PGSC0003DMG400011431	Chr_ST4.03ch10:58988880-58991620	2.70397	0.02195	Anthranilate phosphoribosyltransferase
PGSC0003DMG400012589	Chr_ST4.03ch01:81814017-81815680	2.70338	0.0205	Cationic peroxidase
PGSC0003DMG400010165	Chr_ST4.03ch03:43772144-43775202	2.69304	0.0261	Anthocyanin permease
PGSC0003DMG400009881	Chr_ST4.03ch04:71176302-71177001	2.68259	0.00865	Ring finger protein
PGSC0003DMG400016240	Chr_ST4.03ch11:3026068-3033902	2.67672	0.02165	Beta-hexosaminidase
PGSC0003DMG400013436	Chr_ST4.03ch03:306707-308550	2.67562	0.0089	Histone H2A
PGSC0003DMG400010096	Chr_ST4.03ch02:44980634-44983764	2.67542	0.0254	Conserved gene of unknown function
PGSC0003DMG400002396	Chr_ST4.03ch08:48894365-48900111	2.66964	0.02505	Glycosyltransferase, CAZy family GT2
PGSC0003DMG400030829	Chr_ST4.03ch04:63963872-63965009	2.66925	0.0215	Phi-1 protein
PGSC0003DMG402000594	Chr_ST4.03ch03:56339467-56340945	2.66646	0.00845	Flavonol synthase/flavanone 3-hydroxylase
PGSC0003DMG400000386	Chr_ST4.03ch12:4709478-4711377	2.66589	0.02455	Leucine-rich repeat extensin 3
PGSC0003DMG400011266	Chr_ST4.03ch10:139263-141641	2.66531	0.00495	Catechol O-methyltransferase
PGSC0003DMG400014712	Chr_ST4.03ch06:1887066-1887700	2.65902	0.0235	FLU (FLUORESCENT IN BLUE LIGHT); binding
PGSC0003DMG400024060	Chr_ST4.03ch03:2691664-2694463	2.65357	0.026	Xyloglucan endotransglucosylase/hydrolase protein A
PGSC0003DMG400007960	Chr_ST4.03ch04:68016934-68018942	2.65337	0.0091	Conserved gene of unknown function
PGSC0003DMG400005232	Chr_ST4.03ch01:9027177-9031091	2.63669	0.0064	Peptidyl-prolyl cis-trans isomerase
PGSC0003DMG400033112	Chr_ST4.03ch01:61538312-61541184	2.63268	0.0077	Heavy-metal-associated domain-containing protein
PGSC0003DMG400028266	Chr_ST4.03ch10:55503388-55504361	2.62706	0.0026	Peroxiredoxin
PGSC0003DMG400006824	Chr_ST4.03ch01:64506783-64512328	2.6113	0.0182	IQ-domain 11
PGSC0003DMG400013399	Chr_ST4.03ch03:551504-557031	2.60874	0.00485	Conserved gene of unknown function
PGSC0003DMG400027491	Chr_ST4.03ch07:2367909-2368878	2.6043	0.0114	STS14 protein
PGSC0003DMG400003686	Chr_ST4.03ch04:69889106-69891255	2.60307	0.0256	Oxidoreductase
PGSC0003DMG400007159	Chr_ST4.03ch06:55330263-55330933	2.59753	0.0043	Histone H2B.1
PGSC0003DMG400011953	Chr_ST4.03ch00:22056929-22057933	2.58888	0.00665	Non-specific lipid-transfer protein 2
PGSC0003DMG400004943	Chr_ST4.03ch04:66548787-66552388	2.5853	0.0069	Transferase, transferring glycosyl groups
PGSC0003DMG400029308	Chr_ST4.03ch12:57610724-57614391	2.5753	0.02655	Conserved gene of unknown function
PGSC0003DMG400026523	Chr_ST4.03ch11:39715741-39723485	2.56791	0.006	UPA15
PGSC0003DMG400004086	Chr_ST4.03ch07:11248309-11253339	2.56087	0.03135	Heat shock
PGSC0003DMG402020263	Chr_ST4.03ch02:47861648-47866867	2.55683	0.0304	Leucine-rich repeat protein
PGSC0003DMG400004782	Chr_ST4.03ch08:52840615-52844019	2.55211	0.00645	Protease inhibitor/seed storage/lipid transfer protein family protein
PGSC0003DMG400001876	Chr_ST4.03ch04:50772578-50779304	2.54205	0.0219	Conserved gene of unknown function
PGSC0003DMG400007562	Chr_ST4.03ch03:41191468-41194165	2.54147	0.03165	SBT2 protein
PGSC0003DMG400001854	Chr_ST4.03ch08:50612375-50620891	2.54131	0.03285	Novel plant snare
PGSC0003DMG400004017	Chr_ST4.03ch02:43775795-43781840	2.54125	0.04465	Conserved gene of unknown function
PGSC0003DMG400000591	Chr_ST4.03ch03:46492856-46493358	2.53922	0.0309	Gene of unknown function
PGSC0003DMG400015545	Chr_ST4.03ch11:45015913-45016486	2.53604	0.02765	Histone H4
PGSC0003DMG400028650	Chr_ST4.03ch12:49573116-49574518	2.52793	0.0366	Fatty acid desaturase
PGSC0003DMG400020645	Chr_ST4.03ch06:2507071-2512490	2.52756	0.0044	Conserved gene of unknown function
PGSC0003DMG400031234	Chr_ST4.03ch10:48846201-48851947	2.52401	0.0035	Elongation factor P (EF-P)
PGSC0003DMG400002722	Chr_ST4.03ch09:3957640-3964503	2.52208	0.01205	Cellulose synthase-like A1
PGSC0003DMG400003771	Chr_ST4.03ch04:70600272-70606494	2.52144	0.03175	Auxin response factor 5
PGSC0003DMG400003521	Chr_ST4.03ch02:40250759-40254403	2.5164	0.01705	Endo-beta-mannanase
PGSC0003DMG400008713	Chr_ST4.03ch01:6195597-6196992	2.51584	0.0311	Hsp20/alpha crystallin family protein
PGSC0003DMG401012679	Chr_ST4.03ch02:40952432-40953664	2.51339	0.01265	Allene oxide cyclase
PGSC0003DMG400009068	Chr_ST4.03ch03:44811382-44814964	2.5085	0.0345	ATP binding protein
PGSC0003DMG400016899	Chr_ST4.03ch05:23031366-23033031	2.50583	0.0229	Leucine-rich repeat family protein / extensin family protein
PGSC0003DMG401030861	Chr_ST4.03ch08:48210670-48215038	2.49472	0.00795	Early-responsive to dehydration 3
PGSC0003DMG400010768	Chr_ST4.03ch04:7693179-7693818	2.49342	0.03145	Glutaredoxin
PGSC0003DMG401013193	Chr_ST4.03ch01:76783101-76788449	2.48588	0.01985	Conserved gene of unknown function
PGSC0003DMG400017756	Chr_ST4.03ch12:55467654-55468318	2.48331	0.03415	Arabinogalactan-protein
PGSC0003DMG400024642	Chr_ST4.03ch03:55220547-55224682	2.48161	0.0364	Glucan endo-1,3-beta-glucosidase 3
PGSC0003DMG400023668	Chr_ST4.03ch10:57429095-57432575	2.47699	0.0317	Trichome birefringence
PGSC0003DMG400011837	Chr_ST4.03ch07:205701-211721	2.47001	0.01425	Minichromosome maintenance 5 protein
PGSC0003DMG400020564	Chr_ST4.03ch06:2846348-2848922	2.46971	0.01355	Avr9/Cf-9 rapidly elicited protein 216
PGSC0003DMG400020670	Chr_ST4.03ch12:5242983-5243583	2.46558	0.0338	Conserved gene of unknown function
PGSC0003DMG400030395	Chr_ST4.03ch06:56299196-56302118	2.4642	0.03695	60S ribosomal protein L35
PGSC0003DMG400031778	Chr_ST4.03ch02:33108096-33108741	2.45856	0.00945	Histone H3.2
PGSC0003DMG400011282	Chr_ST4.03ch10:369865-372589	2.45735	0.0349	Tryptophan synthase beta chain
PGSC0003DMG400018666	Chr_ST4.03ch03:3041759-3047685	2.45716	0.03695	Sugar transporter
PGSC0003DMG400011642	Chr_ST4.03ch05:47473570-47474464	2.45631	0.03845	Sorghum bicolor protein targeted either to mitochondria or chloroplast proteins T50848
PGSC0003DMG400002776	Chr_ST4.03ch01:78078162-78081527	2.45277	0.00525	Calreticulin
PGSC0003DMG400001072	Chr_ST4.03ch12:4837628-4840463	2.45155	0.0098	Leucine-rich repeat extensin 3
PGSC0003DMG400005656	Chr_ST4.03ch03:58643889-58646871	2.44802	0.0137	Beta-mannosidase
PGSC0003DMG400030158	Chr_ST4.03ch08:9550560-9559825	2.44564	0.00595	50 kDa ketoavyl-ACP synthase
PGSC0003DMG400006160	Chr_ST4.03ch07:44648655-44650402	2.44467	0.00945	Fasciclin-like arabinogalactan protein 2
PGSC0003DMG400008311	Chr_ST4.03ch02:29951177-29955600	2.44376	0.0182	50 kDa ketoavyl-ACP synthase
PGSC0003DMG400020630	Chr_ST4.03ch04:51691347-51692572	2.4433	0.00595	Allergen BRSn20
PGSC0003DMG400002009	Chr_ST4.03ch09:6945528-6946992	2.44048	0.0382	Hsp20/alpha crystallin family protein
PGSC0003DMG400017212	Chr_ST4.03ch09:56642990-56647729	2.43956	0.04275	Peroxisomal membrane protein
PGSC0003DMG400014673	Chr_ST4.03ch01:88291987-88294566	2.43793	0.03525	Dimethylaniline monooxygenase
PGSC0003DMG400004150	Chr_ST4.03ch06:3520813-3525995	2.43509	0.03875	Protein disulfide isomerase
PGSC0003DMG400021682	Chr_ST4.03ch10:3954301-3957191	2.43296	0.03685	Beta-expansin 3
PGSC0003DMG400006027	Chr_ST4.03ch11:8190837-8193338	2.42951	0.01435	Leucine-rich repeat/extensin
PGSC0003DMG400024344	Chr_ST4.03ch09:31520019-31521721	2.42948	0.03855	Anthocyanidin 3-O-glucosyltransferase
PGSC0003DMG400023990	Chr_ST4.03ch11:5329266-5332524	2.42378	0.01335	Conserved gene of unknown function
PGSC0003DMG400019300	Chr_ST4.03ch09:48769170-48774364	2.42185	0.03585	F-box/leucine rich repeat protein
PGSC0003DMG400021537	Chr_ST4.03ch04:67339896-67342675	2.42063	0.0182	Conserved gene of unknown function
PGSC0003DMG400002108	Chr_ST4.03ch06:44774918-44775951	2.42002	0.0039	Glycine-rich protein TomR2
PGSC0003DMG400020017	Chr_ST4.03ch01:45137501-45139268	2.41923	0.0119	Lichenase
PGSC0003DMG400027736	Chr_ST4.03ch04:7004392-7004949	2.41242	0.0177	Histone H4
PGSC0003DMG400003036	Chr_ST4.03ch08:54179832-54183763	2.39632	0.03785	Calmodulin binding protein
PGSC0003DMG400017536	Chr_ST4.03ch08:49575400-49576755	2.39133	0.01815	Glycine-rich cell wall structural protein 1.8
PGSC0003DMG400004146	Chr_ST4.03ch04:47676599-47679800	2.38997	0.03675	Receptor protein kinase CLAVATA1
PGSC0003DMG400008379	Chr_ST4.03ch10:59284370-59287941	2.38904	0.03915	Auxin efflux carrier
PGSC0003DMG400028115	Chr_ST4.03ch10:56723194-56728598	2.38568	0.00715	GrpE protein homolog
PGSC0003DMG400013408	Chr_ST4.03ch03:691239-695990	2.38443	0.03785	DUF26 domain-containing protein 2
PGSC0003DMG400023741	Chr_ST4.03ch10:57583571-57584032	2.38324	0.01815	Conserved gene of unknown function
PGSC0003DMG400025013	Chr_ST4.03ch10:1542560-1545762	2.36614	0.007	50S ribosomal protein L24, chloroplastic
PGSC0003DMG400005419	Chr_ST4.03ch09:21264192-21266831	2.36357	0.04405	RAB11G
PGSC0003DMG400033637	Chr_ST4.03ch12:51907947-51911379	2.36134	0.0435	Nonclathrin coat protein zeta2-COP
PGSC0003DMG400025985	Chr_ST4.03ch01:69688399-69691385	2.35856	0.043	Conserved gene of unknown function
PGSC0003DMG400001924	Chr_ST4.03ch00:12334621-12336533	2.35545	0.0425	Matrix metalloprotease 1
PGSC0003DMG400020422	Chr_ST4.03ch07:50149928-50157479	2.35507	0.015	Phosphoenolpyruvate carboxylase
PGSC0003DMG400014461	Chr_ST4.03ch12:49505060-49506441	2.3509	0.0411	Microsomal omega-6-desaturase
PGSC0003DMG400016176	Chr_ST4.03ch11:3182835-3183687	2.34706	0.0427	Conserved gene of unknown function
PGSC0003DMG400033546	Chr_ST4.03ch00:45059498-45059944	2.34547	0.0434	Glucosyltransferase
PGSC0003DMG400032546	Chr_ST4.03ch04:4817285-4821254	2.34208	0.00945	Glutamate-1-semialdehyde 2,1-aminomutase, chloroplastic
PGSC0003DMG400015573	Chr_ST4.03ch05:7331948-7337703	2.33582	0.044	Purine permease
PGSC0003DMG400020968	Chr_ST4.03ch09:8751814-8753374	2.33566	0.0065	Flavonol 4'-sulfotransferase
PGSC0003DMG400012966	Chr_ST4.03ch05:2287628-2293817	2.33444	0.01155	Dihydrolipoyllysine-residue acetyltransferase component of pyruvate dehydrogenase
PGSC0003DMG400000827	Chr_ST4.03ch05:1981073-1983124	2.33431	0.01395	Glycosyltransferase, CAZy family GT8
PGSC0003DMG400018431	Chr_ST4.03ch05:4627875-4630459	2.33066	0.0442	Alpha-expansin 1
PGSC0003DMG400016530	Chr_ST4.03ch06:49259662-49267892	2.32652	0.0423	Sugar transporter
PGSC0003DMG400027892	Chr_ST4.03ch07:39086269-39089268	2.32374	0.0117	Xylem serine proteinase 1
PGSC0003DMG400000997	Chr_ST4.03ch11:6372938-6375928	2.32306	0.048	Zinc finger protein
PGSC0003DMG400015477	Chr_ST4.03ch02:21168037-21176603	2.32052	0.04355	ISWI chromatin remodeling complex ATPase ISW1
PGSC0003DMG402012338	Chr_ST4.03ch08:54857247-54861885	2.3191	0.04435	UDP-n-acetylmuramoylalanyl-d-glutamate--2, 6-diaminopimelate ligase
PGSC0003DMG400025616	Chr_ST4.03ch05:5771483-5776828	2.31699	0.02075	UDP-galactose transporter
PGSC0003DMG400006171	Chr_ST4.03ch01:87569990-87573211	2.31559	0.04435	Nucleosome/chromatin assembly factor group
PGSC0003DMG400022353	Chr_ST4.03ch02:34943460-34947570	2.3112	0.04745	DAG
PGSC0003DMG400026750	Chr_ST4.03ch03:1261472-1264055	2.31022	0.02	Serine-threonine protein kinase, plant-type
PGSC0003DMG400015005	Chr_ST4.03ch04:9201118-9206477	2.30957	0.0149	Heavy metal-associated domain containing protein
PGSC0003DMG400022303	Chr_ST4.03ch07:55090596-55096029	2.3075	0.04125	Calcium-binding EF hand family protein
PGSC0003DMG400005690	Chr_ST4.03ch03:59574427-59577282	2.29745	0.04665	Pyridoxin biosynthesis protein PDX1
PGSC0003DMG400028798	Chr_ST4.03ch06:50653312-50658526	2.29724	0.04385	Phosphoethanolamine N-methyltransferase
PGSC0003DMG400004735	Chr_ST4.03ch08:52827700-52828621	2.29572	0.0439	Conserved gene of unknown function
PGSC0003DMG400023390	Chr_ST4.03ch05:50964388-50968088	2.29135	0.04555	Conserved gene of unknown function
PGSC0003DMG400031792	Chr_ST4.03ch09:52874163-52877529	2.29017	0.0214	Endo-1,4-beta-glucanase
PGSC0003DMG403007838	Chr_ST4.03ch12:2495781-2500630	2.29	0.0454	Purple acid phosphatase 3
PGSC0003DMG400016967	Chr_ST4.03ch05:10902440-10906218	2.27939	0.00775	Conserved gene of unknown function
PGSC0003DMG400015666	Chr_ST4.03ch11:1936784-1940273	2.27866	0.0114	ATP binding protein
PGSC0003DMG400011993	Chr_ST4.03ch04:45726001-45729125	2.278	0.04665	F-box family protein
PGSC0003DMG400016798	Chr_ST4.03ch05:46448859-46456539	2.26817	0.0206	Poly-A binding protein
PGSC0003DMG400018924	Chr_ST4.03ch08:45778566-45780333	2.26553	0.02195	Polyphenol oxidase
PGSC0003DMG400030415	Chr_ST4.03ch06:56687729-56689959	2.26384	0.0465	Expansin18
PGSC0003DMG400002303	Chr_ST4.03ch07:10619527-10622576	2.25882	0.0494	Glucan endo-1,3-beta-glucosidase
PGSC0003DMG400000045	Chr_ST4.03ch01:72262978-72265501	2.25456	0.0069	Water channel protein
PGSC0003DMG400026885	Chr_ST4.03ch00:37590444-37591969	2.25224	0.00835	GI11736
PGSC0003DMG400014172	Chr_ST4.03ch03:57802964-57804179	2.25137	0.0146	Transferase, transferring glycosyl groups
PGSC0003DMG400017714	Chr_ST4.03ch04:63039533-63041935	2.2442	0.0122	Annexin p34
PGSC0003DMG400004404	Chr_ST4.03ch06:4847381-4850638	2.23823	0.03225	Expansin9
PGSC0003DMG400026946	Chr_ST4.03ch06:53248932-53250663	2.23614	0.01245	50S ribosomal protein L29, chloroplastic
PGSC0003DMG400007315	Chr_ST4.03ch02:37530114-37532382	2.23483	0.0143	H/ACA ribonucleoprotein complex subunit 4
PGSC0003DMG400021198	Chr_ST4.03ch02:28737077-28744386	2.23208	0.04245	Subtilase family protein
PGSC0003DMG400020361	Chr_ST4.03ch09:707179-710105	2.23152	0.0495	Fructokinase 1
PGSC0003DMG400014624	Chr_ST4.03ch06:636583-644834	2.2288	0.04285	Elongation factor Tu
PGSC0003DMG400026091	Chr_ST4.03ch06:46082120-46090818	2.22412	0.02685	Cyclin A2
PGSC0003DMG400023004	Chr_ST4.03ch03:40355148-40358845	2.22393	0.04725	Leucine rich repeat receptor kinase
PGSC0003DMG400030587	Chr_ST4.03ch05:3453698-3454490	2.22059	0.01395	Nonspecific lipid-transfer protein
PGSC0003DMG401013418	Chr_ST4.03ch03:779613-780587	2.22009	0.0132	Chlorophyll a-b binding protein 3C, chloroplastic
PGSC0003DMG400021838	Chr_ST4.03ch05:47001122-47001679	2.21916	0.01485	Gene of unknown function
PGSC0003DMG400016291	Chr_ST4.03ch06:39610534-39612108	2.21344	0.0127	Phosphoenolpyruvate carboxylase kinase 2
PGSC0003DMG400026078	Chr_ST4.03ch06:46473331-46476542	2.20749	0.0113	50S ribosomal protein L21
PGSC0003DMG400008090	Chr_ST4.03ch11:41455925-41459934	2.20569	0.01855	Kinase
PGSC0003DMG400024627	Chr_ST4.03ch03:54934287-54936181	2.20391	0.04305	GRP 2
PGSC0003DMG400016730	Chr_ST4.03ch02:36937427-36941862	2.20319	0.0143	Sucrose synthase
PGSC0003DMG400026540	Chr_ST4.03ch11:39834360-39835701	2.19722	0.01495	Conserved gene of unknown function
PGSC0003DMG400017584	Chr_ST4.03ch10:52019990-52022405	2.19665	0.01405	29 kDa ribonucleoprotein B, chloroplastic
PGSC0003DMG400023764	Chr_ST4.03ch01:80764518-80766195	2.19587	0.0269	Globulin
PGSC0003DMG400019893	Chr_ST4.03ch07:4722220-4726454	2.19138	0.0418	Ribosomal protein L36
PGSC0003DMG400024588	Chr_ST4.03ch03:53992508-53999728	2.18962	0.01465	Permease I
PGSC0003DMG400030834	Chr_ST4.03ch04:64086863-64092748	2.18896	0.013	Thylakoid lumenal 29 kDa protein, chloroplastic
PGSC0003DMG400015273	Chr_ST4.03ch03:50381092-50388279	2.18181	0.03	Alpha-galactosidase
PGSC0003DMG400022299	Chr_ST4.03ch07:55128002-55133060	2.17721	0.0261	Microtubule-associated protein MAP65-1a
PGSC0003DMG400018544	Chr_ST4.03ch03:45718208-45722293	2.17555	0.01655	Luminal-binding protein 5
PGSC0003DMG400027602	Chr_ST4.03ch06:34821199-34829219	2.17408	0.016	Uroporphyrinogen decarboxylase, chloroplastic
PGSC0003DMG400008300	Chr_ST4.03ch02:30133703-30134736	2.17302	0.0439	Chlorophyll a/b binding protein
PGSC0003DMG400028238	Chr_ST4.03ch10:56037252-56041820	2.17267	0.04845	Thioredoxin peroxidase
PGSC0003DMG400032257	Chr_ST4.03ch09:54164530-54171345	2.16506	0.0166	Tso1
PGSC0003DMG400021364	Chr_ST4.03ch01:2804437-2807368	2.15475	0.00915	33 kDa ribonucleoprotein, chloroplastic
PGSC0003DMG400005896	Chr_ST4.03ch06:54653146-54657439	2.15461	0.0278	Protein kinase
PGSC0003DMG400026403	Chr_ST4.03ch02:41386639-41391802	2.15386	0.0278	Conserved gene of unknown function
PGSC0003DMG400005407	Chr_ST4.03ch01:74194741-74198124	2.15008	0.03165	Thioredoxin-like protein CITRX, chloroplastic
PGSC0003DMG400004354	Chr_ST4.03ch01:61145598-61146720	2.14348	0.02715	Plasma membrane associated protein
PGSC0003DMG400023955	Chr_ST4.03ch06:30464414-30470256	2.14043	0.01985	Biotin carboxyl carrier protein of acetyl-CoA carboxylase
PGSC0003DMG400010771	Chr_ST4.03ch05:11221030-11223925	2.13717	0.01895	Pectate lyase
PGSC0003DMG400001326	Chr_ST4.03ch02:46207999-46217725	2.13601	0.03045	Condensin complex components subunit
PGSC0003DMG400004936	Chr_ST4.03ch04:66136883-66137511	2.13429	0.01875	50S ribosomal protein 6, chloroplastic
PGSC0003DMG400008182	Chr_ST4.03ch10:58636640-58641738	2.1288	0.018	Heat shock protein DnaJ
PGSC0003DMG400000546	Chr_ST4.03ch03:46709345-46710177	2.12197	0.0303	UP-9A
PGSC0003DMG400011790	Chr_ST4.03ch09:8875779-8882964	2.11617	0.02865	ADP,ATP carrier protein
PGSC0003DMG400014549	Chr_ST4.03ch05:2963584-2969054	2.10968	0.04975	3-ketoacyl-CoA synthase
PGSC0003DMG400015365	Chr_ST4.03ch12:525412-525857	2.10462	0.01795	Conserved gene of unknown function
PGSC0003DMG400016013	Chr_ST4.03ch04:5288431-5289856	2.09948	0.03585	Cytochrome P450
PGSC0003DMG400023341	Chr_ST4.03ch05:51640829-51645703	2.09688	0.0158	AG-motif binding protein-1
PGSC0003DMG400013632	Chr_ST4.03ch02:37900670-37903818	2.08972	0.03035	Conserved gene of unknown function
PGSC0003DMG400005613	Chr_ST4.03ch03:59458879-59461028	2.08908	0.0296	Signal transducer
PGSC0003DMG400007992	Chr_ST4.03ch04:68683101-68686878	2.06711	0.0282	Conserved gene of unknown function
PGSC0003DMG400004379	Chr_ST4.03ch03:1611045-1615724	2.06457	0.0372	Esterase
PGSC0003DMG400025852	Chr_ST4.03ch01:83792537-83794789	2.05789	0.0376	Brg-1 associated factor
PGSC0003DMG400014699	Chr_ST4.03ch06:1807261-1810746	2.05605	0.0397	DAG protein, chloroplast
PGSC0003DMG400027617	Chr_ST4.03ch11:12483793-12484488	2.05431	0.02405	Conserved gene of unknown function
PGSC0003DMG400030784	Chr_ST4.03ch06:40917982-40918948	2.04656	0.0171	Glutaredoxin family protein
PGSC0003DMG400023429	Chr_ST4.03ch05:50245289-50248122	2.04632	0.0332	Actin-58
PGSC0003DMG400021550	Chr_ST4.03ch09:5493861-5498839	2.03888	0.0401	Adenosine kinase isoform 1T
PGSC0003DMG400003733	Chr_ST4.03ch04:69798359-69801667	2.03412	0.0469	Agglutinin isoform
PGSC0003DMG400032510	Chr_ST4.03ch11:35454490-35461331	2.03321	0.0403	L-ascorbate oxidase
PGSC0003DMG400024749	Chr_ST4.03ch01:77289603-77290378	2.03206	0.0286	Rapid alkalinization factor 2
PGSC0003DMG400000420	Chr_ST4.03ch11:39251241-39251916	2.03181	0.0259	Histone H2B.2
PGSC0003DMG400002537	Chr_ST4.03ch03:60269897-60275348	2.031	0.02025	Rubisco subunit binding-protein beta subunit, rubb
PGSC0003DMG400004378	Chr_ST4.03ch03:1619427-1624787	2.03082	0.037	GDSL esterase/lipase
PGSC0003DMG400021372	Chr_ST4.03ch01:2655463-2659843	2.02977	0.01465	Fasciclin-like arabinogalactan protein 14
PGSC0003DMG400020442	Chr_ST4.03ch07:50186799-50191811	2.02891	0.0357	177 protein
PGSC0003DMG400033078	Chr_ST4.03ch06:51736928-51738990	2.02814	0.04	Transcription factor
PGSC0003DMG400016971	Chr_ST4.03ch05:10874706-10878289	2.02746	0.01685	Conserved gene of unknown function
PGSC0003DMG400010468	Chr_ST4.03ch10:54808525-54812888	2.02087	0.0269	Calmodulin binding protein
PGSC0003DMG400012429	Chr_ST4.03ch07:52703502-52707632	2.01779	0.03585	TPR repeat-containing thioredoxin TTL1
PGSC0003DMG400006975	Chr_ST4.03ch02:26743486-26748156	2.01663	0.01605	CLC-Nt2 protein
PGSC0003DMG400004962	Chr_ST4.03ch04:66033792-66036547	2.01283	0.02585	Alpha-tubulin
PGSC0003DMG400003774	Chr_ST4.03ch04:70719032-70724658	2.0101	0.02655	Endo-1,4-beta-glucanase
PGSC0003DMG400027143	Chr_ST4.03ch05:48335776-48345395	2.00127	0.02575	Dihydrolipoyl dehydrogenase
PGSC0003DMG400028336	Chr_ST4.03ch05:165511-172874	2.00025	0.0255	Zinc finger protein

## Sheet: Downregulated
Gene_Name/ID	Locus	log2Foldchange	Pvalue	Gene_Description
PGSC0003DMG401010883	Chr_ST4.03ch06:5992669-5994150	-7.16864	0.01065	R2r3-myb transcription factor
PGSC0003DMG400025967	Chr_ST4.03ch01:70371570-70374619	-5.32226	0.00065	Pectinesterase
PGSC0003DMG400009706	Chr_ST4.03ch02:30257449-30259860	-5.29055	0.02565	Purine transporter
PGSC0003DMG400000110	Chr_ST4.03ch01:73470017-73472321	-5.06132	0.0082	Wax synthase
PGSC0003DMG402010883	Chr_ST4.03ch06:5965435-5966610	-5.02165	0.02215	MYB transcription factor MYB139
PGSC0003DMG400030483	Chr_ST4.03ch06:56577265-56577808	-4.44952	0.04145	Gene of unknown function
PGSC0003DMG400012355	Chr_ST4.03ch08:55383155-55384048	-4.37127	0.0218	Conserved gene of unknown function
PGSC0003DMG400012020	Chr_ST4.03ch03:39768603-39769328	-4.33548	0.00155	Pectin methlyesterase inhibitor protein 1
PGSC0003DMG400003936	Chr_ST4.03ch08:53122119-53127046	-4.19176	5e-05	Primary amine oxidase
PGSC0003DMG401016602	Chr_ST4.03ch09:60607802-60612056	-4.15909	0.03705	Tospovirus resistance protein C
PGSC0003DMG400000184	Chr_ST4.03ch01:72491748-72495021	-4.15107	0.0005	Ferric-chelate reductase
PGSC0003DMG400019671	Chr_ST4.03ch11:42256846-42257378	-4.13364	0.023	Glutaredoxin
PGSC0003DMG400031360	Chr_ST4.03ch10:51857268-51859786	-4.08298	0.0279	UDP-glucoronosyl/UDP-glucosyl transferase family protein
PGSC0003DMG400006700	Chr_ST4.03ch04:51812390-51814162	-4.0248	0.02995	Conserved gene of unknown function
PGSC0003DMG400023740	Chr_ST4.03ch10:57579726-57580160	-3.96456	0.04315	Gene of unknown function
PGSC0003DMG400022134	Chr_ST4.03ch07:56394719-56399938	-3.90369	0.02865	Salicylic acid-induced protein 19
PGSC0003DMG400017258	Chr_ST4.03ch09:55838034-55839307	-3.88227	0.00035	Photosystem II D2 protein
PGSC0003DMG400028535	Chr_ST4.03ch06:49794787-49797823	-3.86918	0.0071	Conserved gene of unknown function
PGSC0003DMG402000020	Chr_ST4.03ch01:71818481-71821156	-3.83902	0.04435	Conserved gene of unknown function
PGSC0003DMG400044366	Chr_ST4.03ch07:40425658-40426081	-3.78591	0.0004	Photosystem Q(B) protein
PGSC0003DMG400019293	Chr_ST4.03ch07:53586584-53589705	-3.77443	0.0046	NAC domain-containing protein
PGSC0003DMG401015205	Chr_ST4.03ch03:50457306-50460580	-3.75226	0.0116	TDR8 protein
PGSC0003DMG400002472	Chr_ST4.03ch01:50931877-50933338	-3.74358	0.0048	DNA-directed RNA polymerase subunit alpha
PGSC0003DMG400026148	Chr_ST4.03ch07:47887272-47889369	-3.72821	0.00545	USP family protein
PGSC0003DMG400008056	Chr_ST4.03ch11:41375286-41376376	-3.70436	0.0046	Gene of unknown function
PGSC0003DMG400010223	Chr_ST4.03ch02:32419588-32421499	-3.69335	0.00655	Phytophthora-inhibited protease 1
PGSC0003DMG400029705	Chr_ST4.03ch02:33745021-33746450	-3.67043	0.0331	Gene of unknown function
PGSC0003DMG400002824	Chr_ST4.03ch04:244970-247450	-3.66966	0.00515	NAC domain protein NAC2
PGSC0003DMG400017751	Chr_ST4.03ch12:55367628-55371917	-3.65363	0.0375	Purine transporter
PGSC0003DMG400012325	Chr_ST4.03ch08:55167882-55169716	-3.63727	0.0017	SP1L
PGSC0003DMG400022467	Chr_ST4.03ch01:75655272-75656109	-3.63178	0.04835	N-acetyltransferase
PGSC0003DMG400005744	Chr_ST4.03ch03:58422181-58424670	-3.62054	0.0087	RAB11F
PGSC0003DMG400016287	Chr_ST4.03ch06:39690027-39692855	-3.61889	0.03255	Desacetoxyvindoline 4-hydroxylase
PGSC0003DMG400009523	Chr_ST4.03ch04:27854830-27856647	-3.58882	0.04535	Retrotransposon protein
PGSC0003DMG400032107	Chr_ST4.03ch01:60887135-60895016	-3.57109	0.00035	Pyruvate, phosphate dikinase, chloroplastic
PGSC0003DMG400012019	Chr_ST4.03ch03:39761196-39762042	-3.55071	0.00595	DC1.2 homologue
PGSC0003DMG400016590	Chr_ST4.03ch04:53984386-53986069	-3.52683	0.00065	Stress enhanced protein 2
PGSC0003DMG400005335	Chr_ST4.03ch06:1174055-1180339	-3.51543	0.00075	Truncated NBS-LRR resistance protein
PGSC0003DMG400013828	Chr_ST4.03ch08:36918008-36924329	-3.4614	0.00395	Vacoular processing enzyme 1
PGSC0003DMG400004211	Chr_ST4.03ch01:53785742-53794560	-3.44033	0.00135	Photosystem Q(B) protein
PGSC0003DMG400008562	Chr_ST4.03ch12:1016822-1020255	-3.40305	0.03705	Glyoxalase II
PGSC0003DMG400024664	Chr_ST4.03ch03:55631875-55633324	-3.38999	0.0492	Conserved gene of unknown function
PGSC0003DMG402018962	Chr_ST4.03ch12:5418295-5425849	-3.37971	0.0423	Beta-amyrin synthase
PGSC0003DMG400008391	Chr_ST4.03ch10:53176674-53181319	-3.3469	0.0016	DNA-binding protein 4
PGSC0003DMG400013108	Chr_ST4.03ch07:41354133-41357585	-3.34571	0.00085	Metal transporter
PGSC0003DMG400035878	Chr_ST4.03ch12:52140694-52141828	-3.3264	0.0405	Fatty acid desaturase
PGSC0003DMG400033693	Chr_ST4.03ch03:48458584-48461113	-3.32187	0.0024	UPA16
PGSC0003DMG400030896	Chr_ST4.03ch07:4263684-4265199	-3.27765	0.00305	ATP binding protein
PGSC0003DMG400001338	Chr_ST4.03ch02:46075361-46076997	-3.26208	0.0107	Nam 14
PGSC0003DMG400031456	Chr_ST4.03ch03:17197665-17201379	-3.20022	0.04395	Proline transporter
PGSC0003DMG400023125	Chr_ST4.03ch07:31908969-31909654	-3.1932	0.01185	Conserved gene of unknown function
PGSC0003DMG400005372	Chr_ST4.03ch07:20447836-20448532	-3.18185	0.0031	Photosystem I P700 chlorophyll a apoprotein A1
PGSC0003DMG400020777	Chr_ST4.03ch06:8905804-8906833	-3.16633	0.00115	Gene of unknown function
PGSC0003DMG400008947	Chr_ST4.03ch09:2525883-2528377	-3.16112	0.00765	Desacetoxyvindoline 4-hydroxylase
PGSC0003DMG400003522	Chr_ST4.03ch02:40242371-40243903	-3.10391	0.0123	Galactinol synthase
PGSC0003DMG400023700	Chr_ST4.03ch10:57306083-57307830	-3.09649	0.0015	Conserved gene of unknown function
PGSC0003DMG400016812	Chr_ST4.03ch01:10631175-10633828	-3.08096	0.01505	AP2/ERF-domain protein
PGSC0003DMG400004030	Chr_ST4.03ch02:43586852-43589172	-3.07016	0.00325	Ubiquitin-protein ligase
PGSC0003DMG400001393	Chr_ST4.03ch02:46706586-46710386	-3.06866	0.00325	Amino acid permease
PGSC0003DMG400022255	Chr_ST4.03ch07:55971748-55976656	-3.06518	0.00855	Amino acid transporter
PGSC0003DMG400005904	Chr_ST4.03ch06:54538720-54540550	-3.06003	0.01305	Conserved gene of unknown function
PGSC0003DMG400008224	Chr_ST4.03ch08:35449626-35450329	-3.03828	0.01235	Glutaredoxin
PGSC0003DMG400017413	Chr_ST4.03ch07:43121564-43126165	-2.98735	0.01605	Phosphofructokinase
PGSC0003DMG400031495	Chr_ST4.03ch03:12415063-12415378	-2.97187	0.00205	Senescence-associated protein
PGSC0003DMG400027291	Chr_ST4.03ch04:10673942-10675658	-2.95405	0.0168	Zeatin O-glucosyltransferase
PGSC0003DMG400036067	Chr_ST4.03ch01:51066485-51070024	-2.91831	0.0131	Unknow protein
PGSC0003DMG400046276	Chr_ST4.03ch03:12483920-12484484	-2.90458	0.00625	Conserved gene of unknown function
PGSC0003DMG400019068	Chr_ST4.03ch00:21251053-21252901	-2.87912	0.00355	Sn-1 protein
PGSC0003DMG400008849	Chr_ST4.03ch09:2015091-2020514	-2.86528	0.00365	Monovalent cation
PGSC0003DMG402009879	Chr_ST4.03ch04:71104831-71107176	-2.85809	0.006	Zinc finger protein
PGSC0003DMG400033047	Chr_ST4.03ch06:51556779-51558723	-2.83911	0.04435	Nam 18
PGSC0003DMG400008751	Chr_ST4.03ch08:1409130-1415940	-2.83097	0.03985	Conserved gene of unknown function
PGSC0003DMG400019419	Chr_ST4.03ch10:6026371-6026727	-2.82754	0.00555	Cytochrome b6
PGSC0003DMG400008270	Chr_ST4.03ch10:43758087-43765955	-2.82552	0.01275	Brain protein
PGSC0003DMG400042313	Chr_ST4.03ch02:2123087-2124550	-2.8209	0.04335	Conserved gene of unknown function
PGSC0003DMG400028491	Chr_ST4.03ch06:50088723-50090478	-2.8209	0.0036	CBL-interacting protein kinase 6
PGSC0003DMG400015318	Chr_ST4.03ch12:609680-611652	-2.8177	0.006	Metallothionein
PGSC0003DMG400018892	Chr_ST4.03ch00:1321922-1324881	-2.7972	0.0088	Unknow protein
PGSC0003DMG400007683	Chr_ST4.03ch09:54234198-54239398	-2.78981	0.02055	Sulfate/bicarbonate/oxalate exchanger and transporter sat-1
PGSC0003DMG400046303	Chr_ST4.03ch01:50922608-50925485	-2.78349	0.00435	Photosystem II CP47 chlorophyll apoprotein
PGSC0003DMG400022492	Chr_ST4.03ch01:75777695-75778682	-2.77448	0.01925	Gibberellin receptor GID1
PGSC0003DMG400027964	Chr_ST4.03ch04:63248630-63249715	-2.74285	0.01075	ORF64c
PGSC0003DMG400015755	Chr_ST4.03ch05:49177057-49180082	-2.7427	0.00245	DnaJ isoform
PGSC0003DMG400022747	Chr_ST4.03ch08:53760655-53763319	-2.74237	0.00235	Green flesh protein
PGSC0003DMG400003429	Chr_ST4.03ch00:29450811-29453487	-2.73862	0.00735	Atypical receptor-like kinase 1
PGSC0003DMG400030397	Chr_ST4.03ch06:56314780-56316561	-2.73255	0.0045	Isoform MYB48-1 of Transcription factor MYB48
PGSC0003DMG400015960	Chr_ST4.03ch07:14163600-14164143	-2.71596	0.02365	Photosystem I P700 chlorophyll a apoprotein A1
PGSC0003DMG400012033	Chr_ST4.03ch08:15577016-15577346	-2.71381	0.0184	Photosystem I P700 chlorophyll a apoprotein
PGSC0003DMG400014401	Chr_ST4.03ch10:1407997-1412306	-2.7084	0.0234	Glycosyltransferase, CAZy family GT8
PGSC0003DMG400021365	Chr_ST4.03ch01:2798847-2803545	-2.68479	0.02265	YA1
PGSC0003DMG400019466	Chr_ST4.03ch11:5169667-5175284	-2.6734	0.04315	Hippocampus abundant transcript 1 protein
PGSC0003DMG400030557	Chr_ST4.03ch05:3872715-3876866	-2.66255	0.04785	Membrane associated ring finger 1,8
PGSC0003DMG400015464	Chr_ST4.03ch12:56939511-56943683	-2.66042	0.0112	Nicotiana tabacum wound inducive mRNA , complete cds
PGSC0003DMG400046546	Chr_ST4.03ch07:56085168-56088078	-2.63817	0.02875	Tir-nbs resistance protein
PGSC0003DMG400011747	Chr_ST4.03ch07:41452934-41456033	-2.62847	0.0105	Metal transporter
PGSC0003DMG400011093	Chr_ST4.03ch10:53966681-53970167	-2.61338	0.01775	Zinc finger family protein
PGSC0003DMG400033037	Chr_ST4.03ch06:51874727-51876278	-2.60212	0.00775	Ribulose bisphosphate carboxylase large chain
PGSC0003DMG400008372	Chr_ST4.03ch10:59221788-59222708	-2.5983	0.01175	VQ motif family protein
PGSC0003DMG400020498	Chr_ST4.03ch08:1170323-1175722	-2.59389	0.01795	Inositol-1,4,5-triphosphate-5-phosphatase
PGSC0003DMG400003688	Chr_ST4.03ch04:69899471-69900702	-2.58853	0.0068	ST225
PGSC0003DMG400011891	Chr_ST4.03ch01:8651669-8653716	-2.58541	0.00525	NAC domain protein
PGSC0003DMG400001809	Chr_ST4.03ch01:67682759-67686262	-2.57447	0.00405	Xyloglucan endotransglucosylase-hydrolase XTH5
PGSC0003DMG400007631	Chr_ST4.03ch08:37889562-37890987	-2.56535	0.0292	Histidine decarboxylase
PGSC0003DMG400030361	Chr_ST4.03ch06:57242334-57245635	-2.56128	0.01035	Cys-3-His zinc finger protein
PGSC0003DMG400010227	Chr_ST4.03ch02:32447476-32452186	-2.55457	0.0047	Alpha galactosidase
PGSC0003DMG401024988	Chr_ST4.03ch02:43434744-43438223	-2.55096	0.01445	Flavonol synthase
PGSC0003DMG400017713	Chr_ST4.03ch04:63058474-63061948	-2.55019	0.03105	LRR receptor-like serine/threonine-protein kinase
PGSC0003DMG400004712	Chr_ST4.03ch12:60323420-60325610	-2.54235	0.0337	Fringe
PGSC0003DMG400019881	Chr_ST4.03ch10:5779666-5782434	-2.5399	0.0311	JAR1
PGSC0003DMG400031518	Chr_ST4.03ch09:60068136-60070098	-2.53861	0.04	Conserved gene of unknown function
PGSC0003DMG400030199	Chr_ST4.03ch02:26902017-26902872	-2.5348	0.0316	Conserved gene of unknown function
PGSC0003DMG400027965	Chr_ST4.03ch04:63243826-63244737	-2.52268	0.02415	ORF64c
PGSC0003DMG400003193	Chr_ST4.03ch07:576168-579087	-2.5178	0.0373	Conserved gene of unknown function
PGSC0003DMG400013696	Chr_ST4.03ch05:43351037-43352901	-2.51716	0.0116	Cytochrome P450
PGSC0003DMG400031131	Chr_ST4.03ch01:67069144-67077316	-2.5148	0.0115	Conserved gene of unknown function
PGSC0003DMG400030181	Chr_ST4.03ch04:6651609-6655774	-2.50999	0.00565	Esterase/lipase/thioesterase family protein
PGSC0003DMG400002036	Chr_ST4.03ch12:55781846-55785928	-2.50672	0.0281	Conserved gene of unknown function
PGSC0003DMG400024428	Chr_ST4.03ch03:12502416-12506797	-2.50644	0.0171	Conserved gene of unknown function
PGSC0003DMG400019326	Chr_ST4.03ch09:47922616-47936286	-2.5051	0.0042	Protein AFR
PGSC0003DMG401011339	Chr_ST4.03ch01:57856953-57862908	-2.50182	0.00755	NAD(P)H-quinone oxidoreductase chain 4, chloroplastic
PGSC0003DMG400030533	Chr_ST4.03ch05:3392763-3395330	-2.49771	0.00455	Wall-associated kinase
PGSC0003DMG400005029	Chr_ST4.03ch12:53721319-53721672	-2.49757	0.03085	Gene of unknown function
PGSC0003DMG400028617	Chr_ST4.03ch12:50035367-50041955	-2.49633	0.00865	Conserved gene of unknown function
PGSC0003DMG400021738	Chr_ST4.03ch08:34346249-34356038	-2.48656	0.0078	UDP-glucosyltransferase 74F2
PGSC0003DMG400044276	Chr_ST4.03ch03:12586567-12587840	-2.47557	0.00875	RRNA intron-encoded homing endonuclease
PGSC0003DMG400039021	Chr_ST4.03ch01:51060894-51064103	-2.46124	0.0073	Conserved gene of unknown function
PGSC0003DMG400029994	Chr_ST4.03ch11:37002627-37008710	-2.45311	0.02335	Conserved gene of unknown function
PGSC0003DMG400003305	Chr_ST4.03ch04:67552158-67554063	-2.43594	0.01425	Cytochrome P450
PGSC0003DMG400004617	Chr_ST4.03ch12:59963537-59965495	-2.43037	0.0066	Invertase inhibitor
PGSC0003DMG400025042	Chr_ST4.03ch10:1973246-1974764	-2.42518	0.02095	Copper ion binding protein
PGSC0003DMG400003340	Chr_ST4.03ch04:69013308-69015351	-2.41691	0.036	P450 mono-oxygenase
PGSC0003DMG400019605	Chr_ST4.03ch06:38202046-38214377	-2.41032	0.0162	Pyruvate kinase family protein
PGSC0003DMG400021557	Chr_ST4.03ch09:5305750-5306340	-2.39912	0.0175	Gene of unknown function
PGSC0003DMG400019241	Chr_ST4.03ch07:53821004-53827414	-2.39662	0.0212	Conserved gene of unknown function
PGSC0003DMG400035478	Chr_ST4.03ch04:57957875-57958898	-2.38162	0.0179	Conserved gene of unknown function
PGSC0003DMG400011379	Chr_ST4.03ch09:52042231-52051222	-2.37374	0.00865	Glutaredoxin
PGSC0003DMG400014662	Chr_ST4.03ch01:88336793-88341542	-2.37264	0.01565	RWP-RK domain-containing protein
PGSC0003DMG400022555	Chr_ST4.03ch03:3422164-3424585	-2.37074	0.019	Ubiquitin carrier protein
PGSC0003DMG400003091	Chr_ST4.03ch02:30597159-30600716	-2.3592	0.03815	Leucoanthocyanidin dioxygenase
PGSC0003DMG400003868	Chr_ST4.03ch09:4946790-4951876	-2.35222	0.0057	Amino acid binding protein
PGSC0003DMG400005560	Chr_ST4.03ch09:24775653-24776561	-2.33918	0.0452	Transcription factor
PGSC0003DMG400012329	Chr_ST4.03ch08:55113009-55117955	-2.33856	0.0129	BEL14 protein
PGSC0003DMG400018614	Chr_ST4.03ch05:10344270-10349358	-2.33749	0.0089	Conserved gene of unknown function
PGSC0003DMG400001179	Chr_ST4.03ch02:24751549-24758595	-2.33348	0.01205	Carboxylesterase
PGSC0003DMG400026433	Chr_ST4.03ch09:59404801-59409103	-2.33155	0.04595	ATP binding protein
PGSC0003DMG400018435	Chr_ST4.03ch05:4707939-4709908	-2.32913	0.01095	NAC domain protein NAC2
PGSC0003DMG400003663	Chr_ST4.03ch02:38995521-39000603	-2.32631	0.0206	Conserved gene of unknown function
PGSC0003DMG400007972	Chr_ST4.03ch04:68244329-68248224	-2.32419	0.00705	ABA 8'-hydroxylase CYP707A2
PGSC0003DMG400003607	Chr_ST4.03ch02:40191559-40194096	-2.31999	0.00935	Jasmonate O-methyltransferase
PGSC0003DMG400025860	Chr_ST4.03ch01:83914614-83916464	-2.3116	0.0097	Conserved gene of unknown function
PGSC0003DMG400036004	Chr_ST4.03ch12:52155823-52156939	-2.31142	0.0468	Fatty acid desaturase
PGSC0003DMG400024275	Chr_ST4.03ch12:5872646-5877990	-2.308	0.00945	Gamma aminobutyrate transaminase isoform3
PGSC0003DMG400031271	Chr_ST4.03ch05:5067834-5069682	-2.30627	0.01205	AAA ATPase
PGSC0003DMG400012664	Chr_ST4.03ch02:16875917-16882893	-2.30296	0.0454	Multidrug resistance pump
PGSC0003DMG400019526	Chr_ST4.03ch03:55869332-55870654	-2.30145	0.0353	Zinc finger protein
PGSC0003DMG400014210	Chr_ST4.03ch03:57385088-57386521	-2.29475	0.0207	DnaJ protein
PGSC0003DMG400018922	Chr_ST4.03ch08:45856648-45858089	-2.29016	0.04985	F-box/kelch-repeat protein SKIP25
PGSC0003DMG400008354	Chr_ST4.03ch10:59124702-59126516	-2.28482	0.00865	Conserved gene of unknown function
PGSC0003DMG400021963	Chr_ST4.03ch04:61912823-61915149	-2.28279	0.04795	Gene of unknown function
PGSC0003DMG400001144	Chr_ST4.03ch11:41907233-41911479	-2.28053	0.01105	Cytochrome P450 92B1
PGSC0003DMG400002169	Chr_ST4.03ch09:1014778-1016102	-2.27439	0.04825	Glutathione-S-transferase
PGSC0003DMG400022260	Chr_ST4.03ch07:55930830-55933633	-2.27406	0.0088	BTB/POZ domain-containing protein
PGSC0003DMG400025862	Chr_ST4.03ch01:83976472-83978215	-2.26668	0.00695	UDP-glucose
PGSC0003DMG400017281	Chr_ST4.03ch07:50666476-50669792	-2.26656	0.0135	CYP72A57
PGSC0003DMG400028819	Chr_ST4.03ch12:6099175-6103364	-2.25215	0.02605	RING-H2 finger protein ATL3J
PGSC0003DMG400002804	Chr_ST4.03ch01:78074526-78076466	-2.24765	0.02705	USP
PGSC0003DMG401011095	Chr_ST4.03ch10:53942908-53952046	-2.24538	0.01415	Undecaprenyl pyrophosphate synthetase
PGSC0003DMG402013333	Chr_ST4.03ch11:802467-807054	-2.23533	0.04225	Tyrosine-protein phosphatase
PGSC0003DMG400023218	Chr_ST4.03ch00:22575897-22579255	-2.23433	0.02735	C2 domain-containing protein
PGSC0003DMG400030335	Chr_ST4.03ch06:56853664-56856912	-2.21503	0.0234	Conserved gene of unknown function
PGSC0003DMG400001846	Chr_ST4.03ch08:50209451-50214316	-2.20899	0.02015	Purine permease
PGSC0003DMG400031742	Chr_ST4.03ch03:47860238-47862426	-2.19091	0.0088	UPA16
PGSC0003DMG400026081	Chr_ST4.03ch06:46408469-46411013	-2.18953	0.0167	C2H2L domain class transcription factor
PGSC0003DMG400017518	Chr_ST4.03ch08:49492042-49494006	-2.18012	0.01365	Zinc-binding protein
PGSC0003DMG400011334	Chr_ST4.03ch01:57725519-57726582	-2.17524	0.0289	Phylloplanin
PGSC0003DMG400020246	Chr_ST4.03ch02:48099853-48103073	-2.17494	0.017	Amino acid binding protein
PGSC0003DMG400019077	Chr_ST4.03ch08:53010748-53015606	-2.17494	0.01795	Primary amine oxidase
PGSC0003DMG400028068	Chr_ST4.03ch01:7164783-7166297	-2.17097	0.02	Conserved gene of unknown function
PGSC0003DMG400031314	Chr_ST4.03ch06:47019192-47028012	-2.16864	0.0401	BHLH transcription factor MYC4
PGSC0003DMG400034813	Chr_ST4.03ch03:12668974-12673113	-2.16582	0.0334	RRNA intron-encoded homing endonuclease
PGSC0003DMG400016764	Chr_ST4.03ch06:45283767-45289724	-2.13741	0.03515	Conserved gene of unknown function
PGSC0003DMG400023365	Chr_ST4.03ch05:51319127-51320774	-2.13626	0.01665	Flowering locus T protein
PGSC0003DMG400014087	Chr_ST4.03ch01:9515991-9516483	-2.13357	0.0314	Gene of unknown function
PGSC0003DMG400001855	Chr_ST4.03ch08:50592098-50595681	-2.13259	0.012	Beta-amylase PCT-BMYI
PGSC0003DMG400008287	Chr_ST4.03ch02:29880059-29884002	-2.13119	0.01035	Urease accessory protein G
PGSC0003DMG400024700	Chr_ST4.03ch01:77154383-77156174	-2.12936	0.02585	ATIDD4-DOMAIN 4
PGSC0003DMG400002999	Chr_ST4.03ch11:43384828-43386709	-2.12796	0.0344	Conserved gene of unknown function
PGSC0003DMG400006863	Chr_ST4.03ch01:65740697-65747725	-2.11354	0.04495	YA3
PGSC0003DMG400022743	Chr_ST4.03ch08:54054248-54056429	-2.11263	0.0238	Cytochrome P450
PGSC0003DMG401012256	Chr_ST4.03ch08:56338048-56342206	-2.11181	0.02185	Transcription factor
PGSC0003DMG400033928	Chr_ST4.03ch03:20629712-20634561	-2.11154	0.0263	Peptidase S41 family protein
PGSC0003DMG401031741	Chr_ST4.03ch03:47825165-47826980	-2.11016	0.01215	UPA16
PGSC0003DMG400019772	Chr_ST4.03ch06:42067996-42070060	-2.10112	0.02015	Neryl diphosphate synthase 1
PGSC0003DMG402026315	Chr_ST4.03ch08:2161546-2167596	-2.09528	0.0131	Ring finger protein
PGSC0003DMG400023721	Chr_ST4.03ch10:57668455-57671751	-2.08728	0.03805	Remorin
PGSC0003DMG400032136	Chr_ST4.03ch01:1465982-1469402	-2.08472	0.0451	Conserved gene of unknown function
PGSC0003DMG400000615	Chr_ST4.03ch03:56543496-56544650	-2.0668	0.0156	Conserved gene of unknown function
PGSC0003DMG400016129	Chr_ST4.03ch11:2230686-2233629	-2.06054	0.0368	ATP binding protein
PGSC0003DMG400030472	Chr_ST4.03ch06:57680110-57681571	-2.0557	0.02335	TSI1
PGSC0003DMG400005871	Chr_ST4.03ch08:5850772-5857918	-2.0518	0.02205	NIN 2
PGSC0003DMG400007093	Chr_ST4.03ch07:52393461-52399588	-2.05123	0.0381	Conserved gene of unknown function
PGSC0003DMG400015536	Chr_ST4.03ch11:45304490-45306368	-2.03929	0.0278	MYB1-2
PGSC0003DMG400006111	Chr_ST4.03ch09:55395120-55398310	-2.02216	0.02845	Phosphatidate cytidylyltransferase
PGSC0003DMG400000001	Chr_ST4.03ch01:71266899-71269534	-2.01414	0.02465	Adenosine 3'-phospho 5'-phosphosulfate transporter
PGSC0003DMG400008552	Chr_ST4.03ch12:55214377-55215629	-2.01342	0.0157	Conserved gene of unknown function
PGSC0003DMG400016006	Chr_ST4.03ch05:47324478-47325451	-2.00368	0.02815	Pti4
PGSC0003DMG400022058	Chr_ST4.03ch11:33594240-33597586	-2.00124	0.0428	DNA binding protein
