# Supplementary material for: Agro-physiological and transcriptome profiling reveal key genes associated with potato tuberization under different nitrogen regimes in aeroponics
Source: PLoS One. 2025 Mar 28;20(3):e0320313. doi: 10.1371/journal.pone.0320313 (PMC11952238; doi:10.1371/journal.pone.0320313)
Supplement: S1 File — Suppl. Excel sheet S1. DEGs in Kufri Jyoti for High N vs Low N (Tuber tissue). Suppl. Excel sheet S2. DEGs in Kufri Pukhraj for High N vs Low N (Tuber tissue). Suppl. Excel sheet S3. DEGs in Kufri Jyoti for High N vs Low N (Leaf tissue). Suppl. Excel sheet S4. DEGs in Kufri Pukhraj for High N vs Low N (Leaf tissue). Suppl. Excel sheet S5. Gene Ontology (GO) in Kufri Jyoti for High N vs Low N (Tuber tissue). Suppl. Excel sheet S6. Gene Ontology (GO) in Kufri Pukhraj for High N vs Low N (Tuber tissue). Suppl. Excel sheet S7. Gene Ontology (GO) in Kufri Jyoti for High N vs Low N (Leaf tissue). Suppl. Excel sheet S8. Gene Ontology (GO) in Kufri Pukhraj for High N vs Low N (Leaf tissue). Suppl. Excel sheet S9. KEGG pathways in Kufri Jyoti for High N vs Low N (Tuber tissue). Suppl. Excel sheet S10. KEGG pathways in Kufri Pukhraj for High N vs Low N (Tuber tissue). Suppl. Excel sheet S11. KEGG pathways in Kufri Jyoti for High N vs Low N (Leaf tissue). Suppl. Excel sheet S12. KEGG pathways in Kufri Pukhraj for High N vs Low N (Leaf tissue). Suppl. Excel sheet S13. DEGs in Kufri Pukhraj vs Kufri Jyoti under Low N (Tuber tissue). Suppl. Excel sheet S14. DEGs in Kufri Pukhraj vs Kufri Jyoti under High N (Tuber tissue). Suppl. Excel sheet S15. DEGs in Kufri Pukhraj vs Kufri Jyoti under Low N (Leaf tissue). Suppl. Excel sheet S16. DEGs in Kufri Pukhraj vs Kufri Jyoti under High N (Leaf tissue). Suppl. Fig. S17. Venn diagrams showing common genes (up-regulated and down-regulated) between tuber and leaf tissues of Kufri Jyoti and Kufri Pukhraj. Suppl. Table S18. RNA-seq data summary and reference mapping with the Potato genome. Suppl. Table S19. DEGs summary in high N vs. low N. Suppl. Table S20. GO annotation summary in high N vs. low N. Suppl. Table S21. KEGG Annotation Statistics of DEG in high N vs. low N. Suppl. Table S22. KEGG Pathway classification of DEG in high N vs. low N. Suppl. Table S23. Validation of selected genes through RT-qPCR analysis in high N vs. low N. (ZIP) [file pone.0320313.s001.zip › Suppl. files_updated_20-2-25/Suppl. Excel sheet S5_Jyoti_HN vs. LN_Tuber_GO.xlsx]

## Sheet: Inf
Suppl. Excel sheet S5. Gene Ontology (GO) in Kufri Jyoti for High N vs Low N (Tuber tissue)

## Sheet: Downregulated
GeneID	GO.Accession	GO.term.name	GO.domain
PGSC0003DMG400028099	GO:0005634	nucleus	cellular_component
PGSC0003DMG400028622	GO:0016787	hydrolase activity	molecular_function
PGSC0003DMG401028822	GO:0009157	deoxyribonucleoside monophosphate biosynthetic process	biological_process
PGSC0003DMG401028822	GO:0016740	transferase activity	molecular_function
PGSC0003DMG401028822	GO:0000166	nucleotide binding	molecular_function
PGSC0003DMG401028822	GO:0005524	ATP binding	molecular_function
PGSC0003DMG401028822	GO:0016301	kinase activity	molecular_function
PGSC0003DMG401028822	GO:0016310	phosphorylation	biological_process
PGSC0003DMG401028822	GO:0004797	thymidine kinase activity	molecular_function
PGSC0003DMG401028822	GO:0071897	DNA biosynthetic process	biological_process
PGSC0003DMG400029048	GO:0003824	catalytic activity	molecular_function
PGSC0003DMG400029106	GO:0005634	nucleus	cellular_component
PGSC0003DMG400029106	GO:0046982	protein heterodimerization activity	molecular_function
PGSC0003DMG400029519	GO:0005694	chromosome	cellular_component
PGSC0003DMG400029519	GO:0003677	DNA binding	molecular_function
PGSC0003DMG400029519	GO:0005634	nucleus	cellular_component
PGSC0003DMG400029519	GO:0006334	nucleosome assembly	biological_process
PGSC0003DMG400029519	GO:0000786	nucleosome	cellular_component
PGSC0003DMG400029561	GO:0005840	ribosome	cellular_component
PGSC0003DMG400029561	GO:0005622	intracellular	cellular_component
PGSC0003DMG400029561	GO:0003735	structural constituent of ribosome	molecular_function
PGSC0003DMG400029561	GO:0006412	translation	biological_process
PGSC0003DMG400029794	GO:0016020	membrane	cellular_component
PGSC0003DMG400029794	GO:0016021	integral component of membrane	cellular_component
PGSC0003DMG400029964	GO:0016020	membrane	cellular_component
PGSC0003DMG400029964	GO:0016021	integral component of membrane	cellular_component
PGSC0003DMG400029964	GO:0005509	calcium ion binding	molecular_function
PGSC0003DMG400029964	GO:0005576	extracellular region	cellular_component
PGSC0003DMG400029964	GO:0016042	lipid catabolic process	biological_process
PGSC0003DMG400029964	GO:0006644	phospholipid metabolic process	biological_process
PGSC0003DMG400029964	GO:0004623	phospholipase A2 activity	molecular_function
PGSC0003DMG400029964	GO:0050482	arachidonic acid secretion	biological_process
PGSC0003DMG400029964	GO:0005794	Golgi apparatus	cellular_component
PGSC0003DMG400030362	GO:0055114	oxidation-reduction process	biological_process
PGSC0003DMG400030362	GO:0016491	oxidoreductase activity	molecular_function
PGSC0003DMG400030362	GO:0046872	metal ion binding	molecular_function
PGSC0003DMG400030810	GO:0005794	Golgi apparatus	cellular_component
PGSC0003DMG400030810	GO:0001666	response to hypoxia	biological_process
PGSC0003DMG400030810	GO:0009505	plant-type cell wall	cellular_component
PGSC0003DMG400031168	GO:0019901	protein kinase binding	molecular_function
PGSC0003DMG400031168	GO:0000079	regulation of cyclin-dependent protein serine/threonine kinase activity	biological_process
PGSC0003DMG400031240	GO:0016740	transferase activity	molecular_function
PGSC0003DMG400031240	GO:0000166	nucleotide binding	molecular_function
PGSC0003DMG400031240	GO:0005524	ATP binding	molecular_function
PGSC0003DMG403005720	GO:0000187	activation of MAPK activity	biological_process
PGSC0003DMG403005720	GO:0000165	MAPK cascade	biological_process
PGSC0003DMG403005720	GO:0000166	nucleotide binding	molecular_function
PGSC0003DMG403005720	GO:0004672	protein kinase activity	molecular_function
PGSC0003DMG403005720	GO:0004674	protein serine/threonine kinase activity	molecular_function
PGSC0003DMG403005720	GO:0005524	ATP binding	molecular_function
PGSC0003DMG403005720	GO:0016301	kinase activity	molecular_function
PGSC0003DMG403005720	GO:0006468	protein phosphorylation	biological_process
PGSC0003DMG403005720	GO:0016310	phosphorylation	biological_process
PGSC0003DMG403005720	GO:0004708	MAP kinase kinase activity	molecular_function
PGSC0003DMG403005720	GO:0007112	male meiosis cytokinesis	biological_process
PGSC0003DMG403005720	GO:0010311	lateral root formation	biological_process
PGSC0003DMG403005720	GO:0009524	phragmoplast	cellular_component
PGSC0003DMG400005750	GO:0016020	membrane	cellular_component
PGSC0003DMG400005750	GO:0016021	integral component of membrane	cellular_component
PGSC0003DMG400005750	GO:0055085	transmembrane transport	biological_process
PGSC0003DMG400005750	GO:0009734	auxin-activated signaling pathway	biological_process
PGSC0003DMG400005901	GO:0016787	hydrolase activity	molecular_function
PGSC0003DMG400005901	GO:0004190	aspartic-type endopeptidase activity	molecular_function
PGSC0003DMG400005901	GO:0008233	peptidase activity	molecular_function
PGSC0003DMG400005901	GO:0006508	proteolysis	biological_process
PGSC0003DMG400031778	GO:0005694	chromosome	cellular_component
PGSC0003DMG400031778	GO:0003677	DNA binding	molecular_function
PGSC0003DMG400031778	GO:0005634	nucleus	cellular_component
PGSC0003DMG400031778	GO:0046982	protein heterodimerization activity	molecular_function
PGSC0003DMG400031778	GO:0000786	nucleosome	cellular_component
PGSC0003DMG400031778	GO:0010369	chromocenter	cellular_component
PGSC0003DMG400031863	GO:0003779	actin binding	molecular_function
PGSC0003DMG400032133	GO:0016787	hydrolase activity	molecular_function
PGSC0003DMG400032133	GO:0005975	carbohydrate metabolic process	biological_process
PGSC0003DMG400032133	GO:0004553	hydrolase activity, hydrolyzing O-glycosyl compounds	molecular_function
PGSC0003DMG400032133	GO:0016020	membrane	cellular_component
PGSC0003DMG400032133	GO:0016021	integral component of membrane	cellular_component
PGSC0003DMG400032133	GO:0005886	plasma membrane	cellular_component
PGSC0003DMG400032133	GO:0046658	anchored component of plasma membrane	cellular_component
PGSC0003DMG400006179	GO:0016020	membrane	cellular_component
PGSC0003DMG400006179	GO:0016021	integral component of membrane	cellular_component
PGSC0003DMG400006294	GO:0005488	binding	molecular_function
PGSC0003DMG401006333	GO:0005694	chromosome	cellular_component
PGSC0003DMG401006333	GO:0003677	DNA binding	molecular_function
PGSC0003DMG401006333	GO:0005634	nucleus	cellular_component
PGSC0003DMG401006333	GO:0046982	protein heterodimerization activity	molecular_function
PGSC0003DMG401006333	GO:0000786	nucleosome	cellular_component
PGSC0003DMG401006333	GO:0010369	chromocenter	cellular_component
PGSC0003DMG400006461	GO:0016788	hydrolase activity, acting on ester bonds	molecular_function
PGSC0003DMG400006881	GO:0006995	cellular response to nitrogen starvation	biological_process
PGSC0003DMG400006881	GO:0003723	RNA binding	molecular_function
PGSC0003DMG400006881	GO:0008168	methyltransferase activity	molecular_function
PGSC0003DMG400006881	GO:0006396	RNA processing	biological_process
PGSC0003DMG400006881	GO:0008173	RNA methyltransferase activity	molecular_function
PGSC0003DMG400006881	GO:0001510	RNA methylation	biological_process
PGSC0003DMG400016892	GO:0016020	membrane	cellular_component
PGSC0003DMG400016892	GO:0016021	integral component of membrane	cellular_component
PGSC0003DMG400016906	GO:0003700	DNA-binding transcription factor activity	molecular_function
PGSC0003DMG400016906	GO:0006355	regulation of transcription, DNA-templated	biological_process
PGSC0003DMG400016921	GO:0005694	chromosome	cellular_component
PGSC0003DMG400016921	GO:0003677	DNA binding	molecular_function
PGSC0003DMG400016921	GO:0005634	nucleus	cellular_component
PGSC0003DMG400016921	GO:0046982	protein heterodimerization activity	molecular_function
PGSC0003DMG400016921	GO:0000786	nucleosome	cellular_component
PGSC0003DMG400007159	GO:0005694	chromosome	cellular_component
PGSC0003DMG400007159	GO:0003677	DNA binding	molecular_function
PGSC0003DMG400007159	GO:0005634	nucleus	cellular_component
PGSC0003DMG400007159	GO:0046982	protein heterodimerization activity	molecular_function
PGSC0003DMG400007159	GO:0000786	nucleosome	cellular_component
PGSC0003DMG400017152	GO:0016311	dephosphorylation	biological_process
PGSC0003DMG400017152	GO:0003993	acid phosphatase activity	molecular_function
PGSC0003DMG400007288	GO:0000166	nucleotide binding	molecular_function
PGSC0003DMG400007288	GO:0005525	GTP binding	molecular_function
PGSC0003DMG400007288	GO:0005622	intracellular	cellular_component
PGSC0003DMG400007288	GO:0015031	protein transport	biological_process
PGSC0003DMG400007288	GO:0005794	Golgi apparatus	cellular_component
PGSC0003DMG400007288	GO:0005783	endoplasmic reticulum	cellular_component
PGSC0003DMG400007288	GO:0006886	intracellular protein transport	biological_process
PGSC0003DMG400007288	GO:0016192	vesicle-mediated transport	biological_process
PGSC0003DMG400007291	GO:0000166	nucleotide binding	molecular_function
PGSC0003DMG400007291	GO:0005524	ATP binding	molecular_function
PGSC0003DMG400007291	GO:0008017	microtubule binding	molecular_function
PGSC0003DMG400007291	GO:0003777	microtubule motor activity	molecular_function
PGSC0003DMG400007291	GO:0007018	microtubule-based movement	biological_process
PGSC0003DMG400007291	GO:0003774	motor activity	molecular_function
PGSC0003DMG400007291	GO:0005515	protein binding	molecular_function
PGSC0003DMG400017539	GO:0016020	membrane	cellular_component
PGSC0003DMG400017539	GO:0016021	integral component of membrane	cellular_component
PGSC0003DMG400007800	GO:0016747	transferase activity, transferring acyl groups other than amino-acyl groups	molecular_function
PGSC0003DMG400017753	GO:0019904	protein domain specific binding	molecular_function
PGSC0003DMG400007994	GO:0003677	DNA binding	molecular_function
PGSC0003DMG400008000	GO:0004067	asparaginase activity	molecular_function
PGSC0003DMG400008000	GO:0016787	hydrolase activity	molecular_function
PGSC0003DMG402017902	GO:0016020	membrane	cellular_component
PGSC0003DMG402017902	GO:0016021	integral component of membrane	cellular_component
PGSC0003DMG402017902	GO:0005452	inorganic anion exchanger activity	molecular_function
PGSC0003DMG402017902	GO:0006820	anion transport	biological_process
PGSC0003DMG402017902	GO:0015698	inorganic anion transport	biological_process
PGSC0003DMG402017902	GO:0005886	plasma membrane	cellular_component
PGSC0003DMG400008182	GO:0016020	membrane	cellular_component
PGSC0003DMG400008182	GO:0016021	integral component of membrane	cellular_component
PGSC0003DMG400008224	GO:0009055	electron transfer activity	molecular_function
PGSC0003DMG400008224	GO:0022900	electron transport chain	biological_process
PGSC0003DMG400008224	GO:0055114	oxidation-reduction process	biological_process
PGSC0003DMG400008224	GO:0005623	cell	cellular_component
PGSC0003DMG400008224	GO:0015035	protein disulfide oxidoreductase activity	molecular_function
PGSC0003DMG400008224	GO:0045454	cell redox homeostasis	biological_process
PGSC0003DMG400008308	GO:0003677	DNA binding	molecular_function
PGSC0003DMG400008308	GO:0005634	nucleus	cellular_component
PGSC0003DMG400008308	GO:0000166	nucleotide binding	molecular_function
PGSC0003DMG400008308	GO:0005524	ATP binding	molecular_function
PGSC0003DMG400008308	GO:0004386	helicase activity	molecular_function
PGSC0003DMG400008308	GO:0016787	hydrolase activity	molecular_function
PGSC0003DMG400008308	GO:0006260	DNA replication	biological_process
PGSC0003DMG400008308	GO:0006270	DNA replication initiation	biological_process
PGSC0003DMG400008308	GO:0042555	MCM complex	cellular_component
PGSC0003DMG400008308	GO:0000347	THO complex	cellular_component
PGSC0003DMG400008381	GO:0016020	membrane	cellular_component
PGSC0003DMG400008381	GO:0016021	integral component of membrane	cellular_component
PGSC0003DMG400018505	GO:0008250	oligosaccharyltransferase complex	cellular_component
PGSC0003DMG400018505	GO:0016740	transferase activity	molecular_function
PGSC0003DMG400018505	GO:0016020	membrane	cellular_component
PGSC0003DMG400018505	GO:0016021	integral component of membrane	cellular_component
PGSC0003DMG400018505	GO:0005783	endoplasmic reticulum	cellular_component
PGSC0003DMG400018505	GO:0005789	endoplasmic reticulum membrane	cellular_component
PGSC0003DMG400018505	GO:0006486	protein glycosylation	biological_process
PGSC0003DMG400018505	GO:0004579	dolichyl-diphosphooligosaccharide-protein glycotransferase activity	molecular_function
PGSC0003DMG400008876	GO:0003677	DNA binding	molecular_function
PGSC0003DMG400008876	GO:0005634	nucleus	cellular_component
PGSC0003DMG400008876	GO:0006260	DNA replication	biological_process
PGSC0003DMG400008876	GO:0006281	DNA repair	biological_process
PGSC0003DMG400008876	GO:0006310	DNA recombination	biological_process
PGSC0003DMG400008980	GO:0004190	aspartic-type endopeptidase activity	molecular_function
PGSC0003DMG400008980	GO:0006508	proteolysis	biological_process
PGSC0003DMG400019511	GO:0006108	malate metabolic process	biological_process
PGSC0003DMG400019511	GO:0055114	oxidation-reduction process	biological_process
PGSC0003DMG400019511	GO:0003824	catalytic activity	molecular_function
PGSC0003DMG400019511	GO:0005975	carbohydrate metabolic process	biological_process
PGSC0003DMG400019511	GO:0016491	oxidoreductase activity	molecular_function
PGSC0003DMG400019511	GO:0016616	oxidoreductase activity, acting on the CH-OH group of donors, NAD or NADP as acceptor	molecular_function
PGSC0003DMG400019511	GO:0006099	tricarboxylic acid cycle	biological_process
PGSC0003DMG400019511	GO:0030060	L-malate dehydrogenase activity	molecular_function
PGSC0003DMG400019511	GO:0016615	malate dehydrogenase activity	molecular_function
PGSC0003DMG400009421	GO:0015991	ATP hydrolysis coupled proton transport	biological_process
PGSC0003DMG400009421	GO:0033180	proton-transporting V-type ATPase, V1 domain	cellular_component
PGSC0003DMG400009421	GO:0046961	proton-transporting ATPase activity, rotational mechanism	molecular_function
PGSC0003DMG400009421	GO:0034220	ion transmembrane transport	biological_process
PGSC0003DMG400009421	GO:0006811	ion transport	biological_process
PGSC0003DMG400009421	GO:0015992	proton transport	biological_process
PGSC0003DMG400009421	GO:0005773	vacuole	cellular_component
PGSC0003DMG400009421	GO:0005774	vacuolar membrane	cellular_component
PGSC0003DMG400009421	GO:0005794	Golgi apparatus	cellular_component
PGSC0003DMG400009421	GO:0005886	plasma membrane	cellular_component
PGSC0003DMG400009617	GO:0005515	protein binding	molecular_function
PGSC0003DMG400019882	GO:0016740	transferase activity	molecular_function
PGSC0003DMG400019882	GO:0008152	metabolic process	biological_process
PGSC0003DMG400019882	GO:0016757	transferase activity, transferring glycosyl groups	molecular_function
PGSC0003DMG400019882	GO:0016758	transferase activity, transferring hexosyl groups	molecular_function
PGSC0003DMG400020136	GO:1902358	sulfate transmembrane transport	biological_process
PGSC0003DMG400020136	GO:0008271	secondary active sulfate transmembrane transporter activity	molecular_function
PGSC0003DMG400020136	GO:0016020	membrane	cellular_component
PGSC0003DMG400020136	GO:0016021	integral component of membrane	cellular_component
PGSC0003DMG400020136	GO:0009507	chloroplast	cellular_component
PGSC0003DMG400020136	GO:0055085	transmembrane transport	biological_process
PGSC0003DMG400020136	GO:0015116	sulfate transmembrane transporter activity	molecular_function
PGSC0003DMG400020136	GO:0008272	sulfate transport	biological_process
PGSC0003DMG400020253	GO:0055114	oxidation-reduction process	biological_process
PGSC0003DMG400020253	GO:0016491	oxidoreductase activity	molecular_function
PGSC0003DMG400020253	GO:0006260	DNA replication	biological_process
PGSC0003DMG400020253	GO:0007275	multicellular organism development	biological_process
PGSC0003DMG400020253	GO:0009263	deoxyribonucleotide biosynthetic process	biological_process
PGSC0003DMG400020253	GO:0012501	programmed cell death	biological_process
PGSC0003DMG400020253	GO:0051726	regulation of cell cycle	biological_process
PGSC0003DMG400010009	GO:0007094	mitotic spindle assembly checkpoint	biological_process
PGSC0003DMG400010049	GO:0016020	membrane	cellular_component
PGSC0003DMG400010049	GO:0016021	integral component of membrane	cellular_component
PGSC0003DMG400010049	GO:0042803	protein homodimerization activity	molecular_function
PGSC0003DMG400010049	GO:0005768	endosome	cellular_component
PGSC0003DMG400010049	GO:0005794	Golgi apparatus	cellular_component
PGSC0003DMG400010049	GO:0005802	trans-Golgi network	cellular_component
PGSC0003DMG400010049	GO:0005886	plasma membrane	cellular_component
PGSC0003DMG400010050	GO:0006560	proline metabolic process	biological_process
PGSC0003DMG400010050	GO:0016491	oxidoreductase activity	molecular_function
PGSC0003DMG400010050	GO:0055114	oxidation-reduction process	biological_process
PGSC0003DMG400010050	GO:0004657	proline dehydrogenase activity	molecular_function
PGSC0003DMG400010050	GO:0006562	proline catabolic process	biological_process
PGSC0003DMG400011189	GO:0016747	transferase activity, transferring acyl groups other than amino-acyl groups	molecular_function
PGSC0003DMG400010388	GO:0046983	protein dimerization activity	molecular_function
PGSC0003DMG400020649	GO:1902600	proton transmembrane transport	biological_process
PGSC0003DMG400020649	GO:0022900	electron transport chain	biological_process
PGSC0003DMG400020649	GO:0005743	mitochondrial inner membrane	cellular_component
PGSC0003DMG400020649	GO:0008121	ubiquinol-cytochrome-c reductase activity	molecular_function
PGSC0003DMG400020649	GO:0070469	respiratory chain	cellular_component
PGSC0003DMG400020649	GO:0016020	membrane	cellular_component
PGSC0003DMG400020649	GO:0055114	oxidation-reduction process	biological_process
PGSC0003DMG400020649	GO:0005739	mitochondrion	cellular_component
PGSC0003DMG400011287	GO:0008725	DNA-3-methyladenine glycosylase activity	molecular_function
PGSC0003DMG400011287	GO:0003824	catalytic activity	molecular_function
PGSC0003DMG400011287	GO:0006281	DNA repair	biological_process
PGSC0003DMG400011287	GO:0006284	base-excision repair	biological_process
PGSC0003DMG400011323	GO:0009627	systemic acquired resistance	biological_process
PGSC0003DMG400011323	GO:0005504	fatty acid binding	molecular_function
PGSC0003DMG400011332	GO:0006281	DNA repair	biological_process
PGSC0003DMG400011332	GO:0009506	plasmodesma	cellular_component
PGSC0003DMG400011332	GO:0005488	binding	molecular_function
PGSC0003DMG400010870	GO:0048281	inflorescence morphogenesis	biological_process
PGSC0003DMG400010870	GO:0045792	negative regulation of cell size	biological_process
PGSC0003DMG400010870	GO:0003677	DNA binding	molecular_function
PGSC0003DMG400010870	GO:0006355	regulation of transcription, DNA-templated	biological_process
PGSC0003DMG400010870	GO:0005634	nucleus	cellular_component
PGSC0003DMG400010870	GO:0006351	transcription, DNA-templated	biological_process
PGSC0003DMG400010870	GO:0009965	leaf morphogenesis	biological_process
PGSC0003DMG400010870	GO:0010200	response to chitin	biological_process
PGSC0003DMG400021106	GO:0005634	nucleus	cellular_component
PGSC0003DMG400021106	GO:0005829	cytosol	cellular_component
PGSC0003DMG400021106	GO:0005886	plasma membrane	cellular_component
PGSC0003DMG400021113	GO:0055114	oxidation-reduction process	biological_process
PGSC0003DMG400021113	GO:0016020	membrane	cellular_component
PGSC0003DMG400021113	GO:0016021	integral component of membrane	cellular_component
PGSC0003DMG400021113	GO:0016491	oxidoreductase activity	molecular_function
PGSC0003DMG400021113	GO:0005506	iron ion binding	molecular_function
PGSC0003DMG400021113	GO:0008610	lipid biosynthetic process	biological_process
PGSC0003DMG400011088	GO:0000166	nucleotide binding	molecular_function
PGSC0003DMG400011088	GO:0003924	GTPase activity	molecular_function
PGSC0003DMG400011088	GO:0005525	GTP binding	molecular_function
PGSC0003DMG400011088	GO:0005737	cytoplasm	cellular_component
PGSC0003DMG400011088	GO:0005200	structural constituent of cytoskeleton	molecular_function
PGSC0003DMG400011088	GO:0007010	cytoskeleton organization	biological_process
PGSC0003DMG400011088	GO:0007017	microtubule-based process	biological_process
PGSC0003DMG400011088	GO:0005874	microtubule	cellular_component
PGSC0003DMG400011088	GO:0005856	cytoskeleton	cellular_component
PGSC0003DMG400011451	GO:0016020	membrane	cellular_component
PGSC0003DMG400011451	GO:0016021	integral component of membrane	cellular_component
PGSC0003DMG400011451	GO:0006811	ion transport	biological_process
PGSC0003DMG400011451	GO:0005783	endoplasmic reticulum	cellular_component
PGSC0003DMG400011451	GO:0005262	calcium channel activity	molecular_function
PGSC0003DMG400011451	GO:0032469	endoplasmic reticulum calcium ion homeostasis	biological_process
PGSC0003DMG400011451	GO:0070588	calcium ion transmembrane transport	biological_process
PGSC0003DMG400011451	GO:0030176	integral component of endoplasmic reticulum membrane	cellular_component
PGSC0003DMG400021517	GO:0006952	defense response	biological_process
PGSC0003DMG400021517	GO:0005576	extracellular region	cellular_component
PGSC0003DMG400021517	GO:0005618	cell wall	cellular_component
PGSC0003DMG400022502	GO:0046080	dUTP metabolic process	biological_process
PGSC0003DMG400022502	GO:0004170	dUTP diphosphatase activity	molecular_function
PGSC0003DMG400022608	GO:0016740	transferase activity	molecular_function
PGSC0003DMG400022608	GO:0016020	membrane	cellular_component
PGSC0003DMG400022608	GO:0016021	integral component of membrane	cellular_component
PGSC0003DMG400022608	GO:0016757	transferase activity, transferring glycosyl groups	molecular_function
PGSC0003DMG400021877	GO:0006073	cellular glucan metabolic process	biological_process
PGSC0003DMG400021877	GO:0016798	hydrolase activity, acting on glycosyl bonds	molecular_function
PGSC0003DMG400021877	GO:0016740	transferase activity	molecular_function
PGSC0003DMG400021877	GO:0016787	hydrolase activity	molecular_function
PGSC0003DMG400021877	GO:0005975	carbohydrate metabolic process	biological_process
PGSC0003DMG400021877	GO:0008152	metabolic process	biological_process
PGSC0003DMG400021877	GO:0071555	cell wall organization	biological_process
PGSC0003DMG400021877	GO:0005576	extracellular region	cellular_component
PGSC0003DMG400021877	GO:0004553	hydrolase activity, hydrolyzing O-glycosyl compounds	molecular_function
PGSC0003DMG400021877	GO:0005618	cell wall	cellular_component
PGSC0003DMG400021877	GO:0048046	apoplast	cellular_component
PGSC0003DMG400021877	GO:0016762	xyloglucan:xyloglucosyl transferase activity	molecular_function
PGSC0003DMG400021877	GO:0010411	xyloglucan metabolic process	biological_process
PGSC0003DMG400021877	GO:0042546	cell wall biogenesis	biological_process
PGSC0003DMG400022836	GO:0005694	chromosome	cellular_component
PGSC0003DMG400022836	GO:0003677	DNA binding	molecular_function
PGSC0003DMG400022836	GO:0005634	nucleus	cellular_component
PGSC0003DMG400022836	GO:0046982	protein heterodimerization activity	molecular_function
PGSC0003DMG400022836	GO:0000786	nucleosome	cellular_component
PGSC0003DMG400022836	GO:0010369	chromocenter	cellular_component
PGSC0003DMG400022200	GO:0000166	nucleotide binding	molecular_function
PGSC0003DMG400022200	GO:0003924	GTPase activity	molecular_function
PGSC0003DMG400022200	GO:0005525	GTP binding	molecular_function
PGSC0003DMG400022200	GO:0005737	cytoplasm	cellular_component
PGSC0003DMG400022200	GO:0007017	microtubule-based process	biological_process
PGSC0003DMG400022200	GO:0005874	microtubule	cellular_component
PGSC0003DMG400022234	GO:0016020	membrane	cellular_component
PGSC0003DMG400022234	GO:0016021	integral component of membrane	cellular_component
PGSC0003DMG400022234	GO:0009506	plasmodesma	cellular_component
PGSC0003DMG400000270	GO:0032259	methylation	biological_process
PGSC0003DMG400000270	GO:0008168	methyltransferase activity	molecular_function
PGSC0003DMG400000270	GO:0008171	O-methyltransferase activity	molecular_function
PGSC0003DMG400000272	GO:0003700	DNA-binding transcription factor activity	molecular_function
PGSC0003DMG400000272	GO:0003677	DNA binding	molecular_function
PGSC0003DMG400000272	GO:0006355	regulation of transcription, DNA-templated	biological_process
PGSC0003DMG400000272	GO:0016602	CCAAT-binding factor complex	cellular_component
PGSC0003DMG400000296	GO:0006679	glucosylceramide biosynthetic process	biological_process
PGSC0003DMG400000296	GO:0016020	membrane	cellular_component
PGSC0003DMG400000296	GO:0016021	integral component of membrane	cellular_component
PGSC0003DMG400000296	GO:0016757	transferase activity, transferring glycosyl groups	molecular_function
PGSC0003DMG400000304	GO:0000166	nucleotide binding	molecular_function
PGSC0003DMG400000304	GO:0016020	membrane	cellular_component
PGSC0003DMG400000304	GO:0003924	GTPase activity	molecular_function
PGSC0003DMG400000304	GO:0005525	GTP binding	molecular_function
PGSC0003DMG400000304	GO:0005622	intracellular	cellular_component
PGSC0003DMG400000304	GO:0007264	small GTPase mediated signal transduction	biological_process
PGSC0003DMG400000348	GO:0016020	membrane	cellular_component
PGSC0003DMG400000348	GO:0016021	integral component of membrane	cellular_component
PGSC0003DMG400000348	GO:0006302	double-strand break repair	biological_process
PGSC0003DMG400000348	GO:0009553	embryo sac development	biological_process
PGSC0003DMG400000348	GO:0009555	pollen development	biological_process
PGSC0003DMG400000348	GO:0010212	response to ionizing radiation	biological_process
PGSC0003DMG400000348	GO:0005634	nucleus	cellular_component
PGSC0003DMG400022386	GO:0008270	zinc ion binding	molecular_function
PGSC0003DMG400022386	GO:0016787	hydrolase activity	molecular_function
PGSC0003DMG400022386	GO:0016810	hydrolase activity, acting on carbon-nitrogen (but not peptide) bonds	molecular_function
PGSC0003DMG400022386	GO:0004038	allantoinase activity	molecular_function
PGSC0003DMG400022386	GO:0050897	cobalt ion binding	molecular_function
PGSC0003DMG400022386	GO:0000256	allantoin catabolic process	biological_process
PGSC0003DMG400022386	GO:0006995	cellular response to nitrogen starvation	biological_process
PGSC0003DMG400022386	GO:0006145	purine nucleobase catabolic process	biological_process
PGSC0003DMG400022386	GO:0010136	ureide catabolic process	biological_process
PGSC0003DMG400022386	GO:0005783	endoplasmic reticulum	cellular_component
PGSC0003DMG400000417	GO:0046872	metal ion binding	molecular_function
PGSC0003DMG400000417	GO:0055114	oxidation-reduction process	biological_process
PGSC0003DMG400000417	GO:0016491	oxidoreductase activity	molecular_function
PGSC0003DMG400000417	GO:0004784	superoxide dismutase activity	molecular_function
PGSC0003DMG400000417	GO:0006801	superoxide metabolic process	biological_process
PGSC0003DMG400000417	GO:0019430	removal of superoxide radicals	biological_process
PGSC0003DMG400000420	GO:0005694	chromosome	cellular_component
PGSC0003DMG400000420	GO:0003677	DNA binding	molecular_function
PGSC0003DMG400000420	GO:0005634	nucleus	cellular_component
PGSC0003DMG400000420	GO:0046982	protein heterodimerization activity	molecular_function
PGSC0003DMG400000420	GO:0000786	nucleosome	cellular_component
PGSC0003DMG400023170	GO:0016020	membrane	cellular_component
PGSC0003DMG400023170	GO:0016021	integral component of membrane	cellular_component
PGSC0003DMG400000443	GO:0016020	membrane	cellular_component
PGSC0003DMG400000443	GO:0016021	integral component of membrane	cellular_component
PGSC0003DMG400023322	GO:0000166	nucleotide binding	molecular_function
PGSC0003DMG400023322	GO:0005524	ATP binding	molecular_function
PGSC0003DMG400023322	GO:0016020	membrane	cellular_component
PGSC0003DMG400023322	GO:0016021	integral component of membrane	cellular_component
PGSC0003DMG400023322	GO:0016887	ATPase activity	molecular_function
PGSC0003DMG400023364	GO:0016020	membrane	cellular_component
PGSC0003DMG400023364	GO:0016021	integral component of membrane	cellular_component
PGSC0003DMG400000653	GO:0004668	protein-arginine deiminase activity	molecular_function
PGSC0003DMG400000653	GO:0047632	agmatine deiminase activity	molecular_function
PGSC0003DMG400000653	GO:0009446	putrescine biosynthetic process	biological_process
PGSC0003DMG400000733	GO:0061025	membrane fusion	biological_process
PGSC0003DMG400000733	GO:0016020	membrane	cellular_component
PGSC0003DMG400000733	GO:0016021	integral component of membrane	cellular_component
PGSC0003DMG400000733	GO:0005622	intracellular	cellular_component
PGSC0003DMG400000733	GO:0006886	intracellular protein transport	biological_process
PGSC0003DMG400000733	GO:0016192	vesicle-mediated transport	biological_process
PGSC0003DMG400000733	GO:0005484	SNAP receptor activity	molecular_function
PGSC0003DMG400023523	GO:0005694	chromosome	cellular_component
PGSC0003DMG400023523	GO:0003677	DNA binding	molecular_function
PGSC0003DMG400023523	GO:0005634	nucleus	cellular_component
PGSC0003DMG400023523	GO:0006334	nucleosome assembly	biological_process
PGSC0003DMG400023523	GO:0046982	protein heterodimerization activity	molecular_function
PGSC0003DMG400023523	GO:0000786	nucleosome	cellular_component
PGSC0003DMG402023533	GO:0005634	nucleus	cellular_component
PGSC0003DMG402023533	GO:0006260	DNA replication	biological_process
PGSC0003DMG400000811	GO:0003700	DNA-binding transcription factor activity	molecular_function
PGSC0003DMG400000811	GO:0003677	DNA binding	molecular_function
PGSC0003DMG400000811	GO:0006355	regulation of transcription, DNA-templated	biological_process
PGSC0003DMG400000811	GO:0005634	nucleus	cellular_component
PGSC0003DMG400000811	GO:0006351	transcription, DNA-templated	biological_process
PGSC0003DMG400023590	GO:0019904	protein domain specific binding	molecular_function
PGSC0003DMG402023603	GO:0010466	negative regulation of peptidase activity	biological_process
PGSC0003DMG402023603	GO:0030414	peptidase inhibitor activity	molecular_function
PGSC0003DMG402023603	GO:0010951	negative regulation of endopeptidase activity	biological_process
PGSC0003DMG402023603	GO:0004869	cysteine-type endopeptidase inhibitor activity	molecular_function
PGSC0003DMG400023673	GO:1904659	glucose transmembrane transport	biological_process
PGSC0003DMG400023680	GO:0016020	membrane	cellular_component
PGSC0003DMG400023680	GO:0016021	integral component of membrane	cellular_component
PGSC0003DMG400023741	GO:0016020	membrane	cellular_component
PGSC0003DMG400023741	GO:0016021	integral component of membrane	cellular_component
PGSC0003DMG400001119	GO:0005694	chromosome	cellular_component
PGSC0003DMG400001119	GO:0003677	DNA binding	molecular_function
PGSC0003DMG400001119	GO:0005634	nucleus	cellular_component
PGSC0003DMG400001119	GO:0046982	protein heterodimerization activity	molecular_function
PGSC0003DMG400001119	GO:0000786	nucleosome	cellular_component
PGSC0003DMG400001320	GO:0000166	nucleotide binding	molecular_function
PGSC0003DMG400001320	GO:0003924	GTPase activity	molecular_function
PGSC0003DMG400001320	GO:0005525	GTP binding	molecular_function
PGSC0003DMG400001320	GO:0005737	cytoplasm	cellular_component
PGSC0003DMG400001320	GO:0005200	structural constituent of cytoskeleton	molecular_function
PGSC0003DMG400001320	GO:0007010	cytoskeleton organization	biological_process
PGSC0003DMG400001320	GO:0007017	microtubule-based process	biological_process
PGSC0003DMG400001320	GO:0005874	microtubule	cellular_component
PGSC0003DMG400001320	GO:0005856	cytoskeleton	cellular_component
PGSC0003DMG400024029	GO:0005694	chromosome	cellular_component
PGSC0003DMG400024029	GO:0003677	DNA binding	molecular_function
PGSC0003DMG400024029	GO:0005634	nucleus	cellular_component
PGSC0003DMG400024029	GO:0046982	protein heterodimerization activity	molecular_function
PGSC0003DMG400024029	GO:0000786	nucleosome	cellular_component
PGSC0003DMG400001418	GO:0046983	protein dimerization activity	molecular_function
PGSC0003DMG400024060	GO:0006073	cellular glucan metabolic process	biological_process
PGSC0003DMG400024060	GO:0016798	hydrolase activity, acting on glycosyl bonds	molecular_function
PGSC0003DMG400024060	GO:0016740	transferase activity	molecular_function
PGSC0003DMG400024060	GO:0016787	hydrolase activity	molecular_function
PGSC0003DMG400024060	GO:0005975	carbohydrate metabolic process	biological_process
PGSC0003DMG400024060	GO:0008152	metabolic process	biological_process
PGSC0003DMG400024060	GO:0071555	cell wall organization	biological_process
PGSC0003DMG400024060	GO:0005576	extracellular region	cellular_component
PGSC0003DMG400024060	GO:0004553	hydrolase activity, hydrolyzing O-glycosyl compounds	molecular_function
PGSC0003DMG400024060	GO:0005618	cell wall	cellular_component
PGSC0003DMG400024060	GO:0048046	apoplast	cellular_component
PGSC0003DMG400024060	GO:0016762	xyloglucan:xyloglucosyl transferase activity	molecular_function
PGSC0003DMG400024060	GO:0010411	xyloglucan metabolic process	biological_process
PGSC0003DMG400024060	GO:0042546	cell wall biogenesis	biological_process
PGSC0003DMG400001437	GO:0009055	electron transfer activity	molecular_function
PGSC0003DMG400001437	GO:0022900	electron transport chain	biological_process
PGSC0003DMG400001460	GO:0007165	signal transduction	biological_process
PGSC0003DMG400024120	GO:0016020	membrane	cellular_component
PGSC0003DMG400024120	GO:0016021	integral component of membrane	cellular_component
PGSC0003DMG400024120	GO:0022857	transmembrane transporter activity	molecular_function
PGSC0003DMG400024120	GO:0055085	transmembrane transport	biological_process
PGSC0003DMG400001523	GO:0005634	nucleus	cellular_component
PGSC0003DMG400024274	GO:0055114	oxidation-reduction process	biological_process
PGSC0003DMG400024274	GO:0016020	membrane	cellular_component
PGSC0003DMG400024274	GO:0016021	integral component of membrane	cellular_component
PGSC0003DMG400024274	GO:0004497	monooxygenase activity	molecular_function
PGSC0003DMG400024274	GO:0016491	oxidoreductase activity	molecular_function
PGSC0003DMG400024274	GO:0046872	metal ion binding	molecular_function
PGSC0003DMG400024274	GO:0020037	heme binding	molecular_function
PGSC0003DMG400024274	GO:0005506	iron ion binding	molecular_function
PGSC0003DMG400024274	GO:0016705	oxidoreductase activity, acting on paired donors, with incorporation or reduction of molecular oxygen	molecular_function
PGSC0003DMG400001876	GO:0016020	membrane	cellular_component
PGSC0003DMG400001876	GO:0016021	integral component of membrane	cellular_component
PGSC0003DMG400024528	GO:0046983	protein dimerization activity	molecular_function
PGSC0003DMG400012436	GO:0003700	DNA-binding transcription factor activity	molecular_function
PGSC0003DMG400012436	GO:0003677	DNA binding	molecular_function
PGSC0003DMG400012436	GO:0006355	regulation of transcription, DNA-templated	biological_process
PGSC0003DMG400012440	GO:0008152	metabolic process	biological_process
PGSC0003DMG400012440	GO:0003824	catalytic activity	molecular_function
PGSC0003DMG400002090	GO:0016020	membrane	cellular_component
PGSC0003DMG400002090	GO:0016021	integral component of membrane	cellular_component
PGSC0003DMG400024627	GO:0016866	intramolecular transferase activity	molecular_function
PGSC0003DMG400024627	GO:0030244	cellulose biosynthetic process	biological_process
PGSC0003DMG400024627	GO:0071669	plant-type cell wall organization or biogenesis	biological_process
PGSC0003DMG400012567	GO:0008289	lipid binding	molecular_function
PGSC0003DMG400012567	GO:0006869	lipid transport	biological_process
PGSC0003DMG400012607	GO:0003677	DNA binding	molecular_function
PGSC0003DMG400012607	GO:0006355	regulation of transcription, DNA-templated	biological_process
PGSC0003DMG400012607	GO:0005634	nucleus	cellular_component
PGSC0003DMG400012607	GO:0006351	transcription, DNA-templated	biological_process
PGSC0003DMG400024748	GO:0000792	heterochromatin	cellular_component
PGSC0003DMG400024748	GO:0005694	chromosome	cellular_component
PGSC0003DMG400024748	GO:0003677	DNA binding	molecular_function
PGSC0003DMG400024748	GO:0005634	nucleus	cellular_component
PGSC0003DMG400024748	GO:0046982	protein heterodimerization activity	molecular_function
PGSC0003DMG400024748	GO:0000786	nucleosome	cellular_component
PGSC0003DMG400024748	GO:0003682	chromatin binding	molecular_function
PGSC0003DMG400024748	GO:0005730	nucleolus	cellular_component
PGSC0003DMG400012630	GO:0005515	protein binding	molecular_function
PGSC0003DMG400024818	GO:0016020	membrane	cellular_component
PGSC0003DMG400024818	GO:0016021	integral component of membrane	cellular_component
PGSC0003DMG400024818	GO:0051119	sugar transmembrane transporter activity	molecular_function
PGSC0003DMG400024818	GO:0008643	carbohydrate transport	biological_process
PGSC0003DMG400024818	GO:0034219	carbohydrate transmembrane transport	biological_process
PGSC0003DMG400024818	GO:0005886	plasma membrane	cellular_component
PGSC0003DMG400002535	GO:0016020	membrane	cellular_component
PGSC0003DMG400002535	GO:0016021	integral component of membrane	cellular_component
PGSC0003DMG400002535	GO:0005886	plasma membrane	cellular_component
PGSC0003DMG400024874	GO:0005739	mitochondrion	cellular_component
PGSC0003DMG400012763	GO:0055114	oxidation-reduction process	biological_process
PGSC0003DMG400012763	GO:0016020	membrane	cellular_component
PGSC0003DMG400012763	GO:0016021	integral component of membrane	cellular_component
PGSC0003DMG400012763	GO:0016491	oxidoreductase activity	molecular_function
PGSC0003DMG400012763	GO:0005506	iron ion binding	molecular_function
PGSC0003DMG400012763	GO:0008610	lipid biosynthetic process	biological_process
PGSC0003DMG400024955	GO:0005874	microtubule	cellular_component
PGSC0003DMG400024955	GO:0008017	microtubule binding	molecular_function
PGSC0003DMG400024955	GO:0005515	protein binding	molecular_function
PGSC0003DMG400025012	GO:0005694	chromosome	cellular_component
PGSC0003DMG400025012	GO:0003677	DNA binding	molecular_function
PGSC0003DMG400025012	GO:0005634	nucleus	cellular_component
PGSC0003DMG400025012	GO:0046982	protein heterodimerization activity	molecular_function
PGSC0003DMG400025012	GO:0000786	nucleosome	cellular_component
PGSC0003DMG400025148	GO:0005874	microtubule	cellular_component
PGSC0003DMG400025148	GO:0032147	activation of protein kinase activity	biological_process
PGSC0003DMG400025148	GO:0060236	regulation of mitotic spindle organization	biological_process
PGSC0003DMG400025148	GO:0005819	spindle	cellular_component
PGSC0003DMG400003009	GO:0008152	metabolic process	biological_process
PGSC0003DMG400003009	GO:0016787	hydrolase activity	molecular_function
PGSC0003DMG400025158	GO:0055114	oxidation-reduction process	biological_process
PGSC0003DMG400025158	GO:0102895	colneleate synthase activity	molecular_function
PGSC0003DMG400025158	GO:0016829	lyase activity	molecular_function
PGSC0003DMG400025158	GO:0046872	metal ion binding	molecular_function
PGSC0003DMG400025158	GO:0020037	heme binding	molecular_function
PGSC0003DMG400025158	GO:0004497	monooxygenase activity	molecular_function
PGSC0003DMG400025158	GO:0005506	iron ion binding	molecular_function
PGSC0003DMG400025158	GO:0016705	oxidoreductase activity, acting on paired donors, with incorporation or reduction of molecular oxygen	molecular_function
PGSC0003DMG400003022	GO:0008152	metabolic process	biological_process
PGSC0003DMG400003022	GO:0000287	magnesium ion binding	molecular_function
PGSC0003DMG400003022	GO:0046872	metal ion binding	molecular_function
PGSC0003DMG400003022	GO:0010333	terpene synthase activity	molecular_function
PGSC0003DMG400003022	GO:0016829	lyase activity	molecular_function
PGSC0003DMG400013198	GO:0004672	protein kinase activity	molecular_function
PGSC0003DMG400013198	GO:0005524	ATP binding	molecular_function
PGSC0003DMG400013198	GO:0006468	protein phosphorylation	biological_process
PGSC0003DMG400013198	GO:0016020	membrane	cellular_component
PGSC0003DMG400013198	GO:0016021	integral component of membrane	cellular_component
PGSC0003DMG400013198	GO:0005618	cell wall	cellular_component
PGSC0003DMG400013198	GO:0005886	plasma membrane	cellular_component
PGSC0003DMG400013198	GO:0009505	plant-type cell wall	cellular_component
PGSC0003DMG400013198	GO:0009506	plasmodesma	cellular_component
PGSC0003DMG400013198	GO:0005515	protein binding	molecular_function
PGSC0003DMG400025217	GO:0009349	riboflavin synthase complex	cellular_component
PGSC0003DMG400025217	GO:0016740	transferase activity	molecular_function
PGSC0003DMG400025217	GO:0009231	riboflavin biosynthetic process	biological_process
PGSC0003DMG400025217	GO:0000906	6,7-dimethyl-8-ribityllumazine synthase activity	molecular_function
PGSC0003DMG400013265	GO:0005525	GTP binding	molecular_function
PGSC0003DMG400013265	GO:0006897	endocytosis	biological_process
PGSC0003DMG400013265	GO:0032956	regulation of actin cytoskeleton organization	biological_process
PGSC0003DMG400013265	GO:0051260	protein homooligomerization	biological_process
PGSC0003DMG400013265	GO:0005737	cytoplasm	cellular_component
PGSC0003DMG400013265	GO:0005886	plasma membrane	cellular_component
PGSC0003DMG400013265	GO:0009506	plasmodesma	cellular_component
PGSC0003DMG400013265	GO:0016020	membrane	cellular_component
PGSC0003DMG400013265	GO:0043231	intracellular membrane-bounded organelle	cellular_component
PGSC0003DMG400025246	GO:0005694	chromosome	cellular_component
PGSC0003DMG400025246	GO:0003677	DNA binding	molecular_function
PGSC0003DMG400025246	GO:0005634	nucleus	cellular_component
PGSC0003DMG400025246	GO:0046982	protein heterodimerization activity	molecular_function
PGSC0003DMG400025246	GO:0000786	nucleosome	cellular_component
PGSC0003DMG400025246	GO:0010369	chromocenter	cellular_component
PGSC0003DMG400025304	GO:0003677	DNA binding	molecular_function
PGSC0003DMG400025304	GO:0005634	nucleus	cellular_component
PGSC0003DMG400025330	GO:0016740	transferase activity	molecular_function
PGSC0003DMG400025330	GO:0000166	nucleotide binding	molecular_function
PGSC0003DMG400025330	GO:0004672	protein kinase activity	molecular_function
PGSC0003DMG400025330	GO:0004674	protein serine/threonine kinase activity	molecular_function
PGSC0003DMG400025330	GO:0005524	ATP binding	molecular_function
PGSC0003DMG400025330	GO:0016301	kinase activity	molecular_function
PGSC0003DMG400025330	GO:0006468	protein phosphorylation	biological_process
PGSC0003DMG400025330	GO:0016310	phosphorylation	biological_process
PGSC0003DMG400025330	GO:0016020	membrane	cellular_component
PGSC0003DMG400025330	GO:0016021	integral component of membrane	cellular_component
PGSC0003DMG400013436	GO:0005694	chromosome	cellular_component
PGSC0003DMG400013436	GO:0003677	DNA binding	molecular_function
PGSC0003DMG400013436	GO:0005634	nucleus	cellular_component
PGSC0003DMG400013436	GO:0046982	protein heterodimerization activity	molecular_function
PGSC0003DMG400013436	GO:0000786	nucleosome	cellular_component
PGSC0003DMG400013454	GO:0000166	nucleotide binding	molecular_function
PGSC0003DMG400013454	GO:0005524	ATP binding	molecular_function
PGSC0003DMG400013454	GO:0008017	microtubule binding	molecular_function
PGSC0003DMG400013454	GO:0003777	microtubule motor activity	molecular_function
PGSC0003DMG400013454	GO:0007018	microtubule-based movement	biological_process
PGSC0003DMG400013454	GO:0003774	motor activity	molecular_function
PGSC0003DMG400013457	GO:0016020	membrane	cellular_component
PGSC0003DMG400013457	GO:0016021	integral component of membrane	cellular_component
PGSC0003DMG400013457	GO:0006886	intracellular protein transport	biological_process
PGSC0003DMG400013457	GO:0005741	mitochondrial outer membrane	cellular_component
PGSC0003DMG400025461	GO:0000166	nucleotide binding	molecular_function
PGSC0003DMG400025461	GO:0004672	protein kinase activity	molecular_function
PGSC0003DMG400025461	GO:0004674	protein serine/threonine kinase activity	molecular_function
PGSC0003DMG400025461	GO:0005524	ATP binding	molecular_function
PGSC0003DMG400025461	GO:0006468	protein phosphorylation	biological_process
PGSC0003DMG400025461	GO:0007049	cell cycle	biological_process
PGSC0003DMG400013556	GO:0016853	isomerase activity	molecular_function
PGSC0003DMG400013556	GO:0005576	extracellular region	cellular_component
PGSC0003DMG400013556	GO:0048046	apoplast	cellular_component
PGSC0003DMG400025587	GO:0005524	ATP binding	molecular_function
PGSC0003DMG400025587	GO:0003824	catalytic activity	molecular_function
PGSC0003DMG403013782	GO:0003677	DNA binding	molecular_function
PGSC0003DMG403013782	GO:0005634	nucleus	cellular_component
PGSC0003DMG403013782	GO:0006260	DNA replication	biological_process
PGSC0003DMG403013782	GO:0003676	nucleic acid binding	molecular_function
PGSC0003DMG403013782	GO:0006281	DNA repair	biological_process
PGSC0003DMG403013782	GO:0006310	DNA recombination	biological_process
PGSC0003DMG400003932	GO:0006281	DNA repair	biological_process
PGSC0003DMG400003932	GO:0003904	deoxyribodipyrimidine photo-lyase activity	molecular_function
PGSC0003DMG400003932	GO:0009650	UV protection	biological_process
PGSC0003DMG400003932	GO:0000719	photoreactive repair	biological_process
PGSC0003DMG400003932	GO:0003913	DNA photolyase activity	molecular_function
PGSC0003DMG400003932	GO:0071949	FAD binding	molecular_function
PGSC0003DMG400003986	GO:0016020	membrane	cellular_component
PGSC0003DMG400003986	GO:0016021	integral component of membrane	cellular_component
PGSC0003DMG400003986	GO:0022857	transmembrane transporter activity	molecular_function
PGSC0003DMG400003986	GO:0055085	transmembrane transport	biological_process
PGSC0003DMG400004109	GO:0009831	plant-type cell wall modification involved in multidimensional cell growth	biological_process
PGSC0003DMG400004109	GO:0006073	cellular glucan metabolic process	biological_process
PGSC0003DMG400004109	GO:0016798	hydrolase activity, acting on glycosyl bonds	molecular_function
PGSC0003DMG400004109	GO:0005887	integral component of plasma membrane	cellular_component
PGSC0003DMG400004109	GO:0016740	transferase activity	molecular_function
PGSC0003DMG400004109	GO:0016787	hydrolase activity	molecular_function
PGSC0003DMG400004109	GO:0005975	carbohydrate metabolic process	biological_process
PGSC0003DMG400004109	GO:0008152	metabolic process	biological_process
PGSC0003DMG400004109	GO:0071555	cell wall organization	biological_process
PGSC0003DMG400004109	GO:0005576	extracellular region	cellular_component
PGSC0003DMG400004109	GO:0004553	hydrolase activity, hydrolyzing O-glycosyl compounds	molecular_function
PGSC0003DMG400004109	GO:0005618	cell wall	cellular_component
PGSC0003DMG400004109	GO:0048046	apoplast	cellular_component
PGSC0003DMG400004109	GO:0016762	xyloglucan:xyloglucosyl transferase activity	molecular_function
PGSC0003DMG400004109	GO:0010411	xyloglucan metabolic process	biological_process
PGSC0003DMG400004109	GO:0042546	cell wall biogenesis	biological_process
PGSC0003DMG400004124	GO:0005840	ribosome	cellular_component
PGSC0003DMG400004124	GO:0003735	structural constituent of ribosome	molecular_function
PGSC0003DMG400004124	GO:0006412	translation	biological_process
PGSC0003DMG400004124	GO:0030529	intracellular ribonucleoprotein complex	cellular_component
PGSC0003DMG400026243	GO:0016020	membrane	cellular_component
PGSC0003DMG400026243	GO:0016021	integral component of membrane	cellular_component
PGSC0003DMG400026243	GO:0071522	ureidoglycine aminohydrolase activity	molecular_function
PGSC0003DMG400026243	GO:0000256	allantoin catabolic process	biological_process
PGSC0003DMG400026243	GO:0006145	purine nucleobase catabolic process	biological_process
PGSC0003DMG400026243	GO:0010136	ureide catabolic process	biological_process
PGSC0003DMG400026251	GO:0004672	protein kinase activity	molecular_function
PGSC0003DMG400026251	GO:0005524	ATP binding	molecular_function
PGSC0003DMG400026251	GO:0006468	protein phosphorylation	biological_process
PGSC0003DMG400026251	GO:0004674	protein serine/threonine kinase activity	molecular_function
PGSC0003DMG400026251	GO:0046777	protein autophosphorylation	biological_process
PGSC0003DMG400026274	GO:0009055	electron transfer activity	molecular_function
PGSC0003DMG400026274	GO:0022900	electron transport chain	biological_process
PGSC0003DMG400004317	GO:0016020	membrane	cellular_component
PGSC0003DMG400004317	GO:0016021	integral component of membrane	cellular_component
PGSC0003DMG400004317	GO:0009055	electron transfer activity	molecular_function
PGSC0003DMG400004317	GO:0022900	electron transport chain	biological_process
PGSC0003DMG400014405	GO:0005524	ATP binding	molecular_function
PGSC0003DMG400014405	GO:0006950	response to stress	biological_process
PGSC0003DMG400014405	GO:0006457	protein folding	biological_process
PGSC0003DMG400014405	GO:0051082	unfolded protein binding	molecular_function
PGSC0003DMG400026455	GO:0005215	transporter activity	molecular_function
PGSC0003DMG400026455	GO:0016020	membrane	cellular_component
PGSC0003DMG400026455	GO:0016021	integral component of membrane	cellular_component
PGSC0003DMG400026455	GO:0022857	transmembrane transporter activity	molecular_function
PGSC0003DMG400026455	GO:0006857	oligopeptide transport	biological_process
PGSC0003DMG400026455	GO:0055085	transmembrane transport	biological_process
PGSC0003DMG400026461	GO:0003700	DNA-binding transcription factor activity	molecular_function
PGSC0003DMG400026461	GO:0003677	DNA binding	molecular_function
PGSC0003DMG400026461	GO:0006355	regulation of transcription, DNA-templated	biological_process
PGSC0003DMG400026461	GO:0005634	nucleus	cellular_component
PGSC0003DMG400026461	GO:0006351	transcription, DNA-templated	biological_process
PGSC0003DMG400014539	GO:0010336	gibberellic acid homeostasis	biological_process
PGSC0003DMG400014539	GO:0097708	intracellular vesicle	cellular_component
PGSC0003DMG400014539	GO:0016020	membrane	cellular_component
PGSC0003DMG400014539	GO:0016021	integral component of membrane	cellular_component
PGSC0003DMG400014539	GO:0022857	transmembrane transporter activity	molecular_function
PGSC0003DMG400014539	GO:0055085	transmembrane transport	biological_process
PGSC0003DMG400014539	GO:0005886	plasma membrane	cellular_component
PGSC0003DMG400014551	GO:0004674	protein serine/threonine kinase activity	molecular_function
PGSC0003DMG400014551	GO:0046777	protein autophosphorylation	biological_process
PGSC0003DMG400004643	GO:0023014	signal transduction by protein phosphorylation	biological_process
PGSC0003DMG400004643	GO:0007165	signal transduction	biological_process
PGSC0003DMG400004643	GO:0016020	membrane	cellular_component
PGSC0003DMG400004643	GO:0016021	integral component of membrane	cellular_component
PGSC0003DMG400004643	GO:0005622	intracellular	cellular_component
PGSC0003DMG400004643	GO:0016310	phosphorylation	biological_process
PGSC0003DMG400004643	GO:0016772	transferase activity, transferring phosphorus-containing groups	molecular_function
PGSC0003DMG400004643	GO:0000160	phosphorelay signal transduction system	biological_process
PGSC0003DMG400004643	GO:0000155	phosphorelay sensor kinase activity	molecular_function
PGSC0003DMG400004717	GO:0003723	RNA binding	molecular_function
PGSC0003DMG400004717	GO:0030529	intracellular ribonucleoprotein complex	cellular_component
PGSC0003DMG400004717	GO:0005737	cytoplasm	cellular_component
PGSC0003DMG400004717	GO:0008312	7S RNA binding	molecular_function
PGSC0003DMG400004717	GO:0006614	SRP-dependent cotranslational protein targeting to membrane	biological_process
PGSC0003DMG400004717	GO:0005786	signal recognition particle, endoplasmic reticulum targeting	cellular_component
PGSC0003DMG400004717	GO:0048500	signal recognition particle	cellular_component
PGSC0003DMG400004717	GO:0045900	negative regulation of translational elongation	biological_process
PGSC0003DMG400026914	GO:0005509	calcium ion binding	molecular_function
PGSC0003DMG401026923	GO:0055114	oxidation-reduction process	biological_process
PGSC0003DMG401026923	GO:0016491	oxidoreductase activity	molecular_function
PGSC0003DMG401026923	GO:0046872	metal ion binding	molecular_function
PGSC0003DMG400004759	GO:0016787	hydrolase activity	molecular_function
PGSC0003DMG400004759	GO:0030599	pectinesterase activity	molecular_function
PGSC0003DMG400004759	GO:0045330	aspartyl esterase activity	molecular_function
PGSC0003DMG400004759	GO:0042545	cell wall modification	biological_process
PGSC0003DMG400004759	GO:0045490	pectin catabolic process	biological_process
PGSC0003DMG400004759	GO:0005618	cell wall	cellular_component
PGSC0003DMG400004790	GO:0016798	hydrolase activity, acting on glycosyl bonds	molecular_function
PGSC0003DMG400004790	GO:0004564	beta-fructofuranosidase activity	molecular_function
PGSC0003DMG400004790	GO:0016020	membrane	cellular_component
PGSC0003DMG400004790	GO:0016021	integral component of membrane	cellular_component
PGSC0003DMG400004790	GO:0016787	hydrolase activity	molecular_function
PGSC0003DMG400004790	GO:0005975	carbohydrate metabolic process	biological_process
PGSC0003DMG400004790	GO:0008152	metabolic process	biological_process
PGSC0003DMG400004790	GO:0004553	hydrolase activity, hydrolyzing O-glycosyl compounds	molecular_function
PGSC0003DMG400004790	GO:0004575	sucrose alpha-glucosidase activity	molecular_function
PGSC0003DMG401027032	GO:0010997	anaphase-promoting complex binding	molecular_function
PGSC0003DMG401027032	GO:0097027	ubiquitin-protein transferase activator activity	molecular_function
PGSC0003DMG401027032	GO:1904668	positive regulation of ubiquitin protein ligase activity	biological_process
PGSC0003DMG401027032	GO:0005515	protein binding	molecular_function
PGSC0003DMG400004842	GO:0005975	carbohydrate metabolic process	biological_process
PGSC0003DMG400004842	GO:0004553	hydrolase activity, hydrolyzing O-glycosyl compounds	molecular_function
PGSC0003DMG400004842	GO:0030246	carbohydrate binding	molecular_function
PGSC0003DMG400004842	GO:0016798	hydrolase activity, acting on glycosyl bonds	molecular_function
PGSC0003DMG400004842	GO:0016787	hydrolase activity	molecular_function
PGSC0003DMG400004842	GO:0008152	metabolic process	biological_process
PGSC0003DMG400004842	GO:0004565	beta-galactosidase activity	molecular_function
PGSC0003DMG400027086	GO:0005840	ribosome	cellular_component
PGSC0003DMG400027086	GO:0005622	intracellular	cellular_component
PGSC0003DMG400027086	GO:0003735	structural constituent of ribosome	molecular_function
PGSC0003DMG400027086	GO:0006412	translation	biological_process
PGSC0003DMG400027086	GO:0030529	intracellular ribonucleoprotein complex	cellular_component
PGSC0003DMG400027225	GO:0016020	membrane	cellular_component
PGSC0003DMG400027225	GO:0016021	integral component of membrane	cellular_component
PGSC0003DMG400027364	GO:0005694	chromosome	cellular_component
PGSC0003DMG400027364	GO:0003677	DNA binding	molecular_function
PGSC0003DMG400027364	GO:0005634	nucleus	cellular_component
PGSC0003DMG400027364	GO:0046982	protein heterodimerization activity	molecular_function
PGSC0003DMG400027364	GO:0000786	nucleosome	cellular_component
PGSC0003DMG400005079	GO:0006351	transcription, DNA-templated	biological_process
PGSC0003DMG400005079	GO:0005736	RNA polymerase I complex	cellular_component
PGSC0003DMG400005079	GO:0005634	nucleus	cellular_component
PGSC0003DMG400005079	GO:0006366	transcription by RNA polymerase II	biological_process
PGSC0003DMG400005079	GO:0006383	transcription by RNA polymerase III	biological_process
PGSC0003DMG400005079	GO:0005665	RNA polymerase II, core complex	cellular_component
PGSC0003DMG400005079	GO:0005666	RNA polymerase III complex	cellular_component
PGSC0003DMG400005157	GO:0016020	membrane	cellular_component
PGSC0003DMG400005157	GO:0016021	integral component of membrane	cellular_component
PGSC0003DMG400015129	GO:0006952	defense response	biological_process
PGSC0003DMG400027617	GO:0043086	negative regulation of catalytic activity	biological_process
PGSC0003DMG400027617	GO:0004857	enzyme inhibitor activity	molecular_function
PGSC0003DMG400027669	GO:0016020	membrane	cellular_component
PGSC0003DMG400027669	GO:0016021	integral component of membrane	cellular_component
PGSC0003DMG400027736	GO:0005694	chromosome	cellular_component
PGSC0003DMG400027736	GO:0003677	DNA binding	molecular_function
PGSC0003DMG400027736	GO:0005634	nucleus	cellular_component
PGSC0003DMG400027736	GO:0006334	nucleosome assembly	biological_process
PGSC0003DMG400027736	GO:0046982	protein heterodimerization activity	molecular_function
PGSC0003DMG400027736	GO:0000786	nucleosome	cellular_component
PGSC0003DMG400015525	GO:0005694	chromosome	cellular_component
PGSC0003DMG400015525	GO:0003677	DNA binding	molecular_function
PGSC0003DMG400015525	GO:0005634	nucleus	cellular_component
PGSC0003DMG400015525	GO:0006334	nucleosome assembly	biological_process
PGSC0003DMG400015525	GO:0046982	protein heterodimerization activity	molecular_function
PGSC0003DMG400015525	GO:0000786	nucleosome	cellular_component
PGSC0003DMG400015789	GO:0000166	nucleotide binding	molecular_function
PGSC0003DMG400015789	GO:0005524	ATP binding	molecular_function
PGSC0003DMG400015789	GO:0008017	microtubule binding	molecular_function
PGSC0003DMG400015789	GO:0003777	microtubule motor activity	molecular_function
PGSC0003DMG400015789	GO:0007018	microtubule-based movement	biological_process
PGSC0003DMG400015789	GO:0003774	motor activity	molecular_function
PGSC0003DMG400015948	GO:0016020	membrane	cellular_component
PGSC0003DMG400015948	GO:0016021	integral component of membrane	cellular_component
PGSC0003DMG400016176	GO:0016020	membrane	cellular_component
PGSC0003DMG400016176	GO:0016021	integral component of membrane	cellular_component
PGSC0003DMG400016283	GO:0061025	membrane fusion	biological_process
PGSC0003DMG400016283	GO:0009504	cell plate	cellular_component
PGSC0003DMG400016283	GO:0012505	endomembrane system	cellular_component
PGSC0003DMG400016283	GO:0016020	membrane	cellular_component
PGSC0003DMG400016283	GO:0016021	integral component of membrane	cellular_component
PGSC0003DMG400016283	GO:0006886	intracellular protein transport	biological_process
PGSC0003DMG400016283	GO:0016192	vesicle-mediated transport	biological_process
PGSC0003DMG400016283	GO:0005484	SNAP receptor activity	molecular_function
PGSC0003DMG400016283	GO:0005886	plasma membrane	cellular_component
PGSC0003DMG400016283	GO:0009506	plasmodesma	cellular_component
PGSC0003DMG400016283	GO:0009524	phragmoplast	cellular_component

## Sheet: Exclusive_KJ-T-HN
GeneID	GO.Accession	GO.term.name	GO.domain
PGSC0003DMG400042289	GO:0090502	RNA phosphodiester bond hydrolysis, endonucleolytic	biological_process
PGSC0003DMG400042289	GO:0003676	nucleic acid binding	molecular_function
PGSC0003DMG400042289	GO:0004523	RNA-DNA hybrid ribonuclease activity	molecular_function
PGSC0003DMG400042364	GO:0003723	RNA binding	molecular_function
PGSC0003DMG400042364	GO:0000178	exosome (RNase complex)	cellular_component
PGSC0003DMG400042886	GO:0016020	membrane	cellular_component
PGSC0003DMG400042886	GO:0016021	integral component of membrane	cellular_component
PGSC0003DMG400042886	GO:0048544	recognition of pollen	biological_process
PGSC0003DMG400042886	GO:0005768	endosome	cellular_component
PGSC0003DMG400042886	GO:0005794	Golgi apparatus	cellular_component
PGSC0003DMG400042886	GO:0005802	trans-Golgi network	cellular_component
PGSC0003DMG400042886	GO:0005886	plasma membrane	cellular_component
PGSC0003DMG400043881	GO:0016020	membrane	cellular_component
PGSC0003DMG400043881	GO:0016021	integral component of membrane	cellular_component
PGSC0003DMG400044420	GO:0003677	DNA binding	molecular_function
PGSC0003DMG400044420	GO:0005634	nucleus	cellular_component
PGSC0003DMG400044420	GO:0006260	DNA replication	biological_process
PGSC0003DMG400045083	GO:0016020	membrane	cellular_component
PGSC0003DMG400045083	GO:0016021	integral component of membrane	cellular_component
PGSC0003DMG400036566	GO:0003700	DNA-binding transcription factor activity	molecular_function
PGSC0003DMG400036566	GO:0003677	DNA binding	molecular_function
PGSC0003DMG400036566	GO:0006355	regulation of transcription, DNA-templated	biological_process
PGSC0003DMG400036566	GO:0005634	nucleus	cellular_component
PGSC0003DMG400036566	GO:0006351	transcription, DNA-templated	biological_process
PGSC0003DMG400045951	GO:0046872	metal ion binding	molecular_function
PGSC0003DMG400045951	GO:0005576	extracellular region	cellular_component
PGSC0003DMG400045951	GO:0030145	manganese ion binding	molecular_function
PGSC0003DMG400045951	GO:0045735	nutrient reservoir activity	molecular_function
PGSC0003DMG400037026	GO:0016740	transferase activity	molecular_function
PGSC0003DMG400037026	GO:0003824	catalytic activity	molecular_function
PGSC0003DMG400037026	GO:0006596	polyamine biosynthetic process	biological_process
PGSC0003DMG400037865	GO:0016020	membrane	cellular_component
PGSC0003DMG400037865	GO:0016021	integral component of membrane	cellular_component
PGSC0003DMG400037865	GO:0050826	response to freezing	biological_process
PGSC0003DMG400047204	GO:0005840	ribosome	cellular_component
PGSC0003DMG400047204	GO:0005622	intracellular	cellular_component
PGSC0003DMG400047204	GO:0003735	structural constituent of ribosome	molecular_function
PGSC0003DMG400047204	GO:0006412	translation	biological_process
PGSC0003DMG400038055	GO:0016020	membrane	cellular_component
PGSC0003DMG400038055	GO:0016021	integral component of membrane	cellular_component
PGSC0003DMG400038064	GO:0005975	carbohydrate metabolic process	biological_process
PGSC0003DMG400038064	GO:0004553	hydrolase activity, hydrolyzing O-glycosyl compounds	molecular_function
PGSC0003DMG400040046	GO:0003700	DNA-binding transcription factor activity	molecular_function
PGSC0003DMG400040046	GO:0003677	DNA binding	molecular_function
PGSC0003DMG400040046	GO:0006355	regulation of transcription, DNA-templated	biological_process
PGSC0003DMG400040046	GO:0005634	nucleus	cellular_component
PGSC0003DMG400040046	GO:0006351	transcription, DNA-templated	biological_process
PGSC0003DMG400041876	GO:0016020	membrane	cellular_component
PGSC0003DMG400041876	GO:0016021	integral component of membrane	cellular_component
PGSC0003DMG400028139	GO:0016020	membrane	cellular_component
PGSC0003DMG400028139	GO:0016021	integral component of membrane	cellular_component
PGSC0003DMG400028154	GO:0016787	hydrolase activity	molecular_function
PGSC0003DMG400028154	GO:0009691	cytokinin biosynthetic process	biological_process
PGSC0003DMG400028185	GO:0046872	metal ion binding	molecular_function
PGSC0003DMG400028185	GO:0030001	metal ion transport	biological_process
PGSC0003DMG400028249	GO:0016020	membrane	cellular_component
PGSC0003DMG400028249	GO:0016021	integral component of membrane	cellular_component
PGSC0003DMG400028249	GO:0005886	plasma membrane	cellular_component
PGSC0003DMG400028526	GO:0005515	protein binding	molecular_function
PGSC0003DMG400028624	GO:0009408	response to heat	biological_process
PGSC0003DMG400028624	GO:0009644	response to high light intensity	biological_process
PGSC0003DMG400028624	GO:0042542	response to hydrogen peroxide	biological_process
PGSC0003DMG400028637	GO:0055114	oxidation-reduction process	biological_process
PGSC0003DMG400028637	GO:0016491	oxidoreductase activity	molecular_function
PGSC0003DMG400028755	GO:0006952	defense response	biological_process
PGSC0003DMG400028909	GO:0009627	systemic acquired resistance	biological_process
PGSC0003DMG400028909	GO:0005504	fatty acid binding	molecular_function
PGSC0003DMG400028984	GO:0016020	membrane	cellular_component
PGSC0003DMG400028984	GO:0016021	integral component of membrane	cellular_component
PGSC0003DMG400029005	GO:0016740	transferase activity	molecular_function
PGSC0003DMG400029005	GO:0009058	biosynthetic process	biological_process
PGSC0003DMG400029287	GO:0016020	membrane	cellular_component
PGSC0003DMG400029287	GO:0016021	integral component of membrane	cellular_component
PGSC0003DMG400029604	GO:0005524	ATP binding	molecular_function
PGSC0003DMG400029604	GO:0003676	nucleic acid binding	molecular_function
PGSC0003DMG400029671	GO:0016787	hydrolase activity	molecular_function
PGSC0003DMG400029733	GO:0016020	membrane	cellular_component
PGSC0003DMG400029733	GO:0016021	integral component of membrane	cellular_component
PGSC0003DMG400029733	GO:0008270	zinc ion binding	molecular_function
PGSC0003DMG400029766	GO:0016020	membrane	cellular_component
PGSC0003DMG400029766	GO:0016021	integral component of membrane	cellular_component
PGSC0003DMG400029767	GO:0016020	membrane	cellular_component
PGSC0003DMG400029767	GO:0016021	integral component of membrane	cellular_component
PGSC0003DMG400029768	GO:0016020	membrane	cellular_component
PGSC0003DMG400029768	GO:0016021	integral component of membrane	cellular_component
PGSC0003DMG400029779	GO:0003700	DNA-binding transcription factor activity	molecular_function
PGSC0003DMG400029779	GO:0003677	DNA binding	molecular_function
PGSC0003DMG400029779	GO:0006355	regulation of transcription, DNA-templated	biological_process
PGSC0003DMG400029779	GO:0005634	nucleus	cellular_component
PGSC0003DMG400029779	GO:0043565	sequence-specific DNA binding	molecular_function
PGSC0003DMG400029779	GO:0006351	transcription, DNA-templated	biological_process
PGSC0003DMG400029855	GO:0003677	DNA binding	molecular_function
PGSC0003DMG400029855	GO:0006357	regulation of transcription by RNA polymerase II	biological_process
PGSC0003DMG400029855	GO:0046983	protein dimerization activity	molecular_function
PGSC0003DMG400029916	GO:0003779	actin binding	molecular_function
PGSC0003DMG400029916	GO:0005622	intracellular	cellular_component
PGSC0003DMG400029916	GO:0030042	actin filament depolymerization	biological_process
PGSC0003DMG400029916	GO:0015629	actin cytoskeleton	cellular_component
PGSC0003DMG400030106	GO:0009055	electron transfer activity	molecular_function
PGSC0003DMG400030106	GO:0022900	electron transport chain	biological_process
PGSC0003DMG400030106	GO:0055114	oxidation-reduction process	biological_process
PGSC0003DMG400030106	GO:0005623	cell	cellular_component
PGSC0003DMG400030106	GO:0015035	protein disulfide oxidoreductase activity	molecular_function
PGSC0003DMG400030106	GO:0045454	cell redox homeostasis	biological_process
PGSC0003DMG400030131	GO:0032259	methylation	biological_process
PGSC0003DMG400030131	GO:0008171	O-methyltransferase activity	molecular_function
PGSC0003DMG400030164	GO:0016020	membrane	cellular_component
PGSC0003DMG400030164	GO:0016021	integral component of membrane	cellular_component
PGSC0003DMG401030252	GO:0032259	methylation	biological_process
PGSC0003DMG401030252	GO:0008168	methyltransferase activity	molecular_function
PGSC0003DMG400030258	GO:1902600	proton transmembrane transport	biological_process
PGSC0003DMG400030258	GO:0022900	electron transport chain	biological_process
PGSC0003DMG400030258	GO:0005743	mitochondrial inner membrane	cellular_component
PGSC0003DMG400030258	GO:0004129	cytochrome-c oxidase activity	molecular_function
PGSC0003DMG400030258	GO:0005751	mitochondrial respiratory chain complex IV	cellular_component
PGSC0003DMG400030308	GO:0016020	membrane	cellular_component
PGSC0003DMG400030308	GO:0016021	integral component of membrane	cellular_component
PGSC0003DMG400030308	GO:0055085	transmembrane transport	biological_process
PGSC0003DMG400030308	GO:0015267	channel activity	molecular_function
PGSC0003DMG400030308	GO:0071918	urea transmembrane transport	biological_process
PGSC0003DMG400030396	GO:0016853	isomerase activity	molecular_function
PGSC0003DMG400030396	GO:0005576	extracellular region	cellular_component
PGSC0003DMG400030396	GO:0048046	apoplast	cellular_component
PGSC0003DMG400030637	GO:0016020	membrane	cellular_component
PGSC0003DMG400030637	GO:0016021	integral component of membrane	cellular_component
PGSC0003DMG400030784	GO:0009055	electron transfer activity	molecular_function
PGSC0003DMG400030784	GO:0022900	electron transport chain	biological_process
PGSC0003DMG400030784	GO:0055114	oxidation-reduction process	biological_process
PGSC0003DMG400030784	GO:0005623	cell	cellular_component
PGSC0003DMG400030784	GO:0015035	protein disulfide oxidoreductase activity	molecular_function
PGSC0003DMG400030784	GO:0045454	cell redox homeostasis	biological_process
PGSC0003DMG400031014	GO:0051537	2 iron, 2 sulfur cluster binding	molecular_function
PGSC0003DMG400031014	GO:0043231	intracellular membrane-bounded organelle	cellular_component
PGSC0003DMG400031044	GO:0003677	DNA binding	molecular_function
PGSC0003DMG402031123	GO:0016020	membrane	cellular_component
PGSC0003DMG402031123	GO:0016021	integral component of membrane	cellular_component
PGSC0003DMG400031297	GO:0005515	protein binding	molecular_function
PGSC0003DMG400005763	GO:0016020	membrane	cellular_component
PGSC0003DMG400005763	GO:0016021	integral component of membrane	cellular_component
PGSC0003DMG400005798	GO:0003677	DNA binding	molecular_function
PGSC0003DMG400005798	GO:0006355	regulation of transcription, DNA-templated	biological_process
PGSC0003DMG400005798	GO:0005634	nucleus	cellular_component
PGSC0003DMG400005825	GO:0016847	1-aminocyclopropane-1-carboxylate synthase activity	molecular_function
PGSC0003DMG400005825	GO:0042218	1-aminocyclopropane-1-carboxylate biosynthetic process	biological_process
PGSC0003DMG400005825	GO:0016829	lyase activity	molecular_function
PGSC0003DMG400005825	GO:0009058	biosynthetic process	biological_process
PGSC0003DMG400005825	GO:0003824	catalytic activity	molecular_function
PGSC0003DMG400005825	GO:0030170	pyridoxal phosphate binding	molecular_function
PGSC0003DMG400005840	GO:0005509	calcium ion binding	molecular_function
PGSC0003DMG400031742	GO:0016020	membrane	cellular_component
PGSC0003DMG400031742	GO:0016021	integral component of membrane	cellular_component
PGSC0003DMG400031742	GO:0005886	plasma membrane	cellular_component
PGSC0003DMG400031742	GO:0008643	carbohydrate transport	biological_process
PGSC0003DMG400005909	GO:0005509	calcium ion binding	molecular_function
PGSC0003DMG400005950	GO:0010466	negative regulation of peptidase activity	biological_process
PGSC0003DMG400005950	GO:0030414	peptidase inhibitor activity	molecular_function
PGSC0003DMG400005950	GO:0010951	negative regulation of endopeptidase activity	biological_process
PGSC0003DMG400005950	GO:0004869	cysteine-type endopeptidase inhibitor activity	molecular_function
PGSC0003DMG400006024	GO:0055114	oxidation-reduction process	biological_process
PGSC0003DMG400006024	GO:0020037	heme binding	molecular_function
PGSC0003DMG400006024	GO:0005506	iron ion binding	molecular_function
PGSC0003DMG400006024	GO:0016705	oxidoreductase activity, acting on paired donors, with incorporation or reduction of molecular oxygen	molecular_function
PGSC0003DMG400006033	GO:0005515	protein binding	molecular_function
PGSC0003DMG400006043	GO:0016020	membrane	cellular_component
PGSC0003DMG400006043	GO:0016021	integral component of membrane	cellular_component
PGSC0003DMG400032272	GO:0016747	transferase activity, transferring acyl groups other than amino-acyl groups	molecular_function
PGSC0003DMG400032272	GO:0008080	N-acetyltransferase activity	molecular_function
PGSC0003DMG400006386	GO:0042744	hydrogen peroxide catabolic process	biological_process
PGSC0003DMG400006386	GO:0098869	cellular oxidant detoxification	biological_process
PGSC0003DMG400006386	GO:0004601	peroxidase activity	molecular_function
PGSC0003DMG400006386	GO:0055114	oxidation-reduction process	biological_process
PGSC0003DMG400006386	GO:0016491	oxidoreductase activity	molecular_function
PGSC0003DMG400006386	GO:0046872	metal ion binding	molecular_function
PGSC0003DMG400006386	GO:0005576	extracellular region	cellular_component
PGSC0003DMG400006386	GO:0020037	heme binding	molecular_function
PGSC0003DMG400006386	GO:0006979	response to oxidative stress	biological_process
PGSC0003DMG400006639	GO:0016740	transferase activity	molecular_function
PGSC0003DMG400006639	GO:0000166	nucleotide binding	molecular_function
PGSC0003DMG400006639	GO:0004672	protein kinase activity	molecular_function
PGSC0003DMG400006639	GO:0004674	protein serine/threonine kinase activity	molecular_function
PGSC0003DMG400006639	GO:0005524	ATP binding	molecular_function
PGSC0003DMG400006639	GO:0016301	kinase activity	molecular_function
PGSC0003DMG400006639	GO:0006468	protein phosphorylation	biological_process
PGSC0003DMG400006639	GO:0016310	phosphorylation	biological_process
PGSC0003DMG400006680	GO:0098869	cellular oxidant detoxification	biological_process
PGSC0003DMG400006680	GO:0004601	peroxidase activity	molecular_function
PGSC0003DMG400006680	GO:0055114	oxidation-reduction process	biological_process
PGSC0003DMG400006680	GO:0020037	heme binding	molecular_function
PGSC0003DMG400006680	GO:0006979	response to oxidative stress	biological_process
PGSC0003DMG400006696	GO:0016740	transferase activity	molecular_function
PGSC0003DMG400006696	GO:0008168	methyltransferase activity	molecular_function
PGSC0003DMG400006696	GO:0032259	methylation	biological_process
PGSC0003DMG400006696	GO:0046983	protein dimerization activity	molecular_function
PGSC0003DMG400006696	GO:0008171	O-methyltransferase activity	molecular_function
PGSC0003DMG400016874	GO:0033612	receptor serine/threonine kinase binding	molecular_function
PGSC0003DMG400016874	GO:0010087	phloem or xylem histogenesis	biological_process
PGSC0003DMG400016874	GO:0010089	xylem development	biological_process
PGSC0003DMG402007028	GO:0006508	proteolysis	biological_process
PGSC0003DMG402007028	GO:0004185	serine-type carboxypeptidase activity	molecular_function
PGSC0003DMG400017012	GO:0016020	membrane	cellular_component
PGSC0003DMG400017012	GO:0016021	integral component of membrane	cellular_component
PGSC0003DMG400017092	GO:0008152	metabolic process	biological_process
PGSC0003DMG400017092	GO:0006629	lipid metabolic process	biological_process
PGSC0003DMG400034947	GO:0055114	oxidation-reduction process	biological_process
PGSC0003DMG400034947	GO:0016020	membrane	cellular_component
PGSC0003DMG400034947	GO:0016021	integral component of membrane	cellular_component
PGSC0003DMG400034947	GO:0050662	coenzyme binding	molecular_function
PGSC0003DMG400034947	GO:0004420	hydroxymethylglutaryl-CoA reductase (NADPH) activity	molecular_function
PGSC0003DMG400034947	GO:0015936	coenzyme A metabolic process	biological_process
PGSC0003DMG400007413	GO:0016747	transferase activity, transferring acyl groups other than amino-acyl groups	molecular_function
PGSC0003DMG400017365	GO:0016020	membrane	cellular_component
PGSC0003DMG400017365	GO:0016021	integral component of membrane	cellular_component
PGSC0003DMG400007457	GO:0046983	protein dimerization activity	molecular_function
PGSC0003DMG400007701	GO:0016020	membrane	cellular_component
PGSC0003DMG400007701	GO:0016021	integral component of membrane	cellular_component
PGSC0003DMG403017663	GO:0005840	ribosome	cellular_component
PGSC0003DMG403017663	GO:0016020	membrane	cellular_component
PGSC0003DMG403017663	GO:0016021	integral component of membrane	cellular_component
PGSC0003DMG403017663	GO:0009507	chloroplast	cellular_component
PGSC0003DMG403017663	GO:0009536	plastid	cellular_component
PGSC0003DMG403017663	GO:0005622	intracellular	cellular_component
PGSC0003DMG403017663	GO:0003735	structural constituent of ribosome	molecular_function
PGSC0003DMG403017663	GO:0006412	translation	biological_process
PGSC0003DMG403017663	GO:0030529	intracellular ribonucleoprotein complex	cellular_component
PGSC0003DMG403017663	GO:0015935	small ribosomal subunit	cellular_component
PGSC0003DMG403017663	GO:0015986	ATP synthesis coupled proton transport	biological_process
PGSC0003DMG403017663	GO:0015078	proton transmembrane transporter activity	molecular_function
PGSC0003DMG403017663	GO:0045263	proton-transporting ATP synthase complex, coupling factor F(o)	cellular_component
PGSC0003DMG400017787	GO:0003677	DNA binding	molecular_function
PGSC0003DMG400017787	GO:0006355	regulation of transcription, DNA-templated	biological_process
PGSC0003DMG400017787	GO:0005634	nucleus	cellular_component
PGSC0003DMG400017787	GO:0043565	sequence-specific DNA binding	molecular_function
PGSC0003DMG400018132	GO:0055114	oxidation-reduction process	biological_process
PGSC0003DMG400018132	GO:0004497	monooxygenase activity	molecular_function
PGSC0003DMG400018132	GO:0016491	oxidoreductase activity	molecular_function
PGSC0003DMG400018132	GO:0046872	metal ion binding	molecular_function
PGSC0003DMG400018132	GO:0020037	heme binding	molecular_function
PGSC0003DMG400018132	GO:0005506	iron ion binding	molecular_function
PGSC0003DMG400018132	GO:0016705	oxidoreductase activity, acting on paired donors, with incorporation or reduction of molecular oxygen	molecular_function
PGSC0003DMG400018284	GO:0000287	magnesium ion binding	molecular_function
PGSC0003DMG400018284	GO:0010333	terpene synthase activity	molecular_function
PGSC0003DMG400018284	GO:0016829	lyase activity	molecular_function
PGSC0003DMG400018286	GO:0008152	metabolic process	biological_process
PGSC0003DMG400018286	GO:0000287	magnesium ion binding	molecular_function
PGSC0003DMG400018286	GO:0046872	metal ion binding	molecular_function
PGSC0003DMG400018286	GO:0010333	terpene synthase activity	molecular_function
PGSC0003DMG400018286	GO:0016829	lyase activity	molecular_function
PGSC0003DMG401018293	GO:0042744	hydrogen peroxide catabolic process	biological_process
PGSC0003DMG401018293	GO:0098869	cellular oxidant detoxification	biological_process
PGSC0003DMG401018293	GO:0004601	peroxidase activity	molecular_function
PGSC0003DMG401018293	GO:0055114	oxidation-reduction process	biological_process
PGSC0003DMG401018293	GO:0016491	oxidoreductase activity	molecular_function
PGSC0003DMG401018293	GO:0046872	metal ion binding	molecular_function
PGSC0003DMG401018293	GO:0020037	heme binding	molecular_function
PGSC0003DMG401018293	GO:0006979	response to oxidative stress	biological_process
PGSC0003DMG400018410	GO:0016020	membrane	cellular_component
PGSC0003DMG400018410	GO:0016021	integral component of membrane	cellular_component
PGSC0003DMG400018410	GO:0005886	plasma membrane	cellular_component
PGSC0003DMG400008631	GO:0005515	protein binding	molecular_function
PGSC0003DMG400008632	GO:0016746	transferase activity, transferring acyl groups	molecular_function
PGSC0003DMG400008632	GO:0016740	transferase activity	molecular_function
PGSC0003DMG400008632	GO:0008152	metabolic process	biological_process
PGSC0003DMG400008632	GO:0009058	biosynthetic process	biological_process
PGSC0003DMG400008632	GO:0003824	catalytic activity	molecular_function
PGSC0003DMG400008632	GO:0016747	transferase activity, transferring acyl groups other than amino-acyl groups	molecular_function
PGSC0003DMG400008650	GO:0055114	oxidation-reduction process	biological_process
PGSC0003DMG400008650	GO:0016491	oxidoreductase activity	molecular_function
PGSC0003DMG401008783	GO:0055114	oxidation-reduction process	biological_process
PGSC0003DMG401008783	GO:0051287	NAD binding	molecular_function
PGSC0003DMG401008783	GO:0016020	membrane	cellular_component
PGSC0003DMG401008783	GO:0009507	chloroplast	cellular_component
PGSC0003DMG401008783	GO:0009536	plastid	cellular_component
PGSC0003DMG401008783	GO:0016491	oxidoreductase activity	molecular_function
PGSC0003DMG401008783	GO:0016655	oxidoreductase activity, acting on NAD(P)H, quinone or similar compound as acceptor	molecular_function
PGSC0003DMG401008783	GO:0048038	quinone binding	molecular_function
PGSC0003DMG401008783	GO:0019684	photosynthesis, light reaction	biological_process
PGSC0003DMG401008783	GO:0009535	chloroplast thylakoid membrane	cellular_component
PGSC0003DMG401008783	GO:0009579	thylakoid	cellular_component
PGSC0003DMG401008783	GO:0016651	oxidoreductase activity, acting on NAD(P)H	molecular_function
PGSC0003DMG400018687	GO:0032259	methylation	biological_process
PGSC0003DMG400018687	GO:0008171	O-methyltransferase activity	molecular_function
PGSC0003DMG400008859	GO:0016020	membrane	cellular_component
PGSC0003DMG400008859	GO:0016021	integral component of membrane	cellular_component
PGSC0003DMG400008859	GO:0005886	plasma membrane	cellular_component
PGSC0003DMG400019017	GO:0046983	protein dimerization activity	molecular_function
PGSC0003DMG400019017	GO:0071732	cellular response to nitric oxide	biological_process
PGSC0003DMG400019017	GO:0071369	cellular response to ethylene stimulus	biological_process
PGSC0003DMG400019017	GO:0034756	regulation of iron ion transport	biological_process
PGSC0003DMG400019017	GO:0071281	cellular response to iron ion	biological_process
PGSC0003DMG400019017	GO:0010039	response to iron ion	biological_process
PGSC0003DMG400009168	GO:0009733	response to auxin	biological_process
PGSC0003DMG400019329	GO:0045892	negative regulation of transcription, DNA-templated	biological_process
PGSC0003DMG400019336	GO:0015031	protein transport	biological_process
PGSC0003DMG400019336	GO:0006810	transport	biological_process
PGSC0003DMG400019336	GO:0006464	cellular protein modification process	biological_process
PGSC0003DMG400019372	GO:0016020	membrane	cellular_component
PGSC0003DMG400019372	GO:0016021	integral component of membrane	cellular_component
PGSC0003DMG400019372	GO:0016740	transferase activity	molecular_function
PGSC0003DMG400019372	GO:0016765	transferase activity, transferring alkyl or aryl (other than methyl) groups	molecular_function
PGSC0003DMG400019372	GO:0009058	biosynthetic process	biological_process
PGSC0003DMG400019408	GO:0003700	DNA-binding transcription factor activity	molecular_function
PGSC0003DMG400019408	GO:0003677	DNA binding	molecular_function
PGSC0003DMG400019408	GO:0006355	regulation of transcription, DNA-templated	biological_process
PGSC0003DMG400019408	GO:0005634	nucleus	cellular_component
PGSC0003DMG400019408	GO:0043565	sequence-specific DNA binding	molecular_function
PGSC0003DMG400019408	GO:0006351	transcription, DNA-templated	biological_process
PGSC0003DMG400019474	GO:0098869	cellular oxidant detoxification	biological_process
PGSC0003DMG400019474	GO:0004601	peroxidase activity	molecular_function
PGSC0003DMG400019474	GO:0055114	oxidation-reduction process	biological_process
PGSC0003DMG400019474	GO:0020037	heme binding	molecular_function
PGSC0003DMG400019474	GO:0006979	response to oxidative stress	biological_process
PGSC0003DMG400009570	GO:0003677	DNA binding	molecular_function
PGSC0003DMG400009570	GO:0005634	nucleus	cellular_component
PGSC0003DMG400009570	GO:0016020	membrane	cellular_component
PGSC0003DMG400009570	GO:0016021	integral component of membrane	cellular_component
PGSC0003DMG400009570	GO:0003676	nucleic acid binding	molecular_function
PGSC0003DMG400009570	GO:0006351	transcription, DNA-templated	biological_process
PGSC0003DMG400009570	GO:0006355	regulation of transcription, DNA-templated	biological_process
PGSC0003DMG400009570	GO:0008270	zinc ion binding	molecular_function
PGSC0003DMG400019846	GO:0016020	membrane	cellular_component
PGSC0003DMG400019846	GO:0016021	integral component of membrane	cellular_component
PGSC0003DMG400009656	GO:0098655	cation transmembrane transport	biological_process
PGSC0003DMG400009656	GO:0016020	membrane	cellular_component
PGSC0003DMG400009656	GO:0016021	integral component of membrane	cellular_component
PGSC0003DMG400009656	GO:0055085	transmembrane transport	biological_process
PGSC0003DMG400009656	GO:0008324	cation transmembrane transporter activity	molecular_function
PGSC0003DMG400009656	GO:0006812	cation transport	biological_process
PGSC0003DMG400019915	GO:0043531	ADP binding	molecular_function
PGSC0003DMG400009730	GO:0005509	calcium ion binding	molecular_function
PGSC0003DMG401019982	GO:0016787	hydrolase activity	molecular_function
PGSC0003DMG401019982	GO:0071555	cell wall organization	biological_process
PGSC0003DMG401019982	GO:0005576	extracellular region	cellular_component
PGSC0003DMG401019982	GO:0005618	cell wall	cellular_component
PGSC0003DMG400009768	GO:0090502	RNA phosphodiester bond hydrolysis, endonucleolytic	biological_process
PGSC0003DMG400009768	GO:0090501	RNA phosphodiester bond hydrolysis	biological_process
PGSC0003DMG400009768	GO:0006396	RNA processing	biological_process
PGSC0003DMG400009768	GO:0004525	ribonuclease III activity	molecular_function
PGSC0003DMG400019995	GO:0006470	protein dephosphorylation	biological_process
PGSC0003DMG400019995	GO:0005634	nucleus	cellular_component
PGSC0003DMG400019995	GO:0006397	mRNA processing	biological_process
PGSC0003DMG400019995	GO:0004721	phosphoprotein phosphatase activity	molecular_function
PGSC0003DMG400020012	GO:0003677	DNA binding	molecular_function
PGSC0003DMG400020027	GO:0016020	membrane	cellular_component
PGSC0003DMG400020027	GO:0016021	integral component of membrane	cellular_component
PGSC0003DMG400020027	GO:0004298	threonine-type endopeptidase activity	molecular_function
PGSC0003DMG400020027	GO:0051603	proteolysis involved in cellular protein catabolic process	biological_process
PGSC0003DMG400020027	GO:0005839	proteasome core complex	cellular_component
PGSC0003DMG400009788	GO:0055114	oxidation-reduction process	biological_process
PGSC0003DMG400009788	GO:0020037	heme binding	molecular_function
PGSC0003DMG400009788	GO:0005506	iron ion binding	molecular_function
PGSC0003DMG400009788	GO:0016705	oxidoreductase activity, acting on paired donors, with incorporation or reduction of molecular oxygen	molecular_function
PGSC0003DMG400009792	GO:0055114	oxidation-reduction process	biological_process
PGSC0003DMG400009792	GO:0004497	monooxygenase activity	molecular_function
PGSC0003DMG400009792	GO:0016491	oxidoreductase activity	molecular_function
PGSC0003DMG400009792	GO:0046872	metal ion binding	molecular_function
PGSC0003DMG400009792	GO:0020037	heme binding	molecular_function
PGSC0003DMG400009792	GO:0005506	iron ion binding	molecular_function
PGSC0003DMG400009792	GO:0016705	oxidoreductase activity, acting on paired donors, with incorporation or reduction of molecular oxygen	molecular_function
PGSC0003DMG400009847	GO:0006952	defense response	biological_process
PGSC0003DMG400009847	GO:0009607	response to biotic stimulus	biological_process
PGSC0003DMG400020141	GO:0016020	membrane	cellular_component
PGSC0003DMG400020141	GO:0016021	integral component of membrane	cellular_component
PGSC0003DMG400020141	GO:0009507	chloroplast	cellular_component
PGSC0003DMG400020141	GO:0015979	photosynthesis	biological_process
PGSC0003DMG400020141	GO:0009523	photosystem II	cellular_component
PGSC0003DMG400020147	GO:0003677	DNA binding	molecular_function
PGSC0003DMG400020147	GO:0006355	regulation of transcription, DNA-templated	biological_process
PGSC0003DMG400020147	GO:0005634	nucleus	cellular_component
PGSC0003DMG400020147	GO:0006351	transcription, DNA-templated	biological_process
PGSC0003DMG400010131	GO:0010951	negative regulation of endopeptidase activity	biological_process
PGSC0003DMG400010131	GO:0004866	endopeptidase inhibitor activity	molecular_function
PGSC0003DMG400020545	GO:0051087	chaperone binding	molecular_function
PGSC0003DMG400020545	GO:0005515	protein binding	molecular_function
PGSC0003DMG400010343	GO:0005385	zinc ion transmembrane transporter activity	molecular_function
PGSC0003DMG400010343	GO:0016020	membrane	cellular_component
PGSC0003DMG400010343	GO:0016021	integral component of membrane	cellular_component
PGSC0003DMG400010343	GO:0055085	transmembrane transport	biological_process
PGSC0003DMG400010343	GO:0006811	ion transport	biological_process
PGSC0003DMG400010343	GO:0030001	metal ion transport	biological_process
PGSC0003DMG400010343	GO:0046873	metal ion transmembrane transporter activity	molecular_function
PGSC0003DMG400010343	GO:0071577	zinc ion transmembrane transport	biological_process
PGSC0003DMG400011250	GO:0003677	DNA binding	molecular_function
PGSC0003DMG400011250	GO:0009611	response to wounding	biological_process
PGSC0003DMG400011250	GO:0009737	response to abscisic acid	biological_process
PGSC0003DMG400011250	GO:0009651	response to salt stress	biological_process
PGSC0003DMG400011250	GO:0006970	response to osmotic stress	biological_process
PGSC0003DMG402020664	GO:0046872	metal ion binding	molecular_function
PGSC0003DMG400010475	GO:0016020	membrane	cellular_component
PGSC0003DMG400010475	GO:0016021	integral component of membrane	cellular_component
PGSC0003DMG400010475	GO:0055085	transmembrane transport	biological_process
PGSC0003DMG400010475	GO:0015267	channel activity	molecular_function
PGSC0003DMG401010480	GO:0042744	hydrogen peroxide catabolic process	biological_process
PGSC0003DMG401010480	GO:0098869	cellular oxidant detoxification	biological_process
PGSC0003DMG401010480	GO:0004601	peroxidase activity	molecular_function
PGSC0003DMG401010480	GO:0055114	oxidation-reduction process	biological_process
PGSC0003DMG401010480	GO:0016491	oxidoreductase activity	molecular_function
PGSC0003DMG401010480	GO:0046872	metal ion binding	molecular_function
PGSC0003DMG401010480	GO:0005576	extracellular region	cellular_component
PGSC0003DMG401010480	GO:0020037	heme binding	molecular_function
PGSC0003DMG401010480	GO:0006979	response to oxidative stress	biological_process
PGSC0003DMG400020703	GO:0008061	chitin binding	molecular_function
PGSC0003DMG400020798	GO:0098869	cellular oxidant detoxification	biological_process
PGSC0003DMG400020798	GO:0004601	peroxidase activity	molecular_function
PGSC0003DMG400020798	GO:0055114	oxidation-reduction process	biological_process
PGSC0003DMG400020798	GO:0020037	heme binding	molecular_function
PGSC0003DMG400020798	GO:0006979	response to oxidative stress	biological_process
PGSC0003DMG400010770	GO:0009055	electron transfer activity	molecular_function
PGSC0003DMG400010770	GO:0022900	electron transport chain	biological_process
PGSC0003DMG400010770	GO:0055114	oxidation-reduction process	biological_process
PGSC0003DMG400010770	GO:0005623	cell	cellular_component
PGSC0003DMG400010770	GO:0015035	protein disulfide oxidoreductase activity	molecular_function
PGSC0003DMG400010770	GO:0045454	cell redox homeostasis	biological_process
PGSC0003DMG400010797	GO:0033819	lipoyl(octanoyl) transferase activity	molecular_function
PGSC0003DMG400010797	GO:0006464	cellular protein modification process	biological_process
PGSC0003DMG400010797	GO:0009249	protein lipoylation	biological_process
PGSC0003DMG400020983	GO:0016020	membrane	cellular_component
PGSC0003DMG400020983	GO:0016021	integral component of membrane	cellular_component
PGSC0003DMG400021035	GO:0005840	ribosome	cellular_component
PGSC0003DMG400021035	GO:0003723	RNA binding	molecular_function
PGSC0003DMG400021035	GO:0003735	structural constituent of ribosome	molecular_function
PGSC0003DMG400021035	GO:0006412	translation	biological_process
PGSC0003DMG400021035	GO:0030529	intracellular ribonucleoprotein complex	cellular_component
PGSC0003DMG400021035	GO:0005739	mitochondrion	cellular_component
PGSC0003DMG400010993	GO:0055114	oxidation-reduction process	biological_process
PGSC0003DMG400010993	GO:0004497	monooxygenase activity	molecular_function
PGSC0003DMG400010993	GO:0016491	oxidoreductase activity	molecular_function
PGSC0003DMG400010993	GO:0046872	metal ion binding	molecular_function
PGSC0003DMG400010993	GO:0020037	heme binding	molecular_function
PGSC0003DMG400010993	GO:0005506	iron ion binding	molecular_function
PGSC0003DMG400010993	GO:0016705	oxidoreductase activity, acting on paired donors, with incorporation or reduction of molecular oxygen	molecular_function
PGSC0003DMG400011019	GO:0055114	oxidation-reduction process	biological_process
PGSC0003DMG400011019	GO:0016491	oxidoreductase activity	molecular_function
PGSC0003DMG400011019	GO:0046872	metal ion binding	molecular_function
PGSC0003DMG400011019	GO:0005576	extracellular region	cellular_component
PGSC0003DMG400011019	GO:0048046	apoplast	cellular_component
PGSC0003DMG400011019	GO:0005507	copper ion binding	molecular_function
PGSC0003DMG400011019	GO:0052716	hydroquinone:oxygen oxidoreductase activity	molecular_function
PGSC0003DMG400011019	GO:0046274	lignin catabolic process	biological_process
PGSC0003DMG400011036	GO:0005777	peroxisome	cellular_component
PGSC0003DMG400011381	GO:0009055	electron transfer activity	molecular_function
PGSC0003DMG400011381	GO:0022900	electron transport chain	biological_process
PGSC0003DMG400011381	GO:0055114	oxidation-reduction process	biological_process
PGSC0003DMG400011381	GO:0005623	cell	cellular_component
PGSC0003DMG400011381	GO:0015035	protein disulfide oxidoreductase activity	molecular_function
PGSC0003DMG400011381	GO:0045454	cell redox homeostasis	biological_process
PGSC0003DMG400021356	GO:0005488	binding	molecular_function
PGSC0003DMG400011438	GO:0009793	embryo development ending in seed dormancy	biological_process
PGSC0003DMG400021406	GO:0008083	growth factor activity	molecular_function
PGSC0003DMG400021406	GO:0005576	extracellular region	cellular_component
PGSC0003DMG400021406	GO:0008283	cell proliferation	biological_process
PGSC0003DMG400021406	GO:0010469	regulation of signaling receptor activity	biological_process
PGSC0003DMG401021419	GO:0016020	membrane	cellular_component
PGSC0003DMG401021419	GO:0016021	integral component of membrane	cellular_component
PGSC0003DMG400021454	GO:0016020	membrane	cellular_component
PGSC0003DMG400021454	GO:0016021	integral component of membrane	cellular_component
PGSC0003DMG401021564	GO:0003824	catalytic activity	molecular_function
PGSC0003DMG400022492	GO:0008152	metabolic process	biological_process
PGSC0003DMG400022492	GO:0016787	hydrolase activity	molecular_function
PGSC0003DMG400021847	GO:0006351	transcription, DNA-templated	biological_process
PGSC0003DMG400021847	GO:0006355	regulation of transcription, DNA-templated	biological_process
PGSC0003DMG400021914	GO:0016020	membrane	cellular_component
PGSC0003DMG400021914	GO:0016021	integral component of membrane	cellular_component
PGSC0003DMG400021956	GO:0005840	ribosome	cellular_component
PGSC0003DMG400021956	GO:0003735	structural constituent of ribosome	molecular_function
PGSC0003DMG400021956	GO:0006412	translation	biological_process
PGSC0003DMG400011545	GO:0005488	binding	molecular_function
PGSC0003DMG400011545	GO:0005515	protein binding	molecular_function
PGSC0003DMG400022732	GO:0005576	extracellular region	cellular_component
PGSC0003DMG400022732	GO:0009664	plant-type cell wall organization	biological_process
PGSC0003DMG400022732	GO:0016020	membrane	cellular_component
PGSC0003DMG400022732	GO:0071555	cell wall organization	biological_process
PGSC0003DMG400022732	GO:0005618	cell wall	cellular_component
PGSC0003DMG400022759	GO:0003700	DNA-binding transcription factor activity	molecular_function
PGSC0003DMG400022759	GO:0003677	DNA binding	molecular_function
PGSC0003DMG400022759	GO:0006355	regulation of transcription, DNA-templated	biological_process
PGSC0003DMG400022759	GO:0005634	nucleus	cellular_component
PGSC0003DMG400022759	GO:0006351	transcription, DNA-templated	biological_process
PGSC0003DMG402022780	GO:0032259	methylation	biological_process
PGSC0003DMG402022780	GO:0008168	methyltransferase activity	molecular_function
PGSC0003DMG400022789	GO:0016787	hydrolase activity	molecular_function
PGSC0003DMG400022789	GO:0046856	phosphatidylinositol dephosphorylation	biological_process
PGSC0003DMG400000184	GO:0055114	oxidation-reduction process	biological_process
PGSC0003DMG400000184	GO:0016020	membrane	cellular_component
PGSC0003DMG400000184	GO:0016021	integral component of membrane	cellular_component
PGSC0003DMG400000184	GO:0016491	oxidoreductase activity	molecular_function
PGSC0003DMG400023020	GO:0005840	ribosome	cellular_component
PGSC0003DMG400023020	GO:0003735	structural constituent of ribosome	molecular_function
PGSC0003DMG400023020	GO:0006412	translation	biological_process
PGSC0003DMG400023020	GO:0030529	intracellular ribonucleoprotein complex	cellular_component
PGSC0003DMG400000349	GO:0003677	DNA binding	molecular_function
PGSC0003DMG400022428	GO:0005515	protein binding	molecular_function
PGSC0003DMG400000418	GO:0003676	nucleic acid binding	molecular_function
PGSC0003DMG400000418	GO:0043565	sequence-specific DNA binding	molecular_function
PGSC0003DMG400023142	GO:0016020	membrane	cellular_component
PGSC0003DMG400023142	GO:0016021	integral component of membrane	cellular_component
PGSC0003DMG400023142	GO:0005375	copper ion transmembrane transporter activity	molecular_function
PGSC0003DMG400023142	GO:0035434	copper ion transmembrane transport	biological_process
PGSC0003DMG402011679	GO:0055114	oxidation-reduction process	biological_process
PGSC0003DMG402011679	GO:0004497	monooxygenase activity	molecular_function
PGSC0003DMG402011679	GO:0016491	oxidoreductase activity	molecular_function
PGSC0003DMG402011679	GO:0046872	metal ion binding	molecular_function
PGSC0003DMG402011679	GO:0020037	heme binding	molecular_function
PGSC0003DMG402011679	GO:0005506	iron ion binding	molecular_function
PGSC0003DMG402011679	GO:0016705	oxidoreductase activity, acting on paired donors, with incorporation or reduction of molecular oxygen	molecular_function
PGSC0003DMG400011704	GO:0016020	membrane	cellular_component
PGSC0003DMG400011704	GO:0016021	integral component of membrane	cellular_component
PGSC0003DMG400011704	GO:0005515	protein binding	molecular_function
PGSC0003DMG400023210	GO:0008081	phosphoric diester hydrolase activity	molecular_function
PGSC0003DMG400023210	GO:0006629	lipid metabolic process	biological_process
PGSC0003DMG402023233	GO:0006952	defense response	biological_process
PGSC0003DMG402023233	GO:0009607	response to biotic stimulus	biological_process
PGSC0003DMG400023325	GO:0009733	response to auxin	biological_process
PGSC0003DMG400023327	GO:0006351	transcription, DNA-templated	biological_process
PGSC0003DMG400023327	GO:0043565	sequence-specific DNA binding	molecular_function
PGSC0003DMG400000646	GO:0090502	RNA phosphodiester bond hydrolysis, endonucleolytic	biological_process
PGSC0003DMG400000646	GO:0003676	nucleic acid binding	molecular_function
PGSC0003DMG400000646	GO:0004523	RNA-DNA hybrid ribonuclease activity	molecular_function
PGSC0003DMG400023475	GO:0035335	peptidyl-tyrosine dephosphorylation	biological_process
PGSC0003DMG400023475	GO:0004725	protein tyrosine phosphatase activity	molecular_function
PGSC0003DMG400023475	GO:0016791	phosphatase activity	molecular_function
PGSC0003DMG400023475	GO:0016311	dephosphorylation	biological_process
PGSC0003DMG400023491	GO:0042744	hydrogen peroxide catabolic process	biological_process
PGSC0003DMG400023491	GO:0098869	cellular oxidant detoxification	biological_process
PGSC0003DMG400023491	GO:0004601	peroxidase activity	molecular_function
PGSC0003DMG400023491	GO:0055114	oxidation-reduction process	biological_process
PGSC0003DMG400023491	GO:0016491	oxidoreductase activity	molecular_function
PGSC0003DMG400023491	GO:0046872	metal ion binding	molecular_function
PGSC0003DMG400023491	GO:0005576	extracellular region	cellular_component
PGSC0003DMG400023491	GO:0020037	heme binding	molecular_function
PGSC0003DMG400023491	GO:0006979	response to oxidative stress	biological_process
PGSC0003DMG400000749	GO:0055114	oxidation-reduction process	biological_process
PGSC0003DMG400000749	GO:0016020	membrane	cellular_component
PGSC0003DMG400000749	GO:0016021	integral component of membrane	cellular_component
PGSC0003DMG400000749	GO:0004497	monooxygenase activity	molecular_function
PGSC0003DMG400000749	GO:0016491	oxidoreductase activity	molecular_function
PGSC0003DMG400000749	GO:0046872	metal ion binding	molecular_function
PGSC0003DMG400000749	GO:0020037	heme binding	molecular_function
PGSC0003DMG400000749	GO:0005506	iron ion binding	molecular_function
PGSC0003DMG400000749	GO:0016705	oxidoreductase activity, acting on paired donors, with incorporation or reduction of molecular oxygen	molecular_function
PGSC0003DMG400023518	GO:0003676	nucleic acid binding	molecular_function
PGSC0003DMG401011945	GO:0000166	nucleotide binding	molecular_function
PGSC0003DMG401011945	GO:0016020	membrane	cellular_component
PGSC0003DMG401011945	GO:0003924	GTPase activity	molecular_function
PGSC0003DMG401011945	GO:0005525	GTP binding	molecular_function
PGSC0003DMG401011945	GO:0005622	intracellular	cellular_component
PGSC0003DMG401011945	GO:0007264	small GTPase mediated signal transduction	biological_process
PGSC0003DMG400023674	GO:0003677	DNA binding	molecular_function
PGSC0003DMG400023674	GO:0005634	nucleus	cellular_component
PGSC0003DMG400023674	GO:0006351	transcription, DNA-templated	biological_process
PGSC0003DMG400023674	GO:0006355	regulation of transcription, DNA-templated	biological_process
PGSC0003DMG400011995	GO:0016020	membrane	cellular_component
PGSC0003DMG400011995	GO:0016021	integral component of membrane	cellular_component
PGSC0003DMG400011995	GO:0004040	amidase activity	molecular_function
PGSC0003DMG400001145	GO:0016020	membrane	cellular_component
PGSC0003DMG400001145	GO:0016021	integral component of membrane	cellular_component
PGSC0003DMG400001145	GO:0055085	transmembrane transport	biological_process
PGSC0003DMG400001209	GO:0005975	carbohydrate metabolic process	biological_process
PGSC0003DMG400001209	GO:0004553	hydrolase activity, hydrolyzing O-glycosyl compounds	molecular_function
PGSC0003DMG400023922	GO:0005576	extracellular region	cellular_component
PGSC0003DMG400001283	GO:0032259	methylation	biological_process
PGSC0003DMG400001283	GO:0008168	methyltransferase activity	molecular_function
PGSC0003DMG400001283	GO:0008171	O-methyltransferase activity	molecular_function
PGSC0003DMG400001327	GO:0005840	ribosome	cellular_component
PGSC0003DMG400001327	GO:0005622	intracellular	cellular_component
PGSC0003DMG400001327	GO:0003735	structural constituent of ribosome	molecular_function
PGSC0003DMG400001327	GO:0006412	translation	biological_process
PGSC0003DMG400001378	GO:0000977	RNA polymerase II regulatory region sequence-specific DNA binding	molecular_function
PGSC0003DMG400001378	GO:0003700	DNA-binding transcription factor activity	molecular_function
PGSC0003DMG400001378	GO:0003677	DNA binding	molecular_function
PGSC0003DMG400001378	GO:0006355	regulation of transcription, DNA-templated	biological_process
PGSC0003DMG400001378	GO:0005634	nucleus	cellular_component
PGSC0003DMG400001378	GO:0046983	protein dimerization activity	molecular_function
PGSC0003DMG400001378	GO:0006351	transcription, DNA-templated	biological_process
PGSC0003DMG400001378	GO:0045944	positive regulation of transcription by RNA polymerase II	biological_process
PGSC0003DMG400024053	GO:0042744	hydrogen peroxide catabolic process	biological_process
PGSC0003DMG400024053	GO:0098869	cellular oxidant detoxification	biological_process
PGSC0003DMG400024053	GO:0004601	peroxidase activity	molecular_function
PGSC0003DMG400024053	GO:0055114	oxidation-reduction process	biological_process
PGSC0003DMG400024053	GO:0016020	membrane	cellular_component
PGSC0003DMG400024053	GO:0016021	integral component of membrane	cellular_component
PGSC0003DMG400024053	GO:0016491	oxidoreductase activity	molecular_function
PGSC0003DMG400024053	GO:0046872	metal ion binding	molecular_function
PGSC0003DMG400024053	GO:0005576	extracellular region	cellular_component
PGSC0003DMG400024053	GO:0020037	heme binding	molecular_function
PGSC0003DMG400024053	GO:0006979	response to oxidative stress	biological_process
PGSC0003DMG400024053	GO:0005634	nucleus	cellular_component
PGSC0003DMG400024053	GO:0005737	cytoplasm	cellular_component
PGSC0003DMG400024067	GO:0010951	negative regulation of endopeptidase activity	biological_process
PGSC0003DMG400024067	GO:0004867	serine-type endopeptidase inhibitor activity	molecular_function
PGSC0003DMG400024075	GO:0010951	negative regulation of endopeptidase activity	biological_process
PGSC0003DMG400024075	GO:0004867	serine-type endopeptidase inhibitor activity	molecular_function
PGSC0003DMG400024089	GO:0005634	nucleus	cellular_component
PGSC0003DMG400024129	GO:0055114	oxidation-reduction process	biological_process
PGSC0003DMG400024129	GO:0016491	oxidoreductase activity	molecular_function
PGSC0003DMG400024129	GO:0046872	metal ion binding	molecular_function
PGSC0003DMG400001527	GO:0008152	metabolic process	biological_process
PGSC0003DMG400001527	GO:0003824	catalytic activity	molecular_function
PGSC0003DMG400024242	GO:0016747	transferase activity, transferring acyl groups other than amino-acyl groups	molecular_function
PGSC0003DMG400024289	GO:0055114	oxidation-reduction process	biological_process
PGSC0003DMG400024289	GO:0003824	catalytic activity	molecular_function
PGSC0003DMG400024289	GO:0050660	flavin adenine dinucleotide binding	molecular_function
PGSC0003DMG400024289	GO:0016491	oxidoreductase activity	molecular_function
PGSC0003DMG400024289	GO:0016614	oxidoreductase activity, acting on CH-OH group of donors	molecular_function
PGSC0003DMG400024289	GO:0071949	FAD binding	molecular_function
PGSC0003DMG400012318	GO:0003700	DNA-binding transcription factor activity	molecular_function
PGSC0003DMG400012318	GO:0003677	DNA binding	molecular_function
PGSC0003DMG400012318	GO:0006355	regulation of transcription, DNA-templated	biological_process
PGSC0003DMG400012318	GO:0005634	nucleus	cellular_component
PGSC0003DMG400012318	GO:0043565	sequence-specific DNA binding	molecular_function
PGSC0003DMG400012318	GO:0006351	transcription, DNA-templated	biological_process
PGSC0003DMG400001986	GO:0016020	membrane	cellular_component
PGSC0003DMG400001986	GO:0016021	integral component of membrane	cellular_component
PGSC0003DMG400024518	GO:0016020	membrane	cellular_component
PGSC0003DMG400024518	GO:0016021	integral component of membrane	cellular_component
PGSC0003DMG400002040	GO:0016020	membrane	cellular_component
PGSC0003DMG400002040	GO:0016021	integral component of membrane	cellular_component
PGSC0003DMG400012495	GO:0005576	extracellular region	cellular_component
PGSC0003DMG400012495	GO:0009664	plant-type cell wall organization	biological_process
PGSC0003DMG400012495	GO:0016020	membrane	cellular_component
PGSC0003DMG400012495	GO:0071555	cell wall organization	biological_process
PGSC0003DMG400012495	GO:0005618	cell wall	cellular_component
PGSC0003DMG400002196	GO:0016787	hydrolase activity	molecular_function
PGSC0003DMG400002196	GO:0004190	aspartic-type endopeptidase activity	molecular_function
PGSC0003DMG400002196	GO:0008233	peptidase activity	molecular_function
PGSC0003DMG400002196	GO:0006508	proteolysis	biological_process
PGSC0003DMG400012511	GO:0043086	negative regulation of catalytic activity	biological_process
PGSC0003DMG400012511	GO:0004857	enzyme inhibitor activity	molecular_function
PGSC0003DMG400002213	GO:0055114	oxidation-reduction process	biological_process
PGSC0003DMG400002213	GO:0008152	metabolic process	biological_process
PGSC0003DMG400002213	GO:0016491	oxidoreductase activity	molecular_function
PGSC0003DMG400002213	GO:0016620	oxidoreductase activity, acting on the aldehyde or oxo group of donors, NAD or NADP as acceptor	molecular_function
PGSC0003DMG400012556	GO:0016020	membrane	cellular_component
PGSC0003DMG400012556	GO:0016021	integral component of membrane	cellular_component
PGSC0003DMG400024652	GO:0016020	membrane	cellular_component
PGSC0003DMG400024652	GO:0016021	integral component of membrane	cellular_component
PGSC0003DMG400024665	GO:0097275	cellular ammonia homeostasis	biological_process
PGSC0003DMG400024665	GO:0051924	regulation of calcium ion transport	biological_process
PGSC0003DMG400024665	GO:0004672	protein kinase activity	molecular_function
PGSC0003DMG400024665	GO:0005524	ATP binding	molecular_function
PGSC0003DMG400024665	GO:0006468	protein phosphorylation	biological_process
PGSC0003DMG400024665	GO:0016020	membrane	cellular_component
PGSC0003DMG400024665	GO:0016021	integral component of membrane	cellular_component
PGSC0003DMG400024665	GO:0080147	root hair cell development	biological_process
PGSC0003DMG400024665	GO:0009705	plant-type vacuole membrane	cellular_component
PGSC0003DMG400002314	GO:0008270	zinc ion binding	molecular_function
PGSC0003DMG400024770	GO:0005515	protein binding	molecular_function
PGSC0003DMG400012666	GO:0019253	reductive pentose-phosphate cycle	biological_process
PGSC0003DMG400012666	GO:0009507	chloroplast	cellular_component
PGSC0003DMG400012666	GO:0009536	plastid	cellular_component
PGSC0003DMG400012666	GO:0004497	monooxygenase activity	molecular_function
PGSC0003DMG400012666	GO:0016491	oxidoreductase activity	molecular_function
PGSC0003DMG400012666	GO:0016829	lyase activity	molecular_function
PGSC0003DMG400012666	GO:0016984	ribulose-bisphosphate carboxylase activity	molecular_function
PGSC0003DMG400012666	GO:0009853	photorespiration	biological_process
PGSC0003DMG400012666	GO:0015977	carbon fixation	biological_process
PGSC0003DMG400012666	GO:0015979	photosynthesis	biological_process
PGSC0003DMG400012666	GO:0055114	oxidation-reduction process	biological_process
PGSC0003DMG400024810	GO:0016020	membrane	cellular_component
PGSC0003DMG400024810	GO:0016021	integral component of membrane	cellular_component
PGSC0003DMG401024815	GO:0019898	extrinsic component of membrane	cellular_component
PGSC0003DMG401024815	GO:0005509	calcium ion binding	molecular_function
PGSC0003DMG401024815	GO:0015979	photosynthesis	biological_process
PGSC0003DMG401024815	GO:0009523	photosystem II	cellular_component
PGSC0003DMG401024815	GO:0009654	photosystem II oxygen evolving complex	cellular_component
PGSC0003DMG401024815	GO:0009507	chloroplast	cellular_component
PGSC0003DMG401024815	GO:0009534	chloroplast thylakoid	cellular_component
PGSC0003DMG401024815	GO:0009570	chloroplast stroma	cellular_component
PGSC0003DMG401024815	GO:0009579	thylakoid	cellular_component
PGSC0003DMG401024815	GO:0031977	thylakoid lumen	cellular_component
PGSC0003DMG400012881	GO:0003824	catalytic activity	molecular_function
PGSC0003DMG400012970	GO:0016020	membrane	cellular_component
PGSC0003DMG400012970	GO:0016021	integral component of membrane	cellular_component
PGSC0003DMG400002905	GO:0016020	membrane	cellular_component
PGSC0003DMG400002905	GO:0016021	integral component of membrane	cellular_component
PGSC0003DMG400002905	GO:0009507	chloroplast	cellular_component
PGSC0003DMG400002905	GO:0009536	plastid	cellular_component
PGSC0003DMG400002905	GO:0046872	metal ion binding	molecular_function
PGSC0003DMG400002905	GO:0015979	photosynthesis	biological_process
PGSC0003DMG400002905	GO:0055114	oxidation-reduction process	biological_process
PGSC0003DMG400002905	GO:0009055	electron transfer activity	molecular_function
PGSC0003DMG400002905	GO:0020037	heme binding	molecular_function
PGSC0003DMG400002905	GO:0022900	electron transport chain	biological_process
PGSC0003DMG400002905	GO:0009535	chloroplast thylakoid membrane	cellular_component
PGSC0003DMG400002905	GO:0009579	thylakoid	cellular_component
PGSC0003DMG400002905	GO:0005506	iron ion binding	molecular_function
PGSC0003DMG400002905	GO:0031361	integral component of thylakoid membrane	cellular_component
PGSC0003DMG400003028	GO:0009733	response to auxin	biological_process
PGSC0003DMG400003070	GO:0016020	membrane	cellular_component
PGSC0003DMG400003070	GO:0016021	integral component of membrane	cellular_component
PGSC0003DMG400013243	GO:0015271	outward rectifier potassium channel activity	molecular_function
PGSC0003DMG400013243	GO:0005249	voltage-gated potassium channel activity	molecular_function
PGSC0003DMG400013243	GO:0005244	voltage-gated ion channel activity	molecular_function
PGSC0003DMG400013243	GO:0016020	membrane	cellular_component
PGSC0003DMG400013243	GO:0016021	integral component of membrane	cellular_component
PGSC0003DMG400013243	GO:0055085	transmembrane transport	biological_process
PGSC0003DMG400013243	GO:0006811	ion transport	biological_process
PGSC0003DMG400013243	GO:0006813	potassium ion transport	biological_process
PGSC0003DMG400013243	GO:0005216	ion channel activity	molecular_function
PGSC0003DMG400013243	GO:0005267	potassium channel activity	molecular_function
PGSC0003DMG400013243	GO:0034765	regulation of ion transmembrane transport	biological_process
PGSC0003DMG400013243	GO:0071805	potassium ion transmembrane transport	biological_process
PGSC0003DMG400013243	GO:0055075	potassium ion homeostasis	biological_process
PGSC0003DMG400013243	GO:0005515	protein binding	molecular_function
PGSC0003DMG400003186	GO:0016020	membrane	cellular_component
PGSC0003DMG400003186	GO:0016021	integral component of membrane	cellular_component
PGSC0003DMG400003191	GO:0005975	carbohydrate metabolic process	biological_process
PGSC0003DMG400003191	GO:0008061	chitin binding	molecular_function
PGSC0003DMG400013390	GO:0005509	calcium ion binding	molecular_function
PGSC0003DMG401013400	GO:0016020	membrane	cellular_component
PGSC0003DMG401013400	GO:0016021	integral component of membrane	cellular_component
PGSC0003DMG401013400	GO:0022857	transmembrane transporter activity	molecular_function
PGSC0003DMG401013400	GO:0055085	transmembrane transport	biological_process
PGSC0003DMG400025388	GO:0016020	membrane	cellular_component
PGSC0003DMG400025388	GO:0016021	integral component of membrane	cellular_component
PGSC0003DMG400025388	GO:0022857	transmembrane transporter activity	molecular_function
PGSC0003DMG400025388	GO:0055085	transmembrane transport	biological_process
PGSC0003DMG400003342	GO:0055114	oxidation-reduction process	biological_process
PGSC0003DMG400003342	GO:0016020	membrane	cellular_component
PGSC0003DMG400003342	GO:0016021	integral component of membrane	cellular_component
PGSC0003DMG400003342	GO:0004497	monooxygenase activity	molecular_function
PGSC0003DMG400003342	GO:0016491	oxidoreductase activity	molecular_function
PGSC0003DMG400003342	GO:0046872	metal ion binding	molecular_function
PGSC0003DMG400003342	GO:0020037	heme binding	molecular_function
PGSC0003DMG400003342	GO:0005506	iron ion binding	molecular_function
PGSC0003DMG400003342	GO:0016705	oxidoreductase activity, acting on paired donors, with incorporation or reduction of molecular oxygen	molecular_function
PGSC0003DMG400003358	GO:0016020	membrane	cellular_component
PGSC0003DMG400003358	GO:0016021	integral component of membrane	cellular_component
PGSC0003DMG400003358	GO:0016757	transferase activity, transferring glycosyl groups	molecular_function
PGSC0003DMG400003358	GO:0006486	protein glycosylation	biological_process
PGSC0003DMG400003400	GO:0005515	protein binding	molecular_function
PGSC0003DMG400013519	GO:0005515	protein binding	molecular_function
PGSC0003DMG400003493	GO:0016020	membrane	cellular_component
PGSC0003DMG400003493	GO:0016021	integral component of membrane	cellular_component
PGSC0003DMG400003522	GO:0016740	transferase activity	molecular_function
PGSC0003DMG400003522	GO:0016757	transferase activity, transferring glycosyl groups	molecular_function
PGSC0003DMG400003522	GO:0047216	inositol 3-alpha-galactosyltransferase activity	molecular_function
PGSC0003DMG400003522	GO:0006012	galactose metabolic process	biological_process
PGSC0003DMG400025571	GO:0016747	transferase activity, transferring acyl groups other than amino-acyl groups	molecular_function
PGSC0003DMG400025738	GO:0008083	growth factor activity	molecular_function
PGSC0003DMG400025738	GO:0005576	extracellular region	cellular_component
PGSC0003DMG400025738	GO:0008283	cell proliferation	biological_process
PGSC0003DMG400025738	GO:0010469	regulation of signaling receptor activity	biological_process
PGSC0003DMG400003748	GO:0042744	hydrogen peroxide catabolic process	biological_process
PGSC0003DMG400003748	GO:0098869	cellular oxidant detoxification	biological_process
PGSC0003DMG400003748	GO:0004601	peroxidase activity	molecular_function
PGSC0003DMG400003748	GO:0055114	oxidation-reduction process	biological_process
PGSC0003DMG400003748	GO:0016491	oxidoreductase activity	molecular_function
PGSC0003DMG400003748	GO:0046872	metal ion binding	molecular_function
PGSC0003DMG400003748	GO:0005576	extracellular region	cellular_component
PGSC0003DMG400003748	GO:0020037	heme binding	molecular_function
PGSC0003DMG400003748	GO:0006979	response to oxidative stress	biological_process
PGSC0003DMG402025788	GO:0055114	oxidation-reduction process	biological_process
PGSC0003DMG402025788	GO:0016491	oxidoreductase activity	molecular_function
PGSC0003DMG400025793	GO:0016020	membrane	cellular_component
PGSC0003DMG400025793	GO:0016021	integral component of membrane	cellular_component
PGSC0003DMG400025793	GO:0006914	autophagy	biological_process
PGSC0003DMG400025793	GO:0030242	autophagy of peroxisome	biological_process
PGSC0003DMG402003937	GO:0006508	proteolysis	biological_process
PGSC0003DMG402003937	GO:0004252	serine-type endopeptidase activity	molecular_function
PGSC0003DMG400003994	GO:0043086	negative regulation of catalytic activity	biological_process
PGSC0003DMG400003994	GO:0004857	enzyme inhibitor activity	molecular_function
PGSC0003DMG400014117	GO:0016020	membrane	cellular_component
PGSC0003DMG400014117	GO:0016021	integral component of membrane	cellular_component
PGSC0003DMG400014117	GO:0022857	transmembrane transporter activity	molecular_function
PGSC0003DMG400014117	GO:0055085	transmembrane transport	biological_process
PGSC0003DMG400014119	GO:0016020	membrane	cellular_component
PGSC0003DMG400014119	GO:0016021	integral component of membrane	cellular_component
PGSC0003DMG400014119	GO:0015031	protein transport	biological_process
PGSC0003DMG400014119	GO:0016192	vesicle-mediated transport	biological_process
PGSC0003DMG400025948	GO:0016020	membrane	cellular_component
PGSC0003DMG400025948	GO:0016021	integral component of membrane	cellular_component
PGSC0003DMG400025967	GO:0043086	negative regulation of catalytic activity	biological_process
PGSC0003DMG400025967	GO:0004857	enzyme inhibitor activity	molecular_function
PGSC0003DMG400025967	GO:0016787	hydrolase activity	molecular_function
PGSC0003DMG400025967	GO:0030599	pectinesterase activity	molecular_function
PGSC0003DMG400025967	GO:0045330	aspartyl esterase activity	molecular_function
PGSC0003DMG400025967	GO:0042545	cell wall modification	biological_process
PGSC0003DMG400025967	GO:0045490	pectin catabolic process	biological_process
PGSC0003DMG400025967	GO:0005618	cell wall	cellular_component
PGSC0003DMG400004191	GO:0016020	membrane	cellular_component
PGSC0003DMG400004191	GO:0016021	integral component of membrane	cellular_component
PGSC0003DMG400004191	GO:0045168	cell-cell signaling involved in cell fate commitment	biological_process
PGSC0003DMG400026220	GO:0005576	extracellular region	cellular_component
PGSC0003DMG402014290	GO:0006378	mRNA polyadenylation	biological_process
PGSC0003DMG402014290	GO:0003729	mRNA binding	molecular_function
PGSC0003DMG402014290	GO:0005849	mRNA cleavage factor complex	cellular_component
PGSC0003DMG400004287	GO:0098655	cation transmembrane transport	biological_process
PGSC0003DMG400004287	GO:0016020	membrane	cellular_component
PGSC0003DMG400004287	GO:0016021	integral component of membrane	cellular_component
PGSC0003DMG400004287	GO:0055085	transmembrane transport	biological_process
PGSC0003DMG400004287	GO:0008324	cation transmembrane transporter activity	molecular_function
PGSC0003DMG400004287	GO:0006812	cation transport	biological_process
PGSC0003DMG400014325	GO:0016853	isomerase activity	molecular_function
PGSC0003DMG400014325	GO:0097367	carbohydrate derivative binding	molecular_function
PGSC0003DMG400014325	GO:1901135	carbohydrate derivative metabolic process	biological_process
PGSC0003DMG400004343	GO:0032259	methylation	biological_process
PGSC0003DMG400004343	GO:0008168	methyltransferase activity	molecular_function
PGSC0003DMG400004343	GO:0046983	protein dimerization activity	molecular_function
PGSC0003DMG400026382	GO:0006541	glutamine metabolic process	biological_process
PGSC0003DMG400026382	GO:0016787	hydrolase activity	molecular_function
PGSC0003DMG400026409	GO:0009536	plastid	cellular_component
PGSC0003DMG400026409	GO:0004497	monooxygenase activity	molecular_function
PGSC0003DMG400026409	GO:0016491	oxidoreductase activity	molecular_function
PGSC0003DMG400026409	GO:0016829	lyase activity	molecular_function
PGSC0003DMG400026409	GO:0016984	ribulose-bisphosphate carboxylase activity	molecular_function
PGSC0003DMG400026409	GO:0009853	photorespiration	biological_process
PGSC0003DMG400026409	GO:0015977	carbon fixation	biological_process
PGSC0003DMG400026409	GO:0015979	photosynthesis	biological_process
PGSC0003DMG400026409	GO:0055114	oxidation-reduction process	biological_process
PGSC0003DMG400026409	GO:0009507	chloroplast	cellular_component
PGSC0003DMG400004388	GO:0009507	chloroplast	cellular_component
PGSC0003DMG400014434	GO:0016020	membrane	cellular_component
PGSC0003DMG400014434	GO:0016021	integral component of membrane	cellular_component
PGSC0003DMG400004460	GO:0005509	calcium ion binding	molecular_function
PGSC0003DMG400004548	GO:0010951	negative regulation of endopeptidase activity	biological_process
PGSC0003DMG400004548	GO:0004867	serine-type endopeptidase inhibitor activity	molecular_function
PGSC0003DMG400004548	GO:0016020	membrane	cellular_component
PGSC0003DMG400004548	GO:0016021	integral component of membrane	cellular_component
PGSC0003DMG400014563	GO:0008033	tRNA processing	biological_process
PGSC0003DMG400026779	GO:0023014	signal transduction by protein phosphorylation	biological_process
PGSC0003DMG400026779	GO:0005622	intracellular	cellular_component
PGSC0003DMG400026779	GO:0000160	phosphorelay signal transduction system	biological_process
PGSC0003DMG400026779	GO:0000155	phosphorelay sensor kinase activity	molecular_function
PGSC0003DMG403014680	GO:0003827	alpha-1,3-mannosylglycoprotein 2-beta-N-acetylglucosaminyltransferase activity	molecular_function
PGSC0003DMG403014680	GO:0016740	transferase activity	molecular_function
PGSC0003DMG403014680	GO:0016020	membrane	cellular_component
PGSC0003DMG403014680	GO:0016021	integral component of membrane	cellular_component
PGSC0003DMG403014680	GO:0016757	transferase activity, transferring glycosyl groups	molecular_function
PGSC0003DMG403014680	GO:0006486	protein glycosylation	biological_process
PGSC0003DMG403014680	GO:0008375	acetylglucosaminyltransferase activity	molecular_function
PGSC0003DMG400026867	GO:0000166	nucleotide binding	molecular_function
PGSC0003DMG400026867	GO:0004672	protein kinase activity	molecular_function
PGSC0003DMG400026867	GO:0004674	protein serine/threonine kinase activity	molecular_function
PGSC0003DMG400026867	GO:0005524	ATP binding	molecular_function
PGSC0003DMG400026867	GO:0006468	protein phosphorylation	biological_process
PGSC0003DMG400026900	GO:0055114	oxidation-reduction process	biological_process
PGSC0003DMG400026900	GO:0016020	membrane	cellular_component
PGSC0003DMG400026900	GO:0016021	integral component of membrane	cellular_component
PGSC0003DMG400026900	GO:0004497	monooxygenase activity	molecular_function
PGSC0003DMG400026900	GO:0016491	oxidoreductase activity	molecular_function
PGSC0003DMG400026900	GO:0046872	metal ion binding	molecular_function
PGSC0003DMG400026900	GO:0020037	heme binding	molecular_function
PGSC0003DMG400026900	GO:0005506	iron ion binding	molecular_function
PGSC0003DMG400026900	GO:0016705	oxidoreductase activity, acting on paired donors, with incorporation or reduction of molecular oxygen	molecular_function
PGSC0003DMG400026944	GO:0016020	membrane	cellular_component
PGSC0003DMG400026944	GO:0016021	integral component of membrane	cellular_component
PGSC0003DMG400026944	GO:0005886	plasma membrane	cellular_component
PGSC0003DMG400004757	GO:0046872	metal ion binding	molecular_function
PGSC0003DMG400004757	GO:0030001	metal ion transport	biological_process
PGSC0003DMG400026953	GO:0010951	negative regulation of endopeptidase activity	biological_process
PGSC0003DMG400026953	GO:0004867	serine-type endopeptidase inhibitor activity	molecular_function
PGSC0003DMG400026953	GO:0009611	response to wounding	biological_process
PGSC0003DMG400004793	GO:0006351	transcription, DNA-templated	biological_process
PGSC0003DMG400004793	GO:0043565	sequence-specific DNA binding	molecular_function
PGSC0003DMG400004793	GO:0010584	pollen exine formation	biological_process
PGSC0003DMG400027053	GO:0010951	negative regulation of endopeptidase activity	biological_process
PGSC0003DMG400027053	GO:0004866	endopeptidase inhibitor activity	molecular_function
PGSC0003DMG400027146	GO:0016746	transferase activity, transferring acyl groups	molecular_function
PGSC0003DMG400027146	GO:0016740	transferase activity	molecular_function
PGSC0003DMG400027146	GO:0008152	metabolic process	biological_process
PGSC0003DMG400027146	GO:0009058	biosynthetic process	biological_process
PGSC0003DMG400027146	GO:0003824	catalytic activity	molecular_function
PGSC0003DMG400027146	GO:0016747	transferase activity, transferring acyl groups other than amino-acyl groups	molecular_function
PGSC0003DMG402027175	GO:0050826	response to freezing	biological_process
PGSC0003DMG400027191	GO:0006979	response to oxidative stress	biological_process
PGSC0003DMG400005061	GO:0016747	transferase activity, transferring acyl groups other than amino-acyl groups	molecular_function
PGSC0003DMG400027387	GO:0055114	oxidation-reduction process	biological_process
PGSC0003DMG400027387	GO:0016491	oxidoreductase activity	molecular_function
PGSC0003DMG400027387	GO:0046872	metal ion binding	molecular_function
PGSC0003DMG400005113	GO:0005576	extracellular region	cellular_component
PGSC0003DMG400005142	GO:0010951	negative regulation of endopeptidase activity	biological_process
PGSC0003DMG400005142	GO:0004867	serine-type endopeptidase inhibitor activity	molecular_function
PGSC0003DMG400005142	GO:0009611	response to wounding	biological_process
PGSC0003DMG400005236	GO:0009733	response to auxin	biological_process
PGSC0003DMG400005351	GO:0006952	defense response	biological_process
PGSC0003DMG400005351	GO:0016021	integral component of membrane	cellular_component
PGSC0003DMG400015303	GO:0016020	membrane	cellular_component
PGSC0003DMG400015303	GO:0016021	integral component of membrane	cellular_component
PGSC0003DMG400015304	GO:0055114	oxidation-reduction process	biological_process
PGSC0003DMG400015304	GO:0008137	NADH dehydrogenase (ubiquinone) activity	molecular_function
PGSC0003DMG400015304	GO:0016020	membrane	cellular_component
PGSC0003DMG400015304	GO:0016021	integral component of membrane	cellular_component
PGSC0003DMG400015304	GO:0009507	chloroplast	cellular_component
PGSC0003DMG400015304	GO:0009536	plastid	cellular_component
PGSC0003DMG400015304	GO:0016491	oxidoreductase activity	molecular_function
PGSC0003DMG400015304	GO:0016655	oxidoreductase activity, acting on NAD(P)H, quinone or similar compound as acceptor	molecular_function
PGSC0003DMG400015304	GO:0048038	quinone binding	molecular_function
PGSC0003DMG400015304	GO:0019684	photosynthesis, light reaction	biological_process
PGSC0003DMG400015304	GO:0009535	chloroplast thylakoid membrane	cellular_component
PGSC0003DMG400015304	GO:0009579	thylakoid	cellular_component
PGSC0003DMG400015304	GO:0016651	oxidoreductase activity, acting on NAD(P)H	molecular_function
PGSC0003DMG400015304	GO:0005739	mitochondrion	cellular_component
PGSC0003DMG400015304	GO:0070469	respiratory chain	cellular_component
PGSC0003DMG400015304	GO:0031966	mitochondrial membrane	cellular_component
PGSC0003DMG400027914	GO:0005576	extracellular region	cellular_component
PGSC0003DMG400027914	GO:0055114	oxidation-reduction process	biological_process
PGSC0003DMG400027914	GO:0016491	oxidoreductase activity	molecular_function
PGSC0003DMG400027914	GO:0046872	metal ion binding	molecular_function
PGSC0003DMG400027914	GO:0005507	copper ion binding	molecular_function
PGSC0003DMG400015421	GO:0055114	oxidation-reduction process	biological_process
PGSC0003DMG400015421	GO:0004497	monooxygenase activity	molecular_function
PGSC0003DMG400015421	GO:0016491	oxidoreductase activity	molecular_function
PGSC0003DMG400015421	GO:0046872	metal ion binding	molecular_function
PGSC0003DMG400015421	GO:0020037	heme binding	molecular_function
PGSC0003DMG400015421	GO:0005506	iron ion binding	molecular_function
PGSC0003DMG400015421	GO:0016705	oxidoreductase activity, acting on paired donors, with incorporation or reduction of molecular oxygen	molecular_function
PGSC0003DMG400015708	GO:0000166	nucleotide binding	molecular_function
PGSC0003DMG400015708	GO:0004672	protein kinase activity	molecular_function
PGSC0003DMG400015708	GO:0004674	protein serine/threonine kinase activity	molecular_function
PGSC0003DMG400015708	GO:0005524	ATP binding	molecular_function
PGSC0003DMG400015708	GO:0006468	protein phosphorylation	biological_process
PGSC0003DMG400015918	GO:0016747	transferase activity, transferring acyl groups other than amino-acyl groups	molecular_function
PGSC0003DMG400016034	GO:0009055	electron transfer activity	molecular_function
PGSC0003DMG400016034	GO:0022900	electron transport chain	biological_process
PGSC0003DMG400016034	GO:0055114	oxidation-reduction process	biological_process
PGSC0003DMG400016034	GO:0005623	cell	cellular_component
PGSC0003DMG400016034	GO:0015035	protein disulfide oxidoreductase activity	molecular_function
PGSC0003DMG400016034	GO:0045454	cell redox homeostasis	biological_process
PGSC0003DMG400016212	GO:0055114	oxidation-reduction process	biological_process
PGSC0003DMG400016212	GO:0016491	oxidoreductase activity	molecular_function
PGSC0003DMG400016512	GO:0006355	regulation of transcription, DNA-templated	biological_process
PGSC0003DMG400016512	GO:0005634	nucleus	cellular_component
PGSC0003DMG400016512	GO:0006351	transcription, DNA-templated	biological_process
PGSC0003DMG400016512	GO:0009734	auxin-activated signaling pathway	biological_process
PGSC0003DMG400016512	GO:0005515	protein binding	molecular_function
PGSC0003DMG400016544	GO:0055114	oxidation-reduction process	biological_process
PGSC0003DMG400016544	GO:0016491	oxidoreductase activity	molecular_function
PGSC0003DMG400016572	GO:0009055	electron transfer activity	molecular_function
PGSC0003DMG400016572	GO:0022900	electron transport chain	biological_process
PGSC0003DMG400016572	GO:0055114	oxidation-reduction process	biological_process
PGSC0003DMG400016572	GO:0005623	cell	cellular_component
PGSC0003DMG400016572	GO:0015035	protein disulfide oxidoreductase activity	molecular_function
PGSC0003DMG400016572	GO:0045454	cell redox homeostasis	biological_process

## Sheet: Exclusive_KJ-T-LN
GeneID	GO.Accession	GO.term.name	GO.domain
PGSC0003DMG400042564	GO:0016020	membrane	cellular_component
PGSC0003DMG400042564	GO:0016021	integral component of membrane	cellular_component
PGSC0003DMG400036093	GO:0005515	protein binding	molecular_function
PGSC0003DMG400036575	GO:0016020	membrane	cellular_component
PGSC0003DMG400036575	GO:0016021	integral component of membrane	cellular_component
PGSC0003DMG400046642	GO:0016020	membrane	cellular_component
PGSC0003DMG400046642	GO:0016021	integral component of membrane	cellular_component
PGSC0003DMG400037551	GO:0016020	membrane	cellular_component
PGSC0003DMG400037551	GO:0016021	integral component of membrane	cellular_component
PGSC0003DMG400037551	GO:0005515	protein binding	molecular_function
PGSC0003DMG400047336	GO:0016020	membrane	cellular_component
PGSC0003DMG400047336	GO:0016021	integral component of membrane	cellular_component
PGSC0003DMG400038762	GO:0016020	membrane	cellular_component
PGSC0003DMG400038762	GO:0016021	integral component of membrane	cellular_component
PGSC0003DMG400039595	GO:0000977	RNA polymerase II regulatory region sequence-specific DNA binding	molecular_function
PGSC0003DMG400039595	GO:0003677	DNA binding	molecular_function
PGSC0003DMG400039595	GO:0005634	nucleus	cellular_component
PGSC0003DMG400039595	GO:0046983	protein dimerization activity	molecular_function
PGSC0003DMG400039595	GO:0006351	transcription, DNA-templated	biological_process
PGSC0003DMG400039595	GO:0006355	regulation of transcription, DNA-templated	biological_process
PGSC0003DMG400039595	GO:0045944	positive regulation of transcription by RNA polymerase II	biological_process
PGSC0003DMG400039743	GO:0006355	regulation of transcription, DNA-templated	biological_process
PGSC0003DMG400039743	GO:0003712	transcription coregulator activity	molecular_function
PGSC0003DMG400040538	GO:0005509	calcium ion binding	molecular_function
PGSC0003DMG400028036	GO:0016020	membrane	cellular_component
PGSC0003DMG400028036	GO:0016021	integral component of membrane	cellular_component
PGSC0003DMG400028602	GO:0000166	nucleotide binding	molecular_function
PGSC0003DMG400028602	GO:0005524	ATP binding	molecular_function
PGSC0003DMG400028602	GO:0005874	microtubule	cellular_component
PGSC0003DMG400028602	GO:0008017	microtubule binding	molecular_function
PGSC0003DMG400028602	GO:0003777	microtubule motor activity	molecular_function
PGSC0003DMG400028602	GO:0007018	microtubule-based movement	biological_process
PGSC0003DMG400031164	GO:0016020	membrane	cellular_component
PGSC0003DMG400031164	GO:0016021	integral component of membrane	cellular_component
PGSC0003DMG400031164	GO:0005515	protein binding	molecular_function
PGSC0003DMG400005651	GO:0016020	membrane	cellular_component
PGSC0003DMG400005651	GO:0016021	integral component of membrane	cellular_component
PGSC0003DMG400005651	GO:0005783	endoplasmic reticulum	cellular_component
PGSC0003DMG400005651	GO:0005789	endoplasmic reticulum membrane	cellular_component
PGSC0003DMG400031363	GO:0009733	response to auxin	biological_process
PGSC0003DMG400006008	GO:0008033	tRNA processing	biological_process
PGSC0003DMG400006337	GO:0016747	transferase activity, transferring acyl groups other than amino-acyl groups	molecular_function
PGSC0003DMG400006337	GO:0008080	N-acetyltransferase activity	molecular_function
PGSC0003DMG400032549	GO:0006952	defense response	biological_process
PGSC0003DMG400006433	GO:0003677	DNA binding	molecular_function
PGSC0003DMG400006433	GO:0005634	nucleus	cellular_component
PGSC0003DMG400006433	GO:0006351	transcription, DNA-templated	biological_process
PGSC0003DMG400006433	GO:0006355	regulation of transcription, DNA-templated	biological_process
PGSC0003DMG400033556	GO:0003677	DNA binding	molecular_function
PGSC0003DMG400033556	GO:0005524	ATP binding	molecular_function
PGSC0003DMG400033556	GO:0032508	DNA duplex unwinding	biological_process
PGSC0003DMG400033556	GO:0004003	ATP-dependent DNA helicase activity	molecular_function
PGSC0003DMG400007036	GO:0003700	DNA-binding transcription factor activity	molecular_function
PGSC0003DMG400007036	GO:0003677	DNA binding	molecular_function
PGSC0003DMG400007036	GO:0006355	regulation of transcription, DNA-templated	biological_process
PGSC0003DMG400007036	GO:0005634	nucleus	cellular_component
PGSC0003DMG400007036	GO:0006351	transcription, DNA-templated	biological_process
PGSC0003DMG400017120	GO:0005634	nucleus	cellular_component
PGSC0003DMG400017120	GO:0001104	RNA polymerase II transcription cofactor activity	molecular_function
PGSC0003DMG400017120	GO:0006357	regulation of transcription by RNA polymerase II	biological_process
PGSC0003DMG400017120	GO:0016592	mediator complex	cellular_component
PGSC0003DMG400017120	GO:0006351	transcription, DNA-templated	biological_process
PGSC0003DMG400017120	GO:0006355	regulation of transcription, DNA-templated	biological_process
PGSC0003DMG400017120	GO:0003712	transcription coregulator activity	molecular_function
PGSC0003DMG400017306	GO:0046872	metal ion binding	molecular_function
PGSC0003DMG400017306	GO:0030001	metal ion transport	biological_process
PGSC0003DMG400035139	GO:0005515	protein binding	molecular_function
PGSC0003DMG400017759	GO:0003677	DNA binding	molecular_function
PGSC0003DMG400017759	GO:0005634	nucleus	cellular_component
PGSC0003DMG400017759	GO:0046983	protein dimerization activity	molecular_function
PGSC0003DMG400017759	GO:0006351	transcription, DNA-templated	biological_process
PGSC0003DMG400017759	GO:0006355	regulation of transcription, DNA-templated	biological_process
PGSC0003DMG400018830	GO:0005515	protein binding	molecular_function
PGSC0003DMG400019093	GO:0016020	membrane	cellular_component
PGSC0003DMG400019093	GO:0016021	integral component of membrane	cellular_component
PGSC0003DMG400009236	GO:0003677	DNA binding	molecular_function
PGSC0003DMG400009236	GO:0003824	catalytic activity	molecular_function
PGSC0003DMG400009236	GO:0003887	DNA-directed DNA polymerase activity	molecular_function
PGSC0003DMG400009236	GO:0071897	DNA biosynthetic process	biological_process
PGSC0003DMG400009236	GO:0006261	DNA-dependent DNA replication	biological_process
PGSC0003DMG400019530	GO:0008270	zinc ion binding	molecular_function
PGSC0003DMG400020040	GO:0004672	protein kinase activity	molecular_function
PGSC0003DMG400020040	GO:0005524	ATP binding	molecular_function
PGSC0003DMG400020040	GO:0006468	protein phosphorylation	biological_process
PGSC0003DMG400011173	GO:0005739	mitochondrion	cellular_component
PGSC0003DMG400020478	GO:0006355	regulation of transcription, DNA-templated	biological_process
PGSC0003DMG400020478	GO:0005634	nucleus	cellular_component
PGSC0003DMG400020478	GO:0006351	transcription, DNA-templated	biological_process
PGSC0003DMG400020478	GO:0009734	auxin-activated signaling pathway	biological_process
PGSC0003DMG400020478	GO:0005515	protein binding	molecular_function
PGSC0003DMG400011214	GO:0016020	membrane	cellular_component
PGSC0003DMG400011214	GO:0016021	integral component of membrane	cellular_component
PGSC0003DMG400010406	GO:0016020	membrane	cellular_component
PGSC0003DMG400010406	GO:0016021	integral component of membrane	cellular_component
PGSC0003DMG400010603	GO:0046872	metal ion binding	molecular_function
PGSC0003DMG400010603	GO:0005524	ATP binding	molecular_function
PGSC0003DMG400011314	GO:0055114	oxidation-reduction process	biological_process
PGSC0003DMG400011314	GO:0016491	oxidoreductase activity	molecular_function
PGSC0003DMG400011314	GO:0006631	fatty acid metabolic process	biological_process
PGSC0003DMG400011314	GO:0003857	3-hydroxyacyl-CoA dehydrogenase activity	molecular_function
PGSC0003DMG400011314	GO:0016508	long-chain-enoyl-CoA hydratase activity	molecular_function
PGSC0003DMG400011314	GO:0006635	fatty acid beta-oxidation	biological_process
PGSC0003DMG400011314	GO:0005618	cell wall	cellular_component
PGSC0003DMG400011314	GO:0005730	nucleolus	cellular_component
PGSC0003DMG400011314	GO:0005777	peroxisome	cellular_component
PGSC0003DMG400011314	GO:0009506	plasmodesma	cellular_component
PGSC0003DMG400011380	GO:0009055	electron transfer activity	molecular_function
PGSC0003DMG400011380	GO:0022900	electron transport chain	biological_process
PGSC0003DMG400011380	GO:0055114	oxidation-reduction process	biological_process
PGSC0003DMG400011380	GO:0005623	cell	cellular_component
PGSC0003DMG400011380	GO:0015035	protein disulfide oxidoreductase activity	molecular_function
PGSC0003DMG400011380	GO:0045454	cell redox homeostasis	biological_process
PGSC0003DMG400021623	GO:0016020	membrane	cellular_component
PGSC0003DMG400021623	GO:0016021	integral component of membrane	cellular_component
PGSC0003DMG400000259	GO:0046983	protein dimerization activity	molecular_function
PGSC0003DMG400011678	GO:0003676	nucleic acid binding	molecular_function
PGSC0003DMG400023197	GO:0008270	zinc ion binding	molecular_function
PGSC0003DMG400023197	GO:0016020	membrane	cellular_component
PGSC0003DMG400023197	GO:0016021	integral component of membrane	cellular_component
PGSC0003DMG400000593	GO:0055114	oxidation-reduction process	biological_process
PGSC0003DMG400000593	GO:0016491	oxidoreductase activity	molecular_function
PGSC0003DMG400001143	GO:0003677	DNA binding	molecular_function
PGSC0003DMG400001143	GO:0005634	nucleus	cellular_component
PGSC0003DMG400001143	GO:0046983	protein dimerization activity	molecular_function
PGSC0003DMG400001143	GO:0006351	transcription, DNA-templated	biological_process
PGSC0003DMG400001143	GO:0006355	regulation of transcription, DNA-templated	biological_process
PGSC0003DMG400024039	GO:0019843	rRNA binding	molecular_function
PGSC0003DMG400024039	GO:0003723	RNA binding	molecular_function
PGSC0003DMG400024039	GO:0009507	chloroplast	cellular_component
PGSC0003DMG400024039	GO:0009536	plastid	cellular_component
PGSC0003DMG400024039	GO:0005622	intracellular	cellular_component
PGSC0003DMG400024039	GO:0003735	structural constituent of ribosome	molecular_function
PGSC0003DMG400024039	GO:0006412	translation	biological_process
PGSC0003DMG400024039	GO:0005840	ribosome	cellular_component
PGSC0003DMG400024039	GO:0030529	intracellular ribonucleoprotein complex	cellular_component
PGSC0003DMG400024039	GO:0015935	small ribosomal subunit	cellular_component
PGSC0003DMG400024039	GO:0016020	membrane	cellular_component
PGSC0003DMG400024039	GO:0009570	chloroplast stroma	cellular_component
PGSC0003DMG400001644	GO:0009733	response to auxin	biological_process
PGSC0003DMG400024813	GO:0042744	hydrogen peroxide catabolic process	biological_process
PGSC0003DMG400024813	GO:0098869	cellular oxidant detoxification	biological_process
PGSC0003DMG400024813	GO:0004601	peroxidase activity	molecular_function
PGSC0003DMG400024813	GO:0055114	oxidation-reduction process	biological_process
PGSC0003DMG400024813	GO:0016491	oxidoreductase activity	molecular_function
PGSC0003DMG400024813	GO:0046872	metal ion binding	molecular_function
PGSC0003DMG400024813	GO:0020037	heme binding	molecular_function
PGSC0003DMG400024813	GO:0006979	response to oxidative stress	biological_process
PGSC0003DMG400002707	GO:0005694	chromosome	cellular_component
PGSC0003DMG400002707	GO:0003677	DNA binding	molecular_function
PGSC0003DMG400002707	GO:0005634	nucleus	cellular_component
PGSC0003DMG400002707	GO:0046982	protein heterodimerization activity	molecular_function
PGSC0003DMG400002707	GO:0000786	nucleosome	cellular_component
PGSC0003DMG400012976	GO:0005515	protein binding	molecular_function
PGSC0003DMG400002825	GO:0090502	RNA phosphodiester bond hydrolysis, endonucleolytic	biological_process
PGSC0003DMG400002825	GO:0003723	RNA binding	molecular_function
PGSC0003DMG400002825	GO:0033897	ribonuclease T2 activity	molecular_function
PGSC0003DMG400002945	GO:0005622	intracellular	cellular_component
PGSC0003DMG400002945	GO:0000160	phosphorelay signal transduction system	biological_process
PGSC0003DMG400002948	GO:0003723	RNA binding	molecular_function
PGSC0003DMG400002948	GO:0003676	nucleic acid binding	molecular_function
PGSC0003DMG400025125	GO:0005634	nucleus	cellular_component
PGSC0003DMG400025125	GO:0005622	intracellular	cellular_component
PGSC0003DMG400025125	GO:0006886	intracellular protein transport	biological_process
PGSC0003DMG400025125	GO:0008536	Ran GTPase binding	molecular_function
PGSC0003DMG400025125	GO:0005488	binding	molecular_function
PGSC0003DMG400013276	GO:0008374	O-acyltransferase activity	molecular_function
PGSC0003DMG400013276	GO:0016020	membrane	cellular_component
PGSC0003DMG400013276	GO:0016021	integral component of membrane	cellular_component
PGSC0003DMG400013746	GO:0016020	membrane	cellular_component
PGSC0003DMG401025807	GO:0016020	membrane	cellular_component
PGSC0003DMG401025807	GO:0016021	integral component of membrane	cellular_component
PGSC0003DMG401025807	GO:0009055	electron transfer activity	molecular_function
PGSC0003DMG401025807	GO:0022900	electron transport chain	biological_process
PGSC0003DMG400026259	GO:0016020	membrane	cellular_component
PGSC0003DMG400026259	GO:0016021	integral component of membrane	cellular_component
PGSC0003DMG400026259	GO:0012511	monolayer-surrounded lipid storage body	cellular_component
PGSC0003DMG400014300	GO:0016020	membrane	cellular_component
PGSC0003DMG400014300	GO:0016021	integral component of membrane	cellular_component
PGSC0003DMG400026282	GO:0098869	cellular oxidant detoxification	biological_process
PGSC0003DMG400026282	GO:0055114	oxidation-reduction process	biological_process
PGSC0003DMG400026282	GO:0006979	response to oxidative stress	biological_process
PGSC0003DMG400026282	GO:0004602	glutathione peroxidase activity	molecular_function
PGSC0003DMG400026333	GO:0016020	membrane	cellular_component
PGSC0003DMG400026333	GO:0016021	integral component of membrane	cellular_component
PGSC0003DMG400026333	GO:0046872	metal ion binding	molecular_function
PGSC0003DMG400026333	GO:0005576	extracellular region	cellular_component
PGSC0003DMG400026333	GO:0030145	manganese ion binding	molecular_function
PGSC0003DMG400026333	GO:0045735	nutrient reservoir activity	molecular_function
PGSC0003DMG401014675	GO:0005509	calcium ion binding	molecular_function
PGSC0003DMG400027206	GO:0055114	oxidation-reduction process	biological_process
PGSC0003DMG400027206	GO:0016491	oxidoreductase activity	molecular_function
PGSC0003DMG400027206	GO:0046872	metal ion binding	molecular_function
PGSC0003DMG400027218	GO:0006351	transcription, DNA-templated	biological_process
PGSC0003DMG400027218	GO:0003677	DNA binding	molecular_function
PGSC0003DMG400027218	GO:0005634	nucleus	cellular_component
PGSC0003DMG400027218	GO:0003899	DNA-directed 5'-3' RNA polymerase activity	molecular_function
PGSC0003DMG400005000	GO:0046872	metal ion binding	molecular_function
PGSC0003DMG400005000	GO:0030001	metal ion transport	biological_process
PGSC0003DMG400027642	GO:0016020	membrane	cellular_component
PGSC0003DMG400027642	GO:0016021	integral component of membrane	cellular_component
PGSC0003DMG400005501	GO:0003677	DNA binding	molecular_function
PGSC0003DMG400005501	GO:0006355	regulation of transcription, DNA-templated	biological_process
PGSC0003DMG400005501	GO:0005634	nucleus	cellular_component
PGSC0003DMG400005501	GO:0006351	transcription, DNA-templated	biological_process
PGSC0003DMG400015524	GO:0005634	nucleus	cellular_component
PGSC0003DMG400015524	GO:0005515	protein binding	molecular_function
PGSC0003DMG400015765	GO:0016020	membrane	cellular_component
PGSC0003DMG400015765	GO:0016021	integral component of membrane	cellular_component

## Sheet: Expressed_both
GeneID	GO.Accession	GO.term.name	GO.domain
PGSC0003DMG400042093	GO:0016020	membrane	cellular_component
PGSC0003DMG400042093	GO:0016021	integral component of membrane	cellular_component
PGSC0003DMG400042093	GO:0015979	photosynthesis	biological_process
PGSC0003DMG400042093	GO:0009523	photosystem II	cellular_component
PGSC0003DMG400042273	GO:0055114	oxidation-reduction process	biological_process
PGSC0003DMG400042273	GO:0016491	oxidoreductase activity	molecular_function
PGSC0003DMG400042273	GO:0008270	zinc ion binding	molecular_function
PGSC0003DMG400042273	GO:0016701	oxidoreductase activity, acting on single donors with incorporation of molecular oxygen	molecular_function
PGSC0003DMG400042273	GO:0006725	cellular aromatic compound metabolic process	biological_process
PGSC0003DMG400042273	GO:0008198	ferrous iron binding	molecular_function
PGSC0003DMG400042292	GO:0016020	membrane	cellular_component
PGSC0003DMG400042292	GO:0016021	integral component of membrane	cellular_component
PGSC0003DMG400042320	GO:0004190	aspartic-type endopeptidase activity	molecular_function
PGSC0003DMG400042320	GO:0006508	proteolysis	biological_process
PGSC0003DMG400042397	GO:0015031	protein transport	biological_process
PGSC0003DMG400042442	GO:0003677	DNA binding	molecular_function
PGSC0003DMG400042442	GO:0005634	nucleus	cellular_component
PGSC0003DMG400042442	GO:0046983	protein dimerization activity	molecular_function
PGSC0003DMG400042442	GO:0006351	transcription, DNA-templated	biological_process
PGSC0003DMG400042442	GO:0006355	regulation of transcription, DNA-templated	biological_process
PGSC0003DMG400042445	GO:0016787	hydrolase activity	molecular_function
PGSC0003DMG400042445	GO:0008233	peptidase activity	molecular_function
PGSC0003DMG400042445	GO:0006508	proteolysis	biological_process
PGSC0003DMG400042445	GO:0004252	serine-type endopeptidase activity	molecular_function
PGSC0003DMG400042445	GO:0008236	serine-type peptidase activity	molecular_function
PGSC0003DMG400042500	GO:0008270	zinc ion binding	molecular_function
PGSC0003DMG400042500	GO:0005515	protein binding	molecular_function
PGSC0003DMG400042640	GO:0019843	rRNA binding	molecular_function
PGSC0003DMG400042640	GO:0005840	ribosome	cellular_component
PGSC0003DMG400042640	GO:0005622	intracellular	cellular_component
PGSC0003DMG400042640	GO:0003735	structural constituent of ribosome	molecular_function
PGSC0003DMG400042640	GO:0006412	translation	biological_process
PGSC0003DMG400042640	GO:0030529	intracellular ribonucleoprotein complex	cellular_component
PGSC0003DMG400042814	GO:0016740	transferase activity	molecular_function
PGSC0003DMG400042814	GO:0000166	nucleotide binding	molecular_function
PGSC0003DMG400042814	GO:0004672	protein kinase activity	molecular_function
PGSC0003DMG400042814	GO:0004674	protein serine/threonine kinase activity	molecular_function
PGSC0003DMG400042814	GO:0005524	ATP binding	molecular_function
PGSC0003DMG400042814	GO:0016301	kinase activity	molecular_function
PGSC0003DMG400042814	GO:0006468	protein phosphorylation	biological_process
PGSC0003DMG400042814	GO:0016310	phosphorylation	biological_process
PGSC0003DMG400042814	GO:0016020	membrane	cellular_component
PGSC0003DMG400042814	GO:0016021	integral component of membrane	cellular_component
PGSC0003DMG400042814	GO:0048544	recognition of pollen	biological_process
PGSC0003DMG400042837	GO:0009561	megagametogenesis	biological_process
PGSC0003DMG400042837	GO:0009793	embryo development ending in seed dormancy	biological_process
PGSC0003DMG400042968	GO:0016020	membrane	cellular_component
PGSC0003DMG400042968	GO:0016021	integral component of membrane	cellular_component
PGSC0003DMG400042999	GO:0005515	protein binding	molecular_function
PGSC0003DMG400043045	GO:0005515	protein binding	molecular_function
PGSC0003DMG400043061	GO:0016020	membrane	cellular_component
PGSC0003DMG400043061	GO:0016021	integral component of membrane	cellular_component
PGSC0003DMG400043108	GO:0005576	extracellular region	cellular_component
PGSC0003DMG400043193	GO:0016020	membrane	cellular_component
PGSC0003DMG400043193	GO:0016021	integral component of membrane	cellular_component
PGSC0003DMG400043220	GO:0016020	membrane	cellular_component
PGSC0003DMG400043220	GO:0016021	integral component of membrane	cellular_component
PGSC0003DMG400043267	GO:0008299	isoprenoid biosynthetic process	biological_process
PGSC0003DMG400043267	GO:0016740	transferase activity	molecular_function
PGSC0003DMG400043373	GO:0006098	pentose-phosphate shunt	biological_process
PGSC0003DMG400043373	GO:0055114	oxidation-reduction process	biological_process
PGSC0003DMG400043373	GO:0016491	oxidoreductase activity	molecular_function
PGSC0003DMG400043373	GO:0050661	NADP binding	molecular_function
PGSC0003DMG400043373	GO:0004616	phosphogluconate dehydrogenase (decarboxylating) activity	molecular_function
PGSC0003DMG400043373	GO:0019521	D-gluconate metabolic process	biological_process
PGSC0003DMG400043373	GO:0009409	response to cold	biological_process
PGSC0003DMG400043373	GO:0009414	response to water deprivation	biological_process
PGSC0003DMG400043373	GO:0009651	response to salt stress	biological_process
PGSC0003DMG400043373	GO:0009737	response to abscisic acid	biological_process
PGSC0003DMG400043394	GO:0009733	response to auxin	biological_process
PGSC0003DMG400043400	GO:0006952	defense response	biological_process
PGSC0003DMG400043400	GO:0043531	ADP binding	molecular_function
PGSC0003DMG400043400	GO:0005515	protein binding	molecular_function
PGSC0003DMG400043451	GO:0004040	amidase activity	molecular_function
PGSC0003DMG400043451	GO:0016810	hydrolase activity, acting on carbon-nitrogen (but not peptide) bonds	molecular_function
PGSC0003DMG400043451	GO:0043864	indoleacetamide hydrolase activity	molecular_function
PGSC0003DMG400043451	GO:0009684	indoleacetic acid biosynthetic process	biological_process
PGSC0003DMG400043451	GO:0009851	auxin biosynthetic process	biological_process
PGSC0003DMG400043451	GO:0005654	nucleoplasm	cellular_component
PGSC0003DMG400043451	GO:0005737	cytoplasm	cellular_component
PGSC0003DMG400043451	GO:0005829	cytosol	cellular_component
PGSC0003DMG400043512	GO:0055114	oxidation-reduction process	biological_process
PGSC0003DMG400043512	GO:0004497	monooxygenase activity	molecular_function
PGSC0003DMG400043512	GO:0016491	oxidoreductase activity	molecular_function
PGSC0003DMG400043512	GO:0046872	metal ion binding	molecular_function
PGSC0003DMG400043512	GO:0020037	heme binding	molecular_function
PGSC0003DMG400043512	GO:0005506	iron ion binding	molecular_function
PGSC0003DMG400043512	GO:0016705	oxidoreductase activity, acting on paired donors, with incorporation or reduction of molecular oxygen	molecular_function
PGSC0003DMG400043560	GO:0005730	nucleolus	cellular_component
PGSC0003DMG400043560	GO:0006364	rRNA processing	biological_process
PGSC0003DMG400043560	GO:0005515	protein binding	molecular_function
PGSC0003DMG400043590	GO:0016020	membrane	cellular_component
PGSC0003DMG400043590	GO:0016021	integral component of membrane	cellular_component
PGSC0003DMG400043599	GO:0016020	membrane	cellular_component
PGSC0003DMG400043599	GO:0016021	integral component of membrane	cellular_component
PGSC0003DMG400043674	GO:0006139	nucleobase-containing compound metabolic process	biological_process
PGSC0003DMG400043674	GO:0090305	nucleic acid phosphodiester bond hydrolysis	biological_process
PGSC0003DMG400043674	GO:0003676	nucleic acid binding	molecular_function
PGSC0003DMG400043674	GO:0008408	3'-5' exonuclease activity	molecular_function
PGSC0003DMG400043768	GO:0016020	membrane	cellular_component
PGSC0003DMG400043768	GO:0016021	integral component of membrane	cellular_component
PGSC0003DMG400044001	GO:0003700	DNA-binding transcription factor activity	molecular_function
PGSC0003DMG400044001	GO:0006355	regulation of transcription, DNA-templated	biological_process
PGSC0003DMG400044001	GO:0043565	sequence-specific DNA binding	molecular_function
PGSC0003DMG400044001	GO:0046872	metal ion binding	molecular_function
PGSC0003DMG400044001	GO:0008270	zinc ion binding	molecular_function
PGSC0003DMG400044092	GO:0008270	zinc ion binding	molecular_function
PGSC0003DMG400044092	GO:0005739	mitochondrion	cellular_component
PGSC0003DMG400044092	GO:0080156	mitochondrial mRNA modification	biological_process
PGSC0003DMG400044092	GO:0016554	cytidine to uridine editing	biological_process
PGSC0003DMG400044092	GO:0005515	protein binding	molecular_function
PGSC0003DMG400044110	GO:0055114	oxidation-reduction process	biological_process
PGSC0003DMG400044110	GO:0016491	oxidoreductase activity	molecular_function
PGSC0003DMG400044116	GO:0052861	glucan endo-1,3-beta-glucanase activity, C-3 substituted reducing group	molecular_function
PGSC0003DMG400035539	GO:0016020	membrane	cellular_component
PGSC0003DMG400035539	GO:0016021	integral component of membrane	cellular_component
PGSC0003DMG400035539	GO:0022857	transmembrane transporter activity	molecular_function
PGSC0003DMG400035539	GO:0055085	transmembrane transport	biological_process
PGSC0003DMG400044152	GO:0016740	transferase activity	molecular_function
PGSC0003DMG400044152	GO:0008152	metabolic process	biological_process
PGSC0003DMG400044152	GO:0016020	membrane	cellular_component
PGSC0003DMG400044152	GO:0016021	integral component of membrane	cellular_component
PGSC0003DMG400044152	GO:0016757	transferase activity, transferring glycosyl groups	molecular_function
PGSC0003DMG400044152	GO:0016758	transferase activity, transferring hexosyl groups	molecular_function
PGSC0003DMG400035559	GO:0016020	membrane	cellular_component
PGSC0003DMG400035559	GO:0016021	integral component of membrane	cellular_component
PGSC0003DMG400035559	GO:0009737	response to abscisic acid	biological_process
PGSC0003DMG400044171	GO:0016787	hydrolase activity	molecular_function
PGSC0003DMG400044171	GO:0006508	proteolysis	biological_process
PGSC0003DMG400044171	GO:0004252	serine-type endopeptidase activity	molecular_function
PGSC0003DMG400044197	GO:0005524	ATP binding	molecular_function
PGSC0003DMG400044242	GO:0005515	protein binding	molecular_function
PGSC0003DMG400044295	GO:0007275	multicellular organism development	biological_process
PGSC0003DMG400044295	GO:0009908	flower development	biological_process
PGSC0003DMG400044295	GO:0030154	cell differentiation	biological_process
PGSC0003DMG400035647	GO:0016853	isomerase activity	molecular_function
PGSC0003DMG400035647	GO:0005576	extracellular region	cellular_component
PGSC0003DMG400035647	GO:0048046	apoplast	cellular_component
PGSC0003DMG400044320	GO:0016020	membrane	cellular_component
PGSC0003DMG400044320	GO:0016021	integral component of membrane	cellular_component
PGSC0003DMG400044320	GO:0022857	transmembrane transporter activity	molecular_function
PGSC0003DMG400044320	GO:0055085	transmembrane transport	biological_process
PGSC0003DMG400035666	GO:0016740	transferase activity	molecular_function
PGSC0003DMG400035666	GO:0008152	metabolic process	biological_process
PGSC0003DMG400035666	GO:0016020	membrane	cellular_component
PGSC0003DMG400035666	GO:0016021	integral component of membrane	cellular_component
PGSC0003DMG400035666	GO:0016757	transferase activity, transferring glycosyl groups	molecular_function
PGSC0003DMG400035666	GO:0016758	transferase activity, transferring hexosyl groups	molecular_function
PGSC0003DMG400044366	GO:0016020	membrane	cellular_component
PGSC0003DMG400044366	GO:0016021	integral component of membrane	cellular_component
PGSC0003DMG400044366	GO:0019684	photosynthesis, light reaction	biological_process
PGSC0003DMG400044366	GO:0045156	electron transporter, transferring electrons within the cyclic electron transport pathway of photosynthesis activity	molecular_function
PGSC0003DMG400044366	GO:0009772	photosynthetic electron transport in photosystem II	biological_process
PGSC0003DMG400035689	GO:0016740	transferase activity	molecular_function
PGSC0003DMG400035689	GO:0008152	metabolic process	biological_process
PGSC0003DMG400035689	GO:0016757	transferase activity, transferring glycosyl groups	molecular_function
PGSC0003DMG400035689	GO:0016758	transferase activity, transferring hexosyl groups	molecular_function
PGSC0003DMG400035711	GO:0009507	chloroplast	cellular_component
PGSC0003DMG400035711	GO:0009536	plastid	cellular_component
PGSC0003DMG400035711	GO:0046872	metal ion binding	molecular_function
PGSC0003DMG400035711	GO:0055114	oxidation-reduction process	biological_process
PGSC0003DMG400035711	GO:0009055	electron transfer activity	molecular_function
PGSC0003DMG400035711	GO:0051536	iron-sulfur cluster binding	molecular_function
PGSC0003DMG400035711	GO:0022900	electron transport chain	biological_process
PGSC0003DMG400035711	GO:0051537	2 iron, 2 sulfur cluster binding	molecular_function
PGSC0003DMG400035738	GO:0046710	GDP metabolic process	biological_process
PGSC0003DMG400035738	GO:0006163	purine nucleotide metabolic process	biological_process
PGSC0003DMG400035738	GO:0046037	GMP metabolic process	biological_process
PGSC0003DMG400035738	GO:0004385	guanylate kinase activity	molecular_function
PGSC0003DMG400035738	GO:0048638	regulation of developmental growth	biological_process
PGSC0003DMG400035743	GO:0016311	dephosphorylation	biological_process
PGSC0003DMG400035743	GO:0016791	phosphatase activity	molecular_function
PGSC0003DMG400035743	GO:0030145	manganese ion binding	molecular_function
PGSC0003DMG400035743	GO:0005829	cytosol	cellular_component
PGSC0003DMG400035769	GO:0055114	oxidation-reduction process	biological_process
PGSC0003DMG400035769	GO:0004497	monooxygenase activity	molecular_function
PGSC0003DMG400035769	GO:0016491	oxidoreductase activity	molecular_function
PGSC0003DMG400035769	GO:0046872	metal ion binding	molecular_function
PGSC0003DMG400035769	GO:0020037	heme binding	molecular_function
PGSC0003DMG400035769	GO:0005506	iron ion binding	molecular_function
PGSC0003DMG400035769	GO:0016705	oxidoreductase activity, acting on paired donors, with incorporation or reduction of molecular oxygen	molecular_function
PGSC0003DMG400044580	GO:0006355	regulation of transcription, DNA-templated	biological_process
PGSC0003DMG400044580	GO:0005634	nucleus	cellular_component
PGSC0003DMG400044580	GO:0043565	sequence-specific DNA binding	molecular_function
PGSC0003DMG400044580	GO:0046982	protein heterodimerization activity	molecular_function
PGSC0003DMG400044580	GO:0005737	cytoplasm	cellular_component
PGSC0003DMG400044580	GO:0051512	positive regulation of unidimensional cell growth	biological_process
PGSC0003DMG400044580	GO:0048579	negative regulation of long-day photoperiodism, flowering	biological_process
PGSC0003DMG400035783	GO:0009733	response to auxin	biological_process
PGSC0003DMG400035806	GO:0005840	ribosome	cellular_component
PGSC0003DMG400035806	GO:0005622	intracellular	cellular_component
PGSC0003DMG400035806	GO:0003735	structural constituent of ribosome	molecular_function
PGSC0003DMG400035806	GO:0006412	translation	biological_process
PGSC0003DMG400035823	GO:0016020	membrane	cellular_component
PGSC0003DMG400035823	GO:0016021	integral component of membrane	cellular_component
PGSC0003DMG400035836	GO:0052726	inositol-1,3,4-trisphosphate 5-kinase activity	molecular_function
PGSC0003DMG400035836	GO:0046872	metal ion binding	molecular_function
PGSC0003DMG400035836	GO:0016740	transferase activity	molecular_function
PGSC0003DMG400035836	GO:0000166	nucleotide binding	molecular_function
PGSC0003DMG400035836	GO:0005524	ATP binding	molecular_function
PGSC0003DMG400035836	GO:0016301	kinase activity	molecular_function
PGSC0003DMG400035836	GO:0016310	phosphorylation	biological_process
PGSC0003DMG400035836	GO:0000287	magnesium ion binding	molecular_function
PGSC0003DMG400035836	GO:0005622	intracellular	cellular_component
PGSC0003DMG400035836	GO:0047325	inositol tetrakisphosphate 1-kinase activity	molecular_function
PGSC0003DMG400035836	GO:0052725	inositol-1,3,4-trisphosphate 6-kinase activity	molecular_function
PGSC0003DMG400035836	GO:0032957	inositol trisphosphate metabolic process	biological_process
PGSC0003DMG400044699	GO:0003924	GTPase activity	molecular_function
PGSC0003DMG400044699	GO:0005525	GTP binding	molecular_function
PGSC0003DMG400035878	GO:0055114	oxidation-reduction process	biological_process
PGSC0003DMG400035878	GO:0016020	membrane	cellular_component
PGSC0003DMG400035878	GO:0016021	integral component of membrane	cellular_component
PGSC0003DMG400035878	GO:0006629	lipid metabolic process	biological_process
PGSC0003DMG400035878	GO:0016717	oxidoreductase activity, acting on paired donors, with oxidation of a pair of donors resulting in the reduction of molecular oxygen to two molecules of water	molecular_function
PGSC0003DMG400044745	GO:0004672	protein kinase activity	molecular_function
PGSC0003DMG400044745	GO:0005524	ATP binding	molecular_function
PGSC0003DMG400044745	GO:0006468	protein phosphorylation	biological_process
PGSC0003DMG400035893	GO:0005515	protein binding	molecular_function
PGSC0003DMG400035905	GO:0005509	calcium ion binding	molecular_function
PGSC0003DMG400044826	GO:0016491	oxidoreductase activity	molecular_function
PGSC0003DMG400044826	GO:0055114	oxidation-reduction process	biological_process
PGSC0003DMG400035938	GO:0016020	membrane	cellular_component
PGSC0003DMG400035938	GO:0016021	integral component of membrane	cellular_component
PGSC0003DMG400044864	GO:0055114	oxidation-reduction process	biological_process
PGSC0003DMG400044864	GO:0016575	histone deacetylation	biological_process
PGSC0003DMG400044864	GO:0051568	histone H3-K4 methylation	biological_process
PGSC0003DMG400044864	GO:0003677	DNA binding	molecular_function
PGSC0003DMG400044864	GO:0016491	oxidoreductase activity	molecular_function
PGSC0003DMG400044864	GO:0048364	root development	biological_process
PGSC0003DMG400044864	GO:0005634	nucleus	cellular_component
PGSC0003DMG400044864	GO:0005515	protein binding	molecular_function
PGSC0003DMG400035976	GO:0016740	transferase activity	molecular_function
PGSC0003DMG400035976	GO:0008152	metabolic process	biological_process
PGSC0003DMG400035976	GO:0016757	transferase activity, transferring glycosyl groups	molecular_function
PGSC0003DMG400035976	GO:0016758	transferase activity, transferring hexosyl groups	molecular_function
PGSC0003DMG400035996	GO:0008270	zinc ion binding	molecular_function
PGSC0003DMG400035996	GO:0005515	protein binding	molecular_function
PGSC0003DMG400035998	GO:0005634	nucleus	cellular_component
PGSC0003DMG400036004	GO:0055114	oxidation-reduction process	biological_process
PGSC0003DMG400036004	GO:0016020	membrane	cellular_component
PGSC0003DMG400036004	GO:0016021	integral component of membrane	cellular_component
PGSC0003DMG400036004	GO:0006629	lipid metabolic process	biological_process
PGSC0003DMG400036004	GO:0016717	oxidoreductase activity, acting on paired donors, with oxidation of a pair of donors resulting in the reduction of molecular oxygen to two molecules of water	molecular_function
PGSC0003DMG400044958	GO:0009767	photosynthetic electron transport chain	biological_process
PGSC0003DMG400044958	GO:0009507	chloroplast	cellular_component
PGSC0003DMG400044958	GO:0009534	chloroplast thylakoid	cellular_component
PGSC0003DMG400044958	GO:0009535	chloroplast thylakoid membrane	cellular_component
PGSC0003DMG400044958	GO:0010598	NAD(P)H dehydrogenase complex (plastoquinone)	cellular_component
PGSC0003DMG400036059	GO:0016020	membrane	cellular_component
PGSC0003DMG400036059	GO:0016021	integral component of membrane	cellular_component
PGSC0003DMG400036067	GO:0005840	ribosome	cellular_component
PGSC0003DMG400036067	GO:0003723	RNA binding	molecular_function
PGSC0003DMG400036067	GO:0009507	chloroplast	cellular_component
PGSC0003DMG400036067	GO:0009536	plastid	cellular_component
PGSC0003DMG400036067	GO:0005622	intracellular	cellular_component
PGSC0003DMG400036067	GO:0003735	structural constituent of ribosome	molecular_function
PGSC0003DMG400036067	GO:0019843	rRNA binding	molecular_function
PGSC0003DMG400036067	GO:0006412	translation	biological_process
PGSC0003DMG400036067	GO:0030529	intracellular ribonucleoprotein complex	cellular_component
PGSC0003DMG400036067	GO:0015935	small ribosomal subunit	cellular_component
PGSC0003DMG400045075	GO:0016020	membrane	cellular_component
PGSC0003DMG400045075	GO:0016021	integral component of membrane	cellular_component
PGSC0003DMG400045075	GO:0048868	pollen tube development	biological_process
PGSC0003DMG400045075	GO:0005768	endosome	cellular_component
PGSC0003DMG400045075	GO:0005794	Golgi apparatus	cellular_component
PGSC0003DMG400045075	GO:0005802	trans-Golgi network	cellular_component
PGSC0003DMG400045090	GO:0008270	zinc ion binding	molecular_function
PGSC0003DMG400045090	GO:0005515	protein binding	molecular_function
PGSC0003DMG400045235	GO:0006508	proteolysis	biological_process
PGSC0003DMG400045235	GO:0004252	serine-type endopeptidase activity	molecular_function
PGSC0003DMG400045244	GO:0016020	membrane	cellular_component
PGSC0003DMG400045244	GO:0016021	integral component of membrane	cellular_component
PGSC0003DMG400045331	GO:0045492	xylan biosynthetic process	biological_process
PGSC0003DMG400045331	GO:0005794	Golgi apparatus	cellular_component
PGSC0003DMG400045331	GO:1990538	xylan O-acetyltransferase activity	molecular_function
PGSC0003DMG400045338	GO:0055114	oxidation-reduction process	biological_process
PGSC0003DMG400045338	GO:0016670	oxidoreductase activity, acting on a sulfur group of donors, oxygen as acceptor	molecular_function
PGSC0003DMG400045338	GO:0001735	prenylcysteine oxidase activity	molecular_function
PGSC0003DMG400045338	GO:0030328	prenylcysteine catabolic process	biological_process
PGSC0003DMG400045338	GO:0009738	abscisic acid-activated signaling pathway	biological_process
PGSC0003DMG400045338	GO:0030327	prenylated protein catabolic process	biological_process
PGSC0003DMG400045338	GO:0045338	farnesyl diphosphate metabolic process	biological_process
PGSC0003DMG400045338	GO:0005773	vacuole	cellular_component
PGSC0003DMG400045338	GO:0005774	vacuolar membrane	cellular_component
PGSC0003DMG400036305	GO:0016020	membrane	cellular_component
PGSC0003DMG400036305	GO:0016021	integral component of membrane	cellular_component
PGSC0003DMG400045370	GO:0016787	hydrolase activity	molecular_function
PGSC0003DMG400045370	GO:0004190	aspartic-type endopeptidase activity	molecular_function
PGSC0003DMG400045370	GO:0008233	peptidase activity	molecular_function
PGSC0003DMG400045370	GO:0006508	proteolysis	biological_process
PGSC0003DMG400036318	GO:0003677	DNA binding	molecular_function
PGSC0003DMG400036318	GO:0005634	nucleus	cellular_component
PGSC0003DMG400036318	GO:0006351	transcription, DNA-templated	biological_process
PGSC0003DMG400036318	GO:0006355	regulation of transcription, DNA-templated	biological_process
PGSC0003DMG400045494	GO:0016740	transferase activity	molecular_function
PGSC0003DMG400045494	GO:0008168	methyltransferase activity	molecular_function
PGSC0003DMG400045494	GO:0032259	methylation	biological_process
PGSC0003DMG400045494	GO:0046983	protein dimerization activity	molecular_function
PGSC0003DMG400045494	GO:0008171	O-methyltransferase activity	molecular_function
PGSC0003DMG400036477	GO:0009658	chloroplast organization	biological_process
PGSC0003DMG400036477	GO:0009507	chloroplast	cellular_component
PGSC0003DMG400036477	GO:0009536	plastid	cellular_component
PGSC0003DMG400036477	GO:0009941	chloroplast envelope	cellular_component
PGSC0003DMG400036477	GO:0005515	protein binding	molecular_function
PGSC0003DMG400045602	GO:0005515	protein binding	molecular_function
PGSC0003DMG400045775	GO:0052726	inositol-1,3,4-trisphosphate 5-kinase activity	molecular_function
PGSC0003DMG400045775	GO:0016740	transferase activity	molecular_function
PGSC0003DMG400045775	GO:0000166	nucleotide binding	molecular_function
PGSC0003DMG400045775	GO:0005524	ATP binding	molecular_function
PGSC0003DMG400045775	GO:0016301	kinase activity	molecular_function
PGSC0003DMG400045775	GO:0016310	phosphorylation	biological_process
PGSC0003DMG400045775	GO:0000287	magnesium ion binding	molecular_function
PGSC0003DMG400045775	GO:0046872	metal ion binding	molecular_function
PGSC0003DMG400045775	GO:0005622	intracellular	cellular_component
PGSC0003DMG400045775	GO:0047325	inositol tetrakisphosphate 1-kinase activity	molecular_function
PGSC0003DMG400045775	GO:0052725	inositol-1,3,4-trisphosphate 6-kinase activity	molecular_function
PGSC0003DMG400045775	GO:0032957	inositol trisphosphate metabolic process	biological_process
PGSC0003DMG400045810	GO:0003676	nucleic acid binding	molecular_function
PGSC0003DMG400045810	GO:0008270	zinc ion binding	molecular_function
PGSC0003DMG400036851	GO:0003779	actin binding	molecular_function
PGSC0003DMG400036851	GO:0005622	intracellular	cellular_component
PGSC0003DMG400036851	GO:0030042	actin filament depolymerization	biological_process
PGSC0003DMG400036851	GO:0015629	actin cytoskeleton	cellular_component
PGSC0003DMG400036869	GO:0003743	translation initiation factor activity	molecular_function
PGSC0003DMG400036869	GO:0006413	translational initiation	biological_process
PGSC0003DMG400046044	GO:0003677	DNA binding	molecular_function
PGSC0003DMG400046044	GO:0006355	regulation of transcription, DNA-templated	biological_process
PGSC0003DMG400046044	GO:0003676	nucleic acid binding	molecular_function
PGSC0003DMG400046044	GO:0008270	zinc ion binding	molecular_function
PGSC0003DMG400046044	GO:0003729	mRNA binding	molecular_function
PGSC0003DMG400046044	GO:0009409	response to cold	biological_process
PGSC0003DMG400046044	GO:0009631	cold acclimation	biological_process
PGSC0003DMG400046044	GO:0009826	unidimensional cell growth	biological_process
PGSC0003DMG400046044	GO:0032508	DNA duplex unwinding	biological_process
PGSC0003DMG400046044	GO:0005634	nucleus	cellular_component
PGSC0003DMG400046044	GO:0005737	cytoplasm	cellular_component
PGSC0003DMG400036976	GO:0008152	metabolic process	biological_process
PGSC0003DMG400036976	GO:0016787	hydrolase activity	molecular_function
PGSC0003DMG400037029	GO:0003677	DNA binding	molecular_function
PGSC0003DMG400037029	GO:0006355	regulation of transcription, DNA-templated	biological_process
PGSC0003DMG400037029	GO:0005634	nucleus	cellular_component
PGSC0003DMG400046223	GO:0005515	protein binding	molecular_function
PGSC0003DMG400046234	GO:0010951	negative regulation of endopeptidase activity	biological_process
PGSC0003DMG400046234	GO:0004866	endopeptidase inhibitor activity	molecular_function
PGSC0003DMG400037159	GO:0006952	defense response	biological_process
PGSC0003DMG400037159	GO:0043531	ADP binding	molecular_function
PGSC0003DMG400037185	GO:0016020	membrane	cellular_component
PGSC0003DMG400037185	GO:0016021	integral component of membrane	cellular_component
PGSC0003DMG400037185	GO:0005515	protein binding	molecular_function
PGSC0003DMG400046292	GO:0016020	membrane	cellular_component
PGSC0003DMG400046292	GO:0016021	integral component of membrane	cellular_component
PGSC0003DMG400046303	GO:0016020	membrane	cellular_component
PGSC0003DMG400046303	GO:0016021	integral component of membrane	cellular_component
PGSC0003DMG400046303	GO:0009507	chloroplast	cellular_component
PGSC0003DMG400046303	GO:0009536	plastid	cellular_component
PGSC0003DMG400046303	GO:0015979	photosynthesis	biological_process
PGSC0003DMG400046303	GO:0009523	photosystem II	cellular_component
PGSC0003DMG400046303	GO:0009535	chloroplast thylakoid membrane	cellular_component
PGSC0003DMG400046303	GO:0009579	thylakoid	cellular_component
PGSC0003DMG400046303	GO:0016168	chlorophyll binding	molecular_function
PGSC0003DMG400046303	GO:0018298	protein-chromophore linkage	biological_process
PGSC0003DMG400046303	GO:0009767	photosynthetic electron transport chain	biological_process
PGSC0003DMG400046303	GO:0019684	photosynthesis, light reaction	biological_process
PGSC0003DMG400046303	GO:0045156	electron transporter, transferring electrons within the cyclic electron transport pathway of photosynthesis activity	molecular_function
PGSC0003DMG400046303	GO:0009772	photosynthetic electron transport in photosystem II	biological_process
PGSC0003DMG400046303	GO:0010207	photosystem II assembly	biological_process
PGSC0003DMG400046303	GO:0009521	photosystem	cellular_component
PGSC0003DMG400046303	GO:0009534	chloroplast thylakoid	cellular_component
PGSC0003DMG400046303	GO:0010287	plastoglobule	cellular_component
PGSC0003DMG400046345	GO:0005840	ribosome	cellular_component
PGSC0003DMG400046345	GO:0003735	structural constituent of ribosome	molecular_function
PGSC0003DMG400046345	GO:0006412	translation	biological_process
PGSC0003DMG400046345	GO:0015934	large ribosomal subunit	cellular_component
PGSC0003DMG400046345	GO:0030529	intracellular ribonucleoprotein complex	cellular_component
PGSC0003DMG400037235	GO:0016740	transferase activity	molecular_function
PGSC0003DMG400037235	GO:0008152	metabolic process	biological_process
PGSC0003DMG400037235	GO:0016757	transferase activity, transferring glycosyl groups	molecular_function
PGSC0003DMG400037235	GO:0016758	transferase activity, transferring hexosyl groups	molecular_function
PGSC0003DMG400037250	GO:0016740	transferase activity	molecular_function
PGSC0003DMG400037250	GO:0000166	nucleotide binding	molecular_function
PGSC0003DMG400037250	GO:0005524	ATP binding	molecular_function
PGSC0003DMG400037250	GO:0046872	metal ion binding	molecular_function
PGSC0003DMG400037250	GO:0005737	cytoplasm	cellular_component
PGSC0003DMG400037250	GO:0006730	one-carbon metabolic process	biological_process
PGSC0003DMG400037250	GO:0004478	methionine adenosyltransferase activity	molecular_function
PGSC0003DMG400037250	GO:0006556	S-adenosylmethionine biosynthetic process	biological_process
PGSC0003DMG400037251	GO:0003723	RNA binding	molecular_function
PGSC0003DMG400037251	GO:0003676	nucleic acid binding	molecular_function
PGSC0003DMG400037262	GO:0016020	membrane	cellular_component
PGSC0003DMG400037262	GO:0016021	integral component of membrane	cellular_component
PGSC0003DMG400046420	GO:0005515	protein binding	molecular_function
PGSC0003DMG400046426	GO:0090502	RNA phosphodiester bond hydrolysis, endonucleolytic	biological_process
PGSC0003DMG400046426	GO:0003676	nucleic acid binding	molecular_function
PGSC0003DMG400046426	GO:0004523	RNA-DNA hybrid ribonuclease activity	molecular_function
PGSC0003DMG400046427	GO:0016740	transferase activity	molecular_function
PGSC0003DMG400046427	GO:0008146	sulfotransferase activity	molecular_function
PGSC0003DMG400046446	GO:0006355	regulation of transcription, DNA-templated	biological_process
PGSC0003DMG400046448	GO:0005525	GTP binding	molecular_function
PGSC0003DMG400046514	GO:0016020	membrane	cellular_component
PGSC0003DMG400046514	GO:0016021	integral component of membrane	cellular_component
PGSC0003DMG400046546	GO:0043531	ADP binding	molecular_function
PGSC0003DMG400046574	GO:0008270	zinc ion binding	molecular_function
PGSC0003DMG400046574	GO:0005515	protein binding	molecular_function
PGSC0003DMG400046579	GO:0005694	chromosome	cellular_component
PGSC0003DMG400046579	GO:0003677	DNA binding	molecular_function
PGSC0003DMG400046579	GO:0005634	nucleus	cellular_component
PGSC0003DMG400046579	GO:0006334	nucleosome assembly	biological_process
PGSC0003DMG400046579	GO:0046982	protein heterodimerization activity	molecular_function
PGSC0003DMG400046579	GO:0000786	nucleosome	cellular_component
PGSC0003DMG400037460	GO:0004672	protein kinase activity	molecular_function
PGSC0003DMG400037460	GO:0005524	ATP binding	molecular_function
PGSC0003DMG400037460	GO:0006468	protein phosphorylation	biological_process
PGSC0003DMG400046726	GO:0005515	protein binding	molecular_function
PGSC0003DMG400037583	GO:0016787	hydrolase activity	molecular_function
PGSC0003DMG400037583	GO:0006508	proteolysis	biological_process
PGSC0003DMG400037583	GO:0004252	serine-type endopeptidase activity	molecular_function
PGSC0003DMG400046746	GO:0016740	transferase activity	molecular_function
PGSC0003DMG400046746	GO:0008152	metabolic process	biological_process
PGSC0003DMG400046746	GO:0016757	transferase activity, transferring glycosyl groups	molecular_function
PGSC0003DMG400046746	GO:0016758	transferase activity, transferring hexosyl groups	molecular_function
PGSC0003DMG400037587	GO:0055114	oxidation-reduction process	biological_process
PGSC0003DMG400037587	GO:0016020	membrane	cellular_component
PGSC0003DMG400037587	GO:0016021	integral component of membrane	cellular_component
PGSC0003DMG400037587	GO:0016491	oxidoreductase activity	molecular_function
PGSC0003DMG400037587	GO:0046872	metal ion binding	molecular_function
PGSC0003DMG400046756	GO:0003682	chromatin binding	molecular_function
PGSC0003DMG400046756	GO:0045892	negative regulation of transcription, DNA-templated	biological_process
PGSC0003DMG400046756	GO:0007219	Notch signaling pathway	biological_process
PGSC0003DMG400046756	GO:0044030	regulation of DNA methylation	biological_process
PGSC0003DMG400046756	GO:2000232	regulation of rRNA processing	biological_process
PGSC0003DMG400046756	GO:0005634	nucleus	cellular_component
PGSC0003DMG400046756	GO:0005731	nucleolus organizer region	cellular_component
PGSC0003DMG400046804	GO:0016020	membrane	cellular_component
PGSC0003DMG400046804	GO:0016021	integral component of membrane	cellular_component
PGSC0003DMG400046804	GO:0022857	transmembrane transporter activity	molecular_function
PGSC0003DMG400046804	GO:0055085	transmembrane transport	biological_process
PGSC0003DMG400046813	GO:0055114	oxidation-reduction process	biological_process
PGSC0003DMG400046813	GO:0004497	monooxygenase activity	molecular_function
PGSC0003DMG400046813	GO:0016491	oxidoreductase activity	molecular_function
PGSC0003DMG400046813	GO:0046872	metal ion binding	molecular_function
PGSC0003DMG400046813	GO:0020037	heme binding	molecular_function
PGSC0003DMG400046813	GO:0005506	iron ion binding	molecular_function
PGSC0003DMG400046813	GO:0016705	oxidoreductase activity, acting on paired donors, with incorporation or reduction of molecular oxygen	molecular_function
PGSC0003DMG400037662	GO:0005515	protein binding	molecular_function
PGSC0003DMG400037697	GO:0016020	membrane	cellular_component
PGSC0003DMG400037697	GO:0016021	integral component of membrane	cellular_component
PGSC0003DMG400037705	GO:0005515	protein binding	molecular_function
PGSC0003DMG400037737	GO:0003700	DNA-binding transcription factor activity	molecular_function
PGSC0003DMG400037737	GO:0006355	regulation of transcription, DNA-templated	biological_process
PGSC0003DMG400046928	GO:0055114	oxidation-reduction process	biological_process
PGSC0003DMG400046928	GO:0004497	monooxygenase activity	molecular_function
PGSC0003DMG400046928	GO:0016491	oxidoreductase activity	molecular_function
PGSC0003DMG400046928	GO:0046872	metal ion binding	molecular_function
PGSC0003DMG400046928	GO:0020037	heme binding	molecular_function
PGSC0003DMG400046928	GO:0005506	iron ion binding	molecular_function
PGSC0003DMG400046928	GO:0016705	oxidoreductase activity, acting on paired donors, with incorporation or reduction of molecular oxygen	molecular_function
PGSC0003DMG400046940	GO:0009793	embryo development ending in seed dormancy	biological_process
PGSC0003DMG400046940	GO:0009507	chloroplast	cellular_component
PGSC0003DMG400046968	GO:0005515	protein binding	molecular_function
PGSC0003DMG400047044	GO:0008299	isoprenoid biosynthetic process	biological_process
PGSC0003DMG400047044	GO:0016740	transferase activity	molecular_function
PGSC0003DMG400037840	GO:0016740	transferase activity	molecular_function
PGSC0003DMG400037840	GO:0008152	metabolic process	biological_process
PGSC0003DMG400037840	GO:0016757	transferase activity, transferring glycosyl groups	molecular_function
PGSC0003DMG400037840	GO:0016758	transferase activity, transferring hexosyl groups	molecular_function
PGSC0003DMG400037844	GO:0055114	oxidation-reduction process	biological_process
PGSC0003DMG400037844	GO:0016020	membrane	cellular_component
PGSC0003DMG400037844	GO:0016021	integral component of membrane	cellular_component
PGSC0003DMG400037844	GO:0004497	monooxygenase activity	molecular_function
PGSC0003DMG400037844	GO:0016491	oxidoreductase activity	molecular_function
PGSC0003DMG400037844	GO:0046872	metal ion binding	molecular_function
PGSC0003DMG400037844	GO:0020037	heme binding	molecular_function
PGSC0003DMG400037844	GO:0005506	iron ion binding	molecular_function
PGSC0003DMG400037844	GO:0016705	oxidoreductase activity, acting on paired donors, with incorporation or reduction of molecular oxygen	molecular_function
PGSC0003DMG400037851	GO:0016020	membrane	cellular_component
PGSC0003DMG400037851	GO:0016021	integral component of membrane	cellular_component
PGSC0003DMG400037851	GO:0005515	protein binding	molecular_function
PGSC0003DMG400037859	GO:0016020	membrane	cellular_component
PGSC0003DMG400037859	GO:0016021	integral component of membrane	cellular_component
PGSC0003DMG400037860	GO:0000166	nucleotide binding	molecular_function
PGSC0003DMG400037860	GO:0005524	ATP binding	molecular_function
PGSC0003DMG400037860	GO:0004386	helicase activity	molecular_function
PGSC0003DMG400037860	GO:0016787	hydrolase activity	molecular_function
PGSC0003DMG400037860	GO:0003676	nucleic acid binding	molecular_function
PGSC0003DMG400037874	GO:0005576	extracellular region	cellular_component
PGSC0003DMG400047102	GO:0016020	membrane	cellular_component
PGSC0003DMG400047102	GO:0016021	integral component of membrane	cellular_component
PGSC0003DMG400037894	GO:0016787	hydrolase activity	molecular_function
PGSC0003DMG400037894	GO:0004190	aspartic-type endopeptidase activity	molecular_function
PGSC0003DMG400037894	GO:0008233	peptidase activity	molecular_function
PGSC0003DMG400037894	GO:0006508	proteolysis	biological_process
PGSC0003DMG400037923	GO:0016020	membrane	cellular_component
PGSC0003DMG400037923	GO:0016021	integral component of membrane	cellular_component
PGSC0003DMG400047233	GO:0005509	calcium ion binding	molecular_function
PGSC0003DMG400038020	GO:0006952	defense response	biological_process
PGSC0003DMG400038020	GO:0043531	ADP binding	molecular_function
PGSC0003DMG400047327	GO:0006883	cellular sodium ion homeostasis	biological_process
PGSC0003DMG400047327	GO:0043433	negative regulation of DNA-binding transcription factor activity	biological_process
PGSC0003DMG400047327	GO:1901001	negative regulation of response to salt stress	biological_process
PGSC0003DMG400047327	GO:0030007	cellular potassium ion homeostasis	biological_process
PGSC0003DMG400047327	GO:0005634	nucleus	cellular_component
PGSC0003DMG400038079	GO:0016788	hydrolase activity, acting on ester bonds	molecular_function
PGSC0003DMG400047346	GO:0071219	cellular response to molecule of bacterial origin	biological_process
PGSC0003DMG400047346	GO:0071323	cellular response to chitin	biological_process
PGSC0003DMG400047346	GO:0004672	protein kinase activity	molecular_function
PGSC0003DMG400047346	GO:0005524	ATP binding	molecular_function
PGSC0003DMG400047346	GO:0006468	protein phosphorylation	biological_process
PGSC0003DMG400047346	GO:0016020	membrane	cellular_component
PGSC0003DMG400047346	GO:0016021	integral component of membrane	cellular_component
PGSC0003DMG400047346	GO:0008061	chitin binding	molecular_function
PGSC0003DMG400047346	GO:0045087	innate immune response	biological_process
PGSC0003DMG400047346	GO:0005886	plasma membrane	cellular_component
PGSC0003DMG400038126	GO:0005515	protein binding	molecular_function
PGSC0003DMG400038162	GO:0032259	methylation	biological_process
PGSC0003DMG400038162	GO:0003723	RNA binding	molecular_function
PGSC0003DMG400038162	GO:0008168	methyltransferase activity	molecular_function
PGSC0003DMG400038162	GO:0006396	RNA processing	biological_process
PGSC0003DMG400038162	GO:0008173	RNA methyltransferase activity	molecular_function
PGSC0003DMG400038162	GO:0001510	RNA methylation	biological_process
PGSC0003DMG400038162	GO:0009507	chloroplast	cellular_component
PGSC0003DMG400038188	GO:0055114	oxidation-reduction process	biological_process
PGSC0003DMG400038188	GO:0016491	oxidoreductase activity	molecular_function
PGSC0003DMG400038217	GO:0016740	transferase activity	molecular_function
PGSC0003DMG400038217	GO:0008152	metabolic process	biological_process
PGSC0003DMG400038217	GO:0016757	transferase activity, transferring glycosyl groups	molecular_function
PGSC0003DMG400038217	GO:0016758	transferase activity, transferring hexosyl groups	molecular_function
PGSC0003DMG400038314	GO:0004672	protein kinase activity	molecular_function
PGSC0003DMG400038314	GO:0005524	ATP binding	molecular_function
PGSC0003DMG400038314	GO:0006468	protein phosphorylation	biological_process
PGSC0003DMG400038314	GO:0016020	membrane	cellular_component
PGSC0003DMG400038314	GO:0016021	integral component of membrane	cellular_component
PGSC0003DMG400038332	GO:0016787	hydrolase activity	molecular_function
PGSC0003DMG400038332	GO:0008233	peptidase activity	molecular_function
PGSC0003DMG400038332	GO:0006508	proteolysis	biological_process
PGSC0003DMG400038332	GO:0004252	serine-type endopeptidase activity	molecular_function
PGSC0003DMG400038332	GO:0008236	serine-type peptidase activity	molecular_function
PGSC0003DMG400038387	GO:0008270	zinc ion binding	molecular_function
PGSC0003DMG400038387	GO:0016554	cytidine to uridine editing	biological_process
PGSC0003DMG400038387	GO:0005739	mitochondrion	cellular_component
PGSC0003DMG400038387	GO:0005515	protein binding	molecular_function
PGSC0003DMG400038433	GO:0008152	metabolic process	biological_process
PGSC0003DMG400038433	GO:0016787	hydrolase activity	molecular_function
PGSC0003DMG400038453	GO:0055114	oxidation-reduction process	biological_process
PGSC0003DMG400038453	GO:0016491	oxidoreductase activity	molecular_function
PGSC0003DMG400038556	GO:0016020	membrane	cellular_component
PGSC0003DMG400038556	GO:0016021	integral component of membrane	cellular_component
PGSC0003DMG400038589	GO:0003700	DNA-binding transcription factor activity	molecular_function
PGSC0003DMG400038589	GO:0003677	DNA binding	molecular_function
PGSC0003DMG400038589	GO:0006355	regulation of transcription, DNA-templated	biological_process
PGSC0003DMG400038589	GO:0005634	nucleus	cellular_component
PGSC0003DMG400038589	GO:0043565	sequence-specific DNA binding	molecular_function
PGSC0003DMG400038589	GO:0046872	metal ion binding	molecular_function
PGSC0003DMG400038589	GO:0006351	transcription, DNA-templated	biological_process
PGSC0003DMG400038589	GO:0008270	zinc ion binding	molecular_function
PGSC0003DMG400038589	GO:0045893	positive regulation of transcription, DNA-templated	biological_process
PGSC0003DMG400038720	GO:0005515	protein binding	molecular_function
PGSC0003DMG400038827	GO:0005515	protein binding	molecular_function
PGSC0003DMG400038862	GO:0016020	membrane	cellular_component
PGSC0003DMG400038862	GO:0016021	integral component of membrane	cellular_component
PGSC0003DMG400038897	GO:0055114	oxidation-reduction process	biological_process
PGSC0003DMG400038897	GO:0005840	ribosome	cellular_component
PGSC0003DMG400038897	GO:0003735	structural constituent of ribosome	molecular_function
PGSC0003DMG400038897	GO:0006412	translation	biological_process
PGSC0003DMG400038897	GO:0005507	copper ion binding	molecular_function
PGSC0003DMG400038989	GO:0016740	transferase activity	molecular_function
PGSC0003DMG400038989	GO:0008152	metabolic process	biological_process
PGSC0003DMG400038989	GO:0016758	transferase activity, transferring hexosyl groups	molecular_function
PGSC0003DMG400039047	GO:0016020	membrane	cellular_component
PGSC0003DMG400039047	GO:0016021	integral component of membrane	cellular_component
PGSC0003DMG400039263	GO:0006351	transcription, DNA-templated	biological_process
PGSC0003DMG400039263	GO:0006355	regulation of transcription, DNA-templated	biological_process
PGSC0003DMG400039297	GO:0005515	protein binding	molecular_function
PGSC0003DMG400039347	GO:0055114	oxidation-reduction process	biological_process
PGSC0003DMG400039347	GO:0003824	catalytic activity	molecular_function
PGSC0003DMG400039347	GO:0050660	flavin adenine dinucleotide binding	molecular_function
PGSC0003DMG400039347	GO:0016491	oxidoreductase activity	molecular_function
PGSC0003DMG400039347	GO:0016614	oxidoreductase activity, acting on CH-OH group of donors	molecular_function
PGSC0003DMG400039347	GO:0071949	FAD binding	molecular_function
PGSC0003DMG400039355	GO:0005515	protein binding	molecular_function
PGSC0003DMG400039436	GO:0042753	positive regulation of circadian rhythm	biological_process
PGSC0003DMG400039453	GO:0016740	transferase activity	molecular_function
PGSC0003DMG400039453	GO:0008152	metabolic process	biological_process
PGSC0003DMG400039453	GO:0016757	transferase activity, transferring glycosyl groups	molecular_function
PGSC0003DMG400039453	GO:0016758	transferase activity, transferring hexosyl groups	molecular_function
PGSC0003DMG400039532	GO:0005509	calcium ion binding	molecular_function
PGSC0003DMG400039680	GO:0004672	protein kinase activity	molecular_function
PGSC0003DMG400039680	GO:0005524	ATP binding	molecular_function
PGSC0003DMG400039680	GO:0006468	protein phosphorylation	biological_process
PGSC0003DMG400039680	GO:0016020	membrane	cellular_component
PGSC0003DMG400039680	GO:0016021	integral component of membrane	cellular_component
PGSC0003DMG400039680	GO:0005515	protein binding	molecular_function
PGSC0003DMG400039752	GO:0015031	protein transport	biological_process
PGSC0003DMG400039752	GO:0006887	exocytosis	biological_process
PGSC0003DMG400039752	GO:0000145	exocyst	cellular_component
PGSC0003DMG400039752	GO:0005829	cytosol	cellular_component
PGSC0003DMG400039752	GO:0005886	plasma membrane	cellular_component
PGSC0003DMG400039789	GO:0016740	transferase activity	molecular_function
PGSC0003DMG400039789	GO:0008152	metabolic process	biological_process
PGSC0003DMG400039789	GO:0016757	transferase activity, transferring glycosyl groups	molecular_function
PGSC0003DMG400039789	GO:0016758	transferase activity, transferring hexosyl groups	molecular_function
PGSC0003DMG400039856	GO:0052861	glucan endo-1,3-beta-glucanase activity, C-3 substituted reducing group	molecular_function
PGSC0003DMG400039862	GO:0008270	zinc ion binding	molecular_function
PGSC0003DMG400039862	GO:0005634	nucleus	cellular_component
PGSC0003DMG400039862	GO:0005737	cytoplasm	cellular_component
PGSC0003DMG400039862	GO:0009507	chloroplast	cellular_component
PGSC0003DMG400039862	GO:0005515	protein binding	molecular_function
PGSC0003DMG400039917	GO:0016740	transferase activity	molecular_function
PGSC0003DMG400039917	GO:0008152	metabolic process	biological_process
PGSC0003DMG400039917	GO:0016758	transferase activity, transferring hexosyl groups	molecular_function
PGSC0003DMG400040010	GO:0005515	protein binding	molecular_function
PGSC0003DMG400040194	GO:0005515	protein binding	molecular_function
PGSC0003DMG400040194	GO:0009793	embryo development ending in seed dormancy	biological_process
PGSC0003DMG400040194	GO:0005634	nucleus	cellular_component
PGSC0003DMG400040222	GO:0003700	DNA-binding transcription factor activity	molecular_function
PGSC0003DMG400040222	GO:0003677	DNA binding	molecular_function
PGSC0003DMG400040222	GO:0006355	regulation of transcription, DNA-templated	biological_process
PGSC0003DMG400040222	GO:0005634	nucleus	cellular_component
PGSC0003DMG400040222	GO:0006351	transcription, DNA-templated	biological_process
PGSC0003DMG400040232	GO:0003677	DNA binding	molecular_function
PGSC0003DMG400040232	GO:0005634	nucleus	cellular_component
PGSC0003DMG400040232	GO:0006351	transcription, DNA-templated	biological_process
PGSC0003DMG400040232	GO:0006355	regulation of transcription, DNA-templated	biological_process
PGSC0003DMG400040241	GO:0005515	protein binding	molecular_function
PGSC0003DMG400040260	GO:0006952	defense response	biological_process
PGSC0003DMG400040260	GO:0016798	hydrolase activity, acting on glycosyl bonds	molecular_function
PGSC0003DMG400040260	GO:0042973	glucan endo-1,3-beta-D-glucosidase activity	molecular_function
PGSC0003DMG400040260	GO:0016787	hydrolase activity	molecular_function
PGSC0003DMG400040260	GO:0005975	carbohydrate metabolic process	biological_process
PGSC0003DMG400040260	GO:0008152	metabolic process	biological_process
PGSC0003DMG400040260	GO:0004553	hydrolase activity, hydrolyzing O-glycosyl compounds	molecular_function
PGSC0003DMG400040260	GO:0005773	vacuole	cellular_component
PGSC0003DMG400040483	GO:0005488	binding	molecular_function
PGSC0003DMG400040483	GO:0005515	protein binding	molecular_function
PGSC0003DMG400040510	GO:0005515	protein binding	molecular_function
PGSC0003DMG400040535	GO:0005784	Sec61 translocon complex	cellular_component
PGSC0003DMG400040535	GO:0016020	membrane	cellular_component
PGSC0003DMG400040535	GO:0016021	integral component of membrane	cellular_component
PGSC0003DMG400040535	GO:0015031	protein transport	biological_process
PGSC0003DMG400040535	GO:0005783	endoplasmic reticulum	cellular_component
PGSC0003DMG400040535	GO:0006886	intracellular protein transport	biological_process
PGSC0003DMG400040591	GO:0071805	potassium ion transmembrane transport	biological_process
PGSC0003DMG400040591	GO:0034220	ion transmembrane transport	biological_process
PGSC0003DMG400040591	GO:0005249	voltage-gated potassium channel activity	molecular_function
PGSC0003DMG400040591	GO:0016020	membrane	cellular_component
PGSC0003DMG400040591	GO:0016021	integral component of membrane	cellular_component
PGSC0003DMG400040591	GO:0055085	transmembrane transport	biological_process
PGSC0003DMG400040591	GO:0006811	ion transport	biological_process
PGSC0003DMG400040591	GO:0006813	potassium ion transport	biological_process
PGSC0003DMG400040591	GO:0005216	ion channel activity	molecular_function
PGSC0003DMG400040636	GO:0005515	protein binding	molecular_function
PGSC0003DMG400040651	GO:0008152	metabolic process	biological_process
PGSC0003DMG400040651	GO:0016787	hydrolase activity	molecular_function
PGSC0003DMG400040663	GO:0003677	DNA binding	molecular_function
PGSC0003DMG400040663	GO:0005634	nucleus	cellular_component
PGSC0003DMG400040663	GO:0006351	transcription, DNA-templated	biological_process
PGSC0003DMG400040663	GO:0006355	regulation of transcription, DNA-templated	biological_process
PGSC0003DMG400040729	GO:0004672	protein kinase activity	molecular_function
PGSC0003DMG400040729	GO:0005524	ATP binding	molecular_function
PGSC0003DMG400040729	GO:0006468	protein phosphorylation	biological_process
PGSC0003DMG400040850	GO:0005515	protein binding	molecular_function
PGSC0003DMG400041027	GO:0003743	translation initiation factor activity	molecular_function
PGSC0003DMG400041027	GO:0006413	translational initiation	biological_process
PGSC0003DMG400041029	GO:0051087	chaperone binding	molecular_function
PGSC0003DMG400041029	GO:0005515	protein binding	molecular_function
PGSC0003DMG400041047	GO:0008033	tRNA processing	biological_process
PGSC0003DMG400041047	GO:0003723	RNA binding	molecular_function
PGSC0003DMG400041047	GO:0006397	mRNA processing	biological_process
PGSC0003DMG400041047	GO:0009507	chloroplast	cellular_component
PGSC0003DMG400041047	GO:0009536	plastid	cellular_component
PGSC0003DMG400041047	GO:0008380	RNA splicing	biological_process
PGSC0003DMG400041136	GO:0006355	regulation of transcription, DNA-templated	biological_process
PGSC0003DMG400041136	GO:0008270	zinc ion binding	molecular_function
PGSC0003DMG400041220	GO:0080167	response to karrikin	biological_process
PGSC0003DMG400041269	GO:0055114	oxidation-reduction process	biological_process
PGSC0003DMG400041269	GO:0004497	monooxygenase activity	molecular_function
PGSC0003DMG400041269	GO:0016491	oxidoreductase activity	molecular_function
PGSC0003DMG400041269	GO:0046872	metal ion binding	molecular_function
PGSC0003DMG400041269	GO:0020037	heme binding	molecular_function
PGSC0003DMG400041269	GO:0005506	iron ion binding	molecular_function
PGSC0003DMG400041269	GO:0016705	oxidoreductase activity, acting on paired donors, with incorporation or reduction of molecular oxygen	molecular_function
PGSC0003DMG400041311	GO:0004672	protein kinase activity	molecular_function
PGSC0003DMG400041311	GO:0005524	ATP binding	molecular_function
PGSC0003DMG400041311	GO:0006468	protein phosphorylation	biological_process
PGSC0003DMG400041336	GO:0005515	protein binding	molecular_function
PGSC0003DMG400041402	GO:0016787	hydrolase activity	molecular_function
PGSC0003DMG400041402	GO:0004190	aspartic-type endopeptidase activity	molecular_function
PGSC0003DMG400041402	GO:0008233	peptidase activity	molecular_function
PGSC0003DMG400041402	GO:0006508	proteolysis	biological_process
PGSC0003DMG400041450	GO:0005524	ATP binding	molecular_function
PGSC0003DMG400041467	GO:0003676	nucleic acid binding	molecular_function
PGSC0003DMG400041508	GO:0008299	isoprenoid biosynthetic process	biological_process
PGSC0003DMG400041508	GO:0016740	transferase activity	molecular_function
PGSC0003DMG400041620	GO:0016020	membrane	cellular_component
PGSC0003DMG400041620	GO:0009507	chloroplast	cellular_component
PGSC0003DMG400041620	GO:0009536	plastid	cellular_component
PGSC0003DMG400041620	GO:0046872	metal ion binding	molecular_function
PGSC0003DMG400041620	GO:0055114	oxidation-reduction process	biological_process
PGSC0003DMG400041620	GO:0009055	electron transfer activity	molecular_function
PGSC0003DMG400041620	GO:0022900	electron transport chain	biological_process
PGSC0003DMG400041620	GO:0009535	chloroplast thylakoid membrane	cellular_component
PGSC0003DMG400041620	GO:0009579	thylakoid	cellular_component
PGSC0003DMG400041620	GO:0005507	copper ion binding	molecular_function
PGSC0003DMG400041767	GO:0000166	nucleotide binding	molecular_function
PGSC0003DMG400041767	GO:0003924	GTPase activity	molecular_function
PGSC0003DMG400041767	GO:0005525	GTP binding	molecular_function
PGSC0003DMG400041767	GO:0005622	intracellular	cellular_component
PGSC0003DMG400041767	GO:0003746	translation elongation factor activity	molecular_function
PGSC0003DMG400041767	GO:0006414	translational elongation	biological_process
PGSC0003DMG400041998	GO:0010223	secondary shoot formation	biological_process
PGSC0003DMG400041998	GO:1901601	strigolactone biosynthetic process	biological_process
PGSC0003DMG400041998	GO:1902348	cellular response to strigolactone	biological_process
PGSC0003DMG400028001	GO:0006952	defense response	biological_process
PGSC0003DMG400028001	GO:0043531	ADP binding	molecular_function
PGSC0003DMG400028009	GO:0009507	chloroplast	cellular_component
PGSC0003DMG400028009	GO:0009535	chloroplast thylakoid membrane	cellular_component
PGSC0003DMG400028009	GO:0009579	thylakoid	cellular_component
PGSC0003DMG400028009	GO:0010287	plastoglobule	cellular_component
PGSC0003DMG400028012	GO:0005525	GTP binding	molecular_function
PGSC0003DMG400028013	GO:0033612	receptor serine/threonine kinase binding	molecular_function
PGSC0003DMG400028013	GO:0010087	phloem or xylem histogenesis	biological_process
PGSC0003DMG400028013	GO:0010089	xylem development	biological_process
PGSC0003DMG400028021	GO:0016491	oxidoreductase activity	molecular_function
PGSC0003DMG400028021	GO:0055114	oxidation-reduction process	biological_process
PGSC0003DMG400028022	GO:0055114	oxidation-reduction process	biological_process
PGSC0003DMG400028022	GO:0016020	membrane	cellular_component
PGSC0003DMG400028022	GO:0016021	integral component of membrane	cellular_component
PGSC0003DMG400028022	GO:0016491	oxidoreductase activity	molecular_function
PGSC0003DMG400028022	GO:0005506	iron ion binding	molecular_function
PGSC0003DMG400028022	GO:0008610	lipid biosynthetic process	biological_process
PGSC0003DMG400028026	GO:0005215	transporter activity	molecular_function
PGSC0003DMG400028026	GO:0016020	membrane	cellular_component
PGSC0003DMG400028026	GO:0016021	integral component of membrane	cellular_component
PGSC0003DMG400028026	GO:0022857	transmembrane transporter activity	molecular_function
PGSC0003DMG400028026	GO:0006857	oligopeptide transport	biological_process
PGSC0003DMG400028026	GO:0055085	transmembrane transport	biological_process
PGSC0003DMG401028027	GO:0000413	protein peptidyl-prolyl isomerization	biological_process
PGSC0003DMG401028027	GO:0016853	isomerase activity	molecular_function
PGSC0003DMG401028027	GO:0003755	peptidyl-prolyl cis-trans isomerase activity	molecular_function
PGSC0003DMG401028027	GO:0009507	chloroplast	cellular_component
PGSC0003DMG401028027	GO:0009535	chloroplast thylakoid membrane	cellular_component
PGSC0003DMG401028027	GO:0009579	thylakoid	cellular_component
PGSC0003DMG401028027	GO:0031977	thylakoid lumen	cellular_component
PGSC0003DMG402028027	GO:0003824	catalytic activity	molecular_function
PGSC0003DMG402028027	GO:0005975	carbohydrate metabolic process	biological_process
PGSC0003DMG402028027	GO:0005737	cytoplasm	cellular_component
PGSC0003DMG402028027	GO:0006098	pentose-phosphate shunt	biological_process
PGSC0003DMG402028027	GO:0004801	sedoheptulose-7-phosphate:D-glyceraldehyde-3-phosphate glyceronetransferase activity	molecular_function
PGSC0003DMG402028027	GO:0016740	transferase activity	molecular_function
PGSC0003DMG402028027	GO:0009809	lignin biosynthetic process	biological_process
PGSC0003DMG402028027	GO:0033587	shikimate biosynthetic process	biological_process
PGSC0003DMG402028027	GO:0046686	response to cadmium ion	biological_process
PGSC0003DMG402028027	GO:0005739	mitochondrion	cellular_component
PGSC0003DMG402028027	GO:0009507	chloroplast	cellular_component
PGSC0003DMG402028027	GO:0009536	plastid	cellular_component
PGSC0003DMG402028027	GO:0009570	chloroplast stroma	cellular_component
PGSC0003DMG400028061	GO:0042793	plastid transcription	biological_process
PGSC0003DMG400028061	GO:0045893	positive regulation of transcription, DNA-templated	biological_process
PGSC0003DMG400028061	GO:0009295	nucleoid	cellular_component
PGSC0003DMG400028061	GO:0009507	chloroplast	cellular_component
PGSC0003DMG400028061	GO:0009508	plastid chromosome	cellular_component
PGSC0003DMG400028063	GO:0016020	membrane	cellular_component
PGSC0003DMG400028063	GO:0016021	integral component of membrane	cellular_component
PGSC0003DMG400028066	GO:0004672	protein kinase activity	molecular_function
PGSC0003DMG400028066	GO:0005524	ATP binding	molecular_function
PGSC0003DMG400028066	GO:0006468	protein phosphorylation	biological_process
PGSC0003DMG400028069	GO:0003824	catalytic activity	molecular_function
PGSC0003DMG400028069	GO:0050662	coenzyme binding	molecular_function
PGSC0003DMG400028073	GO:0004672	protein kinase activity	molecular_function
PGSC0003DMG400028073	GO:0005524	ATP binding	molecular_function
PGSC0003DMG400028073	GO:0006468	protein phosphorylation	biological_process
PGSC0003DMG400028073	GO:0016020	membrane	cellular_component
PGSC0003DMG400028073	GO:0016021	integral component of membrane	cellular_component
PGSC0003DMG400028096	GO:0055114	oxidation-reduction process	biological_process
PGSC0003DMG400028096	GO:0016020	membrane	cellular_component
PGSC0003DMG400028096	GO:0016021	integral component of membrane	cellular_component
PGSC0003DMG400028096	GO:0020037	heme binding	molecular_function
PGSC0003DMG400028096	GO:0005506	iron ion binding	molecular_function
PGSC0003DMG400028096	GO:0016705	oxidoreductase activity, acting on paired donors, with incorporation or reduction of molecular oxygen	molecular_function
PGSC0003DMG400028097	GO:0016491	oxidoreductase activity	molecular_function
PGSC0003DMG400028097	GO:0055114	oxidation-reduction process	biological_process
PGSC0003DMG400028098	GO:0003677	DNA binding	molecular_function
PGSC0003DMG400028098	GO:0005634	nucleus	cellular_component
PGSC0003DMG400028099	GO:0005634	nucleus	cellular_component
PGSC0003DMG400028100	GO:0003677	DNA binding	molecular_function
PGSC0003DMG400028100	GO:0005634	nucleus	cellular_component
PGSC0003DMG400028100	GO:0006351	transcription, DNA-templated	biological_process
PGSC0003DMG400028100	GO:0006355	regulation of transcription, DNA-templated	biological_process
PGSC0003DMG400028102	GO:0016020	membrane	cellular_component
PGSC0003DMG400028102	GO:0016021	integral component of membrane	cellular_component
PGSC0003DMG400028102	GO:0022857	transmembrane transporter activity	molecular_function
PGSC0003DMG400028102	GO:0055085	transmembrane transport	biological_process
PGSC0003DMG400028104	GO:0005854	nascent polypeptide-associated complex	cellular_component
PGSC0003DMG400028105	GO:0016020	membrane	cellular_component
PGSC0003DMG400028105	GO:0016021	integral component of membrane	cellular_component
PGSC0003DMG400028106	GO:0003729	mRNA binding	molecular_function
PGSC0003DMG400028106	GO:0000245	spliceosomal complex assembly	biological_process
PGSC0003DMG400028106	GO:0005488	binding	molecular_function
PGSC0003DMG400028108	GO:0019773	proteasome core complex, alpha-subunit complex	cellular_component
PGSC0003DMG400028108	GO:0004298	threonine-type endopeptidase activity	molecular_function
PGSC0003DMG400028108	GO:0005634	nucleus	cellular_component
PGSC0003DMG400028108	GO:0000502	proteasome complex	cellular_component
PGSC0003DMG400028108	GO:0016787	hydrolase activity	molecular_function
PGSC0003DMG400028108	GO:0008233	peptidase activity	molecular_function
PGSC0003DMG400028108	GO:0006508	proteolysis	biological_process
PGSC0003DMG400028108	GO:0005737	cytoplasm	cellular_component
PGSC0003DMG400028108	GO:0006511	ubiquitin-dependent protein catabolic process	biological_process
PGSC0003DMG400028108	GO:0004175	endopeptidase activity	molecular_function
PGSC0003DMG400028108	GO:0051603	proteolysis involved in cellular protein catabolic process	biological_process
PGSC0003DMG400028108	GO:0005839	proteasome core complex	cellular_component
PGSC0003DMG400028109	GO:0008180	COP9 signalosome	cellular_component
PGSC0003DMG400028110	GO:0016567	protein ubiquitination	biological_process
PGSC0003DMG400028110	GO:0016740	transferase activity	molecular_function
PGSC0003DMG400028110	GO:0000166	nucleotide binding	molecular_function
PGSC0003DMG400028110	GO:0005524	ATP binding	molecular_function
PGSC0003DMG400028110	GO:0006511	ubiquitin-dependent protein catabolic process	biological_process
PGSC0003DMG400028110	GO:0004842	ubiquitin-protein transferase activity	molecular_function
PGSC0003DMG400028111	GO:0003723	RNA binding	molecular_function
PGSC0003DMG400028111	GO:0003676	nucleic acid binding	molecular_function
PGSC0003DMG400028112	GO:0016301	kinase activity	molecular_function
PGSC0003DMG400028112	GO:0016310	phosphorylation	biological_process
PGSC0003DMG400028112	GO:0005515	protein binding	molecular_function
PGSC0003DMG400028113	GO:0003677	DNA binding	molecular_function
PGSC0003DMG400028113	GO:0005634	nucleus	cellular_component
PGSC0003DMG400028113	GO:0016020	membrane	cellular_component
PGSC0003DMG400028113	GO:0016021	integral component of membrane	cellular_component
PGSC0003DMG400028113	GO:0006260	DNA replication	biological_process
PGSC0003DMG400028113	GO:0006281	DNA repair	biological_process
PGSC0003DMG400028113	GO:0006310	DNA recombination	biological_process
PGSC0003DMG400028114	GO:0016020	membrane	cellular_component
PGSC0003DMG400028114	GO:0016021	integral component of membrane	cellular_component
PGSC0003DMG400028115	GO:0050790	regulation of catalytic activity	biological_process
PGSC0003DMG400028115	GO:0051087	chaperone binding	molecular_function
PGSC0003DMG400028115	GO:0006457	protein folding	biological_process
PGSC0003DMG400028115	GO:0042803	protein homodimerization activity	molecular_function
PGSC0003DMG400028115	GO:0000774	adenyl-nucleotide exchange factor activity	molecular_function
PGSC0003DMG400028115	GO:0005739	mitochondrion	cellular_component
PGSC0003DMG400028115	GO:0005759	mitochondrial matrix	cellular_component
PGSC0003DMG400028115	GO:0005507	copper ion binding	molecular_function
PGSC0003DMG400028115	GO:0009507	chloroplast	cellular_component
PGSC0003DMG400028115	GO:0009570	chloroplast stroma	cellular_component
PGSC0003DMG400028115	GO:0009579	thylakoid	cellular_component
PGSC0003DMG400028117	GO:0016020	membrane	cellular_component
PGSC0003DMG400028117	GO:0016021	integral component of membrane	cellular_component
PGSC0003DMG400028117	GO:0055085	transmembrane transport	biological_process
PGSC0003DMG400028117	GO:0015238	drug transmembrane transporter activity	molecular_function
PGSC0003DMG400028117	GO:0015297	antiporter activity	molecular_function
PGSC0003DMG400028117	GO:0006855	drug transmembrane transport	biological_process
PGSC0003DMG401028118	GO:0008152	metabolic process	biological_process
PGSC0003DMG401028118	GO:0016829	lyase activity	molecular_function
PGSC0003DMG401028118	GO:0003824	catalytic activity	molecular_function
PGSC0003DMG402028118	GO:0000413	protein peptidyl-prolyl isomerization	biological_process
PGSC0003DMG402028118	GO:0010951	negative regulation of endopeptidase activity	biological_process
PGSC0003DMG402028118	GO:0016853	isomerase activity	molecular_function
PGSC0003DMG402028118	GO:0003755	peptidyl-prolyl cis-trans isomerase activity	molecular_function
PGSC0003DMG402028118	GO:0004869	cysteine-type endopeptidase inhibitor activity	molecular_function
PGSC0003DMG400028119	GO:0003677	DNA binding	molecular_function
PGSC0003DMG400028121	GO:0003700	DNA-binding transcription factor activity	molecular_function
PGSC0003DMG400028121	GO:0006355	regulation of transcription, DNA-templated	biological_process
PGSC0003DMG401028122	GO:0005634	nucleus	cellular_component
PGSC0003DMG401028122	GO:0003723	RNA binding	molecular_function
PGSC0003DMG401028122	GO:0006397	mRNA processing	biological_process
PGSC0003DMG401028122	GO:0030529	intracellular ribonucleoprotein complex	cellular_component
PGSC0003DMG401028122	GO:0008380	RNA splicing	biological_process
PGSC0003DMG401028122	GO:0000398	mRNA splicing, via spliceosome	biological_process
PGSC0003DMG401028122	GO:0005681	spliceosomal complex	cellular_component
PGSC0003DMG401028122	GO:0000387	spliceosomal snRNP assembly	biological_process
PGSC0003DMG401028122	GO:0005732	small nucleolar ribonucleoprotein complex	cellular_component
PGSC0003DMG400028123	GO:0016020	membrane	cellular_component
PGSC0003DMG400028123	GO:0016021	integral component of membrane	cellular_component
PGSC0003DMG400028127	GO:0032259	methylation	biological_process
PGSC0003DMG400028127	GO:0003871	5-methyltetrahydropteroyltriglutamate-homocysteine S-methyltransferase activity	molecular_function
PGSC0003DMG400028127	GO:0016740	transferase activity	molecular_function
PGSC0003DMG400028127	GO:0008168	methyltransferase activity	molecular_function
PGSC0003DMG400028127	GO:0008270	zinc ion binding	molecular_function
PGSC0003DMG400028127	GO:0008652	cellular amino acid biosynthetic process	biological_process
PGSC0003DMG400028127	GO:0009086	methionine biosynthetic process	biological_process
PGSC0003DMG400028128	GO:0061025	membrane fusion	biological_process
PGSC0003DMG400028128	GO:0016020	membrane	cellular_component
PGSC0003DMG400028128	GO:0016021	integral component of membrane	cellular_component
PGSC0003DMG400028128	GO:0005622	intracellular	cellular_component
PGSC0003DMG400028128	GO:0006886	intracellular protein transport	biological_process
PGSC0003DMG400028128	GO:0016192	vesicle-mediated transport	biological_process
PGSC0003DMG400028128	GO:0005484	SNAP receptor activity	molecular_function
PGSC0003DMG400028128	GO:0005886	plasma membrane	cellular_component
PGSC0003DMG400028128	GO:0009737	response to abscisic acid	biological_process
PGSC0003DMG400028128	GO:0009506	plasmodesma	cellular_component
PGSC0003DMG400028128	GO:0009504	cell plate	cellular_component
PGSC0003DMG400028128	GO:0005802	trans-Golgi network	cellular_component
PGSC0003DMG400028129	GO:0018022	peptidyl-lysine methylation	biological_process
PGSC0003DMG400028129	GO:0016740	transferase activity	molecular_function
PGSC0003DMG400028129	GO:0008168	methyltransferase activity	molecular_function
PGSC0003DMG400028129	GO:0003676	nucleic acid binding	molecular_function
PGSC0003DMG400028129	GO:0032259	methylation	biological_process
PGSC0003DMG400028129	GO:0005737	cytoplasm	cellular_component
PGSC0003DMG400028129	GO:0016279	protein-lysine N-methyltransferase activity	molecular_function
PGSC0003DMG400028130	GO:0016020	membrane	cellular_component
PGSC0003DMG400028130	GO:0016021	integral component of membrane	cellular_component
PGSC0003DMG400028130	GO:0004252	serine-type endopeptidase activity	molecular_function
PGSC0003DMG400028130	GO:0006508	proteolysis	biological_process
PGSC0003DMG400028130	GO:0005515	protein binding	molecular_function
PGSC0003DMG400028132	GO:0000987	proximal promoter sequence-specific DNA binding	molecular_function
PGSC0003DMG400028132	GO:0010030	positive regulation of seed germination	biological_process
PGSC0003DMG400028132	GO:0043985	histone H4-R3 methylation	biological_process
PGSC0003DMG400028132	GO:0005634	nucleus	cellular_component
PGSC0003DMG400028132	GO:0005515	protein binding	molecular_function
PGSC0003DMG400028134	GO:0016311	dephosphorylation	biological_process
PGSC0003DMG400028134	GO:0005986	sucrose biosynthetic process	biological_process
PGSC0003DMG400028134	GO:0000287	magnesium ion binding	molecular_function
PGSC0003DMG400028134	GO:0050307	sucrose-phosphate phosphatase activity	molecular_function
PGSC0003DMG400028134	GO:0016787	hydrolase activity	molecular_function
PGSC0003DMG400028140	GO:0016020	membrane	cellular_component
PGSC0003DMG400028140	GO:0016021	integral component of membrane	cellular_component
PGSC0003DMG401028141	GO:0005622	intracellular	cellular_component
PGSC0003DMG401028141	GO:0032366	intracellular sterol transport	biological_process
PGSC0003DMG400028142	GO:0005886	plasma membrane	cellular_component
PGSC0003DMG400028143	GO:0003677	DNA binding	molecular_function
PGSC0003DMG400028143	GO:0005634	nucleus	cellular_component
PGSC0003DMG400028143	GO:0006260	DNA replication	biological_process
PGSC0003DMG400028143	GO:0003676	nucleic acid binding	molecular_function
PGSC0003DMG400028143	GO:0006281	DNA repair	biological_process
PGSC0003DMG400028143	GO:0006310	DNA recombination	biological_process
PGSC0003DMG400028144	GO:0003700	DNA-binding transcription factor activity	molecular_function
PGSC0003DMG400028144	GO:0006355	regulation of transcription, DNA-templated	biological_process
PGSC0003DMG400028145	GO:0061025	membrane fusion	biological_process
PGSC0003DMG400028145	GO:0016020	membrane	cellular_component
PGSC0003DMG400028145	GO:0016021	integral component of membrane	cellular_component
PGSC0003DMG400028145	GO:0005622	intracellular	cellular_component
PGSC0003DMG400028145	GO:0006886	intracellular protein transport	biological_process
PGSC0003DMG400028145	GO:0016192	vesicle-mediated transport	biological_process
PGSC0003DMG400028145	GO:0005484	SNAP receptor activity	molecular_function
PGSC0003DMG400028147	GO:0016740	transferase activity	molecular_function
PGSC0003DMG400028147	GO:0000166	nucleotide binding	molecular_function
PGSC0003DMG400028147	GO:0004672	protein kinase activity	molecular_function
PGSC0003DMG400028147	GO:0004674	protein serine/threonine kinase activity	molecular_function
PGSC0003DMG400028147	GO:0005524	ATP binding	molecular_function
PGSC0003DMG400028147	GO:0016301	kinase activity	molecular_function
PGSC0003DMG400028147	GO:0006468	protein phosphorylation	biological_process
PGSC0003DMG400028147	GO:0016310	phosphorylation	biological_process
PGSC0003DMG400028147	GO:0016020	membrane	cellular_component
PGSC0003DMG400028147	GO:0016021	integral component of membrane	cellular_component
PGSC0003DMG400028151	GO:0016020	membrane	cellular_component
PGSC0003DMG400028151	GO:0016021	integral component of membrane	cellular_component
PGSC0003DMG400028152	GO:0016020	membrane	cellular_component
PGSC0003DMG400028152	GO:0016021	integral component of membrane	cellular_component
PGSC0003DMG400028153	GO:0016020	membrane	cellular_component
PGSC0003DMG400028153	GO:0016021	integral component of membrane	cellular_component
PGSC0003DMG400028156	GO:0005515	protein binding	molecular_function
PGSC0003DMG400028158	GO:0005886	plasma membrane	cellular_component
PGSC0003DMG400028159	GO:0003677	DNA binding	molecular_function
PGSC0003DMG400028159	GO:0005634	nucleus	cellular_component
PGSC0003DMG400028159	GO:0006351	transcription, DNA-templated	biological_process
PGSC0003DMG400028159	GO:0006355	regulation of transcription, DNA-templated	biological_process
PGSC0003DMG400028161	GO:0005524	ATP binding	molecular_function
PGSC0003DMG400028161	GO:0005739	mitochondrion	cellular_component
PGSC0003DMG400028162	GO:0005840	ribosome	cellular_component
PGSC0003DMG400028162	GO:0003735	structural constituent of ribosome	molecular_function
PGSC0003DMG400028162	GO:0006412	translation	biological_process
PGSC0003DMG400028162	GO:0030529	intracellular ribonucleoprotein complex	cellular_component
PGSC0003DMG400028164	GO:0003677	DNA binding	molecular_function
PGSC0003DMG400028164	GO:0005634	nucleus	cellular_component
PGSC0003DMG400028164	GO:0006351	transcription, DNA-templated	biological_process
PGSC0003DMG400028164	GO:0006355	regulation of transcription, DNA-templated	biological_process
PGSC0003DMG400028165	GO:0005515	protein binding	molecular_function
PGSC0003DMG400028166	GO:0003700	DNA-binding transcription factor activity	molecular_function
PGSC0003DMG400028166	GO:0006355	regulation of transcription, DNA-templated	biological_process
PGSC0003DMG400028167	GO:0003677	DNA binding	molecular_function
PGSC0003DMG400028167	GO:0046872	metal ion binding	molecular_function
PGSC0003DMG400028167	GO:0008270	zinc ion binding	molecular_function
PGSC0003DMG400028169	GO:0004672	protein kinase activity	molecular_function
PGSC0003DMG400028169	GO:0005524	ATP binding	molecular_function
PGSC0003DMG400028169	GO:0006468	protein phosphorylation	biological_process
PGSC0003DMG400028174	GO:0019843	rRNA binding	molecular_function
PGSC0003DMG400028174	GO:0000027	ribosomal large subunit assembly	biological_process
PGSC0003DMG400028174	GO:0005730	nucleolus	cellular_component
PGSC0003DMG400028174	GO:0000470	maturation of LSU-rRNA	biological_process
PGSC0003DMG400028177	GO:0016740	transferase activity	molecular_function
PGSC0003DMG400028177	GO:0016301	kinase activity	molecular_function
PGSC0003DMG400028177	GO:0016310	phosphorylation	biological_process
PGSC0003DMG400028177	GO:0000287	magnesium ion binding	molecular_function
PGSC0003DMG400028177	GO:0003824	catalytic activity	molecular_function
PGSC0003DMG400028177	GO:0006096	glycolytic process	biological_process
PGSC0003DMG400028177	GO:0004743	pyruvate kinase activity	molecular_function
PGSC0003DMG400028177	GO:0030955	potassium ion binding	molecular_function
PGSC0003DMG400028178	GO:0005515	protein binding	molecular_function
PGSC0003DMG400028179	GO:0055114	oxidation-reduction process	biological_process
PGSC0003DMG400028179	GO:0015031	protein transport	biological_process
PGSC0003DMG400028179	GO:0050661	NADP binding	molecular_function
PGSC0003DMG400028179	GO:0006810	transport	biological_process
PGSC0003DMG400028179	GO:0008883	glutamyl-tRNA reductase activity	molecular_function
PGSC0003DMG400028179	GO:0033014	tetrapyrrole biosynthetic process	biological_process
PGSC0003DMG400028179	GO:0032509	endosome transport via multivesicular body sorting pathway	biological_process
PGSC0003DMG400028179	GO:0000813	ESCRT I complex	cellular_component
PGSC0003DMG400028179	GO:0016020	membrane	cellular_component
PGSC0003DMG400028179	GO:0016021	integral component of membrane	cellular_component
PGSC0003DMG400028180	GO:0055114	oxidation-reduction process	biological_process
PGSC0003DMG400028180	GO:0004497	monooxygenase activity	molecular_function
PGSC0003DMG400028180	GO:0016491	oxidoreductase activity	molecular_function
PGSC0003DMG400028180	GO:0046872	metal ion binding	molecular_function
PGSC0003DMG400028180	GO:0020037	heme binding	molecular_function
PGSC0003DMG400028180	GO:0005506	iron ion binding	molecular_function
PGSC0003DMG400028180	GO:0016705	oxidoreductase activity, acting on paired donors, with incorporation or reduction of molecular oxygen	molecular_function
PGSC0003DMG400028181	GO:0046872	metal ion binding	molecular_function
PGSC0003DMG400028182	GO:0016020	membrane	cellular_component
PGSC0003DMG400028182	GO:0016021	integral component of membrane	cellular_component
PGSC0003DMG400028182	GO:0055085	transmembrane transport	biological_process
PGSC0003DMG400028182	GO:0015267	channel activity	molecular_function
PGSC0003DMG400028183	GO:0016020	membrane	cellular_component
PGSC0003DMG400028183	GO:0016021	integral component of membrane	cellular_component
PGSC0003DMG401028184	GO:0008152	metabolic process	biological_process
PGSC0003DMG401028184	GO:0003824	catalytic activity	molecular_function
PGSC0003DMG400028190	GO:0055114	oxidation-reduction process	biological_process
PGSC0003DMG400028190	GO:0004497	monooxygenase activity	molecular_function
PGSC0003DMG400028190	GO:0016491	oxidoreductase activity	molecular_function
PGSC0003DMG400028190	GO:0046872	metal ion binding	molecular_function
PGSC0003DMG400028190	GO:0020037	heme binding	molecular_function
PGSC0003DMG400028190	GO:0005506	iron ion binding	molecular_function
PGSC0003DMG400028190	GO:0016705	oxidoreductase activity, acting on paired donors, with incorporation or reduction of molecular oxygen	molecular_function
PGSC0003DMG400028190	GO:0016020	membrane	cellular_component
PGSC0003DMG400028190	GO:0016021	integral component of membrane	cellular_component
PGSC0003DMG400028191	GO:0016020	membrane	cellular_component
PGSC0003DMG400028191	GO:0016021	integral component of membrane	cellular_component
PGSC0003DMG400028191	GO:0055085	transmembrane transport	biological_process
PGSC0003DMG400028191	GO:0009734	auxin-activated signaling pathway	biological_process
PGSC0003DMG400028192	GO:0005634	nucleus	cellular_component
PGSC0003DMG400028192	GO:0016020	membrane	cellular_component
PGSC0003DMG400028192	GO:0016021	integral component of membrane	cellular_component
PGSC0003DMG400028193	GO:0003924	GTPase activity	molecular_function
PGSC0003DMG400028193	GO:0005525	GTP binding	molecular_function
PGSC0003DMG400028193	GO:0005200	structural constituent of cytoskeleton	molecular_function
PGSC0003DMG400028193	GO:0007010	cytoskeleton organization	biological_process
PGSC0003DMG400028193	GO:0007017	microtubule-based process	biological_process
PGSC0003DMG400028193	GO:0005874	microtubule	cellular_component
PGSC0003DMG400028193	GO:0000166	nucleotide binding	molecular_function
PGSC0003DMG400028193	GO:0005737	cytoplasm	cellular_component
PGSC0003DMG400028193	GO:0005856	cytoskeleton	cellular_component
PGSC0003DMG400028196	GO:0016020	membrane	cellular_component
PGSC0003DMG400028196	GO:0016021	integral component of membrane	cellular_component
PGSC0003DMG400028197	GO:0006139	nucleobase-containing compound metabolic process	biological_process
PGSC0003DMG400028197	GO:0003677	DNA binding	molecular_function
PGSC0003DMG400028197	GO:0005634	nucleus	cellular_component
PGSC0003DMG400028197	GO:0003676	nucleic acid binding	molecular_function
PGSC0003DMG400028197	GO:0006357	regulation of transcription by RNA polymerase II	biological_process
PGSC0003DMG400028197	GO:0006351	transcription, DNA-templated	biological_process
PGSC0003DMG400028197	GO:0006355	regulation of transcription, DNA-templated	biological_process
PGSC0003DMG400028197	GO:0032968	positive regulation of transcription elongation from RNA polymerase II promoter	biological_process
PGSC0003DMG400028197	GO:0000991	transcription factor activity, core RNA polymerase II binding	molecular_function
PGSC0003DMG400028197	GO:0032784	regulation of DNA-templated transcription, elongation	biological_process
PGSC0003DMG400028199	GO:0090305	nucleic acid phosphodiester bond hydrolysis	biological_process
PGSC0003DMG400028199	GO:0003677	DNA binding	molecular_function
PGSC0003DMG400028199	GO:0004518	nuclease activity	molecular_function
PGSC0003DMG400028200	GO:0016020	membrane	cellular_component
PGSC0003DMG400028200	GO:0016021	integral component of membrane	cellular_component
PGSC0003DMG400028204	GO:0016020	membrane	cellular_component
PGSC0003DMG400028204	GO:0016021	integral component of membrane	cellular_component
PGSC0003DMG400028205	GO:0007219	Notch signaling pathway	biological_process
PGSC0003DMG400028205	GO:0016020	membrane	cellular_component
PGSC0003DMG400028205	GO:0016021	integral component of membrane	cellular_component
PGSC0003DMG400028205	GO:0016787	hydrolase activity	molecular_function
PGSC0003DMG400028205	GO:0004190	aspartic-type endopeptidase activity	molecular_function
PGSC0003DMG400028205	GO:0008233	peptidase activity	molecular_function
PGSC0003DMG400028205	GO:0006508	proteolysis	biological_process
PGSC0003DMG400028205	GO:0005794	Golgi apparatus	cellular_component
PGSC0003DMG400028205	GO:0005783	endoplasmic reticulum	cellular_component
PGSC0003DMG400028205	GO:0005789	endoplasmic reticulum membrane	cellular_component
PGSC0003DMG400028205	GO:0000139	Golgi membrane	cellular_component
PGSC0003DMG400028205	GO:0016485	protein processing	biological_process
PGSC0003DMG400028205	GO:0005798	Golgi-associated vesicle	cellular_component
PGSC0003DMG400028205	GO:0043231	intracellular membrane-bounded organelle	cellular_component
PGSC0003DMG400028207	GO:0006508	proteolysis	biological_process
PGSC0003DMG400028208	GO:0003824	catalytic activity	molecular_function
PGSC0003DMG400028209	GO:0003723	RNA binding	molecular_function
PGSC0003DMG400028209	GO:0003676	nucleic acid binding	molecular_function
PGSC0003DMG400028210	GO:0010449	root meristem growth	biological_process
PGSC0003DMG400028210	GO:0010628	positive regulation of gene expression	biological_process
PGSC0003DMG400028210	GO:0080037	negative regulation of cytokinin-activated signaling pathway	biological_process
PGSC0003DMG400028210	GO:2000012	regulation of auxin polar transport	biological_process
PGSC0003DMG400028210	GO:0005634	nucleus	cellular_component
PGSC0003DMG400028210	GO:0005737	cytoplasm	cellular_component
PGSC0003DMG400028212	GO:0004672	protein kinase activity	molecular_function
PGSC0003DMG400028212	GO:0006468	protein phosphorylation	biological_process
PGSC0003DMG400028212	GO:0016020	membrane	cellular_component
PGSC0003DMG400028212	GO:0016021	integral component of membrane	cellular_component
PGSC0003DMG400028212	GO:0005515	protein binding	molecular_function
PGSC0003DMG400028212	GO:0005524	ATP binding	molecular_function
PGSC0003DMG400028213	GO:0016020	membrane	cellular_component
PGSC0003DMG400028213	GO:0016021	integral component of membrane	cellular_component
PGSC0003DMG400028213	GO:0016757	transferase activity, transferring glycosyl groups	molecular_function
PGSC0003DMG400028213	GO:0006486	protein glycosylation	biological_process
PGSC0003DMG400028214	GO:0055114	oxidation-reduction process	biological_process
PGSC0003DMG400028214	GO:0004128	cytochrome-b5 reductase activity, acting on NAD(P)H	molecular_function
PGSC0003DMG400028214	GO:0022900	electron transport chain	biological_process
PGSC0003DMG400028214	GO:0016020	membrane	cellular_component
PGSC0003DMG400028214	GO:0016021	integral component of membrane	cellular_component
PGSC0003DMG400028214	GO:0016491	oxidoreductase activity	molecular_function
PGSC0003DMG400028214	GO:0005783	endoplasmic reticulum	cellular_component
PGSC0003DMG400028214	GO:0005886	plasma membrane	cellular_component
PGSC0003DMG400028214	GO:0009505	plant-type cell wall	cellular_component
PGSC0003DMG400028215	GO:0016020	membrane	cellular_component
PGSC0003DMG400028215	GO:0016021	integral component of membrane	cellular_component
PGSC0003DMG400028215	GO:0022857	transmembrane transporter activity	molecular_function
PGSC0003DMG400028215	GO:0055085	transmembrane transport	biological_process
PGSC0003DMG400028215	GO:0015171	amino acid transmembrane transporter activity	molecular_function
PGSC0003DMG400028215	GO:0003333	amino acid transmembrane transport	biological_process
PGSC0003DMG400028216	GO:0016020	membrane	cellular_component
PGSC0003DMG400028216	GO:0016021	integral component of membrane	cellular_component
PGSC0003DMG400028216	GO:0006508	proteolysis	biological_process
PGSC0003DMG400028216	GO:0004222	metalloendopeptidase activity	molecular_function
PGSC0003DMG400028216	GO:0009416	response to light stimulus	biological_process
PGSC0003DMG400028216	GO:0009630	gravitropism	biological_process
PGSC0003DMG400028216	GO:0009658	chloroplast organization	biological_process
PGSC0003DMG400028216	GO:0009723	response to ethylene	biological_process
PGSC0003DMG400028216	GO:0009959	negative gravitropism	biological_process
PGSC0003DMG400028216	GO:0010027	thylakoid membrane organization	biological_process
PGSC0003DMG400028216	GO:0010207	photosystem II assembly	biological_process
PGSC0003DMG400028216	GO:0043157	response to cation stress	biological_process
PGSC0003DMG400028216	GO:0048564	photosystem I assembly	biological_process
PGSC0003DMG400028216	GO:0060359	response to ammonium ion	biological_process
PGSC0003DMG400028216	GO:0009507	chloroplast	cellular_component
PGSC0003DMG400028217	GO:0016020	membrane	cellular_component
PGSC0003DMG400028217	GO:0016021	integral component of membrane	cellular_component
PGSC0003DMG400028218	GO:0006811	ion transport	biological_process
PGSC0003DMG400028218	GO:0015992	proton transport	biological_process
PGSC0003DMG400028218	GO:0015078	proton transmembrane transporter activity	molecular_function
PGSC0003DMG400028218	GO:0015991	ATP hydrolysis coupled proton transport	biological_process
PGSC0003DMG400028218	GO:0033179	proton-transporting V-type ATPase, V0 domain	cellular_component
PGSC0003DMG400028219	GO:0016740	transferase activity	molecular_function
PGSC0003DMG400028219	GO:0017183	peptidyl-diphthamide biosynthetic process from peptidyl-histidine	biological_process
PGSC0003DMG400028220	GO:0055114	oxidation-reduction process	biological_process
PGSC0003DMG400028220	GO:0004497	monooxygenase activity	molecular_function
PGSC0003DMG400028220	GO:0016491	oxidoreductase activity	molecular_function
PGSC0003DMG400028220	GO:0046872	metal ion binding	molecular_function
PGSC0003DMG400028220	GO:0020037	heme binding	molecular_function
PGSC0003DMG400028220	GO:0005506	iron ion binding	molecular_function
PGSC0003DMG400028220	GO:0016705	oxidoreductase activity, acting on paired donors, with incorporation or reduction of molecular oxygen	molecular_function
PGSC0003DMG400028221	GO:0016491	oxidoreductase activity	molecular_function
PGSC0003DMG400028221	GO:0055114	oxidation-reduction process	biological_process
PGSC0003DMG400028223	GO:0006511	ubiquitin-dependent protein catabolic process	biological_process
PGSC0003DMG400028223	GO:0036459	thiol-dependent ubiquitinyl hydrolase activity	molecular_function
PGSC0003DMG400028223	GO:0016579	protein deubiquitination	biological_process
PGSC0003DMG400028223	GO:0005515	protein binding	molecular_function
PGSC0003DMG400028224	GO:0055114	oxidation-reduction process	biological_process
PGSC0003DMG400028224	GO:0016491	oxidoreductase activity	molecular_function
PGSC0003DMG400028224	GO:0016117	carotenoid biosynthetic process	biological_process
PGSC0003DMG400028224	GO:0046608	carotenoid isomerase activity	molecular_function
PGSC0003DMG400028230	GO:0005634	nucleus	cellular_component
PGSC0003DMG400028234	GO:0016020	membrane	cellular_component
PGSC0003DMG400028234	GO:0005737	cytoplasm	cellular_component
PGSC0003DMG400028234	GO:0015031	protein transport	biological_process
PGSC0003DMG400028234	GO:0005794	Golgi apparatus	cellular_component
PGSC0003DMG400028234	GO:0005198	structural molecule activity	molecular_function
PGSC0003DMG400028234	GO:0006886	intracellular protein transport	biological_process
PGSC0003DMG400028234	GO:0000139	Golgi membrane	cellular_component
PGSC0003DMG400028234	GO:0016192	vesicle-mediated transport	biological_process
PGSC0003DMG400028234	GO:0030117	membrane coat	cellular_component
PGSC0003DMG400028234	GO:0030126	COPI vesicle coat	cellular_component
PGSC0003DMG400028234	GO:0030663	COPI-coated vesicle membrane	cellular_component
PGSC0003DMG400028234	GO:0031410	cytoplasmic vesicle	cellular_component
PGSC0003DMG400028234	GO:0005488	binding	molecular_function
PGSC0003DMG400028236	GO:0019538	protein metabolic process	biological_process
PGSC0003DMG400028238	GO:0098869	cellular oxidant detoxification	biological_process
PGSC0003DMG400028238	GO:0055114	oxidation-reduction process	biological_process
PGSC0003DMG400028238	GO:0016209	antioxidant activity	molecular_function
PGSC0003DMG400028238	GO:0016491	oxidoreductase activity	molecular_function
PGSC0003DMG400028238	GO:0005623	cell	cellular_component
PGSC0003DMG400028238	GO:0045454	cell redox homeostasis	biological_process
PGSC0003DMG400028238	GO:0051920	peroxiredoxin activity	molecular_function
PGSC0003DMG400028240	GO:0008152	metabolic process	biological_process
PGSC0003DMG400028240	GO:0016829	lyase activity	molecular_function
PGSC0003DMG400028240	GO:0003824	catalytic activity	molecular_function
PGSC0003DMG400028240	GO:0009089	lysine biosynthetic process via diaminopimelate	biological_process
PGSC0003DMG400028240	GO:0008840	4-hydroxy-tetrahydrodipicolinate synthase	molecular_function
PGSC0003DMG402028242	GO:0005634	nucleus	cellular_component
PGSC0003DMG402028242	GO:0008270	zinc ion binding	molecular_function
PGSC0003DMG400028243	GO:0005840	ribosome	cellular_component
PGSC0003DMG400028243	GO:0005622	intracellular	cellular_component
PGSC0003DMG400028243	GO:0003735	structural constituent of ribosome	molecular_function
PGSC0003DMG400028243	GO:0006412	translation	biological_process
PGSC0003DMG400028245	GO:0016491	oxidoreductase activity	molecular_function
PGSC0003DMG400028245	GO:0055114	oxidation-reduction process	biological_process
PGSC0003DMG400028246	GO:0003723	RNA binding	molecular_function
PGSC0003DMG400028246	GO:0005623	cell	cellular_component
PGSC0003DMG400028246	GO:0006396	RNA processing	biological_process
PGSC0003DMG400028246	GO:0048046	apoplast	cellular_component
PGSC0003DMG400028246	GO:0006874	cellular calcium ion homeostasis	biological_process
PGSC0003DMG400028248	GO:0003723	RNA binding	molecular_function
PGSC0003DMG400028248	GO:0003676	nucleic acid binding	molecular_function
PGSC0003DMG400028248	GO:0009507	chloroplast	cellular_component
PGSC0003DMG400028248	GO:1901002	positive regulation of response to salt stress	biological_process
PGSC0003DMG402028252	GO:0016798	hydrolase activity, acting on glycosyl bonds	molecular_function
PGSC0003DMG402028252	GO:0016787	hydrolase activity	molecular_function
PGSC0003DMG402028252	GO:0005975	carbohydrate metabolic process	biological_process
PGSC0003DMG402028252	GO:0008152	metabolic process	biological_process
PGSC0003DMG402028252	GO:0004553	hydrolase activity, hydrolyzing O-glycosyl compounds	molecular_function
PGSC0003DMG402028252	GO:0004564	beta-fructofuranosidase activity	molecular_function
PGSC0003DMG402028252	GO:0004575	sucrose alpha-glucosidase activity	molecular_function
PGSC0003DMG400028253	GO:0003777	microtubule motor activity	molecular_function
PGSC0003DMG400028253	GO:0007018	microtubule-based movement	biological_process
PGSC0003DMG400028255	GO:0009507	chloroplast	cellular_component
PGSC0003DMG400028255	GO:0009535	chloroplast thylakoid membrane	cellular_component
PGSC0003DMG400028255	GO:0010287	plastoglobule	cellular_component
PGSC0003DMG400028257	GO:0016567	protein ubiquitination	biological_process
PGSC0003DMG400028257	GO:0004842	ubiquitin-protein transferase activity	molecular_function
PGSC0003DMG400028257	GO:0005515	protein binding	molecular_function
PGSC0003DMG400028257	GO:0016740	transferase activity	molecular_function
PGSC0003DMG400028258	GO:0005515	protein binding	molecular_function
PGSC0003DMG400028259	GO:0006351	transcription, DNA-templated	biological_process
PGSC0003DMG400028259	GO:0006355	regulation of transcription, DNA-templated	biological_process
PGSC0003DMG400028259	GO:0005634	nucleus	cellular_component
PGSC0003DMG400028259	GO:0005524	ATP binding	molecular_function
PGSC0003DMG400028259	GO:0032502	developmental process	biological_process
PGSC0003DMG400028261	GO:0016829	lyase activity	molecular_function
PGSC0003DMG400028261	GO:0003824	catalytic activity	molecular_function
PGSC0003DMG400028261	GO:0004332	fructose-bisphosphate aldolase activity	molecular_function
PGSC0003DMG400028261	GO:0006096	glycolytic process	biological_process
PGSC0003DMG400028265	GO:0046872	metal ion binding	molecular_function
PGSC0003DMG400028265	GO:0003723	RNA binding	molecular_function
PGSC0003DMG400028265	GO:0003676	nucleic acid binding	molecular_function
PGSC0003DMG400028265	GO:0000398	mRNA splicing, via spliceosome	biological_process
PGSC0003DMG400028265	GO:0089701	U2AF	cellular_component
PGSC0003DMG400028266	GO:0016491	oxidoreductase activity	molecular_function
PGSC0003DMG400028266	GO:0055114	oxidation-reduction process	biological_process
PGSC0003DMG400028266	GO:0005623	cell	cellular_component
PGSC0003DMG400028266	GO:0045454	cell redox homeostasis	biological_process
PGSC0003DMG400028267	GO:0016020	membrane	cellular_component
PGSC0003DMG400028267	GO:0016021	integral component of membrane	cellular_component
PGSC0003DMG400028273	GO:0006520	cellular amino acid metabolic process	biological_process
PGSC0003DMG400028273	GO:0016829	lyase activity	molecular_function
PGSC0003DMG400028273	GO:0008652	cellular amino acid biosynthetic process	biological_process
PGSC0003DMG400028273	GO:0009082	branched-chain amino acid biosynthetic process	biological_process
PGSC0003DMG400028273	GO:0009097	isoleucine biosynthetic process	biological_process
PGSC0003DMG400028273	GO:0030170	pyridoxal phosphate binding	molecular_function
PGSC0003DMG400028273	GO:0004794	L-threonine ammonia-lyase activity	molecular_function
PGSC0003DMG400028276	GO:0003824	catalytic activity	molecular_function
PGSC0003DMG400028276	GO:0004356	glutamate-ammonia ligase activity	molecular_function
PGSC0003DMG400028276	GO:0006807	nitrogen compound metabolic process	biological_process
PGSC0003DMG400028278	GO:0016740	transferase activity	molecular_function
PGSC0003DMG400028278	GO:0008152	metabolic process	biological_process
PGSC0003DMG400028278	GO:0016758	transferase activity, transferring hexosyl groups	molecular_function
PGSC0003DMG400028280	GO:0005515	protein binding	molecular_function
PGSC0003DMG400028282	GO:0003677	DNA binding	molecular_function
PGSC0003DMG400028282	GO:0009646	response to absence of light	biological_process
PGSC0003DMG400028282	GO:0010200	response to chitin	biological_process
PGSC0003DMG400028283	GO:0009941	chloroplast envelope	cellular_component
PGSC0003DMG400028284	GO:0050790	regulation of catalytic activity	biological_process
PGSC0003DMG400028284	GO:0007165	signal transduction	biological_process
PGSC0003DMG400028284	GO:0019888	protein phosphatase regulator activity	molecular_function
PGSC0003DMG400028284	GO:0000159	protein phosphatase type 2A complex	cellular_component
PGSC0003DMG400028284	GO:0043666	regulation of phosphoprotein phosphatase activity	biological_process
PGSC0003DMG400028284	GO:0005488	binding	molecular_function
PGSC0003DMG400028285	GO:0016020	membrane	cellular_component
PGSC0003DMG400028285	GO:0016021	integral component of membrane	cellular_component
PGSC0003DMG400028285	GO:0016853	isomerase activity	molecular_function
PGSC0003DMG400028285	GO:0003755	peptidyl-prolyl cis-trans isomerase activity	molecular_function
PGSC0003DMG400028285	GO:0000413	protein peptidyl-prolyl isomerization	biological_process
PGSC0003DMG400028286	GO:0016020	membrane	cellular_component
PGSC0003DMG400028286	GO:0016021	integral component of membrane	cellular_component
PGSC0003DMG400028286	GO:0055085	transmembrane transport	biological_process
PGSC0003DMG400028287	GO:0016740	transferase activity	molecular_function
PGSC0003DMG400028287	GO:0000166	nucleotide binding	molecular_function
PGSC0003DMG400028287	GO:0005524	ATP binding	molecular_function
PGSC0003DMG400028287	GO:0046872	metal ion binding	molecular_function
PGSC0003DMG400028287	GO:0006730	one-carbon metabolic process	biological_process
PGSC0003DMG400028287	GO:0004478	methionine adenosyltransferase activity	molecular_function
PGSC0003DMG400028287	GO:0006556	S-adenosylmethionine biosynthetic process	biological_process
PGSC0003DMG402028300	GO:0008152	metabolic process	biological_process
PGSC0003DMG402028300	GO:0016787	hydrolase activity	molecular_function
PGSC0003DMG400028301	GO:0016740	transferase activity	molecular_function
PGSC0003DMG400028301	GO:0008146	sulfotransferase activity	molecular_function
PGSC0003DMG400028305	GO:0016020	membrane	cellular_component
PGSC0003DMG400028305	GO:0016021	integral component of membrane	cellular_component
PGSC0003DMG400028305	GO:0055114	oxidation-reduction process	biological_process
PGSC0003DMG400028305	GO:0004497	monooxygenase activity	molecular_function
PGSC0003DMG400028305	GO:0016491	oxidoreductase activity	molecular_function
PGSC0003DMG400028305	GO:0046872	metal ion binding	molecular_function
PGSC0003DMG400028305	GO:0020037	heme binding	molecular_function
PGSC0003DMG400028305	GO:0005506	iron ion binding	molecular_function
PGSC0003DMG400028305	GO:0016705	oxidoreductase activity, acting on paired donors, with incorporation or reduction of molecular oxygen	molecular_function
PGSC0003DMG400028306	GO:0008270	zinc ion binding	molecular_function
PGSC0003DMG400028308	GO:0003677	DNA binding	molecular_function
PGSC0003DMG400028308	GO:0005634	nucleus	cellular_component
PGSC0003DMG400028308	GO:0046872	metal ion binding	molecular_function
PGSC0003DMG400028310	GO:0016020	membrane	cellular_component
PGSC0003DMG400028310	GO:0016021	integral component of membrane	cellular_component
PGSC0003DMG400028310	GO:0046872	metal ion binding	molecular_function
PGSC0003DMG400028310	GO:0020037	heme binding	molecular_function
PGSC0003DMG400028311	GO:0016020	membrane	cellular_component
PGSC0003DMG400028311	GO:0016021	integral component of membrane	cellular_component
PGSC0003DMG400028311	GO:0000427	plastid-encoded plastid RNA polymerase complex	cellular_component
PGSC0003DMG400028311	GO:0042644	chloroplast nucleoid	cellular_component
PGSC0003DMG400028311	GO:0006355	regulation of transcription, DNA-templated	biological_process
PGSC0003DMG400028311	GO:0042793	plastid transcription	biological_process
PGSC0003DMG400028311	GO:0009658	chloroplast organization	biological_process
PGSC0003DMG400028311	GO:0009662	etioplast organization	biological_process
PGSC0003DMG400028311	GO:0009295	nucleoid	cellular_component
PGSC0003DMG401028313	GO:0005515	protein binding	molecular_function
PGSC0003DMG402028313	GO:0005743	mitochondrial inner membrane	cellular_component
PGSC0003DMG402028313	GO:0016020	membrane	cellular_component
PGSC0003DMG402028313	GO:0005739	mitochondrion	cellular_component
PGSC0003DMG402028313	GO:0006744	ubiquinone biosynthetic process	biological_process
PGSC0003DMG402028313	GO:0031314	extrinsic component of mitochondrial inner membrane	cellular_component
PGSC0003DMG400028314	GO:0006529	asparagine biosynthetic process	biological_process
PGSC0003DMG400028314	GO:0004066	asparagine synthase (glutamine-hydrolyzing) activity	molecular_function
PGSC0003DMG400028315	GO:0007165	signal transduction	biological_process
PGSC0003DMG400028316	GO:1903830	magnesium ion transmembrane transport	biological_process
PGSC0003DMG400028316	GO:0016020	membrane	cellular_component
PGSC0003DMG400028316	GO:0016021	integral component of membrane	cellular_component
PGSC0003DMG400028316	GO:0055085	transmembrane transport	biological_process
PGSC0003DMG400028316	GO:0030001	metal ion transport	biological_process
PGSC0003DMG400028316	GO:0046873	metal ion transmembrane transporter activity	molecular_function
PGSC0003DMG400028316	GO:0015095	magnesium ion transmembrane transporter activity	molecular_function
PGSC0003DMG400028317	GO:0005524	ATP binding	molecular_function
PGSC0003DMG400028317	GO:0006526	arginine biosynthetic process	biological_process
PGSC0003DMG400028317	GO:0004055	argininosuccinate synthase activity	molecular_function
PGSC0003DMG400028317	GO:0009507	chloroplast	cellular_component
PGSC0003DMG400028317	GO:0009536	plastid	cellular_component
PGSC0003DMG400028317	GO:0009570	chloroplast stroma	cellular_component
PGSC0003DMG400028318	GO:0016020	membrane	cellular_component
PGSC0003DMG400028318	GO:0016021	integral component of membrane	cellular_component
PGSC0003DMG402028319	GO:0003824	catalytic activity	molecular_function
PGSC0003DMG400028320	GO:0005739	mitochondrion	cellular_component
PGSC0003DMG400028320	GO:0005515	protein binding	molecular_function
PGSC0003DMG400028321	GO:0006355	regulation of transcription, DNA-templated	biological_process
PGSC0003DMG400028321	GO:0005634	nucleus	cellular_component
PGSC0003DMG400028321	GO:0043189	H4/H2A histone acetyltransferase complex	cellular_component
PGSC0003DMG400028325	GO:0016020	membrane	cellular_component
PGSC0003DMG400028325	GO:0016798	hydrolase activity, acting on glycosyl bonds	molecular_function
PGSC0003DMG400028326	GO:0005618	cell wall	cellular_component
PGSC0003DMG400028326	GO:0005515	protein binding	molecular_function
PGSC0003DMG401028329	GO:0003677	DNA binding	molecular_function
PGSC0003DMG401028329	GO:0005515	protein binding	molecular_function
PGSC0003DMG400028331	GO:0016740	transferase activity	molecular_function
PGSC0003DMG400028331	GO:0008152	metabolic process	biological_process
PGSC0003DMG400028331	GO:0016758	transferase activity, transferring hexosyl groups	molecular_function
PGSC0003DMG400028333	GO:0051301	cell division	biological_process
PGSC0003DMG400028333	GO:0032955	regulation of division septum assembly	biological_process
PGSC0003DMG400028333	GO:0042802	identical protein binding	molecular_function
PGSC0003DMG400028333	GO:0051117	ATPase binding	molecular_function
PGSC0003DMG400028333	GO:0010020	chloroplast fission	biological_process
PGSC0003DMG400028333	GO:0009507	chloroplast	cellular_component
PGSC0003DMG400028333	GO:0009706	chloroplast inner membrane	cellular_component
PGSC0003DMG400028334	GO:0005515	protein binding	molecular_function
PGSC0003DMG400028335	GO:0003700	DNA-binding transcription factor activity	molecular_function
PGSC0003DMG400028335	GO:0003677	DNA binding	molecular_function
PGSC0003DMG400028335	GO:0006355	regulation of transcription, DNA-templated	biological_process
PGSC0003DMG400028335	GO:0005634	nucleus	cellular_component
PGSC0003DMG400028335	GO:0043565	sequence-specific DNA binding	molecular_function
PGSC0003DMG400028335	GO:0006351	transcription, DNA-templated	biological_process
PGSC0003DMG400028336	GO:0016746	transferase activity, transferring acyl groups	molecular_function
PGSC0003DMG400028336	GO:0016740	transferase activity	molecular_function
PGSC0003DMG400028336	GO:0016020	membrane	cellular_component
PGSC0003DMG400028336	GO:0016021	integral component of membrane	cellular_component
PGSC0003DMG400028336	GO:0019706	protein-cysteine S-palmitoyltransferase activity	molecular_function
PGSC0003DMG401028340	GO:0006457	protein folding	biological_process
PGSC0003DMG401028340	GO:0051082	unfolded protein binding	molecular_function
PGSC0003DMG401028340	GO:0016272	prefoldin complex	cellular_component
PGSC0003DMG402028340	GO:0005634	nucleus	cellular_component
PGSC0003DMG400028343	GO:0005086	ARF guanyl-nucleotide exchange factor activity	molecular_function
PGSC0003DMG400028343	GO:0001736	establishment of planar polarity	biological_process
PGSC0003DMG400028343	GO:0007155	cell adhesion	biological_process
PGSC0003DMG400028343	GO:0009880	embryonic pattern specification	biological_process
PGSC0003DMG400028343	GO:0009942	longitudinal axis specification	biological_process
PGSC0003DMG400028343	GO:0010540	basipetal auxin transport	biological_process
PGSC0003DMG400028343	GO:0016192	vesicle-mediated transport	biological_process
PGSC0003DMG400028343	GO:0065009	regulation of molecular function	biological_process
PGSC0003DMG400028343	GO:0032012	regulation of ARF protein signal transduction	biological_process
PGSC0003DMG400028343	GO:0042802	identical protein binding	molecular_function
PGSC0003DMG400028343	GO:0042803	protein homodimerization activity	molecular_function
PGSC0003DMG400028343	GO:0000911	cytokinesis by cell plate formation	biological_process
PGSC0003DMG400028343	GO:0006897	endocytosis	biological_process
PGSC0003DMG400028343	GO:0009793	embryo development ending in seed dormancy	biological_process
PGSC0003DMG400028343	GO:0009826	unidimensional cell growth	biological_process
PGSC0003DMG400028343	GO:0010087	phloem or xylem histogenesis	biological_process
PGSC0003DMG400028343	GO:0010274	hydrotropism	biological_process
PGSC0003DMG400028343	GO:0010311	lateral root formation	biological_process
PGSC0003DMG400028343	GO:0032509	endosome transport via multivesicular body sorting pathway	biological_process
PGSC0003DMG400028343	GO:0048765	root hair cell differentiation	biological_process
PGSC0003DMG400028343	GO:0071555	cell wall organization	biological_process
PGSC0003DMG400028343	GO:0005768	endosome	cellular_component
PGSC0003DMG400028343	GO:0005886	plasma membrane	cellular_component
PGSC0003DMG400028344	GO:0061025	membrane fusion	biological_process
PGSC0003DMG400028344	GO:0016020	membrane	cellular_component
PGSC0003DMG400028344	GO:0016021	integral component of membrane	cellular_component
PGSC0003DMG400028344	GO:0006886	intracellular protein transport	biological_process
PGSC0003DMG400028344	GO:0016192	vesicle-mediated transport	biological_process
PGSC0003DMG400028344	GO:0006810	transport	biological_process
PGSC0003DMG400028344	GO:0005484	SNAP receptor activity	molecular_function
PGSC0003DMG400028344	GO:0005794	Golgi apparatus	cellular_component
PGSC0003DMG400028344	GO:0006623	protein targeting to vacuole	biological_process
PGSC0003DMG400028344	GO:0005768	endosome	cellular_component
PGSC0003DMG400028344	GO:0005802	trans-Golgi network	cellular_component
PGSC0003DMG400028344	GO:0005886	plasma membrane	cellular_component
PGSC0003DMG400028346	GO:0000166	nucleotide binding	molecular_function
PGSC0003DMG400028346	GO:0004672	protein kinase activity	molecular_function
PGSC0003DMG400028346	GO:0004674	protein serine/threonine kinase activity	molecular_function
PGSC0003DMG400028346	GO:0005524	ATP binding	molecular_function
PGSC0003DMG400028346	GO:0006468	protein phosphorylation	biological_process
PGSC0003DMG400028346	GO:0005515	protein binding	molecular_function
PGSC0003DMG400028347	GO:0016740	transferase activity	molecular_function
PGSC0003DMG400028347	GO:0016757	transferase activity, transferring glycosyl groups	molecular_function
PGSC0003DMG400028347	GO:0005975	carbohydrate metabolic process	biological_process
PGSC0003DMG400028347	GO:0006004	fucose metabolic process	biological_process
PGSC0003DMG400028348	GO:0032259	methylation	biological_process
PGSC0003DMG400028348	GO:0030785	[ribulose-bisphosphate carboxylase]-lysine N-methyltransferase activity	molecular_function
PGSC0003DMG400028348	GO:0009507	chloroplast	cellular_component
PGSC0003DMG400028348	GO:0005515	protein binding	molecular_function
PGSC0003DMG400028349	GO:0016740	transferase activity	molecular_function
PGSC0003DMG400028349	GO:0008146	sulfotransferase activity	molecular_function
PGSC0003DMG400028350	GO:0016740	transferase activity	molecular_function
PGSC0003DMG400028350	GO:0008146	sulfotransferase activity	molecular_function
PGSC0003DMG400028352	GO:0055114	oxidation-reduction process	biological_process
PGSC0003DMG400028352	GO:0004497	monooxygenase activity	molecular_function
PGSC0003DMG400028352	GO:0016491	oxidoreductase activity	molecular_function
PGSC0003DMG400028352	GO:0046872	metal ion binding	molecular_function
PGSC0003DMG400028352	GO:0020037	heme binding	molecular_function
PGSC0003DMG400028352	GO:0005506	iron ion binding	molecular_function
PGSC0003DMG400028352	GO:0016705	oxidoreductase activity, acting on paired donors, with incorporation or reduction of molecular oxygen	molecular_function
PGSC0003DMG400028356	GO:0032040	small-subunit processome	cellular_component
PGSC0003DMG400028357	GO:0006950	response to stress	biological_process
PGSC0003DMG400028359	GO:0000977	RNA polymerase II regulatory region sequence-specific DNA binding	molecular_function
PGSC0003DMG400028359	GO:0003700	DNA-binding transcription factor activity	molecular_function
PGSC0003DMG400028359	GO:0003677	DNA binding	molecular_function
PGSC0003DMG400028359	GO:0006355	regulation of transcription, DNA-templated	biological_process
PGSC0003DMG400028359	GO:0005634	nucleus	cellular_component
PGSC0003DMG400028359	GO:0046983	protein dimerization activity	molecular_function
PGSC0003DMG400028359	GO:0006351	transcription, DNA-templated	biological_process
PGSC0003DMG400028359	GO:0045944	positive regulation of transcription by RNA polymerase II	biological_process
PGSC0003DMG400028359	GO:0010076	maintenance of floral meristem identity	biological_process
PGSC0003DMG400028359	GO:0048440	carpel development	biological_process
PGSC0003DMG400028359	GO:0048442	sepal development	biological_process
PGSC0003DMG400028359	GO:0048443	stamen development	biological_process
PGSC0003DMG400028359	GO:0048441	petal development	biological_process
PGSC0003DMG400028361	GO:0030054	cell junction	cellular_component
PGSC0003DMG400028361	GO:0016853	isomerase activity	molecular_function
PGSC0003DMG400028361	GO:0071555	cell wall organization	biological_process
PGSC0003DMG400028361	GO:0005576	extracellular region	cellular_component
PGSC0003DMG400028361	GO:0016866	intramolecular transferase activity	molecular_function
PGSC0003DMG400028361	GO:0005794	Golgi apparatus	cellular_component
PGSC0003DMG400028361	GO:0005618	cell wall	cellular_component
PGSC0003DMG400028361	GO:0030244	cellulose biosynthetic process	biological_process
PGSC0003DMG400028361	GO:0006486	protein glycosylation	biological_process
PGSC0003DMG400028361	GO:0052691	UDP-arabinopyranose mutase activity	molecular_function
PGSC0003DMG400028361	GO:0009506	plasmodesma	cellular_component
PGSC0003DMG400028361	GO:0071669	plant-type cell wall organization or biogenesis	biological_process
PGSC0003DMG400028362	GO:0044237	cellular metabolic process	biological_process
PGSC0003DMG400028362	GO:0042558	pteridine-containing compound metabolic process	biological_process
PGSC0003DMG400028362	GO:0009396	folic acid-containing compound biosynthetic process	biological_process
PGSC0003DMG400028362	GO:0003848	2-amino-4-hydroxy-6-hydroxymethyldihydropteridine diphosphokinase activity	molecular_function
PGSC0003DMG400028362	GO:0004156	dihydropteroate synthase activity	molecular_function
PGSC0003DMG400028363	GO:0017057	6-phosphogluconolactonase activity	molecular_function
PGSC0003DMG400028363	GO:0005975	carbohydrate metabolic process	biological_process
PGSC0003DMG400028363	GO:0006098	pentose-phosphate shunt	biological_process
PGSC0003DMG400028364	GO:0042274	ribosomal small subunit biogenesis	biological_process
PGSC0003DMG400028368	GO:0000166	nucleotide binding	molecular_function
PGSC0003DMG400028368	GO:0005524	ATP binding	molecular_function
PGSC0003DMG400028368	GO:0016020	membrane	cellular_component
PGSC0003DMG400028368	GO:0016021	integral component of membrane	cellular_component
PGSC0003DMG402028370	GO:0005515	protein binding	molecular_function
PGSC0003DMG400028371	GO:0016311	dephosphorylation	biological_process
PGSC0003DMG400028371	GO:0046872	metal ion binding	molecular_function
PGSC0003DMG400028371	GO:0016787	hydrolase activity	molecular_function
PGSC0003DMG400028371	GO:0003993	acid phosphatase activity	molecular_function
PGSC0003DMG400028373	GO:0005515	protein binding	molecular_function
PGSC0003DMG400028374	GO:0016020	membrane	cellular_component
PGSC0003DMG400028374	GO:0016021	integral component of membrane	cellular_component
PGSC0003DMG400028374	GO:0022857	transmembrane transporter activity	molecular_function
PGSC0003DMG400028374	GO:0071705	nitrogen compound transport	biological_process
PGSC0003DMG400028374	GO:0055085	transmembrane transport	biological_process
PGSC0003DMG400028375	GO:0016020	membrane	cellular_component
PGSC0003DMG400028375	GO:0016021	integral component of membrane	cellular_component
PGSC0003DMG400028375	GO:0005783	endoplasmic reticulum	cellular_component
PGSC0003DMG400028375	GO:0031625	ubiquitin protein ligase binding	molecular_function
PGSC0003DMG400028375	GO:0030433	ubiquitin-dependent ERAD pathway	biological_process
PGSC0003DMG400028375	GO:0005730	nucleolus	cellular_component
PGSC0003DMG400028375	GO:0005774	vacuolar membrane	cellular_component
PGSC0003DMG400028375	GO:0005794	Golgi apparatus	cellular_component
PGSC0003DMG400028375	GO:0009506	plasmodesma	cellular_component
PGSC0003DMG400028376	GO:0016020	membrane	cellular_component
PGSC0003DMG400028376	GO:0016021	integral component of membrane	cellular_component
PGSC0003DMG400028377	GO:0019904	protein domain specific binding	molecular_function
PGSC0003DMG400028378	GO:0032259	methylation	biological_process
PGSC0003DMG400028378	GO:0008168	methyltransferase activity	molecular_function
PGSC0003DMG400028378	GO:0016020	membrane	cellular_component
PGSC0003DMG400028378	GO:0016021	integral component of membrane	cellular_component
PGSC0003DMG400028380	GO:0046872	metal ion binding	molecular_function
PGSC0003DMG400028380	GO:0003824	catalytic activity	molecular_function
PGSC0003DMG400028380	GO:0006508	proteolysis	biological_process
PGSC0003DMG400028380	GO:0004222	metalloendopeptidase activity	molecular_function
PGSC0003DMG400028381	GO:0003700	DNA-binding transcription factor activity	molecular_function
PGSC0003DMG400028381	GO:0003677	DNA binding	molecular_function
PGSC0003DMG400028381	GO:0006355	regulation of transcription, DNA-templated	biological_process
PGSC0003DMG400028381	GO:0005634	nucleus	cellular_component
PGSC0003DMG400028381	GO:0043565	sequence-specific DNA binding	molecular_function
PGSC0003DMG400028381	GO:0006351	transcription, DNA-templated	biological_process
PGSC0003DMG400028381	GO:0044212	transcription regulatory region DNA binding	molecular_function
PGSC0003DMG400028381	GO:0006970	response to osmotic stress	biological_process
PGSC0003DMG400028381	GO:0009414	response to water deprivation	biological_process
PGSC0003DMG400028381	GO:0009651	response to salt stress	biological_process
PGSC0003DMG400028382	GO:0016740	transferase activity	molecular_function
PGSC0003DMG400028382	GO:0005975	carbohydrate metabolic process	biological_process
PGSC0003DMG400028382	GO:0016757	transferase activity, transferring glycosyl groups	molecular_function
PGSC0003DMG400028382	GO:0004645	phosphorylase activity	molecular_function
PGSC0003DMG400028382	GO:0008184	glycogen phosphorylase activity	molecular_function
PGSC0003DMG400028382	GO:0102250	linear malto-oligosaccharide phosphorylase activity	molecular_function
PGSC0003DMG400028382	GO:0102499	SHG alpha-glucan phosphorylase activity	molecular_function
PGSC0003DMG400028382	GO:0030170	pyridoxal phosphate binding	molecular_function
PGSC0003DMG400028382	GO:0005515	protein binding	molecular_function
PGSC0003DMG400028382	GO:0009507	chloroplast	cellular_component
PGSC0003DMG400028382	GO:0009536	plastid	cellular_component
PGSC0003DMG400028382	GO:0008152	metabolic process	biological_process
PGSC0003DMG400028382	GO:0009501	amyloplast	cellular_component
PGSC0003DMG400028382	GO:0003824	catalytic activity	molecular_function
PGSC0003DMG400028383	GO:0016020	membrane	cellular_component
PGSC0003DMG400028383	GO:0016021	integral component of membrane	cellular_component
PGSC0003DMG400028383	GO:0046872	metal ion binding	molecular_function
PGSC0003DMG400028386	GO:0051302	regulation of cell division	biological_process
PGSC0003DMG400028386	GO:0010082	regulation of root meristem growth	biological_process
PGSC0003DMG400028386	GO:0032875	regulation of DNA endoreduplication	biological_process
PGSC0003DMG400028386	GO:0005739	mitochondrion	cellular_component
PGSC0003DMG400028387	GO:0016020	membrane	cellular_component
PGSC0003DMG400028387	GO:0016021	integral component of membrane	cellular_component
PGSC0003DMG400028387	GO:0009507	chloroplast	cellular_component
PGSC0003DMG400028389	GO:0051301	cell division	biological_process
PGSC0003DMG400028389	GO:0055114	oxidation-reduction process	biological_process
PGSC0003DMG400028389	GO:0051287	NAD binding	molecular_function
PGSC0003DMG400028389	GO:0005524	ATP binding	molecular_function
PGSC0003DMG400028389	GO:0009058	biosynthetic process	biological_process
PGSC0003DMG400028389	GO:0005737	cytoplasm	cellular_component
PGSC0003DMG400028389	GO:0016874	ligase activity	molecular_function
PGSC0003DMG400028389	GO:0008360	regulation of cell shape	biological_process
PGSC0003DMG400028389	GO:0008764	UDP-N-acetylmuramoylalanine-D-glutamate ligase activity	molecular_function
PGSC0003DMG400028390	GO:0003677	DNA binding	molecular_function
PGSC0003DMG400028390	GO:0006355	regulation of transcription, DNA-templated	biological_process
PGSC0003DMG400028390	GO:0005634	nucleus	cellular_component
PGSC0003DMG400028390	GO:0016020	membrane	cellular_component
PGSC0003DMG400028390	GO:0016021	integral component of membrane	cellular_component
PGSC0003DMG400028393	GO:0016020	membrane	cellular_component
PGSC0003DMG400028393	GO:0016021	integral component of membrane	cellular_component
PGSC0003DMG400028393	GO:0005789	endoplasmic reticulum membrane	cellular_component
PGSC0003DMG400028394	GO:0032259	methylation	biological_process
PGSC0003DMG400028394	GO:0030785	[ribulose-bisphosphate carboxylase]-lysine N-methyltransferase activity	molecular_function
PGSC0003DMG400028394	GO:0009507	chloroplast	cellular_component
PGSC0003DMG400028394	GO:0005515	protein binding	molecular_function
PGSC0003DMG400028396	GO:0016020	membrane	cellular_component
PGSC0003DMG400028396	GO:0016021	integral component of membrane	cellular_component
PGSC0003DMG400028399	GO:0016020	membrane	cellular_component
PGSC0003DMG400028399	GO:0016021	integral component of membrane	cellular_component
PGSC0003DMG400028400	GO:0016020	membrane	cellular_component
PGSC0003DMG400028400	GO:0016021	integral component of membrane	cellular_component
PGSC0003DMG400028406	GO:0016788	hydrolase activity, acting on ester bonds	molecular_function
PGSC0003DMG400028409	GO:0055114	oxidation-reduction process	biological_process
PGSC0003DMG400028409	GO:0051287	NAD binding	molecular_function
PGSC0003DMG400028409	GO:0008152	metabolic process	biological_process
PGSC0003DMG400028409	GO:0016491	oxidoreductase activity	molecular_function
PGSC0003DMG400028409	GO:0008270	zinc ion binding	molecular_function
PGSC0003DMG400028409	GO:0000105	histidine biosynthetic process	biological_process
PGSC0003DMG400028409	GO:0004399	histidinol dehydrogenase activity	molecular_function
PGSC0003DMG400028410	GO:0016020	membrane	cellular_component
PGSC0003DMG400028410	GO:0016021	integral component of membrane	cellular_component
PGSC0003DMG400028410	GO:0019915	lipid storage	biological_process
PGSC0003DMG400028411	GO:0016311	dephosphorylation	biological_process
PGSC0003DMG400028411	GO:0016791	phosphatase activity	molecular_function
PGSC0003DMG400028413	GO:0046872	metal ion binding	molecular_function
PGSC0003DMG400028414	GO:0003700	DNA-binding transcription factor activity	molecular_function
PGSC0003DMG400028414	GO:0003677	DNA binding	molecular_function
PGSC0003DMG400028414	GO:0006355	regulation of transcription, DNA-templated	biological_process
PGSC0003DMG400028414	GO:0005634	nucleus	cellular_component
PGSC0003DMG400028414	GO:0043565	sequence-specific DNA binding	molecular_function
PGSC0003DMG400028414	GO:0005515	protein binding	molecular_function
PGSC0003DMG400028417	GO:0016812	hydrolase activity, acting on carbon-nitrogen (but not peptide) bonds, in cyclic amides	molecular_function
PGSC0003DMG400028417	GO:0016787	hydrolase activity	molecular_function
PGSC0003DMG400028417	GO:0004151	dihydroorotase activity	molecular_function
PGSC0003DMG400028417	GO:0019856	pyrimidine nucleobase biosynthetic process	biological_process
PGSC0003DMG400028417	GO:0009507	chloroplast	cellular_component
PGSC0003DMG400028418	GO:0016020	membrane	cellular_component
PGSC0003DMG400028418	GO:0016021	integral component of membrane	cellular_component
PGSC0003DMG400028418	GO:0015031	protein transport	biological_process
PGSC0003DMG400028420	GO:0032981	mitochondrial respiratory chain complex I assembly	biological_process
PGSC0003DMG400028420	GO:0005773	vacuole	cellular_component
PGSC0003DMG400028420	GO:0009507	chloroplast	cellular_component
PGSC0003DMG400028420	GO:0009570	chloroplast stroma	cellular_component
PGSC0003DMG400028422	GO:0003924	GTPase activity	molecular_function
PGSC0003DMG400028422	GO:0005525	GTP binding	molecular_function
PGSC0003DMG400028425	GO:0005515	protein binding	molecular_function
PGSC0003DMG400028426	GO:0006970	response to osmotic stress	biological_process
PGSC0003DMG400028426	GO:0009834	plant-type secondary cell wall biogenesis	biological_process
PGSC0003DMG400028426	GO:0016740	transferase activity	molecular_function
PGSC0003DMG400028426	GO:0016020	membrane	cellular_component
PGSC0003DMG400028426	GO:0016021	integral component of membrane	cellular_component
PGSC0003DMG400028426	GO:0046872	metal ion binding	molecular_function
PGSC0003DMG400028426	GO:0071555	cell wall organization	biological_process
PGSC0003DMG400028426	GO:0016757	transferase activity, transferring glycosyl groups	molecular_function
PGSC0003DMG400028426	GO:0005886	plasma membrane	cellular_component
PGSC0003DMG400028426	GO:0030244	cellulose biosynthetic process	biological_process
PGSC0003DMG400028426	GO:0016760	cellulose synthase (UDP-forming) activity	molecular_function
PGSC0003DMG400028426	GO:0005618	cell wall	cellular_component
PGSC0003DMG400028426	GO:0042742	defense response to bacterium	biological_process
PGSC0003DMG400028426	GO:0050832	defense response to fungus	biological_process
PGSC0003DMG400028426	GO:0009414	response to water deprivation	biological_process
PGSC0003DMG400028428	GO:0000166	nucleotide binding	molecular_function
PGSC0003DMG400028428	GO:0004672	protein kinase activity	molecular_function
PGSC0003DMG400028428	GO:0004674	protein serine/threonine kinase activity	molecular_function
PGSC0003DMG400028428	GO:0005524	ATP binding	molecular_function
PGSC0003DMG400028428	GO:0006468	protein phosphorylation	biological_process
PGSC0003DMG400028429	GO:0016740	transferase activity	molecular_function
PGSC0003DMG400028429	GO:0000166	nucleotide binding	molecular_function
PGSC0003DMG400028429	GO:0004672	protein kinase activity	molecular_function
PGSC0003DMG400028429	GO:0004674	protein serine/threonine kinase activity	molecular_function
PGSC0003DMG400028429	GO:0005524	ATP binding	molecular_function
PGSC0003DMG400028429	GO:0016301	kinase activity	molecular_function
PGSC0003DMG400028429	GO:0006468	protein phosphorylation	biological_process
PGSC0003DMG400028429	GO:0016310	phosphorylation	biological_process
PGSC0003DMG400028429	GO:0016020	membrane	cellular_component
PGSC0003DMG400028429	GO:0016021	integral component of membrane	cellular_component
PGSC0003DMG400028430	GO:0006351	transcription, DNA-templated	biological_process
PGSC0003DMG400028430	GO:0003899	DNA-directed 5'-3' RNA polymerase activity	molecular_function
PGSC0003DMG400028439	GO:0016740	transferase activity	molecular_function
PGSC0003DMG400028439	GO:0016757	transferase activity, transferring glycosyl groups	molecular_function
PGSC0003DMG400028439	GO:0005975	carbohydrate metabolic process	biological_process
PGSC0003DMG400028439	GO:0006004	fucose metabolic process	biological_process
PGSC0003DMG400028440	GO:0016740	transferase activity	molecular_function
PGSC0003DMG400028440	GO:0000166	nucleotide binding	molecular_function
PGSC0003DMG400028440	GO:0004672	protein kinase activity	molecular_function
PGSC0003DMG400028440	GO:0004674	protein serine/threonine kinase activity	molecular_function
PGSC0003DMG400028440	GO:0005524	ATP binding	molecular_function
PGSC0003DMG400028440	GO:0016301	kinase activity	molecular_function
PGSC0003DMG400028440	GO:0006468	protein phosphorylation	biological_process
PGSC0003DMG400028440	GO:0007165	signal transduction	biological_process
PGSC0003DMG400028440	GO:0016310	phosphorylation	biological_process
PGSC0003DMG400028441	GO:0006351	transcription, DNA-templated	biological_process
PGSC0003DMG400028441	GO:0043565	sequence-specific DNA binding	molecular_function
PGSC0003DMG400028443	GO:0004672	protein kinase activity	molecular_function
PGSC0003DMG400028443	GO:0006468	protein phosphorylation	biological_process
PGSC0003DMG400028443	GO:0005524	ATP binding	molecular_function
PGSC0003DMG400028443	GO:0005515	protein binding	molecular_function
PGSC0003DMG400028444	GO:0004112	cyclic-nucleotide phosphodiesterase activity	molecular_function
PGSC0003DMG400028444	GO:0016874	ligase activity	molecular_function
PGSC0003DMG400028448	GO:0006955	immune response	biological_process
PGSC0003DMG400028448	GO:0008219	cell death	biological_process
PGSC0003DMG400028448	GO:0009626	plant-type hypersensitive response	biological_process
PGSC0003DMG400028448	GO:0010337	regulation of salicylic acid metabolic process	biological_process
PGSC0003DMG400028454	GO:0004672	protein kinase activity	molecular_function
PGSC0003DMG400028454	GO:0005524	ATP binding	molecular_function
PGSC0003DMG400028454	GO:0006468	protein phosphorylation	biological_process
PGSC0003DMG400028454	GO:0016020	membrane	cellular_component
PGSC0003DMG400028454	GO:0016021	integral component of membrane	cellular_component
PGSC0003DMG400028454	GO:0000166	nucleotide binding	molecular_function
PGSC0003DMG400028454	GO:0004674	protein serine/threonine kinase activity	molecular_function
PGSC0003DMG400028458	GO:0016020	membrane	cellular_component
PGSC0003DMG400028458	GO:0016021	integral component of membrane	cellular_component
PGSC0003DMG400028459	GO:0006351	transcription, DNA-templated	biological_process
PGSC0003DMG400028459	GO:0003700	DNA-binding transcription factor activity	molecular_function
PGSC0003DMG400028459	GO:0009742	brassinosteroid mediated signaling pathway	biological_process
PGSC0003DMG400028459	GO:0006355	regulation of transcription, DNA-templated	biological_process
PGSC0003DMG400028462	GO:0016740	transferase activity	molecular_function
PGSC0003DMG400028462	GO:0004842	ubiquitin-protein transferase activity	molecular_function
PGSC0003DMG400028462	GO:0016567	protein ubiquitination	biological_process
PGSC0003DMG400028462	GO:0005488	binding	molecular_function
PGSC0003DMG400028462	GO:0005515	protein binding	molecular_function
PGSC0003DMG400028463	GO:0003677	DNA binding	molecular_function
PGSC0003DMG400028463	GO:0005524	ATP binding	molecular_function
PGSC0003DMG400028463	GO:0006260	DNA replication	biological_process
PGSC0003DMG400028463	GO:0003887	DNA-directed DNA polymerase activity	molecular_function
PGSC0003DMG400028463	GO:0071897	DNA biosynthetic process	biological_process
PGSC0003DMG400028463	GO:0009360	DNA polymerase III complex	cellular_component
PGSC0003DMG400028464	GO:0043130	ubiquitin binding	molecular_function
PGSC0003DMG400028465	GO:0016020	membrane	cellular_component
PGSC0003DMG400028465	GO:0016021	integral component of membrane	cellular_component
PGSC0003DMG400028465	GO:0015031	protein transport	biological_process
PGSC0003DMG400028465	GO:0005783	endoplasmic reticulum	cellular_component
PGSC0003DMG400028465	GO:0005789	endoplasmic reticulum membrane	cellular_component
PGSC0003DMG400028465	GO:0046923	ER retention sequence binding	molecular_function
PGSC0003DMG400028465	GO:0006621	protein retention in ER lumen	biological_process
PGSC0003DMG400028465	GO:0005794	Golgi apparatus	cellular_component
PGSC0003DMG400028465	GO:0005801	cis-Golgi network	cellular_component
PGSC0003DMG400028467	GO:0003824	catalytic activity	molecular_function
PGSC0003DMG400028467	GO:0005992	trehalose biosynthetic process	biological_process
PGSC0003DMG400028469	GO:0003700	DNA-binding transcription factor activity	molecular_function
PGSC0003DMG400028469	GO:0003677	DNA binding	molecular_function
PGSC0003DMG400028469	GO:0006355	regulation of transcription, DNA-templated	biological_process
PGSC0003DMG400028469	GO:0005634	nucleus	cellular_component
PGSC0003DMG400028469	GO:0043565	sequence-specific DNA binding	molecular_function
PGSC0003DMG400028469	GO:0006351	transcription, DNA-templated	biological_process
PGSC0003DMG400028470	GO:0016020	membrane	cellular_component
PGSC0003DMG400028470	GO:0016021	integral component of membrane	cellular_component
PGSC0003DMG400028470	GO:0046872	metal ion binding	molecular_function
PGSC0003DMG400028470	GO:0008270	zinc ion binding	molecular_function
PGSC0003DMG400028475	GO:0016020	membrane	cellular_component
PGSC0003DMG400028475	GO:0016021	integral component of membrane	cellular_component
PGSC0003DMG400028475	GO:0010196	nonphotochemical quenching	biological_process
PGSC0003DMG400028475	GO:0009507	chloroplast	cellular_component
PGSC0003DMG400028476	GO:0005215	transporter activity	molecular_function
PGSC0003DMG400028476	GO:0016020	membrane	cellular_component
PGSC0003DMG400028476	GO:0016021	integral component of membrane	cellular_component
PGSC0003DMG400028476	GO:0022857	transmembrane transporter activity	molecular_function
PGSC0003DMG400028476	GO:0055085	transmembrane transport	biological_process
PGSC0003DMG400028476	GO:0006810	transport	biological_process
PGSC0003DMG400028477	GO:0006355	regulation of transcription, DNA-templated	biological_process
PGSC0003DMG400028478	GO:0006970	response to osmotic stress	biological_process
PGSC0003DMG400028478	GO:0004672	protein kinase activity	molecular_function
PGSC0003DMG400028478	GO:0005524	ATP binding	molecular_function
PGSC0003DMG400028478	GO:0006468	protein phosphorylation	biological_process
PGSC0003DMG400028478	GO:0016020	membrane	cellular_component
PGSC0003DMG400028478	GO:0016021	integral component of membrane	cellular_component
PGSC0003DMG400028478	GO:0009733	response to auxin	biological_process
PGSC0003DMG400028478	GO:0009793	embryo development ending in seed dormancy	biological_process
PGSC0003DMG400028478	GO:0005516	calmodulin binding	molecular_function
PGSC0003DMG400028478	GO:0046777	protein autophosphorylation	biological_process
PGSC0003DMG400028478	GO:0009625	response to insect	biological_process
PGSC0003DMG400028478	GO:0005515	protein binding	molecular_function
PGSC0003DMG400028485	GO:0006995	cellular response to nitrogen starvation	biological_process
PGSC0003DMG400028485	GO:0006970	response to osmotic stress	biological_process
PGSC0003DMG400028485	GO:0010037	response to carbon dioxide	biological_process
PGSC0003DMG401028487	GO:0000166	nucleotide binding	molecular_function
PGSC0003DMG401028487	GO:0004672	protein kinase activity	molecular_function
PGSC0003DMG401028487	GO:0004674	protein serine/threonine kinase activity	molecular_function
PGSC0003DMG401028487	GO:0005524	ATP binding	molecular_function
PGSC0003DMG401028487	GO:0006468	protein phosphorylation	biological_process
PGSC0003DMG401028489	GO:1903830	magnesium ion transmembrane transport	biological_process
PGSC0003DMG401028489	GO:0016020	membrane	cellular_component
PGSC0003DMG401028489	GO:0016021	integral component of membrane	cellular_component
PGSC0003DMG401028489	GO:0055085	transmembrane transport	biological_process
PGSC0003DMG401028489	GO:0030001	metal ion transport	biological_process
PGSC0003DMG401028489	GO:0046873	metal ion transmembrane transporter activity	molecular_function
PGSC0003DMG401028489	GO:0015095	magnesium ion transmembrane transporter activity	molecular_function
PGSC0003DMG401028489	GO:0005773	vacuole	cellular_component
PGSC0003DMG402028489	GO:0009735	response to cytokinin	biological_process
PGSC0003DMG402028489	GO:0009507	chloroplast	cellular_component
PGSC0003DMG402028489	GO:0009570	chloroplast stroma	cellular_component
PGSC0003DMG400028490	GO:0004608	phosphatidylethanolamine N-methyltransferase activity	molecular_function
PGSC0003DMG400028490	GO:0080101	phosphatidyl-N-dimethylethanolamine N-methyltransferase activity	molecular_function
PGSC0003DMG400028490	GO:0016740	transferase activity	molecular_function
PGSC0003DMG400028490	GO:0016020	membrane	cellular_component
PGSC0003DMG400028490	GO:0016021	integral component of membrane	cellular_component
PGSC0003DMG400028490	GO:0008168	methyltransferase activity	molecular_function
PGSC0003DMG400028490	GO:0032259	methylation	biological_process
PGSC0003DMG400028490	GO:0006629	lipid metabolic process	biological_process
PGSC0003DMG400028490	GO:0008654	phospholipid biosynthetic process	biological_process
PGSC0003DMG400028490	GO:0005783	endoplasmic reticulum	cellular_component
PGSC0003DMG400028490	GO:0005789	endoplasmic reticulum membrane	cellular_component
PGSC0003DMG400028490	GO:0006656	phosphatidylcholine biosynthetic process	biological_process
PGSC0003DMG400028490	GO:0006644	phospholipid metabolic process	biological_process
PGSC0003DMG400028490	GO:0008757	S-adenosylmethionine-dependent methyltransferase activity	molecular_function
PGSC0003DMG400028490	GO:0000773	phosphatidyl-N-methylethanolamine N-methyltransferase activity	molecular_function
PGSC0003DMG400028490	GO:0008170	N-methyltransferase activity	molecular_function
PGSC0003DMG400028491	GO:0016740	transferase activity	molecular_function
PGSC0003DMG400028491	GO:0000166	nucleotide binding	molecular_function
PGSC0003DMG400028491	GO:0004672	protein kinase activity	molecular_function
PGSC0003DMG400028491	GO:0004674	protein serine/threonine kinase activity	molecular_function
PGSC0003DMG400028491	GO:0005524	ATP binding	molecular_function
PGSC0003DMG400028491	GO:0016301	kinase activity	molecular_function
PGSC0003DMG400028491	GO:0006468	protein phosphorylation	biological_process
PGSC0003DMG400028491	GO:0007165	signal transduction	biological_process
PGSC0003DMG400028491	GO:0016310	phosphorylation	biological_process
PGSC0003DMG400028491	GO:0016020	membrane	cellular_component
PGSC0003DMG400028491	GO:0016021	integral component of membrane	cellular_component
PGSC0003DMG400028497	GO:0003676	nucleic acid binding	molecular_function
PGSC0003DMG400028498	GO:0003676	nucleic acid binding	molecular_function
PGSC0003DMG400028500	GO:0003700	DNA-binding transcription factor activity	molecular_function
PGSC0003DMG400028500	GO:0003677	DNA binding	molecular_function
PGSC0003DMG400028500	GO:0006355	regulation of transcription, DNA-templated	biological_process
PGSC0003DMG400028500	GO:0005634	nucleus	cellular_component
PGSC0003DMG400028500	GO:0006351	transcription, DNA-templated	biological_process
PGSC0003DMG400028502	GO:0005524	ATP binding	molecular_function
PGSC0003DMG400028502	GO:0005737	cytoplasm	cellular_component
PGSC0003DMG400028502	GO:0000166	nucleotide binding	molecular_function
PGSC0003DMG400028502	GO:0004812	aminoacyl-tRNA ligase activity	molecular_function
PGSC0003DMG400028502	GO:0006418	tRNA aminoacylation for protein translation	biological_process
PGSC0003DMG400028502	GO:0004827	proline-tRNA ligase activity	molecular_function
PGSC0003DMG400028502	GO:0006433	prolyl-tRNA aminoacylation	biological_process
PGSC0003DMG400028504	GO:0005524	ATP binding	molecular_function
PGSC0003DMG400028504	GO:0003676	nucleic acid binding	molecular_function
PGSC0003DMG400028504	GO:0008270	zinc ion binding	molecular_function
PGSC0003DMG400028505	GO:0055114	oxidation-reduction process	biological_process
PGSC0003DMG400028505	GO:0016491	oxidoreductase activity	molecular_function
PGSC0003DMG400028505	GO:0046872	metal ion binding	molecular_function
PGSC0003DMG400028510	GO:0016020	membrane	cellular_component
PGSC0003DMG400028510	GO:0016021	integral component of membrane	cellular_component
PGSC0003DMG400028511	GO:0016020	membrane	cellular_component
PGSC0003DMG400028511	GO:0015031	protein transport	biological_process
PGSC0003DMG400028511	GO:0016192	vesicle-mediated transport	biological_process
PGSC0003DMG401028513	GO:0005515	protein binding	molecular_function
PGSC0003DMG401028515	GO:0015036	disulfide oxidoreductase activity	molecular_function
PGSC0003DMG401028515	GO:0046872	metal ion binding	molecular_function
PGSC0003DMG401028515	GO:0009055	electron transfer activity	molecular_function
PGSC0003DMG401028515	GO:0022900	electron transport chain	biological_process
PGSC0003DMG401028515	GO:0055114	oxidation-reduction process	biological_process
PGSC0003DMG401028515	GO:0005623	cell	cellular_component
PGSC0003DMG401028515	GO:0015035	protein disulfide oxidoreductase activity	molecular_function
PGSC0003DMG401028515	GO:0045454	cell redox homeostasis	biological_process
PGSC0003DMG401028515	GO:0051536	iron-sulfur cluster binding	molecular_function
PGSC0003DMG401028515	GO:0051537	2 iron, 2 sulfur cluster binding	molecular_function
PGSC0003DMG401028515	GO:0005739	mitochondrion	cellular_component
PGSC0003DMG400028516	GO:0005743	mitochondrial inner membrane	cellular_component
PGSC0003DMG400028516	GO:0016020	membrane	cellular_component
PGSC0003DMG400028516	GO:0016021	integral component of membrane	cellular_component
PGSC0003DMG400028516	GO:0046872	metal ion binding	molecular_function
PGSC0003DMG400028516	GO:0055114	oxidation-reduction process	biological_process
PGSC0003DMG400028516	GO:0009055	electron transfer activity	molecular_function
PGSC0003DMG400028516	GO:0020037	heme binding	molecular_function
PGSC0003DMG400028516	GO:0022900	electron transport chain	biological_process
PGSC0003DMG400028516	GO:0005739	mitochondrion	cellular_component
PGSC0003DMG400028516	GO:0070469	respiratory chain	cellular_component
PGSC0003DMG400028518	GO:0055114	oxidation-reduction process	biological_process
PGSC0003DMG400028518	GO:0016491	oxidoreductase activity	molecular_function
PGSC0003DMG400028518	GO:0046872	metal ion binding	molecular_function
PGSC0003DMG400028520	GO:0003700	DNA-binding transcription factor activity	molecular_function
PGSC0003DMG400028520	GO:0003677	DNA binding	molecular_function
PGSC0003DMG400028520	GO:0006355	regulation of transcription, DNA-templated	biological_process
PGSC0003DMG400028520	GO:0005634	nucleus	cellular_component
PGSC0003DMG400028520	GO:0043565	sequence-specific DNA binding	molecular_function
PGSC0003DMG400028520	GO:0006351	transcription, DNA-templated	biological_process
PGSC0003DMG400028521	GO:0003824	catalytic activity	molecular_function
PGSC0003DMG400028521	GO:0050662	coenzyme binding	molecular_function
PGSC0003DMG403028522	GO:0016020	membrane	cellular_component
PGSC0003DMG403028522	GO:0016021	integral component of membrane	cellular_component
PGSC0003DMG400028524	GO:0005840	ribosome	cellular_component
PGSC0003DMG400028527	GO:0005515	protein binding	molecular_function
PGSC0003DMG401028528	GO:0048364	root development	biological_process
PGSC0003DMG401028528	GO:0050355	triphosphatase activity	molecular_function
PGSC0003DMG401028529	GO:1902600	proton transmembrane transport	biological_process
PGSC0003DMG401028529	GO:0016020	membrane	cellular_component
PGSC0003DMG401028529	GO:0016021	integral component of membrane	cellular_component
PGSC0003DMG401028529	GO:0015992	proton transport	biological_process
PGSC0003DMG401028529	GO:0004427	inorganic diphosphatase activity	molecular_function
PGSC0003DMG401028529	GO:0009678	hydrogen-translocating pyrophosphatase activity	molecular_function
PGSC0003DMG401028529	GO:0055085	transmembrane transport	biological_process
PGSC0003DMG400028531	GO:0003824	catalytic activity	molecular_function
PGSC0003DMG402028532	GO:0005515	protein binding	molecular_function
PGSC0003DMG400028533	GO:0003677	DNA binding	molecular_function
PGSC0003DMG400028533	GO:0005634	nucleus	cellular_component
PGSC0003DMG400028535	GO:0005515	protein binding	molecular_function
PGSC0003DMG400028539	GO:0005509	calcium ion binding	molecular_function
PGSC0003DMG400028539	GO:0016787	hydrolase activity	molecular_function
PGSC0003DMG400028539	GO:0003824	catalytic activity	molecular_function
PGSC0003DMG400028539	GO:0016020	membrane	cellular_component
PGSC0003DMG400028539	GO:0016042	lipid catabolic process	biological_process
PGSC0003DMG400028539	GO:0004630	phospholipase D activity	molecular_function
PGSC0003DMG400028539	GO:0070290	N-acylphosphatidylethanolamine-specific phospholipase D activity	molecular_function
PGSC0003DMG400028539	GO:0046470	phosphatidylcholine metabolic process	biological_process
PGSC0003DMG400028540	GO:0003676	nucleic acid binding	molecular_function
PGSC0003DMG400028541	GO:0016798	hydrolase activity, acting on glycosyl bonds	molecular_function
PGSC0003DMG400028541	GO:0016787	hydrolase activity	molecular_function
PGSC0003DMG400028541	GO:0005975	carbohydrate metabolic process	biological_process
PGSC0003DMG400028541	GO:0004650	polygalacturonase activity	molecular_function
PGSC0003DMG400028541	GO:0008152	metabolic process	biological_process
PGSC0003DMG400028544	GO:0016787	hydrolase activity	molecular_function
PGSC0003DMG400028545	GO:1902600	proton transmembrane transport	biological_process
PGSC0003DMG400028545	GO:0022900	electron transport chain	biological_process
PGSC0003DMG400028545	GO:0004129	cytochrome-c oxidase activity	molecular_function
PGSC0003DMG400028545	GO:0005740	mitochondrial envelope	cellular_component
PGSC0003DMG400028548	GO:0016020	membrane	cellular_component
PGSC0003DMG400028548	GO:0016021	integral component of membrane	cellular_component
PGSC0003DMG400028559	GO:0008152	metabolic process	biological_process
PGSC0003DMG400028559	GO:0016787	hydrolase activity	molecular_function
PGSC0003DMG400028560	GO:0004672	protein kinase activity	molecular_function
PGSC0003DMG400028560	GO:0005524	ATP binding	molecular_function
PGSC0003DMG400028560	GO:0006468	protein phosphorylation	biological_process
PGSC0003DMG400028561	GO:0019199	transmembrane receptor protein kinase activity	molecular_function
PGSC0003DMG400028561	GO:2001080	chitosan binding	molecular_function
PGSC0003DMG400028561	GO:0002752	cell surface pattern recognition receptor signaling pathway	biological_process
PGSC0003DMG400028561	GO:0009817	defense response to fungus, incompatible interaction	biological_process
PGSC0003DMG400028561	GO:0032491	detection of molecule of fungal origin	biological_process
PGSC0003DMG400028561	GO:0035556	intracellular signal transduction	biological_process
PGSC0003DMG400028561	GO:0000166	nucleotide binding	molecular_function
PGSC0003DMG400028561	GO:0004672	protein kinase activity	molecular_function
PGSC0003DMG400028561	GO:0004674	protein serine/threonine kinase activity	molecular_function
PGSC0003DMG400028561	GO:0005524	ATP binding	molecular_function
PGSC0003DMG400028561	GO:0006468	protein phosphorylation	biological_process
PGSC0003DMG400028561	GO:0005622	intracellular	cellular_component
PGSC0003DMG400028561	GO:0008061	chitin binding	molecular_function
PGSC0003DMG400028561	GO:0016301	kinase activity	molecular_function
PGSC0003DMG400028561	GO:0042802	identical protein binding	molecular_function
PGSC0003DMG400028561	GO:0042803	protein homodimerization activity	molecular_function
PGSC0003DMG400028561	GO:0010200	response to chitin	biological_process
PGSC0003DMG400028561	GO:0032499	detection of peptidoglycan	biological_process
PGSC0003DMG400028561	GO:0042742	defense response to bacterium	biological_process
PGSC0003DMG400028561	GO:0045087	innate immune response	biological_process
PGSC0003DMG400028561	GO:0046777	protein autophosphorylation	biological_process
PGSC0003DMG400028561	GO:0071219	cellular response to molecule of bacterial origin	biological_process
PGSC0003DMG400028561	GO:0071323	cellular response to chitin	biological_process
PGSC0003DMG400028561	GO:0005886	plasma membrane	cellular_component
PGSC0003DMG400028562	GO:0004672	protein kinase activity	molecular_function
PGSC0003DMG400028562	GO:0005524	ATP binding	molecular_function
PGSC0003DMG400028562	GO:0006468	protein phosphorylation	biological_process
PGSC0003DMG401028564	GO:0032259	methylation	biological_process
PGSC0003DMG401028564	GO:0008168	methyltransferase activity	molecular_function
PGSC0003DMG402028564	GO:0032259	methylation	biological_process
PGSC0003DMG402028564	GO:0008168	methyltransferase activity	molecular_function
PGSC0003DMG401028565	GO:0005215	transporter activity	molecular_function
PGSC0003DMG401028565	GO:0016020	membrane	cellular_component
PGSC0003DMG401028565	GO:0016021	integral component of membrane	cellular_component
PGSC0003DMG401028565	GO:0022857	transmembrane transporter activity	molecular_function
PGSC0003DMG401028565	GO:0055085	transmembrane transport	biological_process
PGSC0003DMG402028565	GO:0005215	transporter activity	molecular_function
PGSC0003DMG402028565	GO:0016020	membrane	cellular_component
PGSC0003DMG402028565	GO:0016021	integral component of membrane	cellular_component
PGSC0003DMG402028565	GO:0022857	transmembrane transporter activity	molecular_function
PGSC0003DMG402028565	GO:0055085	transmembrane transport	biological_process
PGSC0003DMG400028566	GO:0008152	metabolic process	biological_process
PGSC0003DMG400028566	GO:0003824	catalytic activity	molecular_function
PGSC0003DMG400028566	GO:0004834	tryptophan synthase activity	molecular_function
PGSC0003DMG400028566	GO:0006568	tryptophan metabolic process	biological_process
PGSC0003DMG400028566	GO:0033984	indole-3-glycerol-phosphate lyase activity	molecular_function
PGSC0003DMG400028566	GO:0000162	tryptophan biosynthetic process	biological_process
PGSC0003DMG400028566	GO:0005737	cytoplasm	cellular_component
PGSC0003DMG400028567	GO:0016020	membrane	cellular_component
PGSC0003DMG400028567	GO:0016021	integral component of membrane	cellular_component
PGSC0003DMG400028567	GO:0022857	transmembrane transporter activity	molecular_function
PGSC0003DMG400028567	GO:0055085	transmembrane transport	biological_process
PGSC0003DMG401028570	GO:0008152	metabolic process	biological_process
PGSC0003DMG401028570	GO:0003824	catalytic activity	molecular_function
PGSC0003DMG402028570	GO:0008152	metabolic process	biological_process
PGSC0003DMG402028570	GO:0003824	catalytic activity	molecular_function
PGSC0003DMG400028571	GO:0016020	membrane	cellular_component
PGSC0003DMG400028571	GO:0016021	integral component of membrane	cellular_component
PGSC0003DMG401028572	GO:0000166	nucleotide binding	molecular_function
PGSC0003DMG401028572	GO:0005524	ATP binding	molecular_function
PGSC0003DMG401028572	GO:0005737	cytoplasm	cellular_component
PGSC0003DMG401028572	GO:0006457	protein folding	biological_process
PGSC0003DMG401028572	GO:0051082	unfolded protein binding	molecular_function
PGSC0003DMG401028572	GO:0005829	cytosol	cellular_component
PGSC0003DMG401028572	GO:0005886	plasma membrane	cellular_component
PGSC0003DMG401028572	GO:0009506	plasmodesma	cellular_component
PGSC0003DMG402028574	GO:0016311	dephosphorylation	biological_process
PGSC0003DMG402028574	GO:0016020	membrane	cellular_component
PGSC0003DMG402028574	GO:0016021	integral component of membrane	cellular_component
PGSC0003DMG401028577	GO:0008152	metabolic process	biological_process
PGSC0003DMG401028577	GO:0003824	catalytic activity	molecular_function
PGSC0003DMG400028578	GO:0046983	protein dimerization activity	molecular_function
PGSC0003DMG400028579	GO:0016020	membrane	cellular_component
PGSC0003DMG400028579	GO:0016021	integral component of membrane	cellular_component
PGSC0003DMG400028581	GO:0046872	metal ion binding	molecular_function
PGSC0003DMG400028581	GO:0030001	metal ion transport	biological_process
PGSC0003DMG400028581	GO:0009506	plasmodesma	cellular_component
PGSC0003DMG400028583	GO:0005730	nucleolus	cellular_component
PGSC0003DMG400028585	GO:0046872	metal ion binding	molecular_function
PGSC0003DMG401028586	GO:0008299	isoprenoid biosynthetic process	biological_process
PGSC0003DMG401028586	GO:0016126	sterol biosynthetic process	biological_process
PGSC0003DMG401028586	GO:0016740	transferase activity	molecular_function
PGSC0003DMG401028586	GO:0000166	nucleotide binding	molecular_function
PGSC0003DMG401028586	GO:0005524	ATP binding	molecular_function
PGSC0003DMG401028586	GO:0016301	kinase activity	molecular_function
PGSC0003DMG401028586	GO:0016310	phosphorylation	biological_process
PGSC0003DMG401028586	GO:0005737	cytoplasm	cellular_component
PGSC0003DMG401028586	GO:0006629	lipid metabolic process	biological_process
PGSC0003DMG401028586	GO:0006694	steroid biosynthetic process	biological_process
PGSC0003DMG401028586	GO:0008202	steroid metabolic process	biological_process
PGSC0003DMG401028586	GO:0004496	mevalonate kinase activity	molecular_function
PGSC0003DMG401028586	GO:0019287	isopentenyl diphosphate biosynthetic process, mevalonate pathway	biological_process
PGSC0003DMG401028586	GO:0005829	cytosol	cellular_component
PGSC0003DMG402028588	GO:0005524	ATP binding	molecular_function
PGSC0003DMG402028588	GO:0005737	cytoplasm	cellular_component
PGSC0003DMG402028588	GO:0000166	nucleotide binding	molecular_function
PGSC0003DMG402028588	GO:0004812	aminoacyl-tRNA ligase activity	molecular_function
PGSC0003DMG402028588	GO:0006418	tRNA aminoacylation for protein translation	biological_process
PGSC0003DMG402028588	GO:0004828	serine-tRNA ligase activity	molecular_function
PGSC0003DMG402028588	GO:0006434	seryl-tRNA aminoacylation	biological_process
PGSC0003DMG400028589	GO:0005509	calcium ion binding	molecular_function
PGSC0003DMG400028589	GO:0003924	GTPase activity	molecular_function
PGSC0003DMG400028589	GO:0005525	GTP binding	molecular_function
PGSC0003DMG400028592	GO:0055114	oxidation-reduction process	biological_process
PGSC0003DMG400028592	GO:0009089	lysine biosynthetic process via diaminopimelate	biological_process
PGSC0003DMG400028592	GO:0008839	4-hydroxy-tetrahydrodipicolinate reductase	molecular_function
PGSC0003DMG400028592	GO:0070402	NADPH binding	molecular_function
PGSC0003DMG400028593	GO:0005622	intracellular	cellular_component
PGSC0003DMG400028593	GO:0000160	phosphorelay signal transduction system	biological_process
PGSC0003DMG400028593	GO:0004871	obsolete signal transducer activity	molecular_function
PGSC0003DMG400028594	GO:0042594	response to starvation	biological_process
PGSC0003DMG400028594	GO:0005515	protein binding	molecular_function
PGSC0003DMG400028599	GO:0042803	protein homodimerization activity	molecular_function
PGSC0003DMG400028599	GO:0000166	nucleotide binding	molecular_function
PGSC0003DMG400028599	GO:0005524	ATP binding	molecular_function
PGSC0003DMG400028599	GO:0046872	metal ion binding	molecular_function
PGSC0003DMG400028599	GO:0016874	ligase activity	molecular_function
PGSC0003DMG400028599	GO:0000287	magnesium ion binding	molecular_function
PGSC0003DMG400028599	GO:0006750	glutathione biosynthetic process	biological_process
PGSC0003DMG400028599	GO:0004363	glutathione synthase activity	molecular_function
PGSC0003DMG400028599	GO:0043295	glutathione binding	molecular_function
PGSC0003DMG400028601	GO:0016788	hydrolase activity, acting on ester bonds	molecular_function
PGSC0003DMG400028603	GO:0016020	membrane	cellular_component
PGSC0003DMG400028603	GO:0016021	integral component of membrane	cellular_component
PGSC0003DMG400028603	GO:0016787	hydrolase activity	molecular_function
PGSC0003DMG400028603	GO:0004190	aspartic-type endopeptidase activity	molecular_function
PGSC0003DMG400028603	GO:0008233	peptidase activity	molecular_function
PGSC0003DMG400028603	GO:0006508	proteolysis	biological_process
PGSC0003DMG400028604	GO:0004672	protein kinase activity	molecular_function
PGSC0003DMG400028604	GO:0005524	ATP binding	molecular_function
PGSC0003DMG400028604	GO:0006468	protein phosphorylation	biological_process
PGSC0003DMG400028604	GO:0016020	membrane	cellular_component
PGSC0003DMG400028604	GO:0016021	integral component of membrane	cellular_component
PGSC0003DMG400028604	GO:0000166	nucleotide binding	molecular_function
PGSC0003DMG400028604	GO:0004674	protein serine/threonine kinase activity	molecular_function
PGSC0003DMG400028606	GO:0045047	protein targeting to ER	biological_process
PGSC0003DMG400028606	GO:0016020	membrane	cellular_component
PGSC0003DMG400028606	GO:0016021	integral component of membrane	cellular_component
PGSC0003DMG400028606	GO:0016787	hydrolase activity	molecular_function
PGSC0003DMG400028606	GO:0008233	peptidase activity	molecular_function
PGSC0003DMG400028606	GO:0006508	proteolysis	biological_process
PGSC0003DMG400028606	GO:0005783	endoplasmic reticulum	cellular_component
[truncated: 57,606 more rows]

## Sheet: Upregulated
GeneID	GO.Accession	GO.term.name	GO.domain
PGSC0003DMG400044171	GO:0016787	hydrolase activity	molecular_function
PGSC0003DMG400044171	GO:0006508	proteolysis	biological_process
PGSC0003DMG400044171	GO:0004252	serine-type endopeptidase activity	molecular_function
PGSC0003DMG400044958	GO:0009767	photosynthetic electron transport chain	biological_process
PGSC0003DMG400044958	GO:0009507	chloroplast	cellular_component
PGSC0003DMG400044958	GO:0009534	chloroplast thylakoid	cellular_component
PGSC0003DMG400044958	GO:0009535	chloroplast thylakoid membrane	cellular_component
PGSC0003DMG400044958	GO:0010598	NAD(P)H dehydrogenase complex (plastoquinone)	cellular_component
PGSC0003DMG400045235	GO:0006508	proteolysis	biological_process
PGSC0003DMG400045235	GO:0004252	serine-type endopeptidase activity	molecular_function
PGSC0003DMG400040260	GO:0006952	defense response	biological_process
PGSC0003DMG400040260	GO:0016798	hydrolase activity, acting on glycosyl bonds	molecular_function
PGSC0003DMG400040260	GO:0042973	glucan endo-1,3-beta-D-glucosidase activity	molecular_function
PGSC0003DMG400040260	GO:0016787	hydrolase activity	molecular_function
PGSC0003DMG400040260	GO:0005975	carbohydrate metabolic process	biological_process
PGSC0003DMG400040260	GO:0008152	metabolic process	biological_process
PGSC0003DMG400040260	GO:0004553	hydrolase activity, hydrolyzing O-glycosyl compounds	molecular_function
PGSC0003DMG400040260	GO:0005773	vacuole	cellular_component
PGSC0003DMG400041311	GO:0004672	protein kinase activity	molecular_function
PGSC0003DMG400041311	GO:0005524	ATP binding	molecular_function
PGSC0003DMG400041311	GO:0006468	protein phosphorylation	biological_process
PGSC0003DMG400041620	GO:0016020	membrane	cellular_component
PGSC0003DMG400041620	GO:0009507	chloroplast	cellular_component
PGSC0003DMG400041620	GO:0009536	plastid	cellular_component
PGSC0003DMG400041620	GO:0046872	metal ion binding	molecular_function
PGSC0003DMG400041620	GO:0055114	oxidation-reduction process	biological_process
PGSC0003DMG400041620	GO:0009055	electron transfer activity	molecular_function
PGSC0003DMG400041620	GO:0022900	electron transport chain	biological_process
PGSC0003DMG400041620	GO:0009535	chloroplast thylakoid membrane	cellular_component
PGSC0003DMG400041620	GO:0009579	thylakoid	cellular_component
PGSC0003DMG400041620	GO:0005507	copper ion binding	molecular_function
PGSC0003DMG400028022	GO:0055114	oxidation-reduction process	biological_process
PGSC0003DMG400028022	GO:0016020	membrane	cellular_component
PGSC0003DMG400028022	GO:0016021	integral component of membrane	cellular_component
PGSC0003DMG400028022	GO:0016491	oxidoreductase activity	molecular_function
PGSC0003DMG400028022	GO:0005506	iron ion binding	molecular_function
PGSC0003DMG400028022	GO:0008610	lipid biosynthetic process	biological_process
PGSC0003DMG400028197	GO:0006139	nucleobase-containing compound metabolic process	biological_process
PGSC0003DMG400028197	GO:0003677	DNA binding	molecular_function
PGSC0003DMG400028197	GO:0005634	nucleus	cellular_component
PGSC0003DMG400028197	GO:0003676	nucleic acid binding	molecular_function
PGSC0003DMG400028197	GO:0006357	regulation of transcription by RNA polymerase II	biological_process
PGSC0003DMG400028197	GO:0006351	transcription, DNA-templated	biological_process
PGSC0003DMG400028197	GO:0006355	regulation of transcription, DNA-templated	biological_process
PGSC0003DMG400028197	GO:0032968	positive regulation of transcription elongation from RNA polymerase II promoter	biological_process
PGSC0003DMG400028197	GO:0000991	transcription factor activity, core RNA polymerase II binding	molecular_function
PGSC0003DMG400028197	GO:0032784	regulation of DNA-templated transcription, elongation	biological_process
PGSC0003DMG400028207	GO:0006508	proteolysis	biological_process
PGSC0003DMG400028305	GO:0016020	membrane	cellular_component
PGSC0003DMG400028305	GO:0016021	integral component of membrane	cellular_component
PGSC0003DMG400028305	GO:0055114	oxidation-reduction process	biological_process
PGSC0003DMG400028305	GO:0004497	monooxygenase activity	molecular_function
PGSC0003DMG400028305	GO:0016491	oxidoreductase activity	molecular_function
PGSC0003DMG400028305	GO:0046872	metal ion binding	molecular_function
PGSC0003DMG400028305	GO:0020037	heme binding	molecular_function
PGSC0003DMG400028305	GO:0005506	iron ion binding	molecular_function
PGSC0003DMG400028305	GO:0016705	oxidoreductase activity, acting on paired donors, with incorporation or reduction of molecular oxygen	molecular_function
PGSC0003DMG400028352	GO:0055114	oxidation-reduction process	biological_process
PGSC0003DMG400028352	GO:0004497	monooxygenase activity	molecular_function
PGSC0003DMG400028352	GO:0016491	oxidoreductase activity	molecular_function
PGSC0003DMG400028352	GO:0046872	metal ion binding	molecular_function
PGSC0003DMG400028352	GO:0020037	heme binding	molecular_function
PGSC0003DMG400028352	GO:0005506	iron ion binding	molecular_function
PGSC0003DMG400028352	GO:0016705	oxidoreductase activity, acting on paired donors, with incorporation or reduction of molecular oxygen	molecular_function
PGSC0003DMG400028396	GO:0016020	membrane	cellular_component
PGSC0003DMG400028396	GO:0016021	integral component of membrane	cellular_component
PGSC0003DMG400028581	GO:0046872	metal ion binding	molecular_function
PGSC0003DMG400028581	GO:0030001	metal ion transport	biological_process
PGSC0003DMG400028581	GO:0009506	plasmodesma	cellular_component
PGSC0003DMG400028601	GO:0016788	hydrolase activity, acting on ester bonds	molecular_function
PGSC0003DMG400028773	GO:0005975	carbohydrate metabolic process	biological_process
PGSC0003DMG400028773	GO:0004553	hydrolase activity, hydrolyzing O-glycosyl compounds	molecular_function
PGSC0003DMG400028812	GO:0005524	ATP binding	molecular_function
PGSC0003DMG400028812	GO:0003676	nucleic acid binding	molecular_function
PGSC0003DMG400029085	GO:0003824	catalytic activity	molecular_function
PGSC0003DMG400029085	GO:0009116	nucleoside metabolic process	biological_process
PGSC0003DMG400029400	GO:0016787	hydrolase activity	molecular_function
PGSC0003DMG400029400	GO:0008233	peptidase activity	molecular_function
PGSC0003DMG400029400	GO:0006508	proteolysis	biological_process
PGSC0003DMG400029400	GO:0008234	cysteine-type peptidase activity	molecular_function
PGSC0003DMG400029420	GO:0016788	hydrolase activity, acting on ester bonds	molecular_function
PGSC0003DMG402029471	GO:0016020	membrane	cellular_component
PGSC0003DMG402029471	GO:0016021	integral component of membrane	cellular_component
PGSC0003DMG400029503	GO:0006073	cellular glucan metabolic process	biological_process
PGSC0003DMG400029503	GO:0005975	carbohydrate metabolic process	biological_process
PGSC0003DMG400029503	GO:0004553	hydrolase activity, hydrolyzing O-glycosyl compounds	molecular_function
PGSC0003DMG400029503	GO:0005618	cell wall	cellular_component
PGSC0003DMG400029503	GO:0016762	xyloglucan:xyloglucosyl transferase activity	molecular_function
PGSC0003DMG400029503	GO:0048046	apoplast	cellular_component
PGSC0003DMG400029503	GO:0016798	hydrolase activity, acting on glycosyl bonds	molecular_function
PGSC0003DMG400029503	GO:0016740	transferase activity	molecular_function
PGSC0003DMG400029503	GO:0016787	hydrolase activity	molecular_function
PGSC0003DMG400029503	GO:0008152	metabolic process	biological_process
PGSC0003DMG400029503	GO:0071555	cell wall organization	biological_process
PGSC0003DMG400029503	GO:0005576	extracellular region	cellular_component
PGSC0003DMG400029503	GO:0010411	xyloglucan metabolic process	biological_process
PGSC0003DMG400029503	GO:0042546	cell wall biogenesis	biological_process
PGSC0003DMG400029645	GO:0016829	lyase activity	molecular_function
PGSC0003DMG400029645	GO:0046872	metal ion binding	molecular_function
PGSC0003DMG400029645	GO:0045490	pectin catabolic process	biological_process
PGSC0003DMG400029645	GO:0030570	pectate lyase activity	molecular_function
PGSC0003DMG400029676	GO:0005975	carbohydrate metabolic process	biological_process
PGSC0003DMG400029676	GO:0004553	hydrolase activity, hydrolyzing O-glycosyl compounds	molecular_function
PGSC0003DMG400029676	GO:0016798	hydrolase activity, acting on glycosyl bonds	molecular_function
PGSC0003DMG400029676	GO:0016787	hydrolase activity	molecular_function
PGSC0003DMG400029676	GO:0008152	metabolic process	biological_process
PGSC0003DMG400029690	GO:0016020	membrane	cellular_component
PGSC0003DMG400029690	GO:0016021	integral component of membrane	cellular_component
PGSC0003DMG400029690	GO:0005886	plasma membrane	cellular_component
PGSC0003DMG400029702	GO:0005515	protein binding	molecular_function
PGSC0003DMG400029724	GO:0044257	cellular protein catabolic process	biological_process
PGSC0003DMG400029724	GO:0055062	phosphate ion homeostasis	biological_process
PGSC0003DMG400029724	GO:2000185	regulation of phosphate transmembrane transport	biological_process
PGSC0003DMG400029724	GO:0006817	phosphate ion transport	biological_process
PGSC0003DMG400029724	GO:0016036	cellular response to phosphate starvation	biological_process
PGSC0003DMG400029724	GO:0005783	endoplasmic reticulum	cellular_component
PGSC0003DMG400029724	GO:0005794	Golgi apparatus	cellular_component
PGSC0003DMG400029830	GO:0016798	hydrolase activity, acting on glycosyl bonds	molecular_function
PGSC0003DMG400029830	GO:0042973	glucan endo-1,3-beta-D-glucosidase activity	molecular_function
PGSC0003DMG400029830	GO:0016787	hydrolase activity	molecular_function
PGSC0003DMG400029830	GO:0005975	carbohydrate metabolic process	biological_process
PGSC0003DMG400029830	GO:0008152	metabolic process	biological_process
PGSC0003DMG400029830	GO:0004553	hydrolase activity, hydrolyzing O-glycosyl compounds	molecular_function
PGSC0003DMG400029841	GO:0003723	RNA binding	molecular_function
PGSC0003DMG400029841	GO:0003676	nucleic acid binding	molecular_function
PGSC0003DMG400029856	GO:0008152	metabolic process	biological_process
PGSC0003DMG400029856	GO:0016787	hydrolase activity	molecular_function
PGSC0003DMG400029974	GO:0005975	carbohydrate metabolic process	biological_process
PGSC0003DMG400029974	GO:0004553	hydrolase activity, hydrolyzing O-glycosyl compounds	molecular_function
PGSC0003DMG400030212	GO:0055114	oxidation-reduction process	biological_process
PGSC0003DMG400030212	GO:0016491	oxidoreductase activity	molecular_function
PGSC0003DMG400030212	GO:0046872	metal ion binding	molecular_function
PGSC0003DMG400030212	GO:0020037	heme binding	molecular_function
PGSC0003DMG400030212	GO:0030151	molybdenum ion binding	molecular_function
PGSC0003DMG400030212	GO:0042128	nitrate assimilation	biological_process
PGSC0003DMG400030212	GO:0043546	molybdopterin cofactor binding	molecular_function
PGSC0003DMG400030212	GO:0050464	nitrate reductase (NADPH) activity	molecular_function
PGSC0003DMG400030212	GO:0006809	nitric oxide biosynthetic process	biological_process
PGSC0003DMG400030255	GO:0006952	defense response	biological_process
PGSC0003DMG400030255	GO:0009607	response to biotic stimulus	biological_process
PGSC0003DMG400030349	GO:0055114	oxidation-reduction process	biological_process
PGSC0003DMG400030349	GO:0016020	membrane	cellular_component
PGSC0003DMG400030349	GO:0016021	integral component of membrane	cellular_component
PGSC0003DMG400030349	GO:0004497	monooxygenase activity	molecular_function
PGSC0003DMG400030349	GO:0016491	oxidoreductase activity	molecular_function
PGSC0003DMG400030349	GO:0046872	metal ion binding	molecular_function
PGSC0003DMG400030349	GO:0020037	heme binding	molecular_function
PGSC0003DMG400030349	GO:0005506	iron ion binding	molecular_function
PGSC0003DMG400030349	GO:0016705	oxidoreductase activity, acting on paired donors, with incorporation or reduction of molecular oxygen	molecular_function
PGSC0003DMG400030349	GO:0018685	alkane 1-monooxygenase activity	molecular_function
PGSC0003DMG400030349	GO:0006631	fatty acid metabolic process	biological_process
PGSC0003DMG400030349	GO:0010345	suberin biosynthetic process	biological_process
PGSC0003DMG400030349	GO:0005773	vacuole	cellular_component
PGSC0003DMG400030361	GO:0046872	metal ion binding	molecular_function
PGSC0003DMG400030361	GO:0005515	protein binding	molecular_function
PGSC0003DMG400030376	GO:0055114	oxidation-reduction process	biological_process
PGSC0003DMG400030376	GO:0016491	oxidoreductase activity	molecular_function
PGSC0003DMG400030376	GO:0046872	metal ion binding	molecular_function
PGSC0003DMG400030376	GO:0005576	extracellular region	cellular_component
PGSC0003DMG400030376	GO:0048046	apoplast	cellular_component
PGSC0003DMG400030376	GO:0005507	copper ion binding	molecular_function
PGSC0003DMG400030376	GO:0052716	hydroquinone:oxygen oxidoreductase activity	molecular_function
PGSC0003DMG400030376	GO:0046274	lignin catabolic process	biological_process
PGSC0003DMG400030553	GO:0004672	protein kinase activity	molecular_function
PGSC0003DMG400030553	GO:0005524	ATP binding	molecular_function
PGSC0003DMG400030553	GO:0006468	protein phosphorylation	biological_process
PGSC0003DMG400030553	GO:0016020	membrane	cellular_component
PGSC0003DMG400030553	GO:0016021	integral component of membrane	cellular_component
PGSC0003DMG400030553	GO:0048544	recognition of pollen	biological_process
PGSC0003DMG400030553	GO:0016740	transferase activity	molecular_function
PGSC0003DMG400030553	GO:0000166	nucleotide binding	molecular_function
PGSC0003DMG400030553	GO:0004674	protein serine/threonine kinase activity	molecular_function
PGSC0003DMG400030553	GO:0016301	kinase activity	molecular_function
PGSC0003DMG400030553	GO:0016310	phosphorylation	biological_process
PGSC0003DMG400030564	GO:0016020	membrane	cellular_component
PGSC0003DMG400030564	GO:0016021	integral component of membrane	cellular_component
PGSC0003DMG400030564	GO:0006659	phosphatidylserine biosynthetic process	biological_process
PGSC0003DMG400030564	GO:0005634	nucleus	cellular_component
PGSC0003DMG400030564	GO:0005789	endoplasmic reticulum membrane	cellular_component
PGSC0003DMG400030612	GO:0004372	glycine hydroxymethyltransferase activity	molecular_function
PGSC0003DMG400030612	GO:0006544	glycine metabolic process	biological_process
PGSC0003DMG400030612	GO:0006563	L-serine metabolic process	biological_process
PGSC0003DMG400030612	GO:0009853	photorespiration	biological_process
PGSC0003DMG400030612	GO:0016740	transferase activity	molecular_function
PGSC0003DMG400030612	GO:0003824	catalytic activity	molecular_function
PGSC0003DMG400030612	GO:0005739	mitochondrion	cellular_component
PGSC0003DMG400030612	GO:0030170	pyridoxal phosphate binding	molecular_function
PGSC0003DMG400030612	GO:0006545	glycine biosynthetic process	biological_process
PGSC0003DMG400030612	GO:0006730	one-carbon metabolic process	biological_process
PGSC0003DMG400030612	GO:0035999	tetrahydrofolate interconversion	biological_process
PGSC0003DMG400030612	GO:0008266	poly(U) RNA binding	molecular_function
PGSC0003DMG400030612	GO:0007623	circadian rhythm	biological_process
PGSC0003DMG400030612	GO:0009409	response to cold	biological_process
PGSC0003DMG400030612	GO:0009416	response to light stimulus	biological_process
PGSC0003DMG400030612	GO:0046686	response to cadmium ion	biological_process
PGSC0003DMG400030612	GO:0005634	nucleus	cellular_component
PGSC0003DMG400030612	GO:0005829	cytosol	cellular_component
PGSC0003DMG400030612	GO:0005886	plasma membrane	cellular_component
PGSC0003DMG400030612	GO:0009507	chloroplast	cellular_component
PGSC0003DMG400030612	GO:0009534	chloroplast thylakoid	cellular_component
PGSC0003DMG400030612	GO:0009570	chloroplast stroma	cellular_component
PGSC0003DMG400030612	GO:0010319	stromule	cellular_component
PGSC0003DMG400030612	GO:0016020	membrane	cellular_component
PGSC0003DMG400030612	GO:0022626	cytosolic ribosome	cellular_component
PGSC0003DMG400030612	GO:0048046	apoplast	cellular_component
PGSC0003DMG400030612	GO:0019264	glycine biosynthetic process from serine	biological_process
PGSC0003DMG400030649	GO:0005488	binding	molecular_function
PGSC0003DMG400030649	GO:0005515	protein binding	molecular_function
PGSC0003DMG400030688	GO:0005515	protein binding	molecular_function
PGSC0003DMG400030688	GO:0016020	membrane	cellular_component
PGSC0003DMG400030688	GO:0016021	integral component of membrane	cellular_component
PGSC0003DMG400030834	GO:0098869	cellular oxidant detoxification	biological_process
PGSC0003DMG400030834	GO:0004601	peroxidase activity	molecular_function
PGSC0003DMG400030834	GO:0055114	oxidation-reduction process	biological_process
PGSC0003DMG400030834	GO:0020037	heme binding	molecular_function
PGSC0003DMG400030834	GO:0006979	response to oxidative stress	biological_process
PGSC0003DMG400030957	GO:0016787	hydrolase activity	molecular_function
PGSC0003DMG400030957	GO:0008233	peptidase activity	molecular_function
PGSC0003DMG400030957	GO:0006508	proteolysis	biological_process
PGSC0003DMG400030957	GO:0008234	cysteine-type peptidase activity	molecular_function
PGSC0003DMG400031042	GO:0016831	carboxy-lyase activity	molecular_function
PGSC0003DMG400031042	GO:0016829	lyase activity	molecular_function
PGSC0003DMG400031042	GO:0003824	catalytic activity	molecular_function
PGSC0003DMG400031042	GO:0030170	pyridoxal phosphate binding	molecular_function
PGSC0003DMG400031042	GO:0019752	carboxylic acid metabolic process	biological_process
PGSC0003DMG400031042	GO:0004351	glutamate decarboxylase activity	molecular_function
PGSC0003DMG400031042	GO:0006536	glutamate metabolic process	biological_process
PGSC0003DMG400031042	GO:0009506	plasmodesma	cellular_component
PGSC0003DMG400031113	GO:0055114	oxidation-reduction process	biological_process
PGSC0003DMG400031113	GO:0051287	NAD binding	molecular_function
PGSC0003DMG400031113	GO:0016491	oxidoreductase activity	molecular_function
PGSC0003DMG400031113	GO:0050661	NADP binding	molecular_function
PGSC0003DMG400031113	GO:0004616	phosphogluconate dehydrogenase (decarboxylating) activity	molecular_function
PGSC0003DMG400031127	GO:0008289	lipid binding	molecular_function
PGSC0003DMG400031127	GO:0006869	lipid transport	biological_process
PGSC0003DMG400005633	GO:0005634	nucleus	cellular_component
PGSC0003DMG400005633	GO:0005622	intracellular	cellular_component
PGSC0003DMG400005633	GO:0008270	zinc ion binding	molecular_function
PGSC0003DMG400005633	GO:0005730	nucleolus	cellular_component
PGSC0003DMG400005633	GO:0045893	positive regulation of transcription, DNA-templated	biological_process
PGSC0003DMG400005633	GO:0010223	secondary shoot formation	biological_process
PGSC0003DMG400005633	GO:0009641	shade avoidance	biological_process
PGSC0003DMG400005633	GO:0005515	protein binding	molecular_function
PGSC0003DMG400031369	GO:0005515	protein binding	molecular_function
PGSC0003DMG400031457	GO:0006559	L-phenylalanine catabolic process	biological_process
PGSC0003DMG400031457	GO:0016829	lyase activity	molecular_function
PGSC0003DMG400031457	GO:0003824	catalytic activity	molecular_function
PGSC0003DMG400031457	GO:0005737	cytoplasm	cellular_component
PGSC0003DMG400031457	GO:0016841	ammonia-lyase activity	molecular_function
PGSC0003DMG400005731	GO:0006869	lipid transport	biological_process
PGSC0003DMG400005738	GO:0098869	cellular oxidant detoxification	biological_process
PGSC0003DMG400005738	GO:0004601	peroxidase activity	molecular_function
PGSC0003DMG400005738	GO:0055114	oxidation-reduction process	biological_process
PGSC0003DMG400005738	GO:0016491	oxidoreductase activity	molecular_function
PGSC0003DMG400005738	GO:0020037	heme binding	molecular_function
PGSC0003DMG400005738	GO:0006979	response to oxidative stress	biological_process
PGSC0003DMG400005805	GO:0015979	photosynthesis	biological_process
PGSC0003DMG400005805	GO:0009522	photosystem I	cellular_component
PGSC0003DMG400005805	GO:0009507	chloroplast	cellular_component
PGSC0003DMG400005805	GO:0009534	chloroplast thylakoid	cellular_component
PGSC0003DMG400005805	GO:0009535	chloroplast thylakoid membrane	cellular_component
PGSC0003DMG400005805	GO:0009579	thylakoid	cellular_component
PGSC0003DMG400005808	GO:0016020	membrane	cellular_component
PGSC0003DMG400005808	GO:0016021	integral component of membrane	cellular_component
PGSC0003DMG400031731	GO:0016746	transferase activity, transferring acyl groups	molecular_function
PGSC0003DMG400031731	GO:0050366	tyramine N-feruloyltransferase activity	molecular_function
PGSC0003DMG400031731	GO:0016740	transferase activity	molecular_function
PGSC0003DMG400031731	GO:0016747	transferase activity, transferring acyl groups other than amino-acyl groups	molecular_function
PGSC0003DMG400031758	GO:0008970	phosphatidylcholine 1-acylhydrolase activity	molecular_function
PGSC0003DMG400031758	GO:0006629	lipid metabolic process	biological_process
PGSC0003DMG400031758	GO:0016787	hydrolase activity	molecular_function
PGSC0003DMG401031759	GO:0008970	phosphatidylcholine 1-acylhydrolase activity	molecular_function
PGSC0003DMG401031759	GO:0016787	hydrolase activity	molecular_function
PGSC0003DMG401031759	GO:0006629	lipid metabolic process	biological_process
PGSC0003DMG402031759	GO:0008970	phosphatidylcholine 1-acylhydrolase activity	molecular_function
PGSC0003DMG402031759	GO:0016787	hydrolase activity	molecular_function
PGSC0003DMG402031759	GO:0006629	lipid metabolic process	biological_process
PGSC0003DMG400005890	GO:0016020	membrane	cellular_component
PGSC0003DMG400005890	GO:0016021	integral component of membrane	cellular_component
PGSC0003DMG400005890	GO:0009767	photosynthetic electron transport chain	biological_process
PGSC0003DMG400005890	GO:0009507	chloroplast	cellular_component
PGSC0003DMG400005890	GO:0009522	photosystem I	cellular_component
PGSC0003DMG400005890	GO:0009579	thylakoid	cellular_component
PGSC0003DMG400031877	GO:0004180	carboxypeptidase activity	molecular_function
PGSC0003DMG400031877	GO:0006508	proteolysis	biological_process
PGSC0003DMG400006101	GO:0008152	metabolic process	biological_process
PGSC0003DMG400006101	GO:0003824	catalytic activity	molecular_function
PGSC0003DMG400006101	GO:0016020	membrane	cellular_component
PGSC0003DMG400006101	GO:0006633	fatty acid biosynthetic process	biological_process
PGSC0003DMG400006101	GO:0016747	transferase activity, transferring acyl groups other than amino-acyl groups	molecular_function
PGSC0003DMG400006101	GO:0016746	transferase activity, transferring acyl groups	molecular_function
PGSC0003DMG400006101	GO:0016740	transferase activity	molecular_function
PGSC0003DMG400006101	GO:0016021	integral component of membrane	cellular_component
PGSC0003DMG400032149	GO:0009507	chloroplast	cellular_component
PGSC0003DMG400032149	GO:0009534	chloroplast thylakoid	cellular_component
PGSC0003DMG400032149	GO:0009535	chloroplast thylakoid membrane	cellular_component
PGSC0003DMG400032149	GO:0009941	chloroplast envelope	cellular_component
PGSC0003DMG400032149	GO:0016020	membrane	cellular_component
PGSC0003DMG400006149	GO:0016020	membrane	cellular_component
PGSC0003DMG400006149	GO:0016021	integral component of membrane	cellular_component
PGSC0003DMG400006149	GO:0009507	chloroplast	cellular_component
PGSC0003DMG400006149	GO:0009536	plastid	cellular_component
PGSC0003DMG400006149	GO:0015979	photosynthesis	biological_process
PGSC0003DMG400006149	GO:0009535	chloroplast thylakoid membrane	cellular_component
PGSC0003DMG400006149	GO:0009579	thylakoid	cellular_component
PGSC0003DMG400006149	GO:0016168	chlorophyll binding	molecular_function
PGSC0003DMG400006149	GO:0009765	photosynthesis, light harvesting	biological_process
PGSC0003DMG400006149	GO:0018298	protein-chromophore linkage	biological_process
PGSC0003DMG400006149	GO:0009522	photosystem I	cellular_component
PGSC0003DMG400006149	GO:0009523	photosystem II	cellular_component
PGSC0003DMG400006214	GO:0032259	methylation	biological_process
PGSC0003DMG400006214	GO:0008171	O-methyltransferase activity	molecular_function
PGSC0003DMG400006271	GO:0016491	oxidoreductase activity	molecular_function
PGSC0003DMG400006271	GO:0005788	endoplasmic reticulum lumen	cellular_component
PGSC0003DMG400006271	GO:0055114	oxidation-reduction process	biological_process
PGSC0003DMG400006271	GO:0009408	response to heat	biological_process
PGSC0003DMG400006271	GO:0009860	pollen tube growth	biological_process
PGSC0003DMG400006271	GO:0005773	vacuole	cellular_component
PGSC0003DMG400006271	GO:0005783	endoplasmic reticulum	cellular_component
PGSC0003DMG400006271	GO:0009506	plasmodesma	cellular_component
PGSC0003DMG400006381	GO:0055114	oxidation-reduction process	biological_process
PGSC0003DMG400006381	GO:0016491	oxidoreductase activity	molecular_function
PGSC0003DMG400006381	GO:0050661	NADP binding	molecular_function
PGSC0003DMG400006381	GO:0006779	porphyrin-containing compound biosynthetic process	biological_process
PGSC0003DMG400006381	GO:0006782	protoporphyrinogen IX biosynthetic process	biological_process
PGSC0003DMG400006381	GO:0008883	glutamyl-tRNA reductase activity	molecular_function
PGSC0003DMG400006381	GO:0033014	tetrapyrrole biosynthetic process	biological_process
PGSC0003DMG400006507	GO:0046872	metal ion binding	molecular_function
PGSC0003DMG400006507	GO:0030001	metal ion transport	biological_process
PGSC0003DMG400033084	GO:0016020	membrane	cellular_component
PGSC0003DMG400033084	GO:0016021	integral component of membrane	cellular_component
PGSC0003DMG400033084	GO:0009507	chloroplast	cellular_component
PGSC0003DMG400033084	GO:0009536	plastid	cellular_component
PGSC0003DMG400033084	GO:0015979	photosynthesis	biological_process
PGSC0003DMG400033084	GO:0009535	chloroplast thylakoid membrane	cellular_component
PGSC0003DMG400033084	GO:0009579	thylakoid	cellular_component
PGSC0003DMG400033084	GO:0016168	chlorophyll binding	molecular_function
PGSC0003DMG400033084	GO:0009765	photosynthesis, light harvesting	biological_process
PGSC0003DMG400033084	GO:0018298	protein-chromophore linkage	biological_process
PGSC0003DMG400033084	GO:0009522	photosystem I	cellular_component
PGSC0003DMG400033084	GO:0009523	photosystem II	cellular_component
PGSC0003DMG400006643	GO:0016020	membrane	cellular_component
PGSC0003DMG400006643	GO:0016021	integral component of membrane	cellular_component
PGSC0003DMG400006661	GO:0006950	response to stress	biological_process
PGSC0003DMG400033356	GO:0006952	defense response	biological_process
PGSC0003DMG400033356	GO:0009607	response to biotic stimulus	biological_process
PGSC0003DMG400033567	GO:0055114	oxidation-reduction process	biological_process
PGSC0003DMG400033567	GO:0016491	oxidoreductase activity	molecular_function
PGSC0003DMG400033567	GO:0046872	metal ion binding	molecular_function
PGSC0003DMG400033872	GO:0016020	membrane	cellular_component
PGSC0003DMG400033872	GO:0016021	integral component of membrane	cellular_component
PGSC0003DMG400033872	GO:0016491	oxidoreductase activity	molecular_function
PGSC0003DMG400033872	GO:0055114	oxidation-reduction process	biological_process
PGSC0003DMG400033872	GO:0006629	lipid metabolic process	biological_process
PGSC0003DMG400034293	GO:0003677	DNA binding	molecular_function
PGSC0003DMG400034293	GO:0005524	ATP binding	molecular_function
PGSC0003DMG400034293	GO:0005737	cytoplasm	cellular_component
PGSC0003DMG400034293	GO:0008270	zinc ion binding	molecular_function
PGSC0003DMG400034293	GO:0004386	helicase activity	molecular_function
PGSC0003DMG400034293	GO:0000184	nuclear-transcribed mRNA catabolic process, nonsense-mediated decay	biological_process
PGSC0003DMG400006975	GO:0034220	ion transmembrane transport	biological_process
PGSC0003DMG400006975	GO:1902476	chloride transmembrane transport	biological_process
PGSC0003DMG400006975	GO:0016020	membrane	cellular_component
PGSC0003DMG400006975	GO:0016021	integral component of membrane	cellular_component
PGSC0003DMG400006975	GO:0055085	transmembrane transport	biological_process
PGSC0003DMG400006975	GO:0006811	ion transport	biological_process
PGSC0003DMG400006975	GO:0005216	ion channel activity	molecular_function
PGSC0003DMG400006975	GO:0005247	voltage-gated chloride channel activity	molecular_function
PGSC0003DMG400006975	GO:0006821	chloride transport	biological_process
PGSC0003DMG400007113	GO:0016491	oxidoreductase activity	molecular_function
PGSC0003DMG400007113	GO:0055114	oxidation-reduction process	biological_process
PGSC0003DMG400007113	GO:0006629	lipid metabolic process	biological_process
PGSC0003DMG400007113	GO:0080019	fatty-acyl-CoA reductase (alcohol-forming) activity	molecular_function
PGSC0003DMG400007113	GO:0102965	alcohol-forming fatty acyl-CoA reductase activity	molecular_function
PGSC0003DMG401017090	GO:0006952	defense response	biological_process
PGSC0003DMG401017090	GO:0008152	metabolic process	biological_process
PGSC0003DMG401017090	GO:0016787	hydrolase activity	molecular_function
PGSC0003DMG401017090	GO:0006629	lipid metabolic process	biological_process
PGSC0003DMG401017090	GO:0016042	lipid catabolic process	biological_process
PGSC0003DMG401017090	GO:0005773	vacuole	cellular_component
PGSC0003DMG401017090	GO:0045735	nutrient reservoir activity	molecular_function
PGSC0003DMG400017091	GO:0006952	defense response	biological_process
PGSC0003DMG400017091	GO:0008152	metabolic process	biological_process
PGSC0003DMG400017091	GO:0016787	hydrolase activity	molecular_function
PGSC0003DMG400017091	GO:0006629	lipid metabolic process	biological_process
PGSC0003DMG400017091	GO:0016042	lipid catabolic process	biological_process
PGSC0003DMG400017091	GO:0005773	vacuole	cellular_component
PGSC0003DMG400017091	GO:0045735	nutrient reservoir activity	molecular_function
PGSC0003DMG400007155	GO:0016747	transferase activity, transferring acyl groups other than amino-acyl groups	molecular_function
PGSC0003DMG400007201	GO:0016020	membrane	cellular_component
PGSC0003DMG400007201	GO:0016021	integral component of membrane	cellular_component
PGSC0003DMG400007201	GO:0015979	photosynthesis	biological_process
PGSC0003DMG400007201	GO:0009523	photosystem II	cellular_component
PGSC0003DMG400007201	GO:0030145	manganese ion binding	molecular_function
PGSC0003DMG400017331	GO:0048544	recognition of pollen	biological_process
PGSC0003DMG400007405	GO:0016491	oxidoreductase activity	molecular_function
PGSC0003DMG400007405	GO:0055114	oxidation-reduction process	biological_process
PGSC0003DMG400007405	GO:0006629	lipid metabolic process	biological_process
PGSC0003DMG400007405	GO:0080019	fatty-acyl-CoA reductase (alcohol-forming) activity	molecular_function
PGSC0003DMG400007405	GO:0102965	alcohol-forming fatty acyl-CoA reductase activity	molecular_function
PGSC0003DMG400007424	GO:0016020	membrane	cellular_component
PGSC0003DMG400007424	GO:0016021	integral component of membrane	cellular_component
PGSC0003DMG400007536	GO:0016020	membrane	cellular_component
PGSC0003DMG400007536	GO:0016021	integral component of membrane	cellular_component
PGSC0003DMG400007536	GO:0009507	chloroplast	cellular_component
PGSC0003DMG400007536	GO:0015979	photosynthesis	biological_process
PGSC0003DMG400007536	GO:0009523	photosystem II	cellular_component
PGSC0003DMG400017570	GO:0055114	oxidation-reduction process	biological_process
PGSC0003DMG400017570	GO:0016491	oxidoreductase activity	molecular_function
PGSC0003DMG400017570	GO:0005506	iron ion binding	molecular_function
PGSC0003DMG400017570	GO:0016705	oxidoreductase activity, acting on paired donors, with incorporation or reduction of molecular oxygen	molecular_function
PGSC0003DMG400017570	GO:0051537	2 iron, 2 sulfur cluster binding	molecular_function
PGSC0003DMG400017570	GO:0010277	chlorophyllide a oxygenase [overall] activity	molecular_function
PGSC0003DMG400007679	GO:0016020	membrane	cellular_component
PGSC0003DMG400007679	GO:0016021	integral component of membrane	cellular_component
PGSC0003DMG400017587	GO:0010951	negative regulation of endopeptidase activity	biological_process
PGSC0003DMG400017587	GO:0004867	serine-type endopeptidase inhibitor activity	molecular_function
PGSC0003DMG400017587	GO:0009611	response to wounding	biological_process
PGSC0003DMG400007708	GO:0071901	negative regulation of protein serine/threonine kinase activity	biological_process
PGSC0003DMG400007708	GO:0005634	nucleus	cellular_component
PGSC0003DMG400007708	GO:0016301	kinase activity	molecular_function
PGSC0003DMG400007708	GO:0016310	phosphorylation	biological_process
PGSC0003DMG400007708	GO:0004861	cyclin-dependent protein serine/threonine kinase inhibitor activity	molecular_function
PGSC0003DMG400007708	GO:0007050	cell cycle arrest	biological_process
PGSC0003DMG400007708	GO:0045736	negative regulation of cyclin-dependent protein serine/threonine kinase activity	biological_process
PGSC0003DMG400007760	GO:0006952	defense response	biological_process
PGSC0003DMG400007760	GO:0009607	response to biotic stimulus	biological_process
PGSC0003DMG400007805	GO:0008970	phosphatidylcholine 1-acylhydrolase activity	molecular_function
PGSC0003DMG400007805	GO:0016787	hydrolase activity	molecular_function
PGSC0003DMG400007805	GO:0006629	lipid metabolic process	biological_process
PGSC0003DMG401017675	GO:0005488	binding	molecular_function
PGSC0003DMG400007879	GO:0055114	oxidation-reduction process	biological_process
PGSC0003DMG400007879	GO:0016020	membrane	cellular_component
PGSC0003DMG400007879	GO:0016021	integral component of membrane	cellular_component
PGSC0003DMG400007879	GO:0016491	oxidoreductase activity	molecular_function
PGSC0003DMG400007879	GO:0005506	iron ion binding	molecular_function
PGSC0003DMG400007879	GO:0008610	lipid biosynthetic process	biological_process
PGSC0003DMG400017809	GO:0055114	oxidation-reduction process	biological_process
PGSC0003DMG400017809	GO:0016491	oxidoreductase activity	molecular_function
PGSC0003DMG400017809	GO:0051537	2 iron, 2 sulfur cluster binding	molecular_function
PGSC0003DMG400017809	GO:0008942	nitrite reductase [NAD(P)H] activity	molecular_function
PGSC0003DMG400017809	GO:0042128	nitrate assimilation	biological_process
PGSC0003DMG400017844	GO:0003723	RNA binding	molecular_function
PGSC0003DMG400017844	GO:0005488	binding	molecular_function
PGSC0003DMG400017844	GO:0005515	protein binding	molecular_function
PGSC0003DMG400008016	GO:0016740	transferase activity	molecular_function
PGSC0003DMG400008016	GO:0016020	membrane	cellular_component
PGSC0003DMG400008016	GO:0016021	integral component of membrane	cellular_component
PGSC0003DMG400008016	GO:0016757	transferase activity, transferring glycosyl groups	molecular_function
PGSC0003DMG400008016	GO:0005794	Golgi apparatus	cellular_component
PGSC0003DMG400008016	GO:0015020	glucuronosyltransferase activity	molecular_function
PGSC0003DMG400008016	GO:0009834	plant-type secondary cell wall biogenesis	biological_process
PGSC0003DMG400008016	GO:0045492	xylan biosynthetic process	biological_process
PGSC0003DMG400008023	GO:0005777	peroxisome	cellular_component
PGSC0003DMG400018104	GO:0005524	ATP binding	molecular_function
PGSC0003DMG400018104	GO:0016787	hydrolase activity	molecular_function
PGSC0003DMG400008262	GO:0055114	oxidation-reduction process	biological_process
PGSC0003DMG400008262	GO:0016491	oxidoreductase activity	molecular_function
PGSC0003DMG400008262	GO:0020037	heme binding	molecular_function
PGSC0003DMG400008262	GO:0051536	iron-sulfur cluster binding	molecular_function
PGSC0003DMG400008301	GO:0016020	membrane	cellular_component
PGSC0003DMG400008301	GO:0016021	integral component of membrane	cellular_component
PGSC0003DMG400008301	GO:0009507	chloroplast	cellular_component
PGSC0003DMG400008301	GO:0009536	plastid	cellular_component
PGSC0003DMG400008301	GO:0015979	photosynthesis	biological_process
PGSC0003DMG400008301	GO:0009535	chloroplast thylakoid membrane	cellular_component
PGSC0003DMG400008301	GO:0009579	thylakoid	cellular_component
PGSC0003DMG400008301	GO:0016168	chlorophyll binding	molecular_function
PGSC0003DMG400008301	GO:0009765	photosynthesis, light harvesting	biological_process
PGSC0003DMG400008301	GO:0018298	protein-chromophore linkage	biological_process
PGSC0003DMG400008301	GO:0009522	photosystem I	cellular_component
PGSC0003DMG400008301	GO:0009523	photosystem II	cellular_component
PGSC0003DMG400008472	GO:0055114	oxidation-reduction process	biological_process
PGSC0003DMG400008472	GO:0016020	membrane	cellular_component
PGSC0003DMG400008472	GO:0016021	integral component of membrane	cellular_component
PGSC0003DMG400008472	GO:0006629	lipid metabolic process	biological_process
PGSC0003DMG400008472	GO:0016717	oxidoreductase activity, acting on paired donors, with oxidation of a pair of donors resulting in the reduction of molecular oxygen to two molecules of water	molecular_function
PGSC0003DMG400008488	GO:0016020	membrane	cellular_component
PGSC0003DMG400008488	GO:0016021	integral component of membrane	cellular_component
PGSC0003DMG400008488	GO:0009507	chloroplast	cellular_component
PGSC0003DMG400008488	GO:0009536	plastid	cellular_component
PGSC0003DMG400008488	GO:0015979	photosynthesis	biological_process
PGSC0003DMG400008488	GO:0009535	chloroplast thylakoid membrane	cellular_component
PGSC0003DMG400008488	GO:0009579	thylakoid	cellular_component
PGSC0003DMG400008488	GO:0016168	chlorophyll binding	molecular_function
PGSC0003DMG400008488	GO:0009765	photosynthesis, light harvesting	biological_process
PGSC0003DMG400008488	GO:0018298	protein-chromophore linkage	biological_process
PGSC0003DMG400008488	GO:0009522	photosystem I	cellular_component
PGSC0003DMG400008488	GO:0009523	photosystem II	cellular_component
PGSC0003DMG400008492	GO:0008134	transcription factor binding	molecular_function
PGSC0003DMG400008492	GO:0010228	vegetative to reproductive phase transition of meristem	biological_process
PGSC0003DMG400008492	GO:0048510	regulation of timing of transition from vegetative to reproductive phase	biological_process
PGSC0003DMG400008492	GO:0048574	long-day photoperiodism, flowering	biological_process
PGSC0003DMG400008492	GO:0005634	nucleus	cellular_component
PGSC0003DMG400008492	GO:0005737	cytoplasm	cellular_component
PGSC0003DMG400008492	GO:0005886	plasma membrane	cellular_component
PGSC0003DMG400008492	GO:0048471	perinuclear region of cytoplasm	cellular_component
PGSC0003DMG400008492	GO:0005515	protein binding	molecular_function
PGSC0003DMG400008545	GO:0016020	membrane	cellular_component
PGSC0003DMG400008545	GO:0016021	integral component of membrane	cellular_component
PGSC0003DMG400008545	GO:0009882	blue light photoreceptor activity	molecular_function
PGSC0003DMG400008545	GO:0009785	blue light signaling pathway	biological_process
PGSC0003DMG400008545	GO:0042802	identical protein binding	molecular_function
PGSC0003DMG400008545	GO:0009583	detection of light stimulus	biological_process
PGSC0003DMG400008545	GO:0009637	response to blue light	biological_process
PGSC0003DMG400008545	GO:0010310	regulation of hydrogen peroxide metabolic process	biological_process
PGSC0003DMG400008545	GO:0010617	circadian regulation of calcium ion oscillation	biological_process
PGSC0003DMG400008545	GO:0051510	regulation of unidimensional cell growth	biological_process
PGSC0003DMG400008545	GO:0060918	auxin transport	biological_process
PGSC0003DMG400008545	GO:0071000	response to magnetism	biological_process
PGSC0003DMG400008545	GO:0072387	flavin adenine dinucleotide metabolic process	biological_process
PGSC0003DMG400008545	GO:1901529	positive regulation of anion channel activity	biological_process
PGSC0003DMG400008545	GO:1901672	positive regulation of systemic acquired resistance	biological_process
PGSC0003DMG400008545	GO:1902448	positive regulation of shade avoidance	biological_process
PGSC0003DMG400008545	GO:0004672	protein kinase activity	molecular_function
PGSC0003DMG400008545	GO:0005524	ATP binding	molecular_function
PGSC0003DMG400008545	GO:0016301	kinase activity	molecular_function
PGSC0003DMG400008545	GO:0071949	FAD binding	molecular_function
PGSC0003DMG400008545	GO:0007623	circadian rhythm	biological_process
PGSC0003DMG400008545	GO:0009414	response to water deprivation	biological_process
PGSC0003DMG400008545	GO:0009416	response to light stimulus	biological_process
PGSC0003DMG400008545	GO:0009638	phototropism	biological_process
PGSC0003DMG400008545	GO:0009640	photomorphogenesis	biological_process
PGSC0003DMG400008545	GO:0009644	response to high light intensity	biological_process
PGSC0003DMG400008545	GO:0009646	response to absence of light	biological_process
PGSC0003DMG400008545	GO:0010075	regulation of meristem growth	biological_process
PGSC0003DMG400008545	GO:0010114	response to red light	biological_process
PGSC0003DMG400008545	GO:0010117	photoprotection	biological_process
PGSC0003DMG400008545	GO:0010118	stomatal movement	biological_process
PGSC0003DMG400008545	GO:0010218	response to far red light	biological_process
PGSC0003DMG400008545	GO:0010244	response to low fluence blue light stimulus by blue low-fluence system	biological_process
PGSC0003DMG400008545	GO:0010343	singlet oxygen-mediated programmed cell death	biological_process
PGSC0003DMG400008545	GO:0042752	regulation of circadian rhythm	biological_process
PGSC0003DMG400008545	GO:0046283	anthocyanin-containing compound metabolic process	biological_process
PGSC0003DMG400008545	GO:0046777	protein autophosphorylation	biological_process
PGSC0003DMG400008545	GO:0055114	oxidation-reduction process	biological_process
PGSC0003DMG400008545	GO:0099402	plant organ development	biological_process
PGSC0003DMG400008545	GO:1900426	positive regulation of defense response to bacterium	biological_process
PGSC0003DMG400008545	GO:1901332	negative regulation of lateral root development	biological_process
PGSC0003DMG400008545	GO:1901371	regulation of leaf morphogenesis	biological_process
PGSC0003DMG400008545	GO:1902347	response to strigolactone	biological_process
PGSC0003DMG400008545	GO:2000377	regulation of reactive oxygen species metabolic process	biological_process
PGSC0003DMG400008545	GO:0005634	nucleus	cellular_component
PGSC0003DMG400008545	GO:0005737	cytoplasm	cellular_component
PGSC0003DMG400008545	GO:0016604	nuclear body	cellular_component
PGSC0003DMG400008546	GO:0010951	negative regulation of endopeptidase activity	biological_process
PGSC0003DMG400008546	GO:0004866	endopeptidase inhibitor activity	molecular_function
PGSC0003DMG400008551	GO:0046872	metal ion binding	molecular_function
PGSC0003DMG400008551	GO:0000166	nucleotide binding	molecular_function
PGSC0003DMG400008551	GO:0005524	ATP binding	molecular_function
PGSC0003DMG400008551	GO:0016874	ligase activity	molecular_function
PGSC0003DMG400008551	GO:0003824	catalytic activity	molecular_function
PGSC0003DMG400008551	GO:0006633	fatty acid biosynthetic process	biological_process
PGSC0003DMG400008551	GO:0003989	acetyl-CoA carboxylase activity	molecular_function
PGSC0003DMG400008551	GO:0004075	biotin carboxylase activity	molecular_function
PGSC0003DMG400008564	GO:0016020	membrane	cellular_component
PGSC0003DMG400008564	GO:0016021	integral component of membrane	cellular_component
PGSC0003DMG400008564	GO:0009507	chloroplast	cellular_component
PGSC0003DMG400008564	GO:0009536	plastid	cellular_component
PGSC0003DMG400008564	GO:0015979	photosynthesis	biological_process
PGSC0003DMG400008564	GO:0009535	chloroplast thylakoid membrane	cellular_component
PGSC0003DMG400008564	GO:0009579	thylakoid	cellular_component
PGSC0003DMG400008564	GO:0016168	chlorophyll binding	molecular_function
PGSC0003DMG400008564	GO:0009765	photosynthesis, light harvesting	biological_process
PGSC0003DMG400008564	GO:0018298	protein-chromophore linkage	biological_process
PGSC0003DMG400008564	GO:0009522	photosystem I	cellular_component
PGSC0003DMG400008564	GO:0009523	photosystem II	cellular_component
PGSC0003DMG400018535	GO:0016020	membrane	cellular_component
PGSC0003DMG400018535	GO:0016021	integral component of membrane	cellular_component
PGSC0003DMG400018535	GO:0055085	transmembrane transport	biological_process
PGSC0003DMG400018644	GO:0004672	protein kinase activity	molecular_function
PGSC0003DMG400018644	GO:0005524	ATP binding	molecular_function
PGSC0003DMG400018644	GO:0006468	protein phosphorylation	biological_process
PGSC0003DMG400008804	GO:0016020	membrane	cellular_component
PGSC0003DMG400008804	GO:0016021	integral component of membrane	cellular_component
PGSC0003DMG400008804	GO:0009507	chloroplast	cellular_component
PGSC0003DMG400008804	GO:0009536	plastid	cellular_component
PGSC0003DMG400008804	GO:0015979	photosynthesis	biological_process
PGSC0003DMG400008804	GO:0009535	chloroplast thylakoid membrane	cellular_component
PGSC0003DMG400008804	GO:0009579	thylakoid	cellular_component
PGSC0003DMG400008804	GO:0016168	chlorophyll binding	molecular_function
PGSC0003DMG400008804	GO:0009765	photosynthesis, light harvesting	biological_process
PGSC0003DMG400008804	GO:0018298	protein-chromophore linkage	biological_process
PGSC0003DMG400008804	GO:0009522	photosystem I	cellular_component
PGSC0003DMG400008804	GO:0009523	photosystem II	cellular_component
PGSC0003DMG400018678	GO:0016020	membrane	cellular_component
PGSC0003DMG400018678	GO:0016021	integral component of membrane	cellular_component
PGSC0003DMG400018678	GO:0055085	transmembrane transport	biological_process
PGSC0003DMG400008847	GO:0003824	catalytic activity	molecular_function
PGSC0003DMG400008847	GO:0016787	hydrolase activity	molecular_function
PGSC0003DMG400008847	GO:0017168	5-oxoprolinase (ATP-hydrolyzing) activity	molecular_function
PGSC0003DMG400008847	GO:0006751	glutathione catabolic process	biological_process
PGSC0003DMG400008847	GO:0005829	cytosol	cellular_component
PGSC0003DMG400008847	GO:0009506	plasmodesma	cellular_component
PGSC0003DMG400008854	GO:0016020	membrane	cellular_component
PGSC0003DMG400008854	GO:0016021	integral component of membrane	cellular_component
PGSC0003DMG400008854	GO:0022857	transmembrane transporter activity	molecular_function
PGSC0003DMG400008854	GO:0055085	transmembrane transport	biological_process
PGSC0003DMG400018819	GO:0005623	cell	cellular_component
PGSC0003DMG400018819	GO:0045454	cell redox homeostasis	biological_process
PGSC0003DMG400018930	GO:0016020	membrane	cellular_component
PGSC0003DMG400018930	GO:0016021	integral component of membrane	cellular_component
PGSC0003DMG400008978	GO:0004190	aspartic-type endopeptidase activity	molecular_function
PGSC0003DMG400008978	GO:0006508	proteolysis	biological_process
PGSC0003DMG400008985	GO:0016020	membrane	cellular_component
PGSC0003DMG400008985	GO:0016021	integral component of membrane	cellular_component
PGSC0003DMG400008985	GO:0004190	aspartic-type endopeptidase activity	molecular_function
PGSC0003DMG400008985	GO:0006508	proteolysis	biological_process
PGSC0003DMG400009046	GO:0006338	chromatin remodeling	biological_process
PGSC0003DMG400009046	GO:0031011	Ino80 complex	cellular_component
PGSC0003DMG400009072	GO:0003700	DNA-binding transcription factor activity	molecular_function
PGSC0003DMG400009072	GO:0003677	DNA binding	molecular_function
PGSC0003DMG400009072	GO:0006355	regulation of transcription, DNA-templated	biological_process
PGSC0003DMG400009072	GO:0006352	DNA-templated transcription, initiation	biological_process
PGSC0003DMG400009072	GO:0016987	sigma factor activity	molecular_function
PGSC0003DMG400009072	GO:0001053	plastid sigma factor activity	molecular_function
PGSC0003DMG400009072	GO:0009553	embryo sac development	biological_process
PGSC0003DMG400009072	GO:0009658	chloroplast organization	biological_process
PGSC0003DMG400009072	GO:0010114	response to red light	biological_process
PGSC0003DMG400009072	GO:0010207	photosystem II assembly	biological_process
PGSC0003DMG400009072	GO:0010218	response to far red light	biological_process
PGSC0003DMG400009072	GO:0045893	positive regulation of transcription, DNA-templated	biological_process
PGSC0003DMG400009072	GO:0071472	cellular response to salt stress	biological_process
PGSC0003DMG400009072	GO:0071483	cellular response to blue light	biological_process
PGSC0003DMG400009072	GO:2001141	regulation of RNA biosynthetic process	biological_process
PGSC0003DMG400009072	GO:0005739	mitochondrion	cellular_component
PGSC0003DMG400009072	GO:2000142	regulation of DNA-templated transcription, initiation	biological_process
PGSC0003DMG400019149	GO:0005524	ATP binding	molecular_function
PGSC0003DMG400019150	GO:0016020	membrane	cellular_component
PGSC0003DMG400019150	GO:0016021	integral component of membrane	cellular_component
PGSC0003DMG400019150	GO:0009535	chloroplast thylakoid membrane	cellular_component
PGSC0003DMG400019150	GO:0032055	negative regulation of translation in response to stress	biological_process
PGSC0003DMG400009112	GO:0004722	protein serine/threonine phosphatase activity	molecular_function
PGSC0003DMG400009112	GO:0003824	catalytic activity	molecular_function
PGSC0003DMG400009112	GO:0006470	protein dephosphorylation	biological_process
PGSC0003DMG400009112	GO:0043169	cation binding	molecular_function
PGSC0003DMG400009112	GO:0016787	hydrolase activity	molecular_function
PGSC0003DMG400009112	GO:0004721	phosphoprotein phosphatase activity	molecular_function
PGSC0003DMG400019179	GO:0005622	intracellular	cellular_component
PGSC0003DMG400019179	GO:0035556	intracellular signal transduction	biological_process
PGSC0003DMG400019179	GO:0007165	signal transduction	biological_process
PGSC0003DMG400019179	GO:0016787	hydrolase activity	molecular_function
PGSC0003DMG400019179	GO:0006629	lipid metabolic process	biological_process
PGSC0003DMG400019179	GO:0008081	phosphoric diester hydrolase activity	molecular_function
PGSC0003DMG400019179	GO:0016042	lipid catabolic process	biological_process
PGSC0003DMG400019179	GO:0004435	phosphatidylinositol phospholipase C activity	molecular_function
PGSC0003DMG400019179	GO:0004871	obsolete signal transducer activity	molecular_function
PGSC0003DMG400019248	GO:0016020	membrane	cellular_component
PGSC0003DMG400019248	GO:0016021	integral component of membrane	cellular_component
PGSC0003DMG400019248	GO:0009507	chloroplast	cellular_component
PGSC0003DMG400019248	GO:0009536	plastid	cellular_component
PGSC0003DMG400019248	GO:0015979	photosynthesis	biological_process
PGSC0003DMG400019248	GO:0009535	chloroplast thylakoid membrane	cellular_component
PGSC0003DMG400019248	GO:0009579	thylakoid	cellular_component
PGSC0003DMG400019248	GO:0016168	chlorophyll binding	molecular_function
PGSC0003DMG400019248	GO:0009765	photosynthesis, light harvesting	biological_process
PGSC0003DMG400019248	GO:0018298	protein-chromophore linkage	biological_process
PGSC0003DMG400019248	GO:0009522	photosystem I	cellular_component
PGSC0003DMG400019248	GO:0009523	photosystem II	cellular_component
PGSC0003DMG400019257	GO:0009507	chloroplast	cellular_component
PGSC0003DMG400019257	GO:0009536	plastid	cellular_component
PGSC0003DMG400019257	GO:0046872	metal ion binding	molecular_function
PGSC0003DMG400019257	GO:0009570	chloroplast stroma	cellular_component
PGSC0003DMG400019257	GO:0006950	response to stress	biological_process
PGSC0003DMG400019257	GO:0005829	cytosol	cellular_component
PGSC0003DMG400019257	GO:0009228	thiamine biosynthetic process	biological_process
PGSC0003DMG400019257	GO:0052837	thiazole biosynthetic process	biological_process
PGSC0003DMG400019323	GO:0016020	membrane	cellular_component
PGSC0003DMG400019323	GO:0016021	integral component of membrane	cellular_component
PGSC0003DMG400019323	GO:0008289	lipid binding	molecular_function
PGSC0003DMG400019323	GO:0006869	lipid transport	biological_process
PGSC0003DMG400009247	GO:0016020	membrane	cellular_component
PGSC0003DMG400009247	GO:0016021	integral component of membrane	cellular_component
PGSC0003DMG400009247	GO:0030001	metal ion transport	biological_process
PGSC0003DMG400009247	GO:0046873	metal ion transmembrane transporter activity	molecular_function
PGSC0003DMG400019357	GO:0016020	membrane	cellular_component
PGSC0003DMG400019357	GO:0016021	integral component of membrane	cellular_component
PGSC0003DMG400019361	GO:0005515	protein binding	molecular_function
PGSC0003DMG400009276	GO:0003677	DNA binding	molecular_function
PGSC0003DMG400009276	GO:0005634	nucleus	cellular_component
PGSC0003DMG400009276	GO:0006351	transcription, DNA-templated	biological_process
PGSC0003DMG400009276	GO:0006355	regulation of transcription, DNA-templated	biological_process
PGSC0003DMG400019435	GO:0090501	RNA phosphodiester bond hydrolysis	biological_process
PGSC0003DMG400019435	GO:0042742	defense response to bacterium	biological_process
PGSC0003DMG400019435	GO:0050832	defense response to fungus	biological_process
PGSC0003DMG400019435	GO:0008061	chitin binding	molecular_function
PGSC0003DMG400019435	GO:0004540	ribonuclease activity	molecular_function
PGSC0003DMG400019435	GO:0009615	response to virus	biological_process
PGSC0003DMG400019435	GO:0009627	systemic acquired resistance	biological_process
PGSC0003DMG400019435	GO:0009651	response to salt stress	biological_process
PGSC0003DMG400019435	GO:0009723	response to ethylene	biological_process
PGSC0003DMG400019435	GO:0009817	defense response to fungus, incompatible interaction	biological_process
PGSC0003DMG400019435	GO:0080027	response to herbivore	biological_process
PGSC0003DMG400019437	GO:0042742	defense response to bacterium	biological_process
PGSC0003DMG400019437	GO:0050832	defense response to fungus	biological_process
PGSC0003DMG400019472	GO:0046872	metal ion binding	molecular_function
PGSC0003DMG400019472	GO:0006878	cellular copper ion homeostasis	biological_process
PGSC0003DMG400019472	GO:0030001	metal ion transport	biological_process
PGSC0003DMG400019472	GO:0019904	protein domain specific binding	molecular_function
PGSC0003DMG400019472	GO:0009651	response to salt stress	biological_process
PGSC0003DMG400019472	GO:0046686	response to cadmium ion	biological_process
PGSC0003DMG400019472	GO:0009507	chloroplast	cellular_component
PGSC0003DMG400019472	GO:0048046	apoplast	cellular_component
PGSC0003DMG400019508	GO:0016020	membrane	cellular_component
PGSC0003DMG400019508	GO:0016021	integral component of membrane	cellular_component
PGSC0003DMG400019508	GO:0009507	chloroplast	cellular_component
PGSC0003DMG400019508	GO:0009536	plastid	cellular_component
PGSC0003DMG400019508	GO:0015979	photosynthesis	biological_process
PGSC0003DMG400019508	GO:0009535	chloroplast thylakoid membrane	cellular_component
PGSC0003DMG400019508	GO:0009579	thylakoid	cellular_component
PGSC0003DMG400019508	GO:0016168	chlorophyll binding	molecular_function
PGSC0003DMG400019508	GO:0009765	photosynthesis, light harvesting	biological_process
PGSC0003DMG400019508	GO:0018298	protein-chromophore linkage	biological_process
PGSC0003DMG400019508	GO:0009522	photosystem I	cellular_component
PGSC0003DMG400019508	GO:0009523	photosystem II	cellular_component
PGSC0003DMG400019517	GO:0006952	defense response	biological_process
PGSC0003DMG400019517	GO:0008061	chitin binding	molecular_function
PGSC0003DMG400019517	GO:0030246	carbohydrate binding	molecular_function
PGSC0003DMG400019528	GO:0003677	DNA binding	molecular_function
PGSC0003DMG400019528	GO:0006355	regulation of transcription, DNA-templated	biological_process
PGSC0003DMG400019528	GO:0005634	nucleus	cellular_component
PGSC0003DMG400019529	GO:0016788	hydrolase activity, acting on ester bonds	molecular_function
PGSC0003DMG400009423	GO:0016747	transferase activity, transferring acyl groups other than amino-acyl groups	molecular_function
PGSC0003DMG400009423	GO:0046460	neutral lipid biosynthetic process	biological_process
PGSC0003DMG400009423	GO:0016020	membrane	cellular_component
PGSC0003DMG400009423	GO:0016021	integral component of membrane	cellular_component
PGSC0003DMG400009423	GO:0004144	diacylglycerol O-acyltransferase activity	molecular_function
PGSC0003DMG400009423	GO:0019432	triglyceride biosynthetic process	biological_process
PGSC0003DMG400009423	GO:0034389	lipid droplet organization	biological_process
PGSC0003DMG400009423	GO:0005789	endoplasmic reticulum membrane	cellular_component
PGSC0003DMG400009423	GO:0005811	lipid droplet	cellular_component
PGSC0003DMG400019641	GO:0016301	kinase activity	molecular_function
PGSC0003DMG400019641	GO:0016310	phosphorylation	biological_process
PGSC0003DMG400009512	GO:0010951	negative regulation of endopeptidase activity	biological_process
PGSC0003DMG400009512	GO:0004866	endopeptidase inhibitor activity	molecular_function
PGSC0003DMG400009513	GO:0010466	negative regulation of peptidase activity	biological_process
PGSC0003DMG400009513	GO:0030414	peptidase inhibitor activity	molecular_function
PGSC0003DMG400009513	GO:0010951	negative regulation of endopeptidase activity	biological_process
PGSC0003DMG400009513	GO:0019828	aspartic-type endopeptidase inhibitor activity	molecular_function
PGSC0003DMG400009513	GO:0004866	endopeptidase inhibitor activity	molecular_function
PGSC0003DMG400009513	GO:0008233	peptidase activity	molecular_function
PGSC0003DMG400009513	GO:0006508	proteolysis	biological_process
PGSC0003DMG400009513	GO:0005773	vacuole	cellular_component
PGSC0003DMG400009513	GO:0004867	serine-type endopeptidase inhibitor activity	molecular_function
PGSC0003DMG400019823	GO:0009773	photosynthetic electron transport in photosystem I	biological_process
PGSC0003DMG400019823	GO:0009507	chloroplast	cellular_component
PGSC0003DMG400019823	GO:0009534	chloroplast thylakoid	cellular_component
PGSC0003DMG400019823	GO:0009535	chloroplast thylakoid membrane	cellular_component
PGSC0003DMG400019823	GO:0010598	NAD(P)H dehydrogenase complex (plastoquinone)	cellular_component
PGSC0003DMG401019891	GO:0008152	metabolic process	biological_process
PGSC0003DMG401019891	GO:0003824	catalytic activity	molecular_function
PGSC0003DMG401019891	GO:0016207	4-coumarate-CoA ligase activity	molecular_function
PGSC0003DMG401019891	GO:0009699	phenylpropanoid biosynthetic process	biological_process
PGSC0003DMG400019898	GO:0030246	carbohydrate binding	molecular_function
PGSC0003DMG400019898	GO:0016798	hydrolase activity, acting on glycosyl bonds	molecular_function
PGSC0003DMG400019898	GO:0016787	hydrolase activity	molecular_function
PGSC0003DMG400019898	GO:0003824	catalytic activity	molecular_function
PGSC0003DMG400019898	GO:0005975	carbohydrate metabolic process	biological_process
PGSC0003DMG400019898	GO:0008152	metabolic process	biological_process
PGSC0003DMG400019898	GO:0004553	hydrolase activity, hydrolyzing O-glycosyl compounds	molecular_function
PGSC0003DMG400019898	GO:0000272	polysaccharide catabolic process	biological_process
PGSC0003DMG400019898	GO:0008810	cellulase activity	molecular_function
PGSC0003DMG400019898	GO:0030245	cellulose catabolic process	biological_process
PGSC0003DMG400009710	GO:1902600	proton transmembrane transport	biological_process
PGSC0003DMG400009710	GO:0016020	membrane	cellular_component
PGSC0003DMG400009710	GO:0016021	integral component of membrane	cellular_component
PGSC0003DMG400009710	GO:0055085	transmembrane transport	biological_process
PGSC0003DMG400009710	GO:0006812	cation transport	biological_process
PGSC0003DMG400009710	GO:0015299	solute:proton antiporter activity	molecular_function
PGSC0003DMG400020017	GO:0016798	hydrolase activity, acting on glycosyl bonds	molecular_function
PGSC0003DMG400020017	GO:0016787	hydrolase activity	molecular_function
PGSC0003DMG400020017	GO:0005975	carbohydrate metabolic process	biological_process
PGSC0003DMG400020017	GO:0008152	metabolic process	biological_process
PGSC0003DMG400020017	GO:0004553	hydrolase activity, hydrolyzing O-glycosyl compounds	molecular_function
PGSC0003DMG400020017	GO:0042973	glucan endo-1,3-beta-D-glucosidase activity	molecular_function
PGSC0003DMG400020017	GO:0016020	membrane	cellular_component
PGSC0003DMG400020017	GO:0016021	integral component of membrane	cellular_component
PGSC0003DMG402020132	GO:0008289	lipid binding	molecular_function
PGSC0003DMG402020132	GO:0006869	lipid transport	biological_process
PGSC0003DMG400020169	GO:0016020	membrane	cellular_component
PGSC0003DMG400020169	GO:0016021	integral component of membrane	cellular_component
PGSC0003DMG400020169	GO:0046923	ER retention sequence binding	molecular_function
PGSC0003DMG400020169	GO:0006621	protein retention in ER lumen	biological_process
PGSC0003DMG400020169	GO:0005783	endoplasmic reticulum	cellular_component
PGSC0003DMG400010035	GO:0019898	extrinsic component of membrane	cellular_component
PGSC0003DMG400010035	GO:0010242	oxygen evolving activity	molecular_function
PGSC0003DMG400010035	GO:0016020	membrane	cellular_component
PGSC0003DMG400010035	GO:0005509	calcium ion binding	molecular_function
PGSC0003DMG400010035	GO:0009507	chloroplast	cellular_component
PGSC0003DMG400010035	GO:0009536	plastid	cellular_component
PGSC0003DMG400010035	GO:0015979	photosynthesis	biological_process
PGSC0003DMG400010035	GO:0016021	integral component of membrane	cellular_component
PGSC0003DMG400010035	GO:0009523	photosystem II	cellular_component
PGSC0003DMG400010035	GO:0009654	photosystem II oxygen evolving complex	cellular_component
PGSC0003DMG400010035	GO:0055114	oxidation-reduction process	biological_process
PGSC0003DMG400010035	GO:0009535	chloroplast thylakoid membrane	cellular_component
PGSC0003DMG400010035	GO:0009579	thylakoid	cellular_component
PGSC0003DMG400010035	GO:0042549	photosystem II stabilization	biological_process
PGSC0003DMG400010035	GO:0010207	photosystem II assembly	biological_process
PGSC0003DMG400020343	GO:0016747	transferase activity, transferring acyl groups other than amino-acyl groups	molecular_function
PGSC0003DMG400020345	GO:0055114	oxidation-reduction process	biological_process
PGSC0003DMG400020345	GO:0016491	oxidoreductase activity	molecular_function
PGSC0003DMG400020345	GO:0046872	metal ion binding	molecular_function
PGSC0003DMG400020345	GO:0005576	extracellular region	cellular_component
PGSC0003DMG400020345	GO:0048046	apoplast	cellular_component
PGSC0003DMG400020345	GO:0005507	copper ion binding	molecular_function
PGSC0003DMG400020345	GO:0052716	hydroquinone:oxygen oxidoreductase activity	molecular_function
PGSC0003DMG400020345	GO:0046274	lignin catabolic process	biological_process
PGSC0003DMG400010065	GO:0004672	protein kinase activity	molecular_function
PGSC0003DMG400010065	GO:0005524	ATP binding	molecular_function
PGSC0003DMG400010065	GO:0006468	protein phosphorylation	biological_process
PGSC0003DMG400010076	GO:0016788	hydrolase activity, acting on ester bonds	molecular_function
PGSC0003DMG400020393	GO:0016798	hydrolase activity, acting on glycosyl bonds	molecular_function
PGSC0003DMG400020393	GO:0016787	hydrolase activity	molecular_function
PGSC0003DMG400020393	GO:0005975	carbohydrate metabolic process	biological_process
PGSC0003DMG400020393	GO:0004650	polygalacturonase activity	molecular_function
PGSC0003DMG400020393	GO:0008152	metabolic process	biological_process
PGSC0003DMG400020393	GO:0071555	cell wall organization	biological_process
PGSC0003DMG400020393	GO:0005576	extracellular region	cellular_component
PGSC0003DMG400010139	GO:0010951	negative regulation of endopeptidase activity	biological_process
PGSC0003DMG400010139	GO:0004866	endopeptidase inhibitor activity	molecular_function
PGSC0003DMG400010143	GO:0010466	negative regulation of peptidase activity	biological_process
PGSC0003DMG400010143	GO:0030414	peptidase inhibitor activity	molecular_function
PGSC0003DMG400010143	GO:0010951	negative regulation of endopeptidase activity	biological_process
PGSC0003DMG400010143	GO:0004866	endopeptidase inhibitor activity	molecular_function
PGSC0003DMG400010143	GO:0005773	vacuole	cellular_component
PGSC0003DMG400010143	GO:0004869	cysteine-type endopeptidase inhibitor activity	molecular_function
PGSC0003DMG400010145	GO:0010951	negative regulation of endopeptidase activity	biological_process
PGSC0003DMG400010145	GO:0004866	endopeptidase inhibitor activity	molecular_function
PGSC0003DMG400010146	GO:0010466	negative regulation of peptidase activity	biological_process
PGSC0003DMG400010146	GO:0030414	peptidase inhibitor activity	molecular_function
PGSC0003DMG400010146	GO:0010951	negative regulation of endopeptidase activity	biological_process
PGSC0003DMG400010146	GO:0004866	endopeptidase inhibitor activity	molecular_function
PGSC0003DMG400010146	GO:0008233	peptidase activity	molecular_function
PGSC0003DMG400010146	GO:0006508	proteolysis	biological_process
PGSC0003DMG400010146	GO:0005773	vacuole	cellular_component
PGSC0003DMG400010146	GO:0004869	cysteine-type endopeptidase inhibitor activity	molecular_function
PGSC0003DMG400010170	GO:0010951	negative regulation of endopeptidase activity	biological_process
PGSC0003DMG400010170	GO:0004866	endopeptidase inhibitor activity	molecular_function
PGSC0003DMG402010218	GO:0008970	phosphatidylcholine 1-acylhydrolase activity	molecular_function
PGSC0003DMG402010218	GO:0016787	hydrolase activity	molecular_function
PGSC0003DMG402010218	GO:0006629	lipid metabolic process	biological_process
PGSC0003DMG400010236	GO:0016787	hydrolase activity	molecular_function
PGSC0003DMG400010236	GO:0008233	peptidase activity	molecular_function
PGSC0003DMG400010236	GO:0006508	proteolysis	biological_process
PGSC0003DMG400010236	GO:0008234	cysteine-type peptidase activity	molecular_function
PGSC0003DMG400020505	GO:0016020	membrane	cellular_component
PGSC0003DMG400020505	GO:0015979	photosynthesis	biological_process
PGSC0003DMG400020505	GO:0009522	photosystem I	cellular_component
PGSC0003DMG400020505	GO:0016168	chlorophyll binding	molecular_function
PGSC0003DMG400020505	GO:0009507	chloroplast	cellular_component
PGSC0003DMG400020505	GO:0009534	chloroplast thylakoid	cellular_component
PGSC0003DMG400020505	GO:0009535	chloroplast thylakoid membrane	cellular_component
PGSC0003DMG400020505	GO:0009579	thylakoid	cellular_component
PGSC0003DMG400011225	GO:0005515	protein binding	molecular_function
PGSC0003DMG400011225	GO:0010366	negative regulation of ethylene biosynthetic process	biological_process
PGSC0003DMG400011225	GO:0004842	ubiquitin-protein transferase activity	molecular_function
PGSC0003DMG400011225	GO:0006511	ubiquitin-dependent protein catabolic process	biological_process
PGSC0003DMG400011225	GO:0009733	response to auxin	biological_process
PGSC0003DMG400011225	GO:0010311	lateral root formation	biological_process
PGSC0003DMG400011225	GO:0016567	protein ubiquitination	biological_process
PGSC0003DMG400011225	GO:0051865	protein autoubiquitination	biological_process
PGSC0003DMG400020620	GO:0055114	oxidation-reduction process	biological_process
PGSC0003DMG400020620	GO:0008152	metabolic process	biological_process
PGSC0003DMG400020620	GO:0050660	flavin adenine dinucleotide binding	molecular_function
PGSC0003DMG400020620	GO:0006631	fatty acid metabolic process	biological_process
PGSC0003DMG400020620	GO:0071949	FAD binding	molecular_function
PGSC0003DMG400020620	GO:0006635	fatty acid beta-oxidation	biological_process
PGSC0003DMG400020620	GO:0005777	peroxisome	cellular_component
PGSC0003DMG400020620	GO:0016627	oxidoreductase activity, acting on the CH-CH group of donors	molecular_function
PGSC0003DMG400020620	GO:0003997	acyl-CoA oxidase activity	molecular_function
PGSC0003DMG400020620	GO:0001676	long-chain fatty acid metabolic process	biological_process
PGSC0003DMG400020710	GO:0016020	membrane	cellular_component
PGSC0003DMG400020710	GO:0016021	integral component of membrane	cellular_component
PGSC0003DMG400020710	GO:0008289	lipid binding	molecular_function
PGSC0003DMG400020710	GO:0006869	lipid transport	biological_process
PGSC0003DMG400010557	GO:0055114	oxidation-reduction process	biological_process
PGSC0003DMG400010557	GO:0047987	hydroperoxide dehydratase activity	molecular_function
PGSC0003DMG400010557	GO:0016829	lyase activity	molecular_function
PGSC0003DMG400010557	GO:0046872	metal ion binding	molecular_function
PGSC0003DMG400010557	GO:0020037	heme binding	molecular_function
PGSC0003DMG400010557	GO:0004497	monooxygenase activity	molecular_function
PGSC0003DMG400010557	GO:0005506	iron ion binding	molecular_function
PGSC0003DMG400010557	GO:0016705	oxidoreductase activity, acting on paired donors, with incorporation or reduction of molecular oxygen	molecular_function
PGSC0003DMG400010578	GO:0055114	oxidation-reduction process	biological_process
PGSC0003DMG400010578	GO:0004497	monooxygenase activity	molecular_function
PGSC0003DMG400010578	GO:0016491	oxidoreductase activity	molecular_function
PGSC0003DMG400010578	GO:0046872	metal ion binding	molecular_function
PGSC0003DMG400010578	GO:0020037	heme binding	molecular_function
PGSC0003DMG400010578	GO:0005506	iron ion binding	molecular_function
PGSC0003DMG400010578	GO:0016705	oxidoreductase activity, acting on paired donors, with incorporation or reduction of molecular oxygen	molecular_function
PGSC0003DMG400020723	GO:0030145	manganese ion binding	molecular_function
PGSC0003DMG400020723	GO:0045735	nutrient reservoir activity	molecular_function
PGSC0003DMG400010616	GO:0005488	binding	molecular_function
PGSC0003DMG400010616	GO:0005515	protein binding	molecular_function
PGSC0003DMG400011311	GO:0003824	catalytic activity	molecular_function
PGSC0003DMG400010728	GO:0008970	phosphatidylcholine 1-acylhydrolase activity	molecular_function
PGSC0003DMG400010819	GO:0016746	transferase activity, transferring acyl groups	molecular_function
PGSC0003DMG400010819	GO:0016740	transferase activity	molecular_function
PGSC0003DMG400010819	GO:0008152	metabolic process	biological_process
PGSC0003DMG400010819	GO:0016020	membrane	cellular_component
PGSC0003DMG400010819	GO:0016021	integral component of membrane	cellular_component
PGSC0003DMG400010819	GO:0003824	catalytic activity	molecular_function
PGSC0003DMG400010819	GO:0006633	fatty acid biosynthetic process	biological_process
PGSC0003DMG400010819	GO:0016747	transferase activity, transferring acyl groups other than amino-acyl groups	molecular_function
PGSC0003DMG400020999	GO:0046872	metal ion binding	molecular_function
PGSC0003DMG400020999	GO:0051213	dioxygenase activity	molecular_function
PGSC0003DMG400020999	GO:0055114	oxidation-reduction process	biological_process
PGSC0003DMG400020999	GO:0016165	linoleate 13S-lipoxygenase activity	molecular_function
PGSC0003DMG400020999	GO:0016491	oxidoreductase activity	molecular_function
PGSC0003DMG400020999	GO:0006633	fatty acid biosynthetic process	biological_process
PGSC0003DMG400020999	GO:0016702	oxidoreductase activity, acting on single donors with incorporation of molecular oxygen, incorporation of two atoms of oxygen	molecular_function
PGSC0003DMG400020999	GO:0005737	cytoplasm	cellular_component
PGSC0003DMG400020999	GO:0006629	lipid metabolic process	biological_process
PGSC0003DMG400020999	GO:0006631	fatty acid metabolic process	biological_process
PGSC0003DMG400020999	GO:0031408	oxylipin biosynthetic process	biological_process
PGSC0003DMG400020999	GO:0005515	protein binding	molecular_function
PGSC0003DMG400021118	GO:0046872	metal ion binding	molecular_function
PGSC0003DMG400021144	GO:0016020	membrane	cellular_component
PGSC0003DMG400021144	GO:0016021	integral component of membrane	cellular_component
PGSC0003DMG400021144	GO:0009507	chloroplast	cellular_component
PGSC0003DMG400021144	GO:0009536	plastid	cellular_component
PGSC0003DMG400021144	GO:0015979	photosynthesis	biological_process
PGSC0003DMG400021144	GO:0009522	photosystem I	cellular_component
PGSC0003DMG400021144	GO:0009538	photosystem I reaction center	cellular_component
PGSC0003DMG400021144	GO:0019904	protein domain specific binding	molecular_function
PGSC0003DMG400021144	GO:0009535	chloroplast thylakoid membrane	cellular_component
PGSC0003DMG400021144	GO:0010287	plastoglobule	cellular_component
PGSC0003DMG400021144	GO:0009941	chloroplast envelope	cellular_component
PGSC0003DMG400021144	GO:0009534	chloroplast thylakoid	cellular_component
PGSC0003DMG400021144	GO:0009579	thylakoid	cellular_component
PGSC0003DMG400021195	GO:0016020	membrane	cellular_component
PGSC0003DMG400021195	GO:0016021	integral component of membrane	cellular_component
PGSC0003DMG400021195	GO:0005886	plasma membrane	cellular_component
PGSC0003DMG400011156	GO:0016020	membrane	cellular_component
PGSC0003DMG400011156	GO:0016021	integral component of membrane	cellular_component
PGSC0003DMG400021287	GO:0016020	membrane	cellular_component
PGSC0003DMG400021287	GO:0016021	integral component of membrane	cellular_component
PGSC0003DMG400021287	GO:0009507	chloroplast	cellular_component
PGSC0003DMG400021287	GO:0009536	plastid	cellular_component
PGSC0003DMG400021287	GO:0015979	photosynthesis	biological_process
PGSC0003DMG400021287	GO:0009535	chloroplast thylakoid membrane	cellular_component
PGSC0003DMG400021287	GO:0009579	thylakoid	cellular_component
PGSC0003DMG400021287	GO:0016168	chlorophyll binding	molecular_function
PGSC0003DMG400021287	GO:0009765	photosynthesis, light harvesting	biological_process
PGSC0003DMG400021287	GO:0018298	protein-chromophore linkage	biological_process
PGSC0003DMG400021287	GO:0009522	photosystem I	cellular_component
PGSC0003DMG400021287	GO:0009523	photosystem II	cellular_component
PGSC0003DMG400021350	GO:0016020	membrane	cellular_component
PGSC0003DMG400021350	GO:0016021	integral component of membrane	cellular_component
PGSC0003DMG400021350	GO:0009506	plasmodesma	cellular_component
PGSC0003DMG400011475	GO:0009507	chloroplast	cellular_component
PGSC0003DMG400011475	GO:0005515	protein binding	molecular_function
PGSC0003DMG402021549	GO:0006559	L-phenylalanine catabolic process	biological_process
PGSC0003DMG402021549	GO:0016829	lyase activity	molecular_function
PGSC0003DMG402021549	GO:0003824	catalytic activity	molecular_function
PGSC0003DMG402021549	GO:0005737	cytoplasm	cellular_component
PGSC0003DMG402021549	GO:0016841	ammonia-lyase activity	molecular_function
PGSC0003DMG400021591	GO:0016020	membrane	cellular_component
PGSC0003DMG400021591	GO:0016021	integral component of membrane	cellular_component
PGSC0003DMG400021591	GO:0055085	transmembrane transport	biological_process
PGSC0003DMG400021591	GO:0005215	transporter activity	molecular_function
PGSC0003DMG400021591	GO:0022857	transmembrane transporter activity	molecular_function
PGSC0003DMG400021591	GO:0006810	transport	biological_process
PGSC0003DMG400021684	GO:0046872	metal ion binding	molecular_function
PGSC0003DMG400021684	GO:0016020	membrane	cellular_component
PGSC0003DMG400021684	GO:0016021	integral component of membrane	cellular_component
PGSC0003DMG401022475	GO:0005759	mitochondrial matrix	cellular_component
PGSC0003DMG400021722	GO:0003743	translation initiation factor activity	molecular_function
PGSC0003DMG400021722	GO:0006413	translational initiation	biological_process
PGSC0003DMG400021722	GO:0003729	mRNA binding	molecular_function
PGSC0003DMG400021726	GO:0010608	posttranscriptional regulation of gene expression	biological_process
PGSC0003DMG400021726	GO:0003824	catalytic activity	molecular_function
PGSC0003DMG400021726	GO:0009408	response to heat	biological_process
PGSC0003DMG400021726	GO:0010286	heat acclimation	biological_process
PGSC0003DMG400021727	GO:0019898	extrinsic component of membrane	cellular_component
PGSC0003DMG400021727	GO:0005509	calcium ion binding	molecular_function
PGSC0003DMG400021727	GO:0015979	photosynthesis	biological_process
PGSC0003DMG400021727	GO:0009523	photosystem II	cellular_component
PGSC0003DMG400021727	GO:0009654	photosystem II oxygen evolving complex	cellular_component
PGSC0003DMG400022659	GO:0016020	membrane	cellular_component
PGSC0003DMG400022659	GO:0016021	integral component of membrane	cellular_component
PGSC0003DMG400022659	GO:0005886	plasma membrane	cellular_component
PGSC0003DMG400011530	GO:0055114	oxidation-reduction process	biological_process
PGSC0003DMG400011530	GO:0051287	NAD binding	molecular_function
PGSC0003DMG400011530	GO:0000166	nucleotide binding	molecular_function
PGSC0003DMG400011530	GO:0016491	oxidoreductase activity	molecular_function
PGSC0003DMG400011530	GO:0016620	oxidoreductase activity, acting on the aldehyde or oxo group of donors, NAD or NADP as acceptor	molecular_function
PGSC0003DMG400011530	GO:0050661	NADP binding	molecular_function
PGSC0003DMG400011530	GO:0006006	glucose metabolic process	biological_process
PGSC0003DMG400011531	GO:0006396	RNA processing	biological_process
PGSC0003DMG400011531	GO:0005515	protein binding	molecular_function
PGSC0003DMG400011531	GO:0003727	single-stranded RNA binding	molecular_function
PGSC0003DMG400011531	GO:0043621	protein self-association	molecular_function
PGSC0003DMG400011531	GO:0006397	mRNA processing	biological_process
PGSC0003DMG400011531	GO:0006417	regulation of translation	biological_process
PGSC0003DMG400011531	GO:0009657	plastid organization	biological_process
PGSC0003DMG400011531	GO:0010114	response to red light	biological_process
PGSC0003DMG400011531	GO:1901918	negative regulation of exoribonuclease activity	biological_process
PGSC0003DMG400011531	GO:0005774	vacuolar membrane	cellular_component
PGSC0003DMG400011531	GO:0009507	chloroplast	cellular_component
PGSC0003DMG400011531	GO:0009570	chloroplast stroma	cellular_component
PGSC0003DMG400011531	GO:0009941	chloroplast envelope	cellular_component
PGSC0003DMG400011531	GO:0031969	chloroplast membrane	cellular_component
PGSC0003DMG401000007	GO:0016020	membrane	cellular_component
PGSC0003DMG401000007	GO:0016021	integral component of membrane	cellular_component
PGSC0003DMG400022022	GO:0015979	photosynthesis	biological_process
PGSC0003DMG400022022	GO:0009522	photosystem I	cellular_component
PGSC0003DMG400022022	GO:0009538	photosystem I reaction center	cellular_component
PGSC0003DMG400022075	GO:0055114	oxidation-reduction process	biological_process
PGSC0003DMG400022075	GO:0016020	membrane	cellular_component
PGSC0003DMG400022075	GO:0016021	integral component of membrane	cellular_component
PGSC0003DMG400022075	GO:0004497	monooxygenase activity	molecular_function
PGSC0003DMG400022075	GO:0016491	oxidoreductase activity	molecular_function
PGSC0003DMG400022075	GO:0046872	metal ion binding	molecular_function
PGSC0003DMG400022075	GO:0020037	heme binding	molecular_function
PGSC0003DMG400022075	GO:0005506	iron ion binding	molecular_function
PGSC0003DMG400022075	GO:0016705	oxidoreductase activity, acting on paired donors, with incorporation or reduction of molecular oxygen	molecular_function
PGSC0003DMG400000046	GO:0016746	transferase activity, transferring acyl groups	molecular_function
PGSC0003DMG400000046	GO:0008152	metabolic process	biological_process
PGSC0003DMG400000046	GO:0016020	membrane	cellular_component
PGSC0003DMG400000046	GO:0016021	integral component of membrane	cellular_component
PGSC0003DMG400000079	GO:0051087	chaperone binding	molecular_function
PGSC0003DMG400000079	GO:0005515	protein binding	molecular_function
PGSC0003DMG400022134	GO:0003677	DNA binding	molecular_function
PGSC0003DMG400022134	GO:0006355	regulation of transcription, DNA-templated	biological_process
PGSC0003DMG400022134	GO:0005634	nucleus	cellular_component
PGSC0003DMG400022134	GO:0006351	transcription, DNA-templated	biological_process
PGSC0003DMG400022171	GO:0003723	RNA binding	molecular_function
PGSC0003DMG400022171	GO:0003676	nucleic acid binding	molecular_function
PGSC0003DMG400022855	GO:0008152	metabolic process	biological_process
PGSC0003DMG400022855	GO:0003824	catalytic activity	molecular_function
PGSC0003DMG400022855	GO:0008661	1-deoxy-D-xylulose-5-phosphate synthase activity	molecular_function
PGSC0003DMG400022855	GO:0016114	terpenoid biosynthetic process	biological_process
PGSC0003DMG400000204	GO:0016020	membrane	cellular_component
PGSC0003DMG400000204	GO:0016021	integral component of membrane	cellular_component
PGSC0003DMG400000204	GO:0009579	thylakoid	cellular_component
PGSC0003DMG400022241	GO:0016020	membrane	cellular_component
PGSC0003DMG400022241	GO:0016021	integral component of membrane	cellular_component
PGSC0003DMG400022241	GO:0009507	chloroplast	cellular_component
PGSC0003DMG400022241	GO:0009536	plastid	cellular_component
PGSC0003DMG400022241	GO:0015979	photosynthesis	biological_process
PGSC0003DMG400022241	GO:0009735	response to cytokinin	biological_process
PGSC0003DMG400022241	GO:0010270	photosystem II oxygen evolving complex assembly	biological_process
PGSC0003DMG400022241	GO:0009523	photosystem II	cellular_component
PGSC0003DMG400022241	GO:0009534	chloroplast thylakoid	cellular_component
PGSC0003DMG400022241	GO:0009535	chloroplast thylakoid membrane	cellular_component
PGSC0003DMG400022241	GO:0009579	thylakoid	cellular_component
PGSC0003DMG400022241	GO:0009654	photosystem II oxygen evolving complex	cellular_component
PGSC0003DMG400022241	GO:0042651	thylakoid membrane	cellular_component
PGSC0003DMG402000216	GO:0008152	metabolic process	biological_process
PGSC0003DMG402000216	GO:0003824	catalytic activity	molecular_function
PGSC0003DMG400022249	GO:0016020	membrane	cellular_component
PGSC0003DMG400022249	GO:0016021	integral component of membrane	cellular_component
PGSC0003DMG400022249	GO:0009507	chloroplast	cellular_component
PGSC0003DMG400022249	GO:0009536	plastid	cellular_component
PGSC0003DMG400022249	GO:0015979	photosynthesis	biological_process
PGSC0003DMG400022249	GO:0009522	photosystem I	cellular_component
PGSC0003DMG400022249	GO:0016168	chlorophyll binding	molecular_function
PGSC0003DMG400000326	GO:0016020	membrane	cellular_component
PGSC0003DMG400000326	GO:0016021	integral component of membrane	cellular_component
PGSC0003DMG400000326	GO:0015979	photosynthesis	biological_process
PGSC0003DMG400000326	GO:0009523	photosystem II	cellular_component
PGSC0003DMG400022344	GO:0055114	oxidation-reduction process	biological_process
PGSC0003DMG400022344	GO:0050660	flavin adenine dinucleotide binding	molecular_function
PGSC0003DMG400022344	GO:0016491	oxidoreductase activity	molecular_function
PGSC0003DMG400022344	GO:0016614	oxidoreductase activity, acting on CH-OH group of donors	molecular_function
PGSC0003DMG400022344	GO:0071949	FAD binding	molecular_function
PGSC0003DMG400022344	GO:0003824	catalytic activity	molecular_function
PGSC0003DMG400000339	GO:0005975	carbohydrate metabolic process	biological_process
PGSC0003DMG400000339	GO:0004553	hydrolase activity, hydrolyzing O-glycosyl compounds	molecular_function
PGSC0003DMG400000339	GO:0016798	hydrolase activity, acting on glycosyl bonds	molecular_function
PGSC0003DMG400000339	GO:0016787	hydrolase activity	molecular_function
PGSC0003DMG400000339	GO:0008152	metabolic process	biological_process
PGSC0003DMG400000339	GO:0004565	beta-galactosidase activity	molecular_function
PGSC0003DMG400000340	GO:0003676	nucleic acid binding	molecular_function
PGSC0003DMG400000340	GO:0008270	zinc ion binding	molecular_function
PGSC0003DMG400000340	GO:0003677	DNA binding	molecular_function
PGSC0003DMG400000340	GO:0005634	nucleus	cellular_component
PGSC0003DMG400000340	GO:0006351	transcription, DNA-templated	biological_process
PGSC0003DMG400000340	GO:0006355	regulation of transcription, DNA-templated	biological_process
PGSC0003DMG400022373	GO:0004180	carboxypeptidase activity	molecular_function
PGSC0003DMG400022373	GO:0016787	hydrolase activity	molecular_function
PGSC0003DMG400022373	GO:0008233	peptidase activity	molecular_function
PGSC0003DMG400022373	GO:0006508	proteolysis	biological_process
PGSC0003DMG400022373	GO:0004185	serine-type carboxypeptidase activity	molecular_function
PGSC0003DMG400022373	GO:0016020	membrane	cellular_component
PGSC0003DMG400022373	GO:0016021	integral component of membrane	cellular_component
PGSC0003DMG400022404	GO:0005515	protein binding	molecular_function
PGSC0003DMG400000401	GO:0032977	membrane insertase activity	molecular_function
PGSC0003DMG400000401	GO:0090342	regulation of cell aging	biological_process
PGSC0003DMG400000401	GO:0032991	protein-containing complex	cellular_component
PGSC0003DMG400000401	GO:0016020	membrane	cellular_component
PGSC0003DMG400000401	GO:0016021	integral component of membrane	cellular_component
PGSC0003DMG400000401	GO:0051205	protein insertion into membrane	biological_process
PGSC0003DMG400000401	GO:0015031	protein transport	biological_process
PGSC0003DMG400000401	GO:0019904	protein domain specific binding	molecular_function
PGSC0003DMG400000401	GO:0045038	protein import into chloroplast thylakoid membrane	biological_process
PGSC0003DMG400000401	GO:0009535	chloroplast thylakoid membrane	cellular_component
PGSC0003DMG400000401	GO:0070208	protein heterotrimerization	biological_process
PGSC0003DMG400000401	GO:0010027	thylakoid membrane organization	biological_process
PGSC0003DMG400000401	GO:0072598	protein localization to chloroplast	biological_process
PGSC0003DMG400000401	GO:0009507	chloroplast	cellular_component
PGSC0003DMG400000401	GO:0009534	chloroplast thylakoid	cellular_component
PGSC0003DMG400000401	GO:0042802	identical protein binding	molecular_function
PGSC0003DMG400023115	GO:0004061	arylformamidase activity	molecular_function
PGSC0003DMG400023115	GO:0019441	tryptophan catabolic process to kynurenine	biological_process
PGSC0003DMG400000408	GO:0006073	cellular glucan metabolic process	biological_process
PGSC0003DMG400000408	GO:0016798	hydrolase activity, acting on glycosyl bonds	molecular_function
PGSC0003DMG400000408	GO:0016740	transferase activity	molecular_function
PGSC0003DMG400000408	GO:0016787	hydrolase activity	molecular_function
PGSC0003DMG400000408	GO:0005975	carbohydrate metabolic process	biological_process
PGSC0003DMG400000408	GO:0008152	metabolic process	biological_process
PGSC0003DMG400000408	GO:0071555	cell wall organization	biological_process
PGSC0003DMG400000408	GO:0005576	extracellular region	cellular_component
PGSC0003DMG400000408	GO:0004553	hydrolase activity, hydrolyzing O-glycosyl compounds	molecular_function
PGSC0003DMG400000408	GO:0005618	cell wall	cellular_component
PGSC0003DMG400000408	GO:0048046	apoplast	cellular_component
PGSC0003DMG400000408	GO:0016762	xyloglucan:xyloglucosyl transferase activity	molecular_function
PGSC0003DMG400000408	GO:0010411	xyloglucan metabolic process	biological_process
PGSC0003DMG400000408	GO:0042546	cell wall biogenesis	biological_process
PGSC0003DMG400023173	GO:0009308	amine metabolic process	biological_process
PGSC0003DMG400023173	GO:0055114	oxidation-reduction process	biological_process
PGSC0003DMG400023173	GO:0016491	oxidoreductase activity	molecular_function
PGSC0003DMG400023173	GO:0046872	metal ion binding	molecular_function
PGSC0003DMG400023173	GO:0048038	quinone binding	molecular_function
PGSC0003DMG400023173	GO:0005507	copper ion binding	molecular_function
PGSC0003DMG400023173	GO:0008131	primary amine oxidase activity	molecular_function
PGSC0003DMG400011692	GO:0016020	membrane	cellular_component
PGSC0003DMG400011692	GO:0016021	integral component of membrane	cellular_component
PGSC0003DMG400011692	GO:0022857	transmembrane transporter activity	molecular_function
PGSC0003DMG400011692	GO:0055085	transmembrane transport	biological_process
PGSC0003DMG400000465	GO:0016298	lipase activity	molecular_function
PGSC0003DMG400000465	GO:0016788	hydrolase activity, acting on ester bonds	molecular_function
PGSC0003DMG400000465	GO:0006629	lipid metabolic process	biological_process
PGSC0003DMG400000505	GO:0098869	cellular oxidant detoxification	biological_process
PGSC0003DMG400000505	GO:0004601	peroxidase activity	molecular_function
PGSC0003DMG400000505	GO:0055114	oxidation-reduction process	biological_process
PGSC0003DMG400000505	GO:0016491	oxidoreductase activity	molecular_function
PGSC0003DMG400000505	GO:0020037	heme binding	molecular_function
PGSC0003DMG400000505	GO:0006979	response to oxidative stress	biological_process
PGSC0003DMG400023324	GO:0016787	hydrolase activity	molecular_function
PGSC0003DMG400023324	GO:0004190	aspartic-type endopeptidase activity	molecular_function
PGSC0003DMG400023324	GO:0008233	peptidase activity	molecular_function
PGSC0003DMG400023324	GO:0006508	proteolysis	biological_process
PGSC0003DMG400023344	GO:0016020	membrane	cellular_component
PGSC0003DMG400023344	GO:0016021	integral component of membrane	cellular_component
PGSC0003DMG400023344	GO:0009507	chloroplast	cellular_component
PGSC0003DMG400023344	GO:0009536	plastid	cellular_component
PGSC0003DMG400023344	GO:0015979	photosynthesis	biological_process
PGSC0003DMG400023344	GO:0009535	chloroplast thylakoid membrane	cellular_component
PGSC0003DMG400023344	GO:0009579	thylakoid	cellular_component
PGSC0003DMG400023344	GO:0016168	chlorophyll binding	molecular_function
PGSC0003DMG400023344	GO:0009765	photosynthesis, light harvesting	biological_process
PGSC0003DMG400023344	GO:0018298	protein-chromophore linkage	biological_process
PGSC0003DMG400023344	GO:0009522	photosystem I	cellular_component
PGSC0003DMG400023344	GO:0009523	photosystem II	cellular_component
PGSC0003DMG400011777	GO:0008152	metabolic process	biological_process
PGSC0003DMG400011777	GO:0000287	magnesium ion binding	molecular_function
PGSC0003DMG400011777	GO:0046872	metal ion binding	molecular_function
PGSC0003DMG400011777	GO:0010333	terpene synthase activity	molecular_function
PGSC0003DMG400011777	GO:0016829	lyase activity	molecular_function
PGSC0003DMG400000645	GO:0008061	chitin binding	molecular_function
PGSC0003DMG400011816	GO:0015979	photosynthesis	biological_process
PGSC0003DMG400011816	GO:0009522	photosystem I	cellular_component
PGSC0003DMG400011816	GO:0009538	photosystem I reaction center	cellular_component
PGSC0003DMG400000684	GO:0055114	oxidation-reduction process	biological_process
PGSC0003DMG400000684	GO:0016491	oxidoreductase activity	molecular_function
PGSC0003DMG400000684	GO:0046872	metal ion binding	molecular_function
PGSC0003DMG400000684	GO:0005576	extracellular region	cellular_component
PGSC0003DMG400000684	GO:0048046	apoplast	cellular_component
PGSC0003DMG400000684	GO:0005507	copper ion binding	molecular_function
PGSC0003DMG400000684	GO:0052716	hydroquinone:oxygen oxidoreductase activity	molecular_function
PGSC0003DMG400000684	GO:0046274	lignin catabolic process	biological_process
PGSC0003DMG400023458	GO:0006559	L-phenylalanine catabolic process	biological_process
PGSC0003DMG400023458	GO:0016829	lyase activity	molecular_function
PGSC0003DMG400023458	GO:0003824	catalytic activity	molecular_function
PGSC0003DMG400023458	GO:0005737	cytoplasm	cellular_component
PGSC0003DMG400023458	GO:0016841	ammonia-lyase activity	molecular_function
PGSC0003DMG400023458	GO:0045548	phenylalanine ammonia-lyase activity	molecular_function
PGSC0003DMG400023458	GO:0009698	phenylpropanoid metabolic process	biological_process
PGSC0003DMG400023458	GO:0009800	cinnamic acid biosynthetic process	biological_process
PGSC0003DMG400011842	GO:0016798	hydrolase activity, acting on glycosyl bonds	molecular_function
PGSC0003DMG400011842	GO:0016787	hydrolase activity	molecular_function
PGSC0003DMG400011842	GO:0005975	carbohydrate metabolic process	biological_process
PGSC0003DMG400011842	GO:0008152	metabolic process	biological_process
PGSC0003DMG400011842	GO:0004553	hydrolase activity, hydrolyzing O-glycosyl compounds	molecular_function
PGSC0003DMG400011842	GO:0008061	chitin binding	molecular_function
PGSC0003DMG400023461	GO:0016020	membrane	cellular_component
PGSC0003DMG400023461	GO:0016021	integral component of membrane	cellular_component
PGSC0003DMG400023461	GO:0009507	chloroplast	cellular_component
PGSC0003DMG400023461	GO:0009536	plastid	cellular_component
PGSC0003DMG400023461	GO:0015979	photosynthesis	biological_process
PGSC0003DMG400023461	GO:0009535	chloroplast thylakoid membrane	cellular_component
PGSC0003DMG400023461	GO:0009579	thylakoid	cellular_component
PGSC0003DMG400023461	GO:0016168	chlorophyll binding	molecular_function
PGSC0003DMG400023461	GO:0009765	photosynthesis, light harvesting	biological_process
PGSC0003DMG400023461	GO:0018298	protein-chromophore linkage	biological_process
PGSC0003DMG400023461	GO:0009522	photosystem I	cellular_component
PGSC0003DMG400023461	GO:0009523	photosystem II	cellular_component
PGSC0003DMG400000718	GO:0016020	membrane	cellular_component
PGSC0003DMG400000718	GO:0016021	integral component of membrane	cellular_component
PGSC0003DMG400023505	GO:0016020	membrane	cellular_component
PGSC0003DMG400023505	GO:0016021	integral component of membrane	cellular_component
PGSC0003DMG400023505	GO:0009055	electron transfer activity	molecular_function
PGSC0003DMG400023505	GO:0022900	electron transport chain	biological_process
PGSC0003DMG400023506	GO:0000166	nucleotide binding	molecular_function
PGSC0003DMG400023506	GO:0005524	ATP binding	molecular_function
PGSC0003DMG400023506	GO:0016020	membrane	cellular_component
PGSC0003DMG400023506	GO:0016021	integral component of membrane	cellular_component
PGSC0003DMG400023506	GO:0016887	ATPase activity	molecular_function
PGSC0003DMG400000776	GO:0009664	plant-type cell wall organization	biological_process
PGSC0003DMG400000776	GO:0005199	structural constituent of cell wall	molecular_function
PGSC0003DMG400000783	GO:0009664	plant-type cell wall organization	biological_process
PGSC0003DMG400000783	GO:0005199	structural constituent of cell wall	molecular_function
PGSC0003DMG400000785	GO:0016829	lyase activity	molecular_function
PGSC0003DMG400000785	GO:0003824	catalytic activity	molecular_function
PGSC0003DMG400000785	GO:0030170	pyridoxal phosphate binding	molecular_function
PGSC0003DMG400000785	GO:0016831	carboxy-lyase activity	molecular_function
PGSC0003DMG400000785	GO:0019752	carboxylic acid metabolic process	biological_process
PGSC0003DMG401023595	GO:0055114	oxidation-reduction process	biological_process
PGSC0003DMG401023595	GO:0004497	monooxygenase activity	molecular_function
PGSC0003DMG401023595	GO:0016491	oxidoreductase activity	molecular_function
PGSC0003DMG401023595	GO:0046872	metal ion binding	molecular_function
PGSC0003DMG401023595	GO:0020037	heme binding	molecular_function
PGSC0003DMG401023595	GO:0005506	iron ion binding	molecular_function
PGSC0003DMG401023595	GO:0016705	oxidoreductase activity, acting on paired donors, with incorporation or reduction of molecular oxygen	molecular_function
PGSC0003DMG400023617	GO:0009651	response to salt stress	biological_process
PGSC0003DMG400023617	GO:0010226	response to lithium ion	biological_process
PGSC0003DMG400023620	GO:0000166	nucleotide binding	molecular_function
PGSC0003DMG400023620	GO:0005524	ATP binding	molecular_function
PGSC0003DMG400023620	GO:0016874	ligase activity	molecular_function
PGSC0003DMG400023620	GO:0003824	catalytic activity	molecular_function
PGSC0003DMG400023620	GO:0004356	glutamate-ammonia ligase activity	molecular_function
PGSC0003DMG400023620	GO:0006542	glutamine biosynthetic process	biological_process
PGSC0003DMG400023620	GO:0006807	nitrogen compound metabolic process	biological_process
PGSC0003DMG400023657	GO:0055114	oxidation-reduction process	biological_process
PGSC0003DMG400023657	GO:0004497	monooxygenase activity	molecular_function
PGSC0003DMG400023657	GO:0016491	oxidoreductase activity	molecular_function
PGSC0003DMG400023657	GO:0046872	metal ion binding	molecular_function
PGSC0003DMG400023657	GO:0020037	heme binding	molecular_function
PGSC0003DMG400023657	GO:0005506	iron ion binding	molecular_function
PGSC0003DMG400023657	GO:0016705	oxidoreductase activity, acting on paired donors, with incorporation or reduction of molecular oxygen	molecular_function
PGSC0003DMG400023657	GO:0016020	membrane	cellular_component
PGSC0003DMG400023657	GO:0016021	integral component of membrane	cellular_component
PGSC0003DMG400000926	GO:0019898	extrinsic component of membrane	cellular_component
PGSC0003DMG400000926	GO:0005509	calcium ion binding	molecular_function
PGSC0003DMG400000926	GO:0015979	photosynthesis	biological_process
PGSC0003DMG400000926	GO:0009523	photosystem II	cellular_component
PGSC0003DMG400000926	GO:0009654	photosystem II oxygen evolving complex	cellular_component
PGSC0003DMG400000926	GO:0016020	membrane	cellular_component
PGSC0003DMG400000926	GO:0009507	chloroplast	cellular_component
PGSC0003DMG400000926	GO:0009536	plastid	cellular_component
PGSC0003DMG400000926	GO:0009535	chloroplast thylakoid membrane	cellular_component
PGSC0003DMG400000926	GO:0009579	thylakoid	cellular_component
PGSC0003DMG400011948	GO:0042744	hydrogen peroxide catabolic process	biological_process
PGSC0003DMG400011948	GO:0098869	cellular oxidant detoxification	biological_process
PGSC0003DMG400011948	GO:0004601	peroxidase activity	molecular_function
PGSC0003DMG400011948	GO:0055114	oxidation-reduction process	biological_process
PGSC0003DMG400011948	GO:0016491	oxidoreductase activity	molecular_function
PGSC0003DMG400011948	GO:0046872	metal ion binding	molecular_function
PGSC0003DMG400011948	GO:0005576	extracellular region	cellular_component
PGSC0003DMG400011948	GO:0020037	heme binding	molecular_function
PGSC0003DMG400011948	GO:0006979	response to oxidative stress	biological_process
PGSC0003DMG400023714	GO:0055114	oxidation-reduction process	biological_process
PGSC0003DMG400023714	GO:0016491	oxidoreductase activity	molecular_function
PGSC0003DMG400023714	GO:0046872	metal ion binding	molecular_function
PGSC0003DMG400023801	GO:0016567	protein ubiquitination	biological_process
PGSC0003DMG400023801	GO:0016020	membrane	cellular_component
PGSC0003DMG400023801	GO:0016021	integral component of membrane	cellular_component
PGSC0003DMG400023801	GO:0046872	metal ion binding	molecular_function
PGSC0003DMG400023801	GO:0061630	ubiquitin protein ligase activity	molecular_function
PGSC0003DMG400023837	GO:0046872	metal ion binding	molecular_function
PGSC0003DMG400023837	GO:0008270	zinc ion binding	molecular_function
PGSC0003DMG400023918	GO:0000166	nucleotide binding	molecular_function
PGSC0003DMG400023918	GO:0005524	ATP binding	molecular_function
PGSC0003DMG400023918	GO:0016020	membrane	cellular_component
PGSC0003DMG400023918	GO:0016021	integral component of membrane	cellular_component
PGSC0003DMG400023918	GO:0016887	ATPase activity	molecular_function
PGSC0003DMG400012038	GO:0003700	DNA-binding transcription factor activity	molecular_function
PGSC0003DMG400012038	GO:0003677	DNA binding	molecular_function
PGSC0003DMG400012038	GO:0006355	regulation of transcription, DNA-templated	biological_process
PGSC0003DMG400012038	GO:0005634	nucleus	cellular_component
PGSC0003DMG400012038	GO:0007275	multicellular organism development	biological_process
PGSC0003DMG400012038	GO:0006351	transcription, DNA-templated	biological_process
PGSC0003DMG402023951	GO:0055114	oxidation-reduction process	biological_process
PGSC0003DMG402023951	GO:0016491	oxidoreductase activity	molecular_function
PGSC0003DMG402023951	GO:0046872	metal ion binding	molecular_function
PGSC0003DMG402023951	GO:0005576	extracellular region	cellular_component
PGSC0003DMG402023951	GO:0048046	apoplast	cellular_component
PGSC0003DMG402023951	GO:0005507	copper ion binding	molecular_function
PGSC0003DMG402023951	GO:0052716	hydroquinone:oxygen oxidoreductase activity	molecular_function
PGSC0003DMG402023951	GO:0046274	lignin catabolic process	biological_process
PGSC0003DMG400012110	GO:0016020	membrane	cellular_component
PGSC0003DMG400012110	GO:0016021	integral component of membrane	cellular_component
PGSC0003DMG400012110	GO:0008289	lipid binding	molecular_function
PGSC0003DMG400012110	GO:0005773	vacuole	cellular_component
PGSC0003DMG400024182	GO:0009507	chloroplast	cellular_component
PGSC0003DMG400024182	GO:0009536	plastid	cellular_component
PGSC0003DMG400024182	GO:0004497	monooxygenase activity	molecular_function
PGSC0003DMG400024182	GO:0016491	oxidoreductase activity	molecular_function
PGSC0003DMG400024182	GO:0016829	lyase activity	molecular_function
PGSC0003DMG400024182	GO:0016984	ribulose-bisphosphate carboxylase activity	molecular_function
PGSC0003DMG400024182	GO:0009853	photorespiration	biological_process
PGSC0003DMG400024182	GO:0015977	carbon fixation	biological_process
PGSC0003DMG400024182	GO:0015979	photosynthesis	biological_process
PGSC0003DMG400024182	GO:0019253	reductive pentose-phosphate cycle	biological_process
PGSC0003DMG400024182	GO:0055114	oxidation-reduction process	biological_process
PGSC0003DMG400001662	GO:0016831	carboxy-lyase activity	molecular_function
PGSC0003DMG400001662	GO:0008792	arginine decarboxylase activity	molecular_function
PGSC0003DMG400001662	GO:0016829	lyase activity	molecular_function
PGSC0003DMG400001662	GO:0003824	catalytic activity	molecular_function
PGSC0003DMG400001662	GO:0006527	arginine catabolic process	biological_process
PGSC0003DMG400001662	GO:0008295	spermidine biosynthetic process	biological_process
PGSC0003DMG400024294	GO:0055114	oxidation-reduction process	biological_process
PGSC0003DMG400024294	GO:0046577	long-chain-alcohol oxidase activity	molecular_function
PGSC0003DMG400024294	GO:0016020	membrane	cellular_component
PGSC0003DMG400024294	GO:0016491	oxidoreductase activity	molecular_function
PGSC0003DMG400024294	GO:0050660	flavin adenine dinucleotide binding	molecular_function
PGSC0003DMG400024294	GO:0016614	oxidoreductase activity, acting on CH-OH group of donors	molecular_function
PGSC0003DMG400001774	GO:0042744	hydrogen peroxide catabolic process	biological_process
PGSC0003DMG400001774	GO:0098869	cellular oxidant detoxification	biological_process
PGSC0003DMG400001774	GO:0004601	peroxidase activity	molecular_function
PGSC0003DMG400001774	GO:0055114	oxidation-reduction process	biological_process
PGSC0003DMG400001774	GO:0016491	oxidoreductase activity	molecular_function
[truncated: 651 more rows]
