# Supplementary material for: Agro-physiological and transcriptome profiling reveal key genes associated with potato tuberization under different nitrogen regimes in aeroponics
Source: PLoS One. 2025 Mar 28;20(3):e0320313. doi: 10.1371/journal.pone.0320313 (PMC11952238; doi:10.1371/journal.pone.0320313)
Supplement: S1 File — Suppl. Excel sheet S1. DEGs in Kufri Jyoti for High N vs Low N (Tuber tissue). Suppl. Excel sheet S2. DEGs in Kufri Pukhraj for High N vs Low N (Tuber tissue). Suppl. Excel sheet S3. DEGs in Kufri Jyoti for High N vs Low N (Leaf tissue). Suppl. Excel sheet S4. DEGs in Kufri Pukhraj for High N vs Low N (Leaf tissue). Suppl. Excel sheet S5. Gene Ontology (GO) in Kufri Jyoti for High N vs Low N (Tuber tissue). Suppl. Excel sheet S6. Gene Ontology (GO) in Kufri Pukhraj for High N vs Low N (Tuber tissue). Suppl. Excel sheet S7. Gene Ontology (GO) in Kufri Jyoti for High N vs Low N (Leaf tissue). Suppl. Excel sheet S8. Gene Ontology (GO) in Kufri Pukhraj for High N vs Low N (Leaf tissue). Suppl. Excel sheet S9. KEGG pathways in Kufri Jyoti for High N vs Low N (Tuber tissue). Suppl. Excel sheet S10. KEGG pathways in Kufri Pukhraj for High N vs Low N (Tuber tissue). Suppl. Excel sheet S11. KEGG pathways in Kufri Jyoti for High N vs Low N (Leaf tissue). Suppl. Excel sheet S12. KEGG pathways in Kufri Pukhraj for High N vs Low N (Leaf tissue). Suppl. Excel sheet S13. DEGs in Kufri Pukhraj vs Kufri Jyoti under Low N (Tuber tissue). Suppl. Excel sheet S14. DEGs in Kufri Pukhraj vs Kufri Jyoti under High N (Tuber tissue). Suppl. Excel sheet S15. DEGs in Kufri Pukhraj vs Kufri Jyoti under Low N (Leaf tissue). Suppl. Excel sheet S16. DEGs in Kufri Pukhraj vs Kufri Jyoti under High N (Leaf tissue). Suppl. Fig. S17. Venn diagrams showing common genes (up-regulated and down-regulated) between tuber and leaf tissues of Kufri Jyoti and Kufri Pukhraj. Suppl. Table S18. RNA-seq data summary and reference mapping with the Potato genome. Suppl. Table S19. DEGs summary in high N vs. low N. Suppl. Table S20. GO annotation summary in high N vs. low N. Suppl. Table S21. KEGG Annotation Statistics of DEG in high N vs. low N. Suppl. Table S22. KEGG Pathway classification of DEG in high N vs. low N. Suppl. Table S23. Validation of selected genes through RT-qPCR analysis in high N vs. low N. (ZIP) [file pone.0320313.s001.zip › Suppl. files_updated_20-2-25/Suppl. Excel sheet S6_Pukhraj_HN vs LN_Tuber_GO.xlsx]

## Sheet: Inf
Suppl. Excel sheet S6. Gene Ontology (GO) in Kufri Pukhraj for High N vs Low N (Tuber tissue)

## Sheet: Downregulated
GeneID	GO.Accession	GO.term.name	GO.domain
PGSC0003DMG400043108	GO:0005576	extracellular region	cellular_component
PGSC0003DMG400036067	GO:0005840	ribosome	cellular_component
PGSC0003DMG400036067	GO:0003723	RNA binding	molecular_function
PGSC0003DMG400036067	GO:0009507	chloroplast	cellular_component
PGSC0003DMG400036067	GO:0009536	plastid	cellular_component
PGSC0003DMG400036067	GO:0005622	intracellular	cellular_component
PGSC0003DMG400036067	GO:0003735	structural constituent of ribosome	molecular_function
PGSC0003DMG400036067	GO:0019843	rRNA binding	molecular_function
PGSC0003DMG400036067	GO:0006412	translation	biological_process
PGSC0003DMG400036067	GO:0030529	intracellular ribonucleoprotein complex	cellular_component
PGSC0003DMG400036067	GO:0015935	small ribosomal subunit	cellular_component
PGSC0003DMG400041029	GO:0051087	chaperone binding	molecular_function
PGSC0003DMG400041029	GO:0005515	protein binding	molecular_function
PGSC0003DMG400028177	GO:0016740	transferase activity	molecular_function
PGSC0003DMG400028177	GO:0016301	kinase activity	molecular_function
PGSC0003DMG400028177	GO:0016310	phosphorylation	biological_process
PGSC0003DMG400028177	GO:0000287	magnesium ion binding	molecular_function
PGSC0003DMG400028177	GO:0003824	catalytic activity	molecular_function
PGSC0003DMG400028177	GO:0006096	glycolytic process	biological_process
PGSC0003DMG400028177	GO:0004743	pyruvate kinase activity	molecular_function
PGSC0003DMG400028177	GO:0030955	potassium ion binding	molecular_function
PGSC0003DMG400028178	GO:0005515	protein binding	molecular_function
PGSC0003DMG400028200	GO:0016020	membrane	cellular_component
PGSC0003DMG400028200	GO:0016021	integral component of membrane	cellular_component
PGSC0003DMG400028278	GO:0016740	transferase activity	molecular_function
PGSC0003DMG400028278	GO:0008152	metabolic process	biological_process
PGSC0003DMG400028278	GO:0016758	transferase activity, transferring hexosyl groups	molecular_function
PGSC0003DMG400028333	GO:0051301	cell division	biological_process
PGSC0003DMG400028333	GO:0032955	regulation of division septum assembly	biological_process
PGSC0003DMG400028333	GO:0042802	identical protein binding	molecular_function
PGSC0003DMG400028333	GO:0051117	ATPase binding	molecular_function
PGSC0003DMG400028333	GO:0010020	chloroplast fission	biological_process
PGSC0003DMG400028333	GO:0009507	chloroplast	cellular_component
PGSC0003DMG400028333	GO:0009706	chloroplast inner membrane	cellular_component
PGSC0003DMG400028491	GO:0016740	transferase activity	molecular_function
PGSC0003DMG400028491	GO:0000166	nucleotide binding	molecular_function
PGSC0003DMG400028491	GO:0004672	protein kinase activity	molecular_function
PGSC0003DMG400028491	GO:0004674	protein serine/threonine kinase activity	molecular_function
PGSC0003DMG400028491	GO:0005524	ATP binding	molecular_function
PGSC0003DMG400028491	GO:0016301	kinase activity	molecular_function
PGSC0003DMG400028491	GO:0006468	protein phosphorylation	biological_process
PGSC0003DMG400028491	GO:0007165	signal transduction	biological_process
PGSC0003DMG400028491	GO:0016310	phosphorylation	biological_process
PGSC0003DMG400028491	GO:0016020	membrane	cellular_component
PGSC0003DMG400028491	GO:0016021	integral component of membrane	cellular_component
PGSC0003DMG400028708	GO:0003723	RNA binding	molecular_function
PGSC0003DMG400028708	GO:0000178	exosome (RNase complex)	cellular_component
PGSC0003DMG400029195	GO:0006879	cellular iron ion homeostasis	biological_process
PGSC0003DMG400029195	GO:0008199	ferric iron binding	molecular_function
PGSC0003DMG400029195	GO:0004322	ferroxidase activity	molecular_function
PGSC0003DMG400029195	GO:0016491	oxidoreductase activity	molecular_function
PGSC0003DMG400029195	GO:0046872	metal ion binding	molecular_function
PGSC0003DMG400029195	GO:0055114	oxidation-reduction process	biological_process
PGSC0003DMG400029195	GO:0006826	iron ion transport	biological_process
PGSC0003DMG400029195	GO:0005623	cell	cellular_component
PGSC0003DMG400029391	GO:0005634	nucleus	cellular_component
PGSC0003DMG400029391	GO:0000166	nucleotide binding	molecular_function
PGSC0003DMG400029391	GO:0005524	ATP binding	molecular_function
PGSC0003DMG400029391	GO:0003723	RNA binding	molecular_function
PGSC0003DMG400029391	GO:0016779	nucleotidyltransferase activity	molecular_function
PGSC0003DMG400029391	GO:0004652	polynucleotide adenylyltransferase activity	molecular_function
PGSC0003DMG400029391	GO:0031123	RNA 3'-end processing	biological_process
PGSC0003DMG400029391	GO:0043631	RNA polyadenylation	biological_process
PGSC0003DMG400029391	GO:0046872	metal ion binding	molecular_function
PGSC0003DMG400029572	GO:0016020	membrane	cellular_component
PGSC0003DMG400029572	GO:0016021	integral component of membrane	cellular_component
PGSC0003DMG400029572	GO:0005515	protein binding	molecular_function
PGSC0003DMG400029764	GO:0005543	phospholipid binding	molecular_function
PGSC0003DMG400029764	GO:0005545	1-phosphatidylinositol binding	molecular_function
PGSC0003DMG400029764	GO:0030276	clathrin binding	molecular_function
PGSC0003DMG400029764	GO:0048268	clathrin coat assembly	biological_process
PGSC0003DMG400029764	GO:0030136	clathrin-coated vesicle	cellular_component
PGSC0003DMG400029964	GO:0016020	membrane	cellular_component
PGSC0003DMG400029964	GO:0016021	integral component of membrane	cellular_component
PGSC0003DMG400029964	GO:0005509	calcium ion binding	molecular_function
PGSC0003DMG400029964	GO:0005576	extracellular region	cellular_component
PGSC0003DMG400029964	GO:0016042	lipid catabolic process	biological_process
PGSC0003DMG400029964	GO:0006644	phospholipid metabolic process	biological_process
PGSC0003DMG400029964	GO:0004623	phospholipase A2 activity	molecular_function
PGSC0003DMG400029964	GO:0050482	arachidonic acid secretion	biological_process
PGSC0003DMG400029964	GO:0005794	Golgi apparatus	cellular_component
PGSC0003DMG400030000	GO:0005515	protein binding	molecular_function
PGSC0003DMG400030212	GO:0055114	oxidation-reduction process	biological_process
PGSC0003DMG400030212	GO:0016491	oxidoreductase activity	molecular_function
PGSC0003DMG400030212	GO:0046872	metal ion binding	molecular_function
PGSC0003DMG400030212	GO:0020037	heme binding	molecular_function
PGSC0003DMG400030212	GO:0030151	molybdenum ion binding	molecular_function
PGSC0003DMG400030212	GO:0042128	nitrate assimilation	biological_process
PGSC0003DMG400030212	GO:0043546	molybdopterin cofactor binding	molecular_function
PGSC0003DMG400030212	GO:0050464	nitrate reductase (NADPH) activity	molecular_function
PGSC0003DMG400030212	GO:0006809	nitric oxide biosynthetic process	biological_process
PGSC0003DMG400030255	GO:0006952	defense response	biological_process
PGSC0003DMG400030255	GO:0009607	response to biotic stimulus	biological_process
PGSC0003DMG400030324	GO:0003677	DNA binding	molecular_function
PGSC0003DMG400030359	GO:0008152	metabolic process	biological_process
PGSC0003DMG400030359	GO:0003824	catalytic activity	molecular_function
PGSC0003DMG400030359	GO:0042819	vitamin B6 biosynthetic process	biological_process
PGSC0003DMG400030359	GO:0042823	pyridoxal phosphate biosynthetic process	biological_process
PGSC0003DMG400030362	GO:0055114	oxidation-reduction process	biological_process
PGSC0003DMG400030362	GO:0016491	oxidoreductase activity	molecular_function
PGSC0003DMG400030362	GO:0046872	metal ion binding	molecular_function
PGSC0003DMG400030418	GO:0008152	metabolic process	biological_process
PGSC0003DMG400030418	GO:0016787	hydrolase activity	molecular_function
PGSC0003DMG400030432	GO:0003677	DNA binding	molecular_function
PGSC0003DMG400030432	GO:0005634	nucleus	cellular_component
PGSC0003DMG400030432	GO:0006260	DNA replication	biological_process
PGSC0003DMG400030432	GO:0030337	DNA polymerase processivity factor activity	molecular_function
PGSC0003DMG400030432	GO:0006275	regulation of DNA replication	biological_process
PGSC0003DMG400030432	GO:0070207	protein homotrimerization	biological_process
PGSC0003DMG400030438	GO:0016020	membrane	cellular_component
PGSC0003DMG400030438	GO:0016021	integral component of membrane	cellular_component
PGSC0003DMG400030438	GO:0022857	transmembrane transporter activity	molecular_function
PGSC0003DMG400030438	GO:0055085	transmembrane transport	biological_process
PGSC0003DMG400030438	GO:0005215	transporter activity	molecular_function
PGSC0003DMG400030438	GO:0006857	oligopeptide transport	biological_process
PGSC0003DMG400030474	GO:0000166	nucleotide binding	molecular_function
PGSC0003DMG400030474	GO:0004672	protein kinase activity	molecular_function
PGSC0003DMG400030474	GO:0005524	ATP binding	molecular_function
PGSC0003DMG400030474	GO:0006468	protein phosphorylation	biological_process
PGSC0003DMG400030474	GO:0016020	membrane	cellular_component
PGSC0003DMG400030474	GO:0016021	integral component of membrane	cellular_component
PGSC0003DMG400030474	GO:0005886	plasma membrane	cellular_component
PGSC0003DMG400030474	GO:0005515	protein binding	molecular_function
PGSC0003DMG400030649	GO:0005488	binding	molecular_function
PGSC0003DMG400030649	GO:0005515	protein binding	molecular_function
PGSC0003DMG400030661	GO:0005515	protein binding	molecular_function
PGSC0003DMG400030688	GO:0005515	protein binding	molecular_function
PGSC0003DMG400030688	GO:0016020	membrane	cellular_component
PGSC0003DMG400030688	GO:0016021	integral component of membrane	cellular_component
PGSC0003DMG400030771	GO:0055114	oxidation-reduction process	biological_process
PGSC0003DMG400030771	GO:0016491	oxidoreductase activity	molecular_function
PGSC0003DMG400030771	GO:0046872	metal ion binding	molecular_function
PGSC0003DMG400030771	GO:0008270	zinc ion binding	molecular_function
PGSC0003DMG400030771	GO:0005737	cytoplasm	cellular_component
PGSC0003DMG400030771	GO:0004022	alcohol dehydrogenase (NAD) activity	molecular_function
PGSC0003DMG400030905	GO:0016020	membrane	cellular_component
PGSC0003DMG400030905	GO:0016021	integral component of membrane	cellular_component
PGSC0003DMG400030905	GO:0005337	nucleoside transmembrane transporter activity	molecular_function
PGSC0003DMG400030905	GO:1901642	nucleoside transmembrane transport	biological_process
PGSC0003DMG400030925	GO:0005515	protein binding	molecular_function
PGSC0003DMG400030927	GO:0046872	metal ion binding	molecular_function
PGSC0003DMG400030927	GO:0020037	heme binding	molecular_function
PGSC0003DMG400030927	GO:0006810	transport	biological_process
PGSC0003DMG400030927	GO:0019825	oxygen binding	molecular_function
PGSC0003DMG400030927	GO:0005344	oxygen carrier activity	molecular_function
PGSC0003DMG400030927	GO:0015671	oxygen transport	biological_process
PGSC0003DMG400031000	GO:0005623	cell	cellular_component
PGSC0003DMG400031000	GO:0045454	cell redox homeostasis	biological_process
PGSC0003DMG400031093	GO:0005515	protein binding	molecular_function
PGSC0003DMG400031148	GO:0016491	oxidoreductase activity	molecular_function
PGSC0003DMG400031148	GO:0055114	oxidation-reduction process	biological_process
PGSC0003DMG403005720	GO:0000187	activation of MAPK activity	biological_process
PGSC0003DMG403005720	GO:0000165	MAPK cascade	biological_process
PGSC0003DMG403005720	GO:0000166	nucleotide binding	molecular_function
PGSC0003DMG403005720	GO:0004672	protein kinase activity	molecular_function
PGSC0003DMG403005720	GO:0004674	protein serine/threonine kinase activity	molecular_function
PGSC0003DMG403005720	GO:0005524	ATP binding	molecular_function
PGSC0003DMG403005720	GO:0016301	kinase activity	molecular_function
PGSC0003DMG403005720	GO:0006468	protein phosphorylation	biological_process
PGSC0003DMG403005720	GO:0016310	phosphorylation	biological_process
PGSC0003DMG403005720	GO:0004708	MAP kinase kinase activity	molecular_function
PGSC0003DMG403005720	GO:0007112	male meiosis cytokinesis	biological_process
PGSC0003DMG403005720	GO:0010311	lateral root formation	biological_process
PGSC0003DMG403005720	GO:0009524	phragmoplast	cellular_component
PGSC0003DMG402031741	GO:0016020	membrane	cellular_component
PGSC0003DMG402031741	GO:0016021	integral component of membrane	cellular_component
PGSC0003DMG402031741	GO:0005886	plasma membrane	cellular_component
PGSC0003DMG402031741	GO:0008643	carbohydrate transport	biological_process
PGSC0003DMG402005881	GO:0009507	chloroplast	cellular_component
PGSC0003DMG402005881	GO:0009536	plastid	cellular_component
PGSC0003DMG402005881	GO:0046872	metal ion binding	molecular_function
PGSC0003DMG402005881	GO:0055114	oxidation-reduction process	biological_process
PGSC0003DMG402005881	GO:0009055	electron transfer activity	molecular_function
PGSC0003DMG402005881	GO:0051536	iron-sulfur cluster binding	molecular_function
PGSC0003DMG402005881	GO:0022900	electron transport chain	biological_process
PGSC0003DMG402005881	GO:0051537	2 iron, 2 sulfur cluster binding	molecular_function
PGSC0003DMG400031788	GO:0006950	response to stress	biological_process
PGSC0003DMG400031795	GO:0003700	DNA-binding transcription factor activity	molecular_function
PGSC0003DMG400031795	GO:0003677	DNA binding	molecular_function
PGSC0003DMG400031795	GO:0006355	regulation of transcription, DNA-templated	biological_process
PGSC0003DMG400031795	GO:0005634	nucleus	cellular_component
PGSC0003DMG400031795	GO:0006351	transcription, DNA-templated	biological_process
PGSC0003DMG400031863	GO:0003779	actin binding	molecular_function
PGSC0003DMG400006179	GO:0016020	membrane	cellular_component
PGSC0003DMG400006179	GO:0016021	integral component of membrane	cellular_component
PGSC0003DMG400032269	GO:0005634	nucleus	cellular_component
PGSC0003DMG400032269	GO:0044030	regulation of DNA methylation	biological_process
PGSC0003DMG400006385	GO:0016020	membrane	cellular_component
PGSC0003DMG400006385	GO:0016021	integral component of membrane	cellular_component
PGSC0003DMG400006385	GO:0055085	transmembrane transport	biological_process
PGSC0003DMG400006394	GO:0046983	protein dimerization activity	molecular_function
PGSC0003DMG400006428	GO:0005515	protein binding	molecular_function
PGSC0003DMG400032829	GO:0046872	metal ion binding	molecular_function
PGSC0003DMG400033037	GO:0009507	chloroplast	cellular_component
PGSC0003DMG400033037	GO:0009536	plastid	cellular_component
PGSC0003DMG400033037	GO:0000287	magnesium ion binding	molecular_function
PGSC0003DMG400033037	GO:0004497	monooxygenase activity	molecular_function
PGSC0003DMG400033037	GO:0016491	oxidoreductase activity	molecular_function
PGSC0003DMG400033037	GO:0016829	lyase activity	molecular_function
PGSC0003DMG400033037	GO:0016984	ribulose-bisphosphate carboxylase activity	molecular_function
PGSC0003DMG400033037	GO:0046872	metal ion binding	molecular_function
PGSC0003DMG400033037	GO:0009853	photorespiration	biological_process
PGSC0003DMG400033037	GO:0015977	carbon fixation	biological_process
PGSC0003DMG400033037	GO:0015979	photosynthesis	biological_process
PGSC0003DMG400033037	GO:0019253	reductive pentose-phosphate cycle	biological_process
PGSC0003DMG400033037	GO:0055114	oxidation-reduction process	biological_process
PGSC0003DMG400033037	GO:0005618	cell wall	cellular_component
PGSC0003DMG400033037	GO:0048046	apoplast	cellular_component
PGSC0003DMG400033037	GO:0009737	response to abscisic acid	biological_process
PGSC0003DMG400033037	GO:0009535	chloroplast thylakoid membrane	cellular_component
PGSC0003DMG400033037	GO:0022626	cytosolic ribosome	cellular_component
PGSC0003DMG400033037	GO:0046686	response to cadmium ion	biological_process
PGSC0003DMG400033037	GO:0010287	plastoglobule	cellular_component
PGSC0003DMG400033037	GO:0009941	chloroplast envelope	cellular_component
PGSC0003DMG400033037	GO:0009570	chloroplast stroma	cellular_component
PGSC0003DMG400033037	GO:0009579	thylakoid	cellular_component
PGSC0003DMG400033037	GO:0016020	membrane	cellular_component
PGSC0003DMG400033058	GO:0016020	membrane	cellular_component
PGSC0003DMG400033058	GO:0016021	integral component of membrane	cellular_component
PGSC0003DMG400006643	GO:0016020	membrane	cellular_component
PGSC0003DMG400006643	GO:0016021	integral component of membrane	cellular_component
PGSC0003DMG400006678	GO:0006520	cellular amino acid metabolic process	biological_process
PGSC0003DMG400006678	GO:0009058	biosynthetic process	biological_process
PGSC0003DMG400006678	GO:0003824	catalytic activity	molecular_function
PGSC0003DMG400006678	GO:0030170	pyridoxal phosphate binding	molecular_function
PGSC0003DMG400006678	GO:0008483	transaminase activity	molecular_function
PGSC0003DMG400033581	GO:0016020	membrane	cellular_component
PGSC0003DMG400033581	GO:0016021	integral component of membrane	cellular_component
PGSC0003DMG400033581	GO:0005773	vacuole	cellular_component
PGSC0003DMG400033581	GO:0005774	vacuolar membrane	cellular_component
PGSC0003DMG400006855	GO:0016740	transferase activity	molecular_function
PGSC0003DMG400006855	GO:0008152	metabolic process	biological_process
PGSC0003DMG400006855	GO:0008168	methyltransferase activity	molecular_function
PGSC0003DMG400006855	GO:0032259	methylation	biological_process
PGSC0003DMG400006855	GO:0006694	steroid biosynthetic process	biological_process
PGSC0003DMG400006899	GO:0055114	oxidation-reduction process	biological_process
PGSC0003DMG400006899	GO:0046872	metal ion binding	molecular_function
PGSC0003DMG400006899	GO:0016491	oxidoreductase activity	molecular_function
PGSC0003DMG400006899	GO:0005506	iron ion binding	molecular_function
PGSC0003DMG400006899	GO:0016705	oxidoreductase activity, acting on paired donors, with incorporation or reduction of molecular oxygen	molecular_function
PGSC0003DMG400006899	GO:0031418	L-ascorbic acid binding	molecular_function
PGSC0003DMG400006903	GO:0016020	membrane	cellular_component
PGSC0003DMG400006903	GO:0016021	integral component of membrane	cellular_component
PGSC0003DMG400006936	GO:0055114	oxidation-reduction process	biological_process
PGSC0003DMG400006936	GO:0016702	oxidoreductase activity, acting on single donors with incorporation of molecular oxygen, incorporation of two atoms of oxygen	molecular_function
PGSC0003DMG400016893	GO:0016020	membrane	cellular_component
PGSC0003DMG400016893	GO:0016021	integral component of membrane	cellular_component
PGSC0003DMG400016893	GO:0009536	plastid	cellular_component
PGSC0003DMG400016893	GO:0009941	chloroplast envelope	cellular_component
PGSC0003DMG400017054	GO:0016740	transferase activity	molecular_function
PGSC0003DMG400017054	GO:0016301	kinase activity	molecular_function
PGSC0003DMG400017054	GO:0016310	phosphorylation	biological_process
PGSC0003DMG400017054	GO:0009507	chloroplast	cellular_component
PGSC0003DMG400017054	GO:0009536	plastid	cellular_component
PGSC0003DMG400017054	GO:0102193	protein-ribulosamine 3-kinase activity	molecular_function
PGSC0003DMG400017100	GO:0009081	branched-chain amino acid metabolic process	biological_process
PGSC0003DMG400017100	GO:0004084	branched-chain-amino-acid transaminase activity	molecular_function
PGSC0003DMG400017100	GO:0016740	transferase activity	molecular_function
PGSC0003DMG400017100	GO:0008152	metabolic process	biological_process
PGSC0003DMG400017100	GO:0003824	catalytic activity	molecular_function
PGSC0003DMG400017100	GO:0008652	cellular amino acid biosynthetic process	biological_process
PGSC0003DMG400017100	GO:0009082	branched-chain amino acid biosynthetic process	biological_process
PGSC0003DMG400017100	GO:0008483	transaminase activity	molecular_function
PGSC0003DMG400017100	GO:0052654	L-leucine transaminase activity	molecular_function
PGSC0003DMG400017100	GO:0052655	L-valine transaminase activity	molecular_function
PGSC0003DMG400017100	GO:0052656	L-isoleucine transaminase activity	molecular_function
PGSC0003DMG400007159	GO:0005694	chromosome	cellular_component
PGSC0003DMG400007159	GO:0003677	DNA binding	molecular_function
PGSC0003DMG400007159	GO:0005634	nucleus	cellular_component
PGSC0003DMG400007159	GO:0046982	protein heterodimerization activity	molecular_function
PGSC0003DMG400007159	GO:0000786	nucleosome	cellular_component
PGSC0003DMG400007208	GO:0003700	DNA-binding transcription factor activity	molecular_function
PGSC0003DMG400007208	GO:0006355	regulation of transcription, DNA-templated	biological_process
PGSC0003DMG400017175	GO:0046872	metal ion binding	molecular_function
PGSC0003DMG400017175	GO:0005576	extracellular region	cellular_component
PGSC0003DMG400017175	GO:0030145	manganese ion binding	molecular_function
PGSC0003DMG400017175	GO:0045735	nutrient reservoir activity	molecular_function
PGSC0003DMG400017186	GO:0018106	peptidyl-histidine phosphorylation	biological_process
PGSC0003DMG400017186	GO:0023014	signal transduction by protein phosphorylation	biological_process
PGSC0003DMG400017186	GO:0000160	phosphorelay signal transduction system	biological_process
PGSC0003DMG400017186	GO:0016740	transferase activity	molecular_function
PGSC0003DMG400017186	GO:0000166	nucleotide binding	molecular_function
PGSC0003DMG400017186	GO:0004672	protein kinase activity	molecular_function
PGSC0003DMG400017186	GO:0005524	ATP binding	molecular_function
PGSC0003DMG400017186	GO:0016301	kinase activity	molecular_function
PGSC0003DMG400017186	GO:0007165	signal transduction	biological_process
PGSC0003DMG400017186	GO:0016310	phosphorylation	biological_process
PGSC0003DMG400017186	GO:0016020	membrane	cellular_component
PGSC0003DMG400017186	GO:0016021	integral component of membrane	cellular_component
PGSC0003DMG400017186	GO:0046872	metal ion binding	molecular_function
PGSC0003DMG400017186	GO:0005783	endoplasmic reticulum	cellular_component
PGSC0003DMG400017186	GO:0005789	endoplasmic reticulum membrane	cellular_component
PGSC0003DMG400017186	GO:0006468	protein phosphorylation	biological_process
PGSC0003DMG400017186	GO:0000155	phosphorelay sensor kinase activity	molecular_function
PGSC0003DMG400017186	GO:0004673	protein histidine kinase activity	molecular_function
PGSC0003DMG400017186	GO:0038199	ethylene receptor activity	molecular_function
PGSC0003DMG400017186	GO:0051740	ethylene binding	molecular_function
PGSC0003DMG400017186	GO:0009873	ethylene-activated signaling pathway	biological_process
PGSC0003DMG400017186	GO:0010105	negative regulation of ethylene-activated signaling pathway	biological_process
PGSC0003DMG400017186	GO:0050896	response to stimulus	biological_process
PGSC0003DMG400017186	GO:0005515	protein binding	molecular_function
PGSC0003DMG400017186	GO:0009723	response to ethylene	biological_process
PGSC0003DMG400017211	GO:0055114	oxidation-reduction process	biological_process
PGSC0003DMG400017211	GO:0050660	flavin adenine dinucleotide binding	molecular_function
PGSC0003DMG400017211	GO:0016614	oxidoreductase activity, acting on CH-OH group of donors	molecular_function
PGSC0003DMG400017211	GO:0046577	long-chain-alcohol oxidase activity	molecular_function
PGSC0003DMG400017211	GO:0016020	membrane	cellular_component
PGSC0003DMG400017211	GO:0016491	oxidoreductase activity	molecular_function
PGSC0003DMG400017211	GO:0043231	intracellular membrane-bounded organelle	cellular_component
PGSC0003DMG400017211	GO:0006066	alcohol metabolic process	biological_process
PGSC0003DMG400017212	GO:0005618	cell wall	cellular_component
PGSC0003DMG400017223	GO:0003677	DNA binding	molecular_function
PGSC0003DMG400017223	GO:0003700	DNA-binding transcription factor activity	molecular_function
PGSC0003DMG400017223	GO:0009409	response to cold	biological_process
PGSC0003DMG400017223	GO:0009651	response to salt stress	biological_process
PGSC0003DMG400017223	GO:0009723	response to ethylene	biological_process
PGSC0003DMG400017223	GO:0009733	response to auxin	biological_process
PGSC0003DMG400017223	GO:0009751	response to salicylic acid	biological_process
PGSC0003DMG400017223	GO:0009753	response to jasmonic acid	biological_process
PGSC0003DMG400017223	GO:0045893	positive regulation of transcription, DNA-templated	biological_process
PGSC0003DMG400017223	GO:0050826	response to freezing	biological_process
PGSC0003DMG400017223	GO:0005634	nucleus	cellular_component
PGSC0003DMG400007328	GO:0008152	metabolic process	biological_process
PGSC0003DMG400007328	GO:0016787	hydrolase activity	molecular_function
PGSC0003DMG400017398	GO:0005515	protein binding	molecular_function
PGSC0003DMG400007562	GO:0016787	hydrolase activity	molecular_function
PGSC0003DMG400007562	GO:0006508	proteolysis	biological_process
PGSC0003DMG400007562	GO:0004252	serine-type endopeptidase activity	molecular_function
PGSC0003DMG400017508	GO:0016740	transferase activity	molecular_function
PGSC0003DMG400017508	GO:0008152	metabolic process	biological_process
PGSC0003DMG400017508	GO:0016757	transferase activity, transferring glycosyl groups	molecular_function
PGSC0003DMG400017508	GO:0016758	transferase activity, transferring hexosyl groups	molecular_function
PGSC0003DMG400017508	GO:0035251	UDP-glucosyltransferase activity	molecular_function
PGSC0003DMG400017509	GO:0031348	negative regulation of defense response	biological_process
PGSC0003DMG400017509	GO:0034051	negative regulation of plant-type hypersensitive response	biological_process
PGSC0003DMG400017509	GO:0045595	regulation of cell differentiation	biological_process
PGSC0003DMG400017523	GO:0005515	protein binding	molecular_function
PGSC0003DMG402007628	GO:0016020	membrane	cellular_component
PGSC0003DMG402007628	GO:0016021	integral component of membrane	cellular_component
PGSC0003DMG402007628	GO:0005739	mitochondrion	cellular_component
PGSC0003DMG400017584	GO:0003723	RNA binding	molecular_function
PGSC0003DMG400017584	GO:0003676	nucleic acid binding	molecular_function
PGSC0003DMG400007997	GO:0005840	ribosome	cellular_component
PGSC0003DMG400007997	GO:0005622	intracellular	cellular_component
PGSC0003DMG400007997	GO:0003735	structural constituent of ribosome	molecular_function
PGSC0003DMG400007997	GO:0006412	translation	biological_process
PGSC0003DMG400008000	GO:0004067	asparaginase activity	molecular_function
PGSC0003DMG400008000	GO:0016787	hydrolase activity	molecular_function
PGSC0003DMG400008033	GO:0005215	transporter activity	molecular_function
PGSC0003DMG400008033	GO:0016020	membrane	cellular_component
PGSC0003DMG400008033	GO:0016021	integral component of membrane	cellular_component
PGSC0003DMG400008033	GO:0022857	transmembrane transporter activity	molecular_function
PGSC0003DMG400008033	GO:0055085	transmembrane transport	biological_process
PGSC0003DMG400008033	GO:0006810	transport	biological_process
PGSC0003DMG400008033	GO:0098655	cation transmembrane transport	biological_process
PGSC0003DMG400008033	GO:0015207	adenine transmembrane transporter activity	molecular_function
PGSC0003DMG400008033	GO:0015208	guanine transmembrane transporter activity	molecular_function
PGSC0003DMG400008033	GO:0015210	uracil transmembrane transporter activity	molecular_function
PGSC0003DMG400008033	GO:0035344	hypoxanthine transport	biological_process
PGSC0003DMG400008033	GO:0098702	adenine import across plasma membrane	biological_process
PGSC0003DMG400008033	GO:0098710	guanine import across plasma membrane	biological_process
PGSC0003DMG400008033	GO:0098721	uracil import across plasma membrane	biological_process
PGSC0003DMG400008033	GO:0015294	solute:cation symporter activity	molecular_function
PGSC0003DMG400008033	GO:0005886	plasma membrane	cellular_component
PGSC0003DMG400008033	GO:0009506	plasmodesma	cellular_component
PGSC0003DMG400017955	GO:0016020	membrane	cellular_component
PGSC0003DMG400017955	GO:0016021	integral component of membrane	cellular_component
PGSC0003DMG400017955	GO:0055085	transmembrane transport	biological_process
PGSC0003DMG400017955	GO:0009734	auxin-activated signaling pathway	biological_process
PGSC0003DMG400008088	GO:0016787	hydrolase activity	molecular_function
PGSC0003DMG400008088	GO:0009691	cytokinin biosynthetic process	biological_process
PGSC0003DMG400008088	GO:0005634	nucleus	cellular_component
PGSC0003DMG400008088	GO:0005829	cytosol	cellular_component
PGSC0003DMG400018009	GO:0005515	protein binding	molecular_function
PGSC0003DMG400018080	GO:0055114	oxidation-reduction process	biological_process
PGSC0003DMG400018080	GO:0016702	oxidoreductase activity, acting on single donors with incorporation of molecular oxygen, incorporation of two atoms of oxygen	molecular_function
PGSC0003DMG400018167	GO:0005515	protein binding	molecular_function
PGSC0003DMG400018234	GO:0043039	tRNA aminoacylation	biological_process
PGSC0003DMG400018234	GO:0000166	nucleotide binding	molecular_function
PGSC0003DMG400018234	GO:0005524	ATP binding	molecular_function
PGSC0003DMG400018234	GO:0016874	ligase activity	molecular_function
PGSC0003DMG400018234	GO:0005737	cytoplasm	cellular_component
PGSC0003DMG400018234	GO:0006412	translation	biological_process
PGSC0003DMG400018234	GO:0004812	aminoacyl-tRNA ligase activity	molecular_function
PGSC0003DMG400018234	GO:0006418	tRNA aminoacylation for protein translation	biological_process
PGSC0003DMG400018234	GO:0004818	glutamate-tRNA ligase activity	molecular_function
PGSC0003DMG400018234	GO:0006424	glutamyl-tRNA aminoacylation	biological_process
PGSC0003DMG400008442	GO:0006351	transcription, DNA-templated	biological_process
PGSC0003DMG400008442	GO:0006355	regulation of transcription, DNA-templated	biological_process
PGSC0003DMG400008513	GO:0005840	ribosome	cellular_component
PGSC0003DMG400008513	GO:0005622	intracellular	cellular_component
PGSC0003DMG400008513	GO:0003735	structural constituent of ribosome	molecular_function
PGSC0003DMG400008513	GO:0030529	intracellular ribonucleoprotein complex	cellular_component
PGSC0003DMG400008513	GO:0006414	translational elongation	biological_process
PGSC0003DMG400018414	GO:0016020	membrane	cellular_component
PGSC0003DMG400018414	GO:0016021	integral component of membrane	cellular_component
PGSC0003DMG400018414	GO:0008270	zinc ion binding	molecular_function
PGSC0003DMG400018414	GO:0046872	metal ion binding	molecular_function
PGSC0003DMG400018459	GO:0016020	membrane	cellular_component
PGSC0003DMG400018459	GO:0016021	integral component of membrane	cellular_component
PGSC0003DMG400018459	GO:0022857	transmembrane transporter activity	molecular_function
PGSC0003DMG400018459	GO:0055085	transmembrane transport	biological_process
PGSC0003DMG400018459	GO:0015171	amino acid transmembrane transporter activity	molecular_function
PGSC0003DMG400018459	GO:0003333	amino acid transmembrane transport	biological_process
PGSC0003DMG400018517	GO:0046872	metal ion binding	molecular_function
PGSC0003DMG400008764	GO:0006355	regulation of transcription, DNA-templated	biological_process
PGSC0003DMG400008764	GO:0003712	transcription coregulator activity	molecular_function
PGSC0003DMG400008787	GO:0006879	cellular iron ion homeostasis	biological_process
PGSC0003DMG400008787	GO:0008199	ferric iron binding	molecular_function
PGSC0003DMG400008787	GO:0004322	ferroxidase activity	molecular_function
PGSC0003DMG400008787	GO:0016491	oxidoreductase activity	molecular_function
PGSC0003DMG400008787	GO:0046872	metal ion binding	molecular_function
PGSC0003DMG400008787	GO:0055114	oxidation-reduction process	biological_process
PGSC0003DMG400008787	GO:0006826	iron ion transport	biological_process
PGSC0003DMG400008787	GO:0005623	cell	cellular_component
PGSC0003DMG400018644	GO:0004672	protein kinase activity	molecular_function
PGSC0003DMG400018644	GO:0005524	ATP binding	molecular_function
PGSC0003DMG400018644	GO:0006468	protein phosphorylation	biological_process
PGSC0003DMG400008854	GO:0016020	membrane	cellular_component
PGSC0003DMG400008854	GO:0016021	integral component of membrane	cellular_component
PGSC0003DMG400008854	GO:0022857	transmembrane transporter activity	molecular_function
PGSC0003DMG400008854	GO:0055085	transmembrane transport	biological_process
PGSC0003DMG401018790	GO:0016020	membrane	cellular_component
PGSC0003DMG401018790	GO:0016021	integral component of membrane	cellular_component
PGSC0003DMG401018790	GO:0022857	transmembrane transporter activity	molecular_function
PGSC0003DMG401018790	GO:0055085	transmembrane transport	biological_process
PGSC0003DMG400018916	GO:0055114	oxidation-reduction process	biological_process
PGSC0003DMG400018916	GO:0008152	metabolic process	biological_process
PGSC0003DMG400018916	GO:0046872	metal ion binding	molecular_function
PGSC0003DMG400018916	GO:0016491	oxidoreductase activity	molecular_function
PGSC0003DMG400018916	GO:0004097	catechol oxidase activity	molecular_function
PGSC0003DMG400018916	GO:0046148	pigment biosynthetic process	biological_process
PGSC0003DMG400018943	GO:0016740	transferase activity	molecular_function
PGSC0003DMG400018943	GO:0016779	nucleotidyltransferase activity	molecular_function
PGSC0003DMG400018943	GO:0000103	sulfate assimilation	biological_process
PGSC0003DMG400018943	GO:0004781	sulfate adenylyltransferase (ATP) activity	molecular_function
PGSC0003DMG400018965	GO:0016020	membrane	cellular_component
PGSC0003DMG400018965	GO:0016021	integral component of membrane	cellular_component
PGSC0003DMG400009033	GO:0003677	DNA binding	molecular_function
PGSC0003DMG400009092	GO:0000166	nucleotide binding	molecular_function
PGSC0003DMG400009092	GO:0005525	GTP binding	molecular_function
PGSC0003DMG400009092	GO:0005622	intracellular	cellular_component
PGSC0003DMG400009092	GO:0007264	small GTPase mediated signal transduction	biological_process
PGSC0003DMG400019380	GO:0016020	membrane	cellular_component
PGSC0003DMG400019380	GO:0016021	integral component of membrane	cellular_component
PGSC0003DMG400019386	GO:0006559	L-phenylalanine catabolic process	biological_process
PGSC0003DMG400019386	GO:0016829	lyase activity	molecular_function
PGSC0003DMG400019386	GO:0003824	catalytic activity	molecular_function
PGSC0003DMG400019386	GO:0005737	cytoplasm	cellular_component
PGSC0003DMG400019386	GO:0016841	ammonia-lyase activity	molecular_function
PGSC0003DMG400019386	GO:0045548	phenylalanine ammonia-lyase activity	molecular_function
PGSC0003DMG400019386	GO:0009698	phenylpropanoid metabolic process	biological_process
PGSC0003DMG400019386	GO:0009800	cinnamic acid biosynthetic process	biological_process
PGSC0003DMG400019511	GO:0006108	malate metabolic process	biological_process
PGSC0003DMG400019511	GO:0055114	oxidation-reduction process	biological_process
PGSC0003DMG400019511	GO:0003824	catalytic activity	molecular_function
PGSC0003DMG400019511	GO:0005975	carbohydrate metabolic process	biological_process
PGSC0003DMG400019511	GO:0016491	oxidoreductase activity	molecular_function
PGSC0003DMG400019511	GO:0016616	oxidoreductase activity, acting on the CH-OH group of donors, NAD or NADP as acceptor	molecular_function
PGSC0003DMG400019511	GO:0006099	tricarboxylic acid cycle	biological_process
PGSC0003DMG400019511	GO:0030060	L-malate dehydrogenase activity	molecular_function
PGSC0003DMG400019511	GO:0016615	malate dehydrogenase activity	molecular_function
PGSC0003DMG400019512	GO:0008270	zinc ion binding	molecular_function
PGSC0003DMG400019960	GO:0016020	membrane	cellular_component
PGSC0003DMG400019960	GO:0016021	integral component of membrane	cellular_component
PGSC0003DMG400019960	GO:0055085	transmembrane transport	biological_process
PGSC0003DMG400019960	GO:0005623	cell	cellular_component
PGSC0003DMG400019960	GO:0008308	voltage-gated anion channel activity	molecular_function
PGSC0003DMG400019960	GO:0006873	cellular ion homeostasis	biological_process
PGSC0003DMG400019960	GO:0098656	anion transmembrane transport	biological_process
PGSC0003DMG400019960	GO:0015698	inorganic anion transport	biological_process
PGSC0003DMG400009909	GO:0003677	DNA binding	molecular_function
PGSC0003DMG400009909	GO:0005634	nucleus	cellular_component
PGSC0003DMG400009909	GO:0006351	transcription, DNA-templated	biological_process
PGSC0003DMG400009909	GO:0006355	regulation of transcription, DNA-templated	biological_process
PGSC0003DMG400009909	GO:0005515	protein binding	molecular_function
PGSC0003DMG400009927	GO:0016020	membrane	cellular_component
PGSC0003DMG400009927	GO:0016021	integral component of membrane	cellular_component
PGSC0003DMG400009927	GO:0055085	transmembrane transport	biological_process
PGSC0003DMG403020240	GO:0008081	phosphoric diester hydrolase activity	molecular_function
PGSC0003DMG403020240	GO:0006629	lipid metabolic process	biological_process
PGSC0003DMG400020264	GO:0009061	anaerobic respiration	biological_process
PGSC0003DMG400020264	GO:0005802	trans-Golgi network	cellular_component
PGSC0003DMG400020264	GO:0005768	endosome	cellular_component
PGSC0003DMG400020264	GO:0005515	protein binding	molecular_function
PGSC0003DMG400020264	GO:0005794	Golgi apparatus	cellular_component
PGSC0003DMG400010145	GO:0010951	negative regulation of endopeptidase activity	biological_process
PGSC0003DMG400010145	GO:0004866	endopeptidase inhibitor activity	molecular_function
PGSC0003DMG400020426	GO:0008152	metabolic process	biological_process
PGSC0003DMG400020426	GO:0016020	membrane	cellular_component
PGSC0003DMG400020426	GO:0016021	integral component of membrane	cellular_component
PGSC0003DMG400020426	GO:0016787	hydrolase activity	molecular_function
PGSC0003DMG400020426	GO:0016310	phosphorylation	biological_process
PGSC0003DMG400020426	GO:0009231	riboflavin biosynthetic process	biological_process
PGSC0003DMG400020426	GO:0008531	riboflavin kinase activity	molecular_function
PGSC0003DMG400010174	GO:0016020	membrane	cellular_component
PGSC0003DMG400010174	GO:0016021	integral component of membrane	cellular_component
PGSC0003DMG400010174	GO:0009941	chloroplast envelope	cellular_component
PGSC0003DMG400010174	GO:0009507	chloroplast	cellular_component
PGSC0003DMG400010300	GO:0003779	actin binding	molecular_function
PGSC0003DMG400010300	GO:0005622	intracellular	cellular_component
PGSC0003DMG400010300	GO:0030042	actin filament depolymerization	biological_process
PGSC0003DMG400010300	GO:0015629	actin cytoskeleton	cellular_component
PGSC0003DMG400010320	GO:0045735	nutrient reservoir activity	molecular_function
PGSC0003DMG400010388	GO:0046983	protein dimerization activity	molecular_function
PGSC0003DMG400020636	GO:0005840	ribosome	cellular_component
PGSC0003DMG400020636	GO:0005622	intracellular	cellular_component
PGSC0003DMG400020636	GO:0003735	structural constituent of ribosome	molecular_function
PGSC0003DMG400020636	GO:0006412	translation	biological_process
PGSC0003DMG400010428	GO:0008033	tRNA processing	biological_process
PGSC0003DMG400010428	GO:0106004	tRNA (guanine-N7)-methylation	biological_process
PGSC0003DMG400010428	GO:0005634	nucleus	cellular_component
PGSC0003DMG400010428	GO:0016740	transferase activity	molecular_function
PGSC0003DMG400010428	GO:0003723	RNA binding	molecular_function
PGSC0003DMG400010428	GO:0008168	methyltransferase activity	molecular_function
PGSC0003DMG400010428	GO:0032259	methylation	biological_process
PGSC0003DMG400010428	GO:0000049	tRNA binding	molecular_function
PGSC0003DMG400010428	GO:0006400	tRNA modification	biological_process
PGSC0003DMG400010428	GO:0008176	tRNA (guanine-N7-)-methyltransferase activity	molecular_function
PGSC0003DMG400010428	GO:0030488	tRNA methylation	biological_process
PGSC0003DMG400020680	GO:0008152	metabolic process	biological_process
PGSC0003DMG400020680	GO:0000287	magnesium ion binding	molecular_function
PGSC0003DMG400020680	GO:0046872	metal ion binding	molecular_function
PGSC0003DMG400020680	GO:0010333	terpene synthase activity	molecular_function
PGSC0003DMG400020680	GO:0016829	lyase activity	molecular_function
PGSC0003DMG400020681	GO:0016020	membrane	cellular_component
PGSC0003DMG400020681	GO:0016021	integral component of membrane	cellular_component
PGSC0003DMG400010476	GO:0005515	protein binding	molecular_function
PGSC0003DMG400010572	GO:0003723	RNA binding	molecular_function
PGSC0003DMG400010572	GO:0003676	nucleic acid binding	molecular_function
PGSC0003DMG400010572	GO:0005634	nucleus	cellular_component
PGSC0003DMG400010572	GO:0003729	mRNA binding	molecular_function
PGSC0003DMG400010572	GO:0009737	response to abscisic acid	biological_process
PGSC0003DMG400010572	GO:0009651	response to salt stress	biological_process
PGSC0003DMG400010572	GO:0009414	response to water deprivation	biological_process
PGSC0003DMG400010572	GO:0010029	regulation of seed germination	biological_process
PGSC0003DMG400011323	GO:0009627	systemic acquired resistance	biological_process
PGSC0003DMG400011323	GO:0005504	fatty acid binding	molecular_function
PGSC0003DMG400011336	GO:0016020	membrane	cellular_component
PGSC0003DMG400011336	GO:0016021	integral component of membrane	cellular_component
PGSC0003DMG401011339	GO:0055114	oxidation-reduction process	biological_process
PGSC0003DMG401011339	GO:0016020	membrane	cellular_component
PGSC0003DMG401011339	GO:0009507	chloroplast	cellular_component
PGSC0003DMG401011339	GO:0009536	plastid	cellular_component
PGSC0003DMG401011339	GO:0016491	oxidoreductase activity	molecular_function
PGSC0003DMG401011339	GO:0046872	metal ion binding	molecular_function
PGSC0003DMG401011339	GO:0008137	NADH dehydrogenase (ubiquinone) activity	molecular_function
PGSC0003DMG401011339	GO:0016655	oxidoreductase activity, acting on NAD(P)H, quinone or similar compound as acceptor	molecular_function
PGSC0003DMG401011339	GO:0048038	quinone binding	molecular_function
PGSC0003DMG401011339	GO:0019684	photosynthesis, light reaction	biological_process
PGSC0003DMG401011339	GO:0009535	chloroplast thylakoid membrane	cellular_component
PGSC0003DMG401011339	GO:0009579	thylakoid	cellular_component
PGSC0003DMG401011339	GO:0005506	iron ion binding	molecular_function
PGSC0003DMG401011339	GO:0016651	oxidoreductase activity, acting on NAD(P)H	molecular_function
PGSC0003DMG401011339	GO:0051536	iron-sulfur cluster binding	molecular_function
PGSC0003DMG401011339	GO:0051539	4 iron, 4 sulfur cluster binding	molecular_function
PGSC0003DMG401011339	GO:0016021	integral component of membrane	cellular_component
PGSC0003DMG401011339	GO:0042773	ATP synthesis coupled electron transport	biological_process
PGSC0003DMG400011345	GO:0009909	regulation of flower development	biological_process
PGSC0003DMG400011346	GO:0009909	regulation of flower development	biological_process
PGSC0003DMG400021083	GO:0016020	membrane	cellular_component
PGSC0003DMG400021083	GO:0016021	integral component of membrane	cellular_component
PGSC0003DMG400021106	GO:0005634	nucleus	cellular_component
PGSC0003DMG400021106	GO:0005829	cytosol	cellular_component
PGSC0003DMG400021106	GO:0005886	plasma membrane	cellular_component
PGSC0003DMG400021235	GO:0016020	membrane	cellular_component
PGSC0003DMG400021235	GO:0016021	integral component of membrane	cellular_component
PGSC0003DMG400021235	GO:0005886	plasma membrane	cellular_component
PGSC0003DMG400021365	GO:0003700	DNA-binding transcription factor activity	molecular_function
PGSC0003DMG400021365	GO:0006355	regulation of transcription, DNA-templated	biological_process
PGSC0003DMG400011451	GO:0016020	membrane	cellular_component
PGSC0003DMG400011451	GO:0016021	integral component of membrane	cellular_component
PGSC0003DMG400011451	GO:0006811	ion transport	biological_process
PGSC0003DMG400011451	GO:0005783	endoplasmic reticulum	cellular_component
PGSC0003DMG400011451	GO:0005262	calcium channel activity	molecular_function
PGSC0003DMG400011451	GO:0032469	endoplasmic reticulum calcium ion homeostasis	biological_process
PGSC0003DMG400011451	GO:0070588	calcium ion transmembrane transport	biological_process
PGSC0003DMG400011451	GO:0030176	integral component of endoplasmic reticulum membrane	cellular_component
PGSC0003DMG400011480	GO:0000166	nucleotide binding	molecular_function
PGSC0003DMG400011480	GO:0004672	protein kinase activity	molecular_function
PGSC0003DMG400011480	GO:0004674	protein serine/threonine kinase activity	molecular_function
PGSC0003DMG400011480	GO:0005524	ATP binding	molecular_function
PGSC0003DMG400011480	GO:0006468	protein phosphorylation	biological_process
PGSC0003DMG400011480	GO:0016020	membrane	cellular_component
PGSC0003DMG400011480	GO:0016021	integral component of membrane	cellular_component
PGSC0003DMG400022496	GO:0042255	ribosome assembly	biological_process
PGSC0003DMG400022496	GO:0005634	nucleus	cellular_component
PGSC0003DMG400022496	GO:0003723	RNA binding	molecular_function
PGSC0003DMG400022496	GO:0042254	ribosome biogenesis	biological_process
PGSC0003DMG400021738	GO:0016740	transferase activity	molecular_function
PGSC0003DMG400021738	GO:0008152	metabolic process	biological_process
PGSC0003DMG400021738	GO:0016757	transferase activity, transferring glycosyl groups	molecular_function
PGSC0003DMG400021738	GO:0016758	transferase activity, transferring hexosyl groups	molecular_function
PGSC0003DMG400021796	GO:0003924	GTPase activity	molecular_function
PGSC0003DMG400021796	GO:0005525	GTP binding	molecular_function
PGSC0003DMG400021796	GO:0005739	mitochondrion	cellular_component
PGSC0003DMG402022617	GO:0009507	chloroplast	cellular_component
PGSC0003DMG402022617	GO:0009536	plastid	cellular_component
PGSC0003DMG402022617	GO:0016787	hydrolase activity	molecular_function
PGSC0003DMG402022617	GO:0008233	peptidase activity	molecular_function
PGSC0003DMG402022617	GO:0006508	proteolysis	biological_process
PGSC0003DMG402022617	GO:0004252	serine-type endopeptidase activity	molecular_function
PGSC0003DMG402022617	GO:0009570	chloroplast stroma	cellular_component
PGSC0003DMG402022617	GO:0008236	serine-type peptidase activity	molecular_function
PGSC0003DMG400021927	GO:0005840	ribosome	cellular_component
PGSC0003DMG400021927	GO:0005622	intracellular	cellular_component
PGSC0003DMG400021927	GO:0003735	structural constituent of ribosome	molecular_function
PGSC0003DMG400021927	GO:0006412	translation	biological_process
PGSC0003DMG400022037	GO:0046872	metal ion binding	molecular_function
PGSC0003DMG400022037	GO:0030001	metal ion transport	biological_process
PGSC0003DMG400022039	GO:0000413	protein peptidyl-prolyl isomerization	biological_process
PGSC0003DMG400022039	GO:0016853	isomerase activity	molecular_function
PGSC0003DMG400022039	GO:0003755	peptidyl-prolyl cis-trans isomerase activity	molecular_function
PGSC0003DMG400022039	GO:0009507	chloroplast	cellular_component
PGSC0003DMG400022039	GO:0009535	chloroplast thylakoid membrane	cellular_component
PGSC0003DMG400022039	GO:0009579	thylakoid	cellular_component
PGSC0003DMG400000047	GO:0016020	membrane	cellular_component
PGSC0003DMG400000047	GO:0016021	integral component of membrane	cellular_component
PGSC0003DMG400000047	GO:0055085	transmembrane transport	biological_process
PGSC0003DMG400000067	GO:0009269	response to desiccation	biological_process
PGSC0003DMG400022181	GO:0016740	transferase activity	molecular_function
PGSC0003DMG400022181	GO:0005737	cytoplasm	cellular_component
PGSC0003DMG400022181	GO:0006535	cysteine biosynthetic process from serine	biological_process
PGSC0003DMG400022181	GO:0009001	serine O-acetyltransferase activity	molecular_function
PGSC0003DMG400000180	GO:0016020	membrane	cellular_component
PGSC0003DMG400000180	GO:0016021	integral component of membrane	cellular_component
PGSC0003DMG400000180	GO:0008270	zinc ion binding	molecular_function
PGSC0003DMG400000211	GO:0003700	DNA-binding transcription factor activity	molecular_function
PGSC0003DMG400000211	GO:0003677	DNA binding	molecular_function
PGSC0003DMG400000211	GO:0006355	regulation of transcription, DNA-templated	biological_process
PGSC0003DMG400000211	GO:0005634	nucleus	cellular_component
PGSC0003DMG400000211	GO:0043565	sequence-specific DNA binding	molecular_function
PGSC0003DMG400000211	GO:0006351	transcription, DNA-templated	biological_process
PGSC0003DMG401022238	GO:0099132	ATP hydrolysis coupled cation transmembrane transport	biological_process
PGSC0003DMG401022238	GO:0046933	proton-transporting ATP synthase activity, rotational mechanism	molecular_function
PGSC0003DMG401022238	GO:0032559	adenyl ribonucleotide binding	molecular_function
PGSC0003DMG401022238	GO:0000166	nucleotide binding	molecular_function
PGSC0003DMG401022238	GO:0005524	ATP binding	molecular_function
PGSC0003DMG401022238	GO:0016020	membrane	cellular_component
PGSC0003DMG401022238	GO:0009507	chloroplast	cellular_component
PGSC0003DMG401022238	GO:0009536	plastid	cellular_component
PGSC0003DMG401022238	GO:0016787	hydrolase activity	molecular_function
PGSC0003DMG401022238	GO:0009535	chloroplast thylakoid membrane	cellular_component
PGSC0003DMG401022238	GO:0009579	thylakoid	cellular_component
PGSC0003DMG401022238	GO:0006754	ATP biosynthetic process	biological_process
PGSC0003DMG401022238	GO:0006811	ion transport	biological_process
PGSC0003DMG401022238	GO:0015986	ATP synthesis coupled proton transport	biological_process
PGSC0003DMG401022238	GO:0015992	proton transport	biological_process
PGSC0003DMG401022238	GO:0046034	ATP metabolic process	biological_process
PGSC0003DMG401022238	GO:0045261	proton-transporting ATP synthase complex, catalytic core F(1)	cellular_component
PGSC0003DMG400000272	GO:0003700	DNA-binding transcription factor activity	molecular_function
PGSC0003DMG400000272	GO:0003677	DNA binding	molecular_function
PGSC0003DMG400000272	GO:0006355	regulation of transcription, DNA-templated	biological_process
PGSC0003DMG400000272	GO:0016602	CCAAT-binding factor complex	cellular_component
PGSC0003DMG400000286	GO:0005840	ribosome	cellular_component
PGSC0003DMG400000286	GO:0005622	intracellular	cellular_component
PGSC0003DMG400000286	GO:0003735	structural constituent of ribosome	molecular_function
PGSC0003DMG400000286	GO:0006412	translation	biological_process
PGSC0003DMG400000286	GO:0030529	intracellular ribonucleoprotein complex	cellular_component
PGSC0003DMG400022953	GO:0000287	magnesium ion binding	molecular_function
PGSC0003DMG400022953	GO:0046872	metal ion binding	molecular_function
PGSC0003DMG400022953	GO:0003824	catalytic activity	molecular_function
PGSC0003DMG400022953	GO:0030976	thiamine pyrophosphate binding	molecular_function
PGSC0003DMG400022953	GO:0016831	carboxy-lyase activity	molecular_function
PGSC0003DMG400022983	GO:0005634	nucleus	cellular_component
PGSC0003DMG400022983	GO:0005515	protein binding	molecular_function
PGSC0003DMG400022386	GO:0008270	zinc ion binding	molecular_function
PGSC0003DMG400022386	GO:0016787	hydrolase activity	molecular_function
PGSC0003DMG400022386	GO:0016810	hydrolase activity, acting on carbon-nitrogen (but not peptide) bonds	molecular_function
PGSC0003DMG400022386	GO:0004038	allantoinase activity	molecular_function
PGSC0003DMG400022386	GO:0050897	cobalt ion binding	molecular_function
PGSC0003DMG400022386	GO:0000256	allantoin catabolic process	biological_process
PGSC0003DMG400022386	GO:0006995	cellular response to nitrogen starvation	biological_process
PGSC0003DMG400022386	GO:0006145	purine nucleobase catabolic process	biological_process
PGSC0003DMG400022386	GO:0010136	ureide catabolic process	biological_process
PGSC0003DMG400022386	GO:0005783	endoplasmic reticulum	cellular_component
PGSC0003DMG400000381	GO:0005829	cytosol	cellular_component
PGSC0003DMG400000381	GO:0008017	microtubule binding	molecular_function
PGSC0003DMG400000417	GO:0046872	metal ion binding	molecular_function
PGSC0003DMG400000417	GO:0055114	oxidation-reduction process	biological_process
PGSC0003DMG400000417	GO:0016491	oxidoreductase activity	molecular_function
PGSC0003DMG400000417	GO:0004784	superoxide dismutase activity	molecular_function
PGSC0003DMG400000417	GO:0006801	superoxide metabolic process	biological_process
PGSC0003DMG400000417	GO:0019430	removal of superoxide radicals	biological_process
PGSC0003DMG400000443	GO:0016020	membrane	cellular_component
PGSC0003DMG400000443	GO:0016021	integral component of membrane	cellular_component
PGSC0003DMG400023272	GO:0000166	nucleotide binding	molecular_function
PGSC0003DMG400023272	GO:0003924	GTPase activity	molecular_function
PGSC0003DMG400023272	GO:0005525	GTP binding	molecular_function
PGSC0003DMG400023272	GO:0005737	cytoplasm	cellular_component
PGSC0003DMG400023272	GO:0003746	translation elongation factor activity	molecular_function
PGSC0003DMG400023272	GO:0006414	translational elongation	biological_process
PGSC0003DMG400000556	GO:0046872	metal ion binding	molecular_function
PGSC0003DMG400000556	GO:0030001	metal ion transport	biological_process
PGSC0003DMG400023364	GO:0016020	membrane	cellular_component
PGSC0003DMG400023364	GO:0016021	integral component of membrane	cellular_component
PGSC0003DMG400023492	GO:0046872	metal ion binding	molecular_function
PGSC0003DMG400023492	GO:0030001	metal ion transport	biological_process
PGSC0003DMG400023523	GO:0005694	chromosome	cellular_component
PGSC0003DMG400023523	GO:0003677	DNA binding	molecular_function
PGSC0003DMG400023523	GO:0005634	nucleus	cellular_component
PGSC0003DMG400023523	GO:0006334	nucleosome assembly	biological_process
PGSC0003DMG400023523	GO:0046982	protein heterodimerization activity	molecular_function
PGSC0003DMG400023523	GO:0000786	nucleosome	cellular_component
PGSC0003DMG400023590	GO:0019904	protein domain specific binding	molecular_function
PGSC0003DMG401023603	GO:0052834	inositol monophosphate phosphatase activity	molecular_function
PGSC0003DMG401023603	GO:0046872	metal ion binding	molecular_function
PGSC0003DMG401023603	GO:0016787	hydrolase activity	molecular_function
PGSC0003DMG401023603	GO:0046854	phosphatidylinositol phosphorylation	biological_process
PGSC0003DMG401023603	GO:0008934	inositol monophosphate 1-phosphatase activity	molecular_function
PGSC0003DMG401023603	GO:0052832	inositol monophosphate 3-phosphatase activity	molecular_function
PGSC0003DMG401023603	GO:0052833	inositol monophosphate 4-phosphatase activity	molecular_function
PGSC0003DMG401023603	GO:0006021	inositol biosynthetic process	biological_process
PGSC0003DMG401023603	GO:0046855	inositol phosphate dephosphorylation	biological_process
PGSC0003DMG400023615	GO:0006950	response to stress	biological_process
PGSC0003DMG400023615	GO:0043621	protein self-association	molecular_function
PGSC0003DMG400023615	GO:0005737	cytoplasm	cellular_component
PGSC0003DMG400023615	GO:0005886	plasma membrane	cellular_component
PGSC0003DMG400023615	GO:0016020	membrane	cellular_component
PGSC0003DMG400023680	GO:0016020	membrane	cellular_component
PGSC0003DMG400023680	GO:0016021	integral component of membrane	cellular_component
PGSC0003DMG400023703	GO:0005515	protein binding	molecular_function
PGSC0003DMG400023707	GO:0003700	DNA-binding transcription factor activity	molecular_function
PGSC0003DMG400023707	GO:0003677	DNA binding	molecular_function
PGSC0003DMG400023707	GO:0006355	regulation of transcription, DNA-templated	biological_process
PGSC0003DMG400023707	GO:0005634	nucleus	cellular_component
PGSC0003DMG400023707	GO:0043565	sequence-specific DNA binding	molecular_function
PGSC0003DMG400012019	GO:0043086	negative regulation of catalytic activity	biological_process
PGSC0003DMG400012019	GO:0004857	enzyme inhibitor activity	molecular_function
PGSC0003DMG400001119	GO:0005694	chromosome	cellular_component
PGSC0003DMG400001119	GO:0003677	DNA binding	molecular_function
PGSC0003DMG400001119	GO:0005634	nucleus	cellular_component
PGSC0003DMG400001119	GO:0046982	protein heterodimerization activity	molecular_function
PGSC0003DMG400001119	GO:0000786	nucleosome	cellular_component
PGSC0003DMG400001313	GO:0055114	oxidation-reduction process	biological_process
PGSC0003DMG400001313	GO:0016702	oxidoreductase activity, acting on single donors with incorporation of molecular oxygen, incorporation of two atoms of oxygen	molecular_function
PGSC0003DMG400001313	GO:0016020	membrane	cellular_component
PGSC0003DMG400001313	GO:0016021	integral component of membrane	cellular_component
PGSC0003DMG402001347	GO:0055114	oxidation-reduction process	biological_process
PGSC0003DMG402001347	GO:0016491	oxidoreductase activity	molecular_function
PGSC0003DMG400001434	GO:0003700	DNA-binding transcription factor activity	molecular_function
PGSC0003DMG400001434	GO:0003677	DNA binding	molecular_function
PGSC0003DMG400001434	GO:0006355	regulation of transcription, DNA-templated	biological_process
PGSC0003DMG400001434	GO:0005634	nucleus	cellular_component
PGSC0003DMG400001434	GO:0043565	sequence-specific DNA binding	molecular_function
PGSC0003DMG400001434	GO:0006351	transcription, DNA-templated	biological_process
PGSC0003DMG401024140	GO:0016787	hydrolase activity	molecular_function
PGSC0003DMG401024140	GO:0071555	cell wall organization	biological_process
PGSC0003DMG401024140	GO:0005576	extracellular region	cellular_component
PGSC0003DMG401024140	GO:0005618	cell wall	cellular_component
PGSC0003DMG400024152	GO:0016020	membrane	cellular_component
PGSC0003DMG400024152	GO:0016021	integral component of membrane	cellular_component
PGSC0003DMG400024152	GO:0012511	monolayer-surrounded lipid storage body	cellular_component
PGSC0003DMG400024179	GO:0005739	mitochondrion	cellular_component
PGSC0003DMG400024320	GO:0003677	DNA binding	molecular_function
PGSC0003DMG400024320	GO:0006355	regulation of transcription, DNA-templated	biological_process
PGSC0003DMG400024320	GO:0005634	nucleus	cellular_component
PGSC0003DMG400024320	GO:0006351	transcription, DNA-templated	biological_process
PGSC0003DMG400024320	GO:0009734	auxin-activated signaling pathway	biological_process
PGSC0003DMG400024320	GO:0009725	response to hormone	biological_process
PGSC0003DMG400024320	GO:0005515	protein binding	molecular_function
PGSC0003DMG400001773	GO:0030246	carbohydrate binding	molecular_function
PGSC0003DMG400001773	GO:0004672	protein kinase activity	molecular_function
PGSC0003DMG400001773	GO:0005524	ATP binding	molecular_function
PGSC0003DMG400001773	GO:0006468	protein phosphorylation	biological_process
PGSC0003DMG400001773	GO:0016020	membrane	cellular_component
PGSC0003DMG400001773	GO:0016021	integral component of membrane	cellular_component
PGSC0003DMG400012242	GO:0003006	developmental process involved in reproduction	biological_process
PGSC0003DMG400012242	GO:0010039	response to iron ion	biological_process
PGSC0003DMG400012242	GO:0016020	membrane	cellular_component
PGSC0003DMG400012242	GO:0016021	integral component of membrane	cellular_component
PGSC0003DMG400012242	GO:0055085	transmembrane transport	biological_process
PGSC0003DMG400012242	GO:0048316	seed development	biological_process
PGSC0003DMG400012242	GO:0005886	plasma membrane	cellular_component
PGSC0003DMG400012297	GO:0016020	membrane	cellular_component
PGSC0003DMG400012297	GO:0016021	integral component of membrane	cellular_component
PGSC0003DMG400012297	GO:0005886	plasma membrane	cellular_component
PGSC0003DMG400001876	GO:0016020	membrane	cellular_component
PGSC0003DMG400001876	GO:0016021	integral component of membrane	cellular_component
PGSC0003DMG400001935	GO:0016301	kinase activity	molecular_function
PGSC0003DMG400001935	GO:0016310	phosphorylation	biological_process
PGSC0003DMG400024481	GO:0046872	metal ion binding	molecular_function
PGSC0003DMG400012440	GO:0008152	metabolic process	biological_process
PGSC0003DMG400012440	GO:0003824	catalytic activity	molecular_function
PGSC0003DMG400024627	GO:0016866	intramolecular transferase activity	molecular_function
PGSC0003DMG400024627	GO:0030244	cellulose biosynthetic process	biological_process
PGSC0003DMG400024627	GO:0071669	plant-type cell wall organization or biogenesis	biological_process
PGSC0003DMG400012578	GO:0016740	transferase activity	molecular_function
PGSC0003DMG400012578	GO:0008152	metabolic process	biological_process
PGSC0003DMG400012578	GO:0016757	transferase activity, transferring glycosyl groups	molecular_function
PGSC0003DMG400012578	GO:0016758	transferase activity, transferring hexosyl groups	molecular_function
PGSC0003DMG400002312	GO:0016020	membrane	cellular_component
PGSC0003DMG400002312	GO:0016021	integral component of membrane	cellular_component
PGSC0003DMG400002312	GO:0015979	photosynthesis	biological_process
PGSC0003DMG400002312	GO:0009523	photosystem II	cellular_component
PGSC0003DMG400002312	GO:0009654	photosystem II oxygen evolving complex	cellular_component
PGSC0003DMG400002312	GO:0042651	thylakoid membrane	cellular_component
PGSC0003DMG400002321	GO:0055114	oxidation-reduction process	biological_process
PGSC0003DMG400002321	GO:0016491	oxidoreductase activity	molecular_function
PGSC0003DMG400002321	GO:0046872	metal ion binding	molecular_function
PGSC0003DMG400002321	GO:0051365	cellular response to potassium ion starvation	biological_process
PGSC0003DMG400002321	GO:0071281	cellular response to iron ion	biological_process
PGSC0003DMG400002321	GO:0071398	cellular response to fatty acid	biological_process
PGSC0003DMG400002321	GO:0071732	cellular response to nitric oxide	biological_process
PGSC0003DMG400012607	GO:0003677	DNA binding	molecular_function
PGSC0003DMG400012607	GO:0006355	regulation of transcription, DNA-templated	biological_process
PGSC0003DMG400012607	GO:0005634	nucleus	cellular_component
PGSC0003DMG400012607	GO:0006351	transcription, DNA-templated	biological_process
PGSC0003DMG402024737	GO:0016788	hydrolase activity, acting on ester bonds	molecular_function
PGSC0003DMG400024754	GO:0098869	cellular oxidant detoxification	biological_process
PGSC0003DMG400024754	GO:0004601	peroxidase activity	molecular_function
PGSC0003DMG400024754	GO:0055114	oxidation-reduction process	biological_process
PGSC0003DMG400024754	GO:0016174	NAD(P)H oxidase activity	molecular_function
PGSC0003DMG400024754	GO:0016020	membrane	cellular_component
PGSC0003DMG400024754	GO:0016021	integral component of membrane	cellular_component
PGSC0003DMG400024754	GO:0005509	calcium ion binding	molecular_function
PGSC0003DMG400024754	GO:0016491	oxidoreductase activity	molecular_function
PGSC0003DMG400024754	GO:0046872	metal ion binding	molecular_function
PGSC0003DMG400024754	GO:0005886	plasma membrane	cellular_component
PGSC0003DMG400024754	GO:0050664	oxidoreductase activity, acting on NAD(P)H, oxygen as acceptor	molecular_function
PGSC0003DMG400024754	GO:0009408	response to heat	biological_process
PGSC0003DMG400024754	GO:0009845	seed germination	biological_process
PGSC0003DMG400012653	GO:0006355	regulation of transcription, DNA-templated	biological_process
PGSC0003DMG400002535	GO:0016020	membrane	cellular_component
PGSC0003DMG400002535	GO:0016021	integral component of membrane	cellular_component
PGSC0003DMG400002535	GO:0005886	plasma membrane	cellular_component
PGSC0003DMG400002675	GO:0016829	lyase activity	molecular_function
PGSC0003DMG400002675	GO:0003824	catalytic activity	molecular_function
PGSC0003DMG400002675	GO:0004332	fructose-bisphosphate aldolase activity	molecular_function
PGSC0003DMG400002675	GO:0006096	glycolytic process	biological_process
PGSC0003DMG400024955	GO:0005874	microtubule	cellular_component
PGSC0003DMG400024955	GO:0008017	microtubule binding	molecular_function
PGSC0003DMG400024955	GO:0005515	protein binding	molecular_function
PGSC0003DMG402002721	GO:0000015	phosphopyruvate hydratase complex	cellular_component
PGSC0003DMG402002721	GO:0004634	phosphopyruvate hydratase activity	molecular_function
PGSC0003DMG402002721	GO:0046872	metal ion binding	molecular_function
PGSC0003DMG402002721	GO:0000287	magnesium ion binding	molecular_function
PGSC0003DMG402002721	GO:0006096	glycolytic process	biological_process
PGSC0003DMG400024982	GO:0009793	embryo development ending in seed dormancy	biological_process
PGSC0003DMG400024989	GO:0016020	membrane	cellular_component
PGSC0003DMG400024989	GO:0016021	integral component of membrane	cellular_component
PGSC0003DMG400024989	GO:0045492	xylan biosynthetic process	biological_process
PGSC0003DMG400002762	GO:0034755	iron ion transmembrane transport	biological_process
PGSC0003DMG400002762	GO:0016020	membrane	cellular_component
PGSC0003DMG400002762	GO:0016021	integral component of membrane	cellular_component
PGSC0003DMG400002762	GO:0005381	iron ion transmembrane transporter activity	molecular_function
PGSC0003DMG400002762	GO:0005215	transporter activity	molecular_function
PGSC0003DMG400002762	GO:0006879	cellular iron ion homeostasis	biological_process
PGSC0003DMG400002762	GO:0009941	chloroplast envelope	cellular_component
PGSC0003DMG400002804	GO:0006950	response to stress	biological_process
PGSC0003DMG400025077	GO:0009657	plastid organization	biological_process
PGSC0003DMG400025077	GO:0003676	nucleic acid binding	molecular_function
PGSC0003DMG400025077	GO:0009507	chloroplast	cellular_component
PGSC0003DMG400025077	GO:0003729	mRNA binding	molecular_function
PGSC0003DMG400002890	GO:0016036	cellular response to phosphate starvation	biological_process
PGSC0003DMG400013198	GO:0004672	protein kinase activity	molecular_function
PGSC0003DMG400013198	GO:0005524	ATP binding	molecular_function
PGSC0003DMG400013198	GO:0006468	protein phosphorylation	biological_process
PGSC0003DMG400013198	GO:0016020	membrane	cellular_component
PGSC0003DMG400013198	GO:0016021	integral component of membrane	cellular_component
PGSC0003DMG400013198	GO:0005618	cell wall	cellular_component
PGSC0003DMG400013198	GO:0005886	plasma membrane	cellular_component
PGSC0003DMG400013198	GO:0009505	plant-type cell wall	cellular_component
PGSC0003DMG400013198	GO:0009506	plasmodesma	cellular_component
PGSC0003DMG400013198	GO:0005515	protein binding	molecular_function
PGSC0003DMG400013265	GO:0005525	GTP binding	molecular_function
PGSC0003DMG400013265	GO:0006897	endocytosis	biological_process
PGSC0003DMG400013265	GO:0032956	regulation of actin cytoskeleton organization	biological_process
PGSC0003DMG400013265	GO:0051260	protein homooligomerization	biological_process
PGSC0003DMG400013265	GO:0005737	cytoplasm	cellular_component
PGSC0003DMG400013265	GO:0005886	plasma membrane	cellular_component
PGSC0003DMG400013265	GO:0009506	plasmodesma	cellular_component
PGSC0003DMG400013265	GO:0016020	membrane	cellular_component
PGSC0003DMG400013265	GO:0043231	intracellular membrane-bounded organelle	cellular_component
PGSC0003DMG400013273	GO:0008152	metabolic process	biological_process
PGSC0003DMG400013273	GO:0003824	catalytic activity	molecular_function
PGSC0003DMG400013273	GO:0009072	aromatic amino acid family metabolic process	biological_process
PGSC0003DMG400013273	GO:0004334	fumarylacetoacetase activity	molecular_function
PGSC0003DMG400013335	GO:0055114	oxidation-reduction process	biological_process
PGSC0003DMG400013335	GO:0016020	membrane	cellular_component
PGSC0003DMG400013335	GO:0016021	integral component of membrane	cellular_component
PGSC0003DMG400013335	GO:0016491	oxidoreductase activity	molecular_function
PGSC0003DMG400013335	GO:0046872	metal ion binding	molecular_function
PGSC0003DMG400013335	GO:0070469	respiratory chain	cellular_component
PGSC0003DMG400013335	GO:0009916	alternative oxidase activity	molecular_function
PGSC0003DMG400013335	GO:0102721	ubiquinol:oxygen oxidoreductase activity	molecular_function
PGSC0003DMG400013391	GO:0006338	chromatin remodeling	biological_process
PGSC0003DMG400013391	GO:0070603	SWI/SNF superfamily-type complex	cellular_component
PGSC0003DMG400013391	GO:0005488	binding	molecular_function
PGSC0003DMG400013391	GO:0005515	protein binding	molecular_function
PGSC0003DMG400013436	GO:0005694	chromosome	cellular_component
PGSC0003DMG400013436	GO:0003677	DNA binding	molecular_function
PGSC0003DMG400013436	GO:0005634	nucleus	cellular_component
PGSC0003DMG400013436	GO:0046982	protein heterodimerization activity	molecular_function
PGSC0003DMG400013436	GO:0000786	nucleosome	cellular_component
PGSC0003DMG400025455	GO:0061615	glycolytic process through fructose-6-phosphate	biological_process
PGSC0003DMG400025455	GO:0016740	transferase activity	molecular_function
PGSC0003DMG400025455	GO:0000166	nucleotide binding	molecular_function
PGSC0003DMG400025455	GO:0005524	ATP binding	molecular_function
PGSC0003DMG400025455	GO:0016301	kinase activity	molecular_function
PGSC0003DMG400025455	GO:0016310	phosphorylation	biological_process
PGSC0003DMG400025455	GO:0046872	metal ion binding	molecular_function
PGSC0003DMG400025455	GO:0008152	metabolic process	biological_process
PGSC0003DMG400025455	GO:0005737	cytoplasm	cellular_component
PGSC0003DMG400025455	GO:0006096	glycolytic process	biological_process
PGSC0003DMG400025455	GO:0003824	catalytic activity	molecular_function
PGSC0003DMG400025455	GO:0003872	6-phosphofructokinase activity	molecular_function
PGSC0003DMG400025455	GO:0006002	fructose 6-phosphate metabolic process	biological_process
PGSC0003DMG400025455	GO:0005829	cytosol	cellular_component
PGSC0003DMG400025455	GO:0016020	membrane	cellular_component
PGSC0003DMG400025455	GO:0016021	integral component of membrane	cellular_component
PGSC0003DMG400013516	GO:0016798	hydrolase activity, acting on glycosyl bonds	molecular_function
PGSC0003DMG400013516	GO:0016787	hydrolase activity	molecular_function
PGSC0003DMG400013516	GO:0005975	carbohydrate metabolic process	biological_process
PGSC0003DMG400013516	GO:0004650	polygalacturonase activity	molecular_function
PGSC0003DMG400013516	GO:0008152	metabolic process	biological_process
PGSC0003DMG400013516	GO:0071555	cell wall organization	biological_process
PGSC0003DMG400013516	GO:0005576	extracellular region	cellular_component
PGSC0003DMG400013546	GO:0016740	transferase activity	molecular_function
PGSC0003DMG400013546	GO:0016757	transferase activity, transferring glycosyl groups	molecular_function
PGSC0003DMG400013546	GO:0016157	sucrose synthase activity	molecular_function
PGSC0003DMG400013546	GO:0005985	sucrose metabolic process	biological_process
PGSC0003DMG400013549	GO:0009733	response to auxin	biological_process
PGSC0003DMG400003513	GO:0030246	carbohydrate binding	molecular_function
PGSC0003DMG400003513	GO:0003824	catalytic activity	molecular_function
PGSC0003DMG400003513	GO:0016853	isomerase activity	molecular_function
PGSC0003DMG400003513	GO:0005975	carbohydrate metabolic process	biological_process
PGSC0003DMG400003513	GO:0009507	chloroplast	cellular_component
PGSC0003DMG400003513	GO:0009570	chloroplast stroma	cellular_component
PGSC0003DMG400003513	GO:0048046	apoplast	cellular_component
PGSC0003DMG400003513	GO:0047938	glucose-6-phosphate 1-epimerase activity	molecular_function
PGSC0003DMG400003548	GO:0003824	catalytic activity	molecular_function
PGSC0003DMG400003548	GO:0004332	fructose-bisphosphate aldolase activity	molecular_function
PGSC0003DMG400003548	GO:0006096	glycolytic process	biological_process
PGSC0003DMG400003548	GO:0016829	lyase activity	molecular_function
PGSC0003DMG400013667	GO:0006952	defense response	biological_process
PGSC0003DMG400013667	GO:0016020	membrane	cellular_component
PGSC0003DMG400013667	GO:0016021	integral component of membrane	cellular_component
PGSC0003DMG400013667	GO:0005516	calmodulin binding	molecular_function
PGSC0003DMG400013667	GO:0009607	response to biotic stimulus	biological_process
PGSC0003DMG400013670	GO:0033612	receptor serine/threonine kinase binding	molecular_function
PGSC0003DMG400013670	GO:0010087	phloem or xylem histogenesis	biological_process
PGSC0003DMG400013670	GO:0010089	xylem development	biological_process
PGSC0003DMG400003662	GO:0055114	oxidation-reduction process	biological_process
PGSC0003DMG400003662	GO:0016020	membrane	cellular_component
PGSC0003DMG400003662	GO:0016021	integral component of membrane	cellular_component
PGSC0003DMG400003662	GO:0046872	metal ion binding	molecular_function
PGSC0003DMG400003662	GO:0016491	oxidoreductase activity	molecular_function
PGSC0003DMG400003662	GO:0005506	iron ion binding	molecular_function
PGSC0003DMG400003662	GO:0016705	oxidoreductase activity, acting on paired donors, with incorporation or reduction of molecular oxygen	molecular_function
PGSC0003DMG400003662	GO:0031418	L-ascorbic acid binding	molecular_function
PGSC0003DMG401013782	GO:0003700	DNA-binding transcription factor activity	molecular_function
PGSC0003DMG401013782	GO:0003677	DNA binding	molecular_function
PGSC0003DMG401013782	GO:0006355	regulation of transcription, DNA-templated	biological_process
PGSC0003DMG401013782	GO:0005634	nucleus	cellular_component
PGSC0003DMG401013782	GO:0007275	multicellular organism development	biological_process
PGSC0003DMG401013782	GO:0006351	transcription, DNA-templated	biological_process
PGSC0003DMG403013782	GO:0003677	DNA binding	molecular_function
PGSC0003DMG403013782	GO:0005634	nucleus	cellular_component
PGSC0003DMG403013782	GO:0006260	DNA replication	biological_process
PGSC0003DMG403013782	GO:0003676	nucleic acid binding	molecular_function
PGSC0003DMG403013782	GO:0006281	DNA repair	biological_process
PGSC0003DMG403013782	GO:0006310	DNA recombination	biological_process
PGSC0003DMG400013828	GO:0006508	proteolysis	biological_process
PGSC0003DMG400013828	GO:0008233	peptidase activity	molecular_function
PGSC0003DMG400003766	GO:0033177	proton-transporting two-sector ATPase complex, proton-transporting domain	cellular_component
PGSC0003DMG400003766	GO:0016020	membrane	cellular_component
PGSC0003DMG400003766	GO:0016021	integral component of membrane	cellular_component
PGSC0003DMG400003766	GO:0006811	ion transport	biological_process
PGSC0003DMG400003766	GO:0015992	proton transport	biological_process
PGSC0003DMG400003766	GO:0015078	proton transmembrane transporter activity	molecular_function
PGSC0003DMG400003766	GO:0015991	ATP hydrolysis coupled proton transport	biological_process
PGSC0003DMG400003766	GO:0033179	proton-transporting V-type ATPase, V0 domain	cellular_component
PGSC0003DMG400003766	GO:0005773	vacuole	cellular_component
PGSC0003DMG400003766	GO:0005774	vacuolar membrane	cellular_component
PGSC0003DMG400013965	GO:0003677	DNA binding	molecular_function
PGSC0003DMG400013983	GO:0005515	protein binding	molecular_function
PGSC0003DMG400013989	GO:0016740	transferase activity	molecular_function
PGSC0003DMG400013989	GO:0000166	nucleotide binding	molecular_function
PGSC0003DMG400013989	GO:0004672	protein kinase activity	molecular_function
PGSC0003DMG400013989	GO:0004674	protein serine/threonine kinase activity	molecular_function
PGSC0003DMG400013989	GO:0005524	ATP binding	molecular_function
PGSC0003DMG400013989	GO:0016301	kinase activity	molecular_function
PGSC0003DMG400013989	GO:0006468	protein phosphorylation	biological_process
PGSC0003DMG400013989	GO:0007165	signal transduction	biological_process
PGSC0003DMG400013989	GO:0016310	phosphorylation	biological_process
PGSC0003DMG400013989	GO:0009788	negative regulation of abscisic acid-activated signaling pathway	biological_process
PGSC0003DMG400014054	GO:0016020	membrane	cellular_component
PGSC0003DMG400014054	GO:0016021	integral component of membrane	cellular_component
PGSC0003DMG400014054	GO:0022857	transmembrane transporter activity	molecular_function
PGSC0003DMG400014054	GO:0055085	transmembrane transport	biological_process
PGSC0003DMG400014054	GO:0009624	response to nematode	biological_process
PGSC0003DMG400003948	GO:0046872	metal ion binding	molecular_function
PGSC0003DMG400003948	GO:0008270	zinc ion binding	molecular_function
PGSC0003DMG400003948	GO:0003677	DNA binding	molecular_function
PGSC0003DMG400025927	GO:0036033	mediator complex binding	molecular_function
PGSC0003DMG400025927	GO:0010183	pollen tube guidance	biological_process
PGSC0003DMG400025927	GO:0005634	nucleus	cellular_component
PGSC0003DMG400025927	GO:0005829	cytosol	cellular_component
PGSC0003DMG400025927	GO:0050832	defense response to fungus	biological_process
PGSC0003DMG400025927	GO:0009507	chloroplast	cellular_component
PGSC0003DMG400025927	GO:0009793	embryo development ending in seed dormancy	biological_process
PGSC0003DMG400004109	GO:0009831	plant-type cell wall modification involved in multidimensional cell growth	biological_process
PGSC0003DMG400004109	GO:0006073	cellular glucan metabolic process	biological_process
PGSC0003DMG400004109	GO:0016798	hydrolase activity, acting on glycosyl bonds	molecular_function
PGSC0003DMG400004109	GO:0005887	integral component of plasma membrane	cellular_component
PGSC0003DMG400004109	GO:0016740	transferase activity	molecular_function
PGSC0003DMG400004109	GO:0016787	hydrolase activity	molecular_function
PGSC0003DMG400004109	GO:0005975	carbohydrate metabolic process	biological_process
PGSC0003DMG400004109	GO:0008152	metabolic process	biological_process
PGSC0003DMG400004109	GO:0071555	cell wall organization	biological_process
PGSC0003DMG400004109	GO:0005576	extracellular region	cellular_component
PGSC0003DMG400004109	GO:0004553	hydrolase activity, hydrolyzing O-glycosyl compounds	molecular_function
PGSC0003DMG400004109	GO:0005618	cell wall	cellular_component
PGSC0003DMG400004109	GO:0048046	apoplast	cellular_component
PGSC0003DMG400004109	GO:0016762	xyloglucan:xyloglucosyl transferase activity	molecular_function
PGSC0003DMG400004109	GO:0010411	xyloglucan metabolic process	biological_process
PGSC0003DMG400004109	GO:0042546	cell wall biogenesis	biological_process
PGSC0003DMG400004124	GO:0005840	ribosome	cellular_component
PGSC0003DMG400004124	GO:0003735	structural constituent of ribosome	molecular_function
PGSC0003DMG400004124	GO:0006412	translation	biological_process
PGSC0003DMG400004124	GO:0030529	intracellular ribonucleoprotein complex	cellular_component
PGSC0003DMG400026243	GO:0016020	membrane	cellular_component
PGSC0003DMG400026243	GO:0016021	integral component of membrane	cellular_component
PGSC0003DMG400026243	GO:0071522	ureidoglycine aminohydrolase activity	molecular_function
PGSC0003DMG400026243	GO:0000256	allantoin catabolic process	biological_process
PGSC0003DMG400026243	GO:0006145	purine nucleobase catabolic process	biological_process
PGSC0003DMG400026243	GO:0010136	ureide catabolic process	biological_process
PGSC0003DMG400026274	GO:0009055	electron transfer activity	molecular_function
PGSC0003DMG400026274	GO:0022900	electron transport chain	biological_process
PGSC0003DMG400026360	GO:0009507	chloroplast	cellular_component
PGSC0003DMG400026360	GO:0009536	plastid	cellular_component
PGSC0003DMG400026360	GO:0046872	metal ion binding	molecular_function
PGSC0003DMG400026360	GO:0055114	oxidation-reduction process	biological_process
PGSC0003DMG400026360	GO:0009055	electron transfer activity	molecular_function
PGSC0003DMG400026360	GO:0051536	iron-sulfur cluster binding	molecular_function
PGSC0003DMG400026360	GO:0022900	electron transport chain	biological_process
PGSC0003DMG400026360	GO:0051537	2 iron, 2 sulfur cluster binding	molecular_function
PGSC0003DMG400004439	GO:0015693	magnesium ion transport	biological_process
PGSC0003DMG400004439	GO:1903830	magnesium ion transmembrane transport	biological_process
PGSC0003DMG400004439	GO:0016020	membrane	cellular_component
PGSC0003DMG400004439	GO:0016021	integral component of membrane	cellular_component
PGSC0003DMG400004439	GO:0005886	plasma membrane	cellular_component
PGSC0003DMG400004439	GO:0006811	ion transport	biological_process
PGSC0003DMG400004439	GO:0015095	magnesium ion transmembrane transporter activity	molecular_function
PGSC0003DMG400004439	GO:0005768	endosome	cellular_component
PGSC0003DMG400004439	GO:0005769	early endosome	cellular_component
PGSC0003DMG400026528	GO:0016020	membrane	cellular_component
PGSC0003DMG400026528	GO:0016021	integral component of membrane	cellular_component
PGSC0003DMG400014492	GO:0020037	heme binding	molecular_function
PGSC0003DMG400014492	GO:0019825	oxygen binding	molecular_function
PGSC0003DMG400014492	GO:0015671	oxygen transport	biological_process
PGSC0003DMG400014492	GO:0005344	oxygen carrier activity	molecular_function
PGSC0003DMG400014492	GO:0001666	response to hypoxia	biological_process
PGSC0003DMG400014509	GO:0009651	response to salt stress	biological_process
PGSC0003DMG400014509	GO:0005768	endosome	cellular_component
PGSC0003DMG400014509	GO:0005794	Golgi apparatus	cellular_component
PGSC0003DMG400014509	GO:0005802	trans-Golgi network	cellular_component
PGSC0003DMG400026563	GO:0000977	RNA polymerase II regulatory region sequence-specific DNA binding	molecular_function
PGSC0003DMG400026563	GO:0003700	DNA-binding transcription factor activity	molecular_function
PGSC0003DMG400026563	GO:0003677	DNA binding	molecular_function
PGSC0003DMG400026563	GO:0006355	regulation of transcription, DNA-templated	biological_process
PGSC0003DMG400026563	GO:0005634	nucleus	cellular_component
PGSC0003DMG400026563	GO:0046983	protein dimerization activity	molecular_function
PGSC0003DMG400026563	GO:0006351	transcription, DNA-templated	biological_process
PGSC0003DMG400026563	GO:0045944	positive regulation of transcription by RNA polymerase II	biological_process
PGSC0003DMG400026592	GO:0006355	regulation of transcription, DNA-templated	biological_process
PGSC0003DMG400026592	GO:0008270	zinc ion binding	molecular_function
PGSC0003DMG400014607	GO:0016787	hydrolase activity	molecular_function
PGSC0003DMG400014607	GO:0004190	aspartic-type endopeptidase activity	molecular_function
PGSC0003DMG400014607	GO:0008233	peptidase activity	molecular_function
PGSC0003DMG400014607	GO:0006508	proteolysis	biological_process
PGSC0003DMG400004795	GO:0005215	transporter activity	molecular_function
PGSC0003DMG400004795	GO:0016020	membrane	cellular_component
PGSC0003DMG400004795	GO:0016021	integral component of membrane	cellular_component
PGSC0003DMG400004795	GO:0022857	transmembrane transporter activity	molecular_function
PGSC0003DMG400004795	GO:0006857	oligopeptide transport	biological_process
PGSC0003DMG400004795	GO:0055085	transmembrane transport	biological_process
PGSC0003DMG400004800	GO:0055114	oxidation-reduction process	biological_process
PGSC0003DMG400004800	GO:0016491	oxidoreductase activity	molecular_function
PGSC0003DMG400004800	GO:0003824	catalytic activity	molecular_function
PGSC0003DMG400004800	GO:0005975	carbohydrate metabolic process	biological_process
PGSC0003DMG400004800	GO:0005737	cytoplasm	cellular_component
PGSC0003DMG400004800	GO:0016616	oxidoreductase activity, acting on the CH-OH group of donors, NAD or NADP as acceptor	molecular_function
PGSC0003DMG400004800	GO:0019752	carboxylic acid metabolic process	biological_process
PGSC0003DMG400004800	GO:0004459	L-lactate dehydrogenase activity	molecular_function
PGSC0003DMG400014801	GO:0005634	nucleus	cellular_component
PGSC0003DMG400014801	GO:0000077	DNA damage checkpoint	biological_process
PGSC0003DMG400004824	GO:0055114	oxidation-reduction process	biological_process
PGSC0003DMG400004824	GO:0020037	heme binding	molecular_function
PGSC0003DMG400004824	GO:0005506	iron ion binding	molecular_function
PGSC0003DMG400004824	GO:0016705	oxidoreductase activity, acting on paired donors, with incorporation or reduction of molecular oxygen	molecular_function
PGSC0003DMG400027054	GO:0010951	negative regulation of endopeptidase activity	biological_process
PGSC0003DMG400027054	GO:0004866	endopeptidase inhibitor activity	molecular_function
PGSC0003DMG400014824	GO:0005215	transporter activity	molecular_function
PGSC0003DMG400014824	GO:0016020	membrane	cellular_component
PGSC0003DMG400014824	GO:0016021	integral component of membrane	cellular_component
PGSC0003DMG400014824	GO:0022857	transmembrane transporter activity	molecular_function
PGSC0003DMG400014824	GO:0055085	transmembrane transport	biological_process
PGSC0003DMG400014824	GO:0006810	transport	biological_process
PGSC0003DMG400004860	GO:0004672	protein kinase activity	molecular_function
PGSC0003DMG400004860	GO:0005524	ATP binding	molecular_function
PGSC0003DMG400004860	GO:0006468	protein phosphorylation	biological_process
PGSC0003DMG400004860	GO:0018108	peptidyl-tyrosine phosphorylation	biological_process
PGSC0003DMG400004860	GO:0004713	protein tyrosine kinase activity	molecular_function
PGSC0003DMG400027225	GO:0016020	membrane	cellular_component
PGSC0003DMG400027225	GO:0016021	integral component of membrane	cellular_component
PGSC0003DMG400014936	GO:0005385	zinc ion transmembrane transporter activity	molecular_function
PGSC0003DMG400014936	GO:0016020	membrane	cellular_component
PGSC0003DMG400014936	GO:0016021	integral component of membrane	cellular_component
PGSC0003DMG400014936	GO:0055085	transmembrane transport	biological_process
PGSC0003DMG400014936	GO:0006811	ion transport	biological_process
PGSC0003DMG400014936	GO:0030001	metal ion transport	biological_process
PGSC0003DMG400014936	GO:0046873	metal ion transmembrane transporter activity	molecular_function
PGSC0003DMG400014936	GO:0071577	zinc ion transmembrane transport	biological_process
PGSC0003DMG400005108	GO:0005576	extracellular region	cellular_component
PGSC0003DMG400015035	GO:0042744	hydrogen peroxide catabolic process	biological_process
PGSC0003DMG400015035	GO:0098869	cellular oxidant detoxification	biological_process
PGSC0003DMG400015035	GO:0004601	peroxidase activity	molecular_function
PGSC0003DMG400015035	GO:0055114	oxidation-reduction process	biological_process
PGSC0003DMG400015035	GO:0016491	oxidoreductase activity	molecular_function
PGSC0003DMG400015035	GO:0046872	metal ion binding	molecular_function
PGSC0003DMG400015035	GO:0005576	extracellular region	cellular_component
PGSC0003DMG400015035	GO:0020037	heme binding	molecular_function
PGSC0003DMG400015035	GO:0006979	response to oxidative stress	biological_process
PGSC0003DMG400015098	GO:0009058	biosynthetic process	biological_process
PGSC0003DMG400015098	GO:0016779	nucleotidyltransferase activity	molecular_function
PGSC0003DMG400027634	GO:0016020	membrane	cellular_component
PGSC0003DMG400027634	GO:0016021	integral component of membrane	cellular_component
PGSC0003DMG401015205	GO:0000977	RNA polymerase II regulatory region sequence-specific DNA binding	molecular_function
PGSC0003DMG401015205	GO:0003700	DNA-binding transcription factor activity	molecular_function
PGSC0003DMG401015205	GO:0003677	DNA binding	molecular_function
PGSC0003DMG401015205	GO:0006355	regulation of transcription, DNA-templated	biological_process
PGSC0003DMG401015205	GO:0005634	nucleus	cellular_component
PGSC0003DMG401015205	GO:0046983	protein dimerization activity	molecular_function
PGSC0003DMG401015205	GO:0006351	transcription, DNA-templated	biological_process
PGSC0003DMG401015205	GO:0045944	positive regulation of transcription by RNA polymerase II	biological_process
PGSC0003DMG400027740	GO:0016020	membrane	cellular_component
PGSC0003DMG400027740	GO:0016021	integral component of membrane	cellular_component
PGSC0003DMG400027740	GO:0022857	transmembrane transporter activity	molecular_function
PGSC0003DMG400027740	GO:0055085	transmembrane transport	biological_process
PGSC0003DMG400005335	GO:0016020	membrane	cellular_component
PGSC0003DMG400005335	GO:0016021	integral component of membrane	cellular_component
PGSC0003DMG400005335	GO:0009055	electron transfer activity	molecular_function
PGSC0003DMG400005335	GO:0022900	electron transport chain	biological_process
PGSC0003DMG400005335	GO:0055114	oxidation-reduction process	biological_process
PGSC0003DMG400005335	GO:0005623	cell	cellular_component
PGSC0003DMG400005335	GO:0015035	protein disulfide oxidoreductase activity	molecular_function
PGSC0003DMG400005335	GO:0045454	cell redox homeostasis	biological_process
PGSC0003DMG400027764	GO:0005488	binding	molecular_function
PGSC0003DMG400027764	GO:0005515	protein binding	molecular_function
PGSC0003DMG400027976	GO:0016020	membrane	cellular_component
PGSC0003DMG400027976	GO:0016021	integral component of membrane	cellular_component
PGSC0003DMG400015637	GO:0006520	cellular amino acid metabolic process	biological_process
PGSC0003DMG400015637	GO:0016740	transferase activity	molecular_function
PGSC0003DMG400015637	GO:0009058	biosynthetic process	biological_process
PGSC0003DMG400015637	GO:0003824	catalytic activity	molecular_function
PGSC0003DMG400015637	GO:0030170	pyridoxal phosphate binding	molecular_function
PGSC0003DMG400015637	GO:0008483	transaminase activity	molecular_function
PGSC0003DMG400015637	GO:0004069	L-aspartate:2-oxoglutarate aminotransferase activity	molecular_function
PGSC0003DMG400015637	GO:0080130	L-phenylalanine:2-oxoglutarate aminotransferase activity	molecular_function
PGSC0003DMG400015653	GO:0031047	gene silencing by RNA	biological_process
PGSC0003DMG400015653	GO:0001172	transcription, RNA-templated	biological_process
PGSC0003DMG400015653	GO:0003968	RNA-directed 5'-3' RNA polymerase activity	molecular_function
PGSC0003DMG400015653	GO:0016740	transferase activity	molecular_function
PGSC0003DMG400015653	GO:0003723	RNA binding	molecular_function
PGSC0003DMG400015653	GO:0016779	nucleotidyltransferase activity	molecular_function
PGSC0003DMG402015689	GO:0009408	response to heat	biological_process
PGSC0003DMG402015689	GO:0009751	response to salicylic acid	biological_process
PGSC0003DMG402015689	GO:0010286	heat acclimation	biological_process
PGSC0003DMG402015689	GO:0009506	plasmodesma	cellular_component
PGSC0003DMG400015748	GO:0016020	membrane	cellular_component
PGSC0003DMG400015748	GO:0016021	integral component of membrane	cellular_component
PGSC0003DMG400015748	GO:0016811	hydrolase activity, acting on carbon-nitrogen (but not peptide) bonds, in linear amides	molecular_function
PGSC0003DMG400015748	GO:0006672	ceramide metabolic process	biological_process
PGSC0003DMG400015803	GO:0016020	membrane	cellular_component
PGSC0003DMG400015803	GO:0016021	integral component of membrane	cellular_component
PGSC0003DMG400015803	GO:0055085	transmembrane transport	biological_process
PGSC0003DMG400015850	GO:0016036	cellular response to phosphate starvation	biological_process
PGSC0003DMG400016013	GO:0055114	oxidation-reduction process	biological_process
PGSC0003DMG400016013	GO:0004497	monooxygenase activity	molecular_function
PGSC0003DMG400016013	GO:0016491	oxidoreductase activity	molecular_function
PGSC0003DMG400016013	GO:0046872	metal ion binding	molecular_function
PGSC0003DMG400016013	GO:0020037	heme binding	molecular_function
PGSC0003DMG400016013	GO:0005506	iron ion binding	molecular_function
PGSC0003DMG400016013	GO:0016705	oxidoreductase activity, acting on paired donors, with incorporation or reduction of molecular oxygen	molecular_function
PGSC0003DMG400016238	GO:0006508	proteolysis	biological_process
PGSC0003DMG400016238	GO:0004252	serine-type endopeptidase activity	molecular_function
PGSC0003DMG400016238	GO:0005515	protein binding	molecular_function
PGSC0003DMG400016247	GO:0055114	oxidation-reduction process	biological_process
PGSC0003DMG400016247	GO:0102786	stearoyl-[acp] desaturase activity	molecular_function
PGSC0003DMG400016247	GO:0009507	chloroplast	cellular_component
PGSC0003DMG400016247	GO:0009536	plastid	cellular_component
PGSC0003DMG400016247	GO:0016491	oxidoreductase activity	molecular_function
PGSC0003DMG400016247	GO:0046872	metal ion binding	molecular_function
PGSC0003DMG400016247	GO:0045300	acyl-[acyl-carrier-protein] desaturase activity	molecular_function
PGSC0003DMG400016247	GO:0006631	fatty acid metabolic process	biological_process
PGSC0003DMG400016247	GO:0006633	fatty acid biosynthetic process	biological_process
PGSC0003DMG400016247	GO:0006629	lipid metabolic process	biological_process
PGSC0003DMG400016284	GO:0018106	peptidyl-histidine phosphorylation	biological_process
PGSC0003DMG400016284	GO:0023014	signal transduction by protein phosphorylation	biological_process
PGSC0003DMG400016284	GO:0000160	phosphorelay signal transduction system	biological_process
PGSC0003DMG400016284	GO:0016740	transferase activity	molecular_function
PGSC0003DMG400016284	GO:0000166	nucleotide binding	molecular_function
PGSC0003DMG400016284	GO:0004672	protein kinase activity	molecular_function
PGSC0003DMG400016284	GO:0005524	ATP binding	molecular_function
PGSC0003DMG400016284	GO:0016301	kinase activity	molecular_function
PGSC0003DMG400016284	GO:0007165	signal transduction	biological_process
PGSC0003DMG400016284	GO:0016310	phosphorylation	biological_process
PGSC0003DMG400016284	GO:0016020	membrane	cellular_component
PGSC0003DMG400016284	GO:0016021	integral component of membrane	cellular_component
PGSC0003DMG400016284	GO:0046872	metal ion binding	molecular_function
PGSC0003DMG400016284	GO:0005783	endoplasmic reticulum	cellular_component
PGSC0003DMG400016284	GO:0005789	endoplasmic reticulum membrane	cellular_component
PGSC0003DMG400016284	GO:0006468	protein phosphorylation	biological_process
PGSC0003DMG400016284	GO:0000155	phosphorelay sensor kinase activity	molecular_function
PGSC0003DMG400016284	GO:0004673	protein histidine kinase activity	molecular_function
PGSC0003DMG400016284	GO:0038199	ethylene receptor activity	molecular_function
PGSC0003DMG400016284	GO:0051740	ethylene binding	molecular_function
PGSC0003DMG400016284	GO:0009873	ethylene-activated signaling pathway	biological_process
PGSC0003DMG400016284	GO:0010105	negative regulation of ethylene-activated signaling pathway	biological_process
PGSC0003DMG400016284	GO:0050896	response to stimulus	biological_process
PGSC0003DMG400016284	GO:0005515	protein binding	molecular_function
PGSC0003DMG400016284	GO:0009723	response to ethylene	biological_process
PGSC0003DMG400016284	GO:0005622	intracellular	cellular_component
PGSC0003DMG400016803	GO:0016020	membrane	cellular_component

## Sheet: Exclusive_KP-T-HN
GeneID	GO.Accession	GO.term.name	GO.domain
PGSC0003DMG400043422	GO:0016020	membrane	cellular_component
PGSC0003DMG400043422	GO:0016021	integral component of membrane	cellular_component
PGSC0003DMG400045101	GO:0007165	signal transduction	biological_process
PGSC0003DMG400045101	GO:0005515	protein binding	molecular_function
PGSC0003DMG400036166	GO:0003677	DNA binding	molecular_function
PGSC0003DMG400036166	GO:0006355	regulation of transcription, DNA-templated	biological_process
PGSC0003DMG400036166	GO:0005634	nucleus	cellular_component
PGSC0003DMG400036166	GO:0006351	transcription, DNA-templated	biological_process
PGSC0003DMG400039743	GO:0006355	regulation of transcription, DNA-templated	biological_process
PGSC0003DMG400039743	GO:0003712	transcription coregulator activity	molecular_function
PGSC0003DMG400041887	GO:0003677	DNA binding	molecular_function
PGSC0003DMG400041887	GO:0005634	nucleus	cellular_component
PGSC0003DMG400041887	GO:0006351	transcription, DNA-templated	biological_process
PGSC0003DMG400041887	GO:0006355	regulation of transcription, DNA-templated	biological_process
PGSC0003DMG400028538	GO:0016020	membrane	cellular_component
PGSC0003DMG400028538	GO:0016021	integral component of membrane	cellular_component
PGSC0003DMG400029124	GO:0005515	protein binding	molecular_function
PGSC0003DMG400029484	GO:0006952	defense response	biological_process
PGSC0003DMG400030191	GO:0016787	hydrolase activity	molecular_function
PGSC0003DMG400030191	GO:0030599	pectinesterase activity	molecular_function
PGSC0003DMG400030191	GO:0045330	aspartyl esterase activity	molecular_function
PGSC0003DMG400030191	GO:0042545	cell wall modification	biological_process
PGSC0003DMG400030191	GO:0045490	pectin catabolic process	biological_process
PGSC0003DMG400030191	GO:0005618	cell wall	cellular_component
PGSC0003DMG400030784	GO:0009055	electron transfer activity	molecular_function
PGSC0003DMG400030784	GO:0022900	electron transport chain	biological_process
PGSC0003DMG400030784	GO:0055114	oxidation-reduction process	biological_process
PGSC0003DMG400030784	GO:0005623	cell	cellular_component
PGSC0003DMG400030784	GO:0015035	protein disulfide oxidoreductase activity	molecular_function
PGSC0003DMG400030784	GO:0045454	cell redox homeostasis	biological_process
PGSC0003DMG400031034	GO:0016020	membrane	cellular_component
PGSC0003DMG400031034	GO:0016021	integral component of membrane	cellular_component
PGSC0003DMG400031559	GO:0000287	magnesium ion binding	molecular_function
PGSC0003DMG400031559	GO:0010333	terpene synthase activity	molecular_function
PGSC0003DMG400031559	GO:0016829	lyase activity	molecular_function
PGSC0003DMG400031848	GO:0008152	metabolic process	biological_process
PGSC0003DMG400031848	GO:0016787	hydrolase activity	molecular_function
PGSC0003DMG400032114	GO:0009838	abscission	biological_process
PGSC0003DMG400032114	GO:0016020	membrane	cellular_component
PGSC0003DMG400032114	GO:0016021	integral component of membrane	cellular_component
PGSC0003DMG400032114	GO:0005783	endoplasmic reticulum	cellular_component
PGSC0003DMG400032114	GO:0009705	plant-type vacuole membrane	cellular_component
PGSC0003DMG400006290	GO:0000977	RNA polymerase II regulatory region sequence-specific DNA binding	molecular_function
PGSC0003DMG400006290	GO:0003677	DNA binding	molecular_function
PGSC0003DMG400006290	GO:0005634	nucleus	cellular_component
PGSC0003DMG400006290	GO:0046983	protein dimerization activity	molecular_function
PGSC0003DMG400006290	GO:0006351	transcription, DNA-templated	biological_process
PGSC0003DMG400006290	GO:0006355	regulation of transcription, DNA-templated	biological_process
PGSC0003DMG400006290	GO:0045944	positive regulation of transcription by RNA polymerase II	biological_process
PGSC0003DMG400032813	GO:0003824	catalytic activity	molecular_function
PGSC0003DMG400034122	GO:1902600	proton transmembrane transport	biological_process
PGSC0003DMG400034122	GO:0015992	proton transport	biological_process
PGSC0003DMG400034122	GO:0046034	ATP metabolic process	biological_process
PGSC0003DMG400018197	GO:0055114	oxidation-reduction process	biological_process
PGSC0003DMG400018197	GO:0020037	heme binding	molecular_function
PGSC0003DMG400018197	GO:0005506	iron ion binding	molecular_function
PGSC0003DMG400018197	GO:0016705	oxidoreductase activity, acting on paired donors, with incorporation or reduction of molecular oxygen	molecular_function
PGSC0003DMG400018699	GO:0016747	transferase activity, transferring acyl groups other than amino-acyl groups	molecular_function
PGSC0003DMG400019153	GO:0005576	extracellular region	cellular_component
PGSC0003DMG400019153	GO:0009664	plant-type cell wall organization	biological_process
PGSC0003DMG400019153	GO:0016020	membrane	cellular_component
PGSC0003DMG400019153	GO:0071555	cell wall organization	biological_process
PGSC0003DMG400019153	GO:0005618	cell wall	cellular_component
PGSC0003DMG400009116	GO:0016020	membrane	cellular_component
PGSC0003DMG400009116	GO:0016021	integral component of membrane	cellular_component
PGSC0003DMG400009116	GO:0030247	polysaccharide binding	molecular_function
PGSC0003DMG400020147	GO:0003677	DNA binding	molecular_function
PGSC0003DMG400020147	GO:0006355	regulation of transcription, DNA-templated	biological_process
PGSC0003DMG400020147	GO:0005634	nucleus	cellular_component
PGSC0003DMG400020147	GO:0006351	transcription, DNA-templated	biological_process
PGSC0003DMG400010136	GO:0010951	negative regulation of endopeptidase activity	biological_process
PGSC0003DMG400010136	GO:0004866	endopeptidase inhibitor activity	molecular_function
PGSC0003DMG400020580	GO:0007165	signal transduction	biological_process
PGSC0003DMG400020580	GO:0005515	protein binding	molecular_function
PGSC0003DMG400010764	GO:0009055	electron transfer activity	molecular_function
PGSC0003DMG400010764	GO:0022900	electron transport chain	biological_process
PGSC0003DMG400010764	GO:0055114	oxidation-reduction process	biological_process
PGSC0003DMG400010764	GO:0005623	cell	cellular_component
PGSC0003DMG400010764	GO:0015035	protein disulfide oxidoreductase activity	molecular_function
PGSC0003DMG400010764	GO:0045454	cell redox homeostasis	biological_process
PGSC0003DMG400010765	GO:0009055	electron transfer activity	molecular_function
PGSC0003DMG400010765	GO:0022900	electron transport chain	biological_process
PGSC0003DMG400010765	GO:0055114	oxidation-reduction process	biological_process
PGSC0003DMG400010765	GO:0005623	cell	cellular_component
PGSC0003DMG400010765	GO:0015035	protein disulfide oxidoreductase activity	molecular_function
PGSC0003DMG400010765	GO:0045454	cell redox homeostasis	biological_process
PGSC0003DMG400010767	GO:0009055	electron transfer activity	molecular_function
PGSC0003DMG400010767	GO:0022900	electron transport chain	biological_process
PGSC0003DMG400010767	GO:0055114	oxidation-reduction process	biological_process
PGSC0003DMG400010767	GO:0005623	cell	cellular_component
PGSC0003DMG400010767	GO:0015035	protein disulfide oxidoreductase activity	molecular_function
PGSC0003DMG400010767	GO:0045454	cell redox homeostasis	biological_process
PGSC0003DMG400021634	GO:0005515	protein binding	molecular_function
PGSC0003DMG400022732	GO:0005576	extracellular region	cellular_component
PGSC0003DMG400022732	GO:0009664	plant-type cell wall organization	biological_process
PGSC0003DMG400022732	GO:0016020	membrane	cellular_component
PGSC0003DMG400022732	GO:0071555	cell wall organization	biological_process
PGSC0003DMG400022732	GO:0005618	cell wall	cellular_component
PGSC0003DMG401000051	GO:0006355	regulation of transcription, DNA-templated	biological_process
PGSC0003DMG401000051	GO:0005524	ATP binding	molecular_function
PGSC0003DMG401000051	GO:0008094	DNA-dependent ATPase activity	molecular_function
PGSC0003DMG401000051	GO:0040029	regulation of gene expression, epigenetic	biological_process
PGSC0003DMG401000051	GO:0043044	ATP-dependent chromatin remodeling	biological_process
PGSC0003DMG400023289	GO:0016020	membrane	cellular_component
PGSC0003DMG400023289	GO:0016021	integral component of membrane	cellular_component
PGSC0003DMG400023289	GO:0034397	telomere localization	biological_process
PGSC0003DMG400023289	GO:0034993	meiotic nuclear membrane microtubule tethering complex	cellular_component
PGSC0003DMG400001477	GO:0016020	membrane	cellular_component
PGSC0003DMG400001477	GO:0016021	integral component of membrane	cellular_component
PGSC0003DMG400001756	GO:0007165	signal transduction	biological_process
PGSC0003DMG400001756	GO:0005515	protein binding	molecular_function
PGSC0003DMG401002060	GO:0016310	phosphorylation	biological_process
PGSC0003DMG401002060	GO:0000829	inositol heptakisphosphate kinase activity	molecular_function
PGSC0003DMG400012511	GO:0043086	negative regulation of catalytic activity	biological_process
PGSC0003DMG400012511	GO:0004857	enzyme inhibitor activity	molecular_function
PGSC0003DMG400024764	GO:0016020	membrane	cellular_component
PGSC0003DMG400024764	GO:0016021	integral component of membrane	cellular_component
PGSC0003DMG400024764	GO:0008643	carbohydrate transport	biological_process
PGSC0003DMG400024764	GO:0005886	plasma membrane	cellular_component
PGSC0003DMG400013415	GO:0016020	membrane	cellular_component
PGSC0003DMG400013415	GO:0016021	integral component of membrane	cellular_component
PGSC0003DMG400013415	GO:0009507	chloroplast	cellular_component
PGSC0003DMG400013415	GO:0009536	plastid	cellular_component
PGSC0003DMG400013415	GO:0015979	photosynthesis	biological_process
PGSC0003DMG400013415	GO:0009535	chloroplast thylakoid membrane	cellular_component
PGSC0003DMG400013415	GO:0009579	thylakoid	cellular_component
PGSC0003DMG400013415	GO:0016168	chlorophyll binding	molecular_function
PGSC0003DMG400013415	GO:0009765	photosynthesis, light harvesting	biological_process
PGSC0003DMG400013415	GO:0018298	protein-chromophore linkage	biological_process
PGSC0003DMG400013415	GO:0009522	photosystem I	cellular_component
PGSC0003DMG400013415	GO:0009523	photosystem II	cellular_component
PGSC0003DMG400003915	GO:0006351	transcription, DNA-templated	biological_process
PGSC0003DMG400003915	GO:0005634	nucleus	cellular_component
PGSC0003DMG400003915	GO:0032502	developmental process	biological_process
PGSC0003DMG400014028	GO:0016020	membrane	cellular_component
PGSC0003DMG400014028	GO:0016021	integral component of membrane	cellular_component
PGSC0003DMG400014117	GO:0016020	membrane	cellular_component
PGSC0003DMG400014117	GO:0016021	integral component of membrane	cellular_component
PGSC0003DMG400014117	GO:0022857	transmembrane transporter activity	molecular_function
PGSC0003DMG400014117	GO:0055085	transmembrane transport	biological_process
PGSC0003DMG400014300	GO:0016020	membrane	cellular_component
PGSC0003DMG400014300	GO:0016021	integral component of membrane	cellular_component
PGSC0003DMG400026310	GO:0016020	membrane	cellular_component
PGSC0003DMG400026310	GO:0016021	integral component of membrane	cellular_component
PGSC0003DMG400026475	GO:0005524	ATP binding	molecular_function
PGSC0003DMG400026475	GO:0000166	nucleotide binding	molecular_function
PGSC0003DMG400026475	GO:0004813	alanine-tRNA ligase activity	molecular_function
PGSC0003DMG400026475	GO:0006419	alanyl-tRNA aminoacylation	biological_process
PGSC0003DMG400014629	GO:0016020	membrane	cellular_component
PGSC0003DMG400014629	GO:0016021	integral component of membrane	cellular_component
PGSC0003DMG400027359	GO:0016020	membrane	cellular_component
PGSC0003DMG400027359	GO:0016021	integral component of membrane	cellular_component
PGSC0003DMG400027473	GO:0090502	RNA phosphodiester bond hydrolysis, endonucleolytic	biological_process
PGSC0003DMG400027473	GO:0003723	RNA binding	molecular_function
PGSC0003DMG400027473	GO:0033897	ribonuclease T2 activity	molecular_function
PGSC0003DMG400027509	GO:0016020	membrane	cellular_component
PGSC0003DMG400027509	GO:0016021	integral component of membrane	cellular_component
PGSC0003DMG400027509	GO:0055085	transmembrane transport	biological_process
PGSC0003DMG400005215	GO:0016788	hydrolase activity, acting on ester bonds	molecular_function
PGSC0003DMG400015287	GO:0010951	negative regulation of endopeptidase activity	biological_process
PGSC0003DMG400015287	GO:0004867	serine-type endopeptidase inhibitor activity	molecular_function
PGSC0003DMG400015427	GO:0003677	DNA binding	molecular_function
PGSC0003DMG400016031	GO:0009055	electron transfer activity	molecular_function
PGSC0003DMG400016031	GO:0022900	electron transport chain	biological_process
PGSC0003DMG400016031	GO:0055114	oxidation-reduction process	biological_process
PGSC0003DMG400016031	GO:0005623	cell	cellular_component
PGSC0003DMG400016031	GO:0015035	protein disulfide oxidoreductase activity	molecular_function
PGSC0003DMG400016031	GO:0045454	cell redox homeostasis	biological_process
PGSC0003DMG400016032	GO:0009055	electron transfer activity	molecular_function
PGSC0003DMG400016032	GO:0022900	electron transport chain	biological_process
PGSC0003DMG400016032	GO:0055114	oxidation-reduction process	biological_process
PGSC0003DMG400016032	GO:0005623	cell	cellular_component
PGSC0003DMG400016032	GO:0015035	protein disulfide oxidoreductase activity	molecular_function
PGSC0003DMG400016032	GO:0045454	cell redox homeostasis	biological_process
PGSC0003DMG400016572	GO:0009055	electron transfer activity	molecular_function
PGSC0003DMG400016572	GO:0022900	electron transport chain	biological_process
PGSC0003DMG400016572	GO:0055114	oxidation-reduction process	biological_process
PGSC0003DMG400016572	GO:0005623	cell	cellular_component
PGSC0003DMG400016572	GO:0015035	protein disulfide oxidoreductase activity	molecular_function
PGSC0003DMG400016572	GO:0045454	cell redox homeostasis	biological_process
PGSC0003DMG400016695	GO:0016020	membrane	cellular_component
PGSC0003DMG400016695	GO:0016021	integral component of membrane	cellular_component
PGSC0003DMG400016695	GO:0009507	chloroplast	cellular_component
PGSC0003DMG400016695	GO:0009536	plastid	cellular_component
PGSC0003DMG400016695	GO:0015979	photosynthesis	biological_process
PGSC0003DMG400016695	GO:0009535	chloroplast thylakoid membrane	cellular_component
PGSC0003DMG400016695	GO:0009579	thylakoid	cellular_component
PGSC0003DMG400016695	GO:0016168	chlorophyll binding	molecular_function
PGSC0003DMG400016695	GO:0009765	photosynthesis, light harvesting	biological_process
PGSC0003DMG400016695	GO:0018298	protein-chromophore linkage	biological_process
PGSC0003DMG400016695	GO:0009522	photosystem I	cellular_component
PGSC0003DMG400016695	GO:0009523	photosystem II	cellular_component

## Sheet: Exclusive_KP-T-LN
GeneID	GO.Accession	GO.term.name	GO.domain
PGSC0003DMG400042222	GO:0003677	DNA binding	molecular_function
PGSC0003DMG400043394	GO:0009733	response to auxin	biological_process
PGSC0003DMG400044366	GO:0016020	membrane	cellular_component
PGSC0003DMG400044366	GO:0016021	integral component of membrane	cellular_component
PGSC0003DMG400044366	GO:0019684	photosynthesis, light reaction	biological_process
PGSC0003DMG400044366	GO:0045156	electron transporter, transferring electrons within the cyclic electron transport pathway of photosynthesis activity	molecular_function
PGSC0003DMG400044366	GO:0009772	photosynthetic electron transport in photosystem II	biological_process
PGSC0003DMG400036318	GO:0003677	DNA binding	molecular_function
PGSC0003DMG400036318	GO:0005634	nucleus	cellular_component
PGSC0003DMG400036318	GO:0006351	transcription, DNA-templated	biological_process
PGSC0003DMG400036318	GO:0006355	regulation of transcription, DNA-templated	biological_process
PGSC0003DMG400038811	GO:0043086	negative regulation of catalytic activity	biological_process
PGSC0003DMG400038811	GO:0004857	enzyme inhibitor activity	molecular_function
PGSC0003DMG402028300	GO:0008152	metabolic process	biological_process
PGSC0003DMG402028300	GO:0016787	hydrolase activity	molecular_function
PGSC0003DMG400029023	GO:0016020	membrane	cellular_component
PGSC0003DMG400029023	GO:0016021	integral component of membrane	cellular_component
PGSC0003DMG400029423	GO:0009733	response to auxin	biological_process
PGSC0003DMG400029671	GO:0016787	hydrolase activity	molecular_function
PGSC0003DMG400029744	GO:0016020	membrane	cellular_component
PGSC0003DMG400029744	GO:0016021	integral component of membrane	cellular_component
PGSC0003DMG400030131	GO:0032259	methylation	biological_process
PGSC0003DMG400030131	GO:0008171	O-methyltransferase activity	molecular_function
PGSC0003DMG400030231	GO:0009733	response to auxin	biological_process
PGSC0003DMG400030958	GO:0080167	response to karrikin	biological_process
PGSC0003DMG400030958	GO:1900458	negative regulation of brassinosteroid mediated signaling pathway	biological_process
PGSC0003DMG400030958	GO:0005622	intracellular	cellular_component
PGSC0003DMG400030958	GO:0008270	zinc ion binding	molecular_function
PGSC0003DMG400030958	GO:0043565	sequence-specific DNA binding	molecular_function
PGSC0003DMG400030958	GO:0009741	response to brassinosteroid	biological_process
PGSC0003DMG400030958	GO:0010200	response to chitin	biological_process
PGSC0003DMG400030958	GO:2000306	positive regulation of photomorphogenesis	biological_process
PGSC0003DMG400005651	GO:0016020	membrane	cellular_component
PGSC0003DMG400005651	GO:0016021	integral component of membrane	cellular_component
PGSC0003DMG400005651	GO:0005783	endoplasmic reticulum	cellular_component
PGSC0003DMG400005651	GO:0005789	endoplasmic reticulum membrane	cellular_component
PGSC0003DMG401005714	GO:0016020	membrane	cellular_component
PGSC0003DMG401005714	GO:0016021	integral component of membrane	cellular_component
PGSC0003DMG400005823	GO:0016020	membrane	cellular_component
PGSC0003DMG400005823	GO:0016021	integral component of membrane	cellular_component
PGSC0003DMG400005823	GO:0046872	metal ion binding	molecular_function
PGSC0003DMG400005823	GO:0008270	zinc ion binding	molecular_function
PGSC0003DMG400005840	GO:0005509	calcium ion binding	molecular_function
PGSC0003DMG400031742	GO:0016020	membrane	cellular_component
PGSC0003DMG400031742	GO:0016021	integral component of membrane	cellular_component
PGSC0003DMG400031742	GO:0005886	plasma membrane	cellular_component
PGSC0003DMG400031742	GO:0008643	carbohydrate transport	biological_process
PGSC0003DMG400006023	GO:0055114	oxidation-reduction process	biological_process
PGSC0003DMG400006023	GO:0004497	monooxygenase activity	molecular_function
PGSC0003DMG400006023	GO:0016491	oxidoreductase activity	molecular_function
PGSC0003DMG400006023	GO:0046872	metal ion binding	molecular_function
PGSC0003DMG400006023	GO:0020037	heme binding	molecular_function
PGSC0003DMG400006023	GO:0005506	iron ion binding	molecular_function
PGSC0003DMG400006023	GO:0016705	oxidoreductase activity, acting on paired donors, with incorporation or reduction of molecular oxygen	molecular_function
PGSC0003DMG400006452	GO:0047746	chlorophyllase activity	molecular_function
PGSC0003DMG400006452	GO:0015996	chlorophyll catabolic process	biological_process
PGSC0003DMG400006744	GO:0016020	membrane	cellular_component
PGSC0003DMG400006744	GO:0016021	integral component of membrane	cellular_component
PGSC0003DMG400006744	GO:0055085	transmembrane transport	biological_process
PGSC0003DMG400017324	GO:0055114	oxidation-reduction process	biological_process
PGSC0003DMG400017324	GO:0004497	monooxygenase activity	molecular_function
PGSC0003DMG400017324	GO:0016491	oxidoreductase activity	molecular_function
PGSC0003DMG400017324	GO:0046872	metal ion binding	molecular_function
PGSC0003DMG400017324	GO:0020037	heme binding	molecular_function
PGSC0003DMG400017324	GO:0005506	iron ion binding	molecular_function
PGSC0003DMG400017324	GO:0016705	oxidoreductase activity, acting on paired donors, with incorporation or reduction of molecular oxygen	molecular_function
PGSC0003DMG400007456	GO:0005509	calcium ion binding	molecular_function
PGSC0003DMG400035139	GO:0005515	protein binding	molecular_function
PGSC0003DMG400007740	GO:2000123	positive regulation of stomatal complex development	biological_process
PGSC0003DMG403017663	GO:0005840	ribosome	cellular_component
PGSC0003DMG403017663	GO:0016020	membrane	cellular_component
PGSC0003DMG403017663	GO:0016021	integral component of membrane	cellular_component
PGSC0003DMG403017663	GO:0009507	chloroplast	cellular_component
PGSC0003DMG403017663	GO:0009536	plastid	cellular_component
PGSC0003DMG403017663	GO:0005622	intracellular	cellular_component
PGSC0003DMG403017663	GO:0003735	structural constituent of ribosome	molecular_function
PGSC0003DMG403017663	GO:0006412	translation	biological_process
PGSC0003DMG403017663	GO:0030529	intracellular ribonucleoprotein complex	cellular_component
PGSC0003DMG403017663	GO:0015935	small ribosomal subunit	cellular_component
PGSC0003DMG403017663	GO:0015986	ATP synthesis coupled proton transport	biological_process
PGSC0003DMG403017663	GO:0015078	proton transmembrane transporter activity	molecular_function
PGSC0003DMG403017663	GO:0045263	proton-transporting ATP synthase complex, coupling factor F(o)	cellular_component
PGSC0003DMG401008783	GO:0055114	oxidation-reduction process	biological_process
PGSC0003DMG401008783	GO:0051287	NAD binding	molecular_function
PGSC0003DMG401008783	GO:0016020	membrane	cellular_component
PGSC0003DMG401008783	GO:0009507	chloroplast	cellular_component
PGSC0003DMG401008783	GO:0009536	plastid	cellular_component
PGSC0003DMG401008783	GO:0016491	oxidoreductase activity	molecular_function
PGSC0003DMG401008783	GO:0016655	oxidoreductase activity, acting on NAD(P)H, quinone or similar compound as acceptor	molecular_function
PGSC0003DMG401008783	GO:0048038	quinone binding	molecular_function
PGSC0003DMG401008783	GO:0019684	photosynthesis, light reaction	biological_process
PGSC0003DMG401008783	GO:0009535	chloroplast thylakoid membrane	cellular_component
PGSC0003DMG401008783	GO:0009579	thylakoid	cellular_component
PGSC0003DMG401008783	GO:0016651	oxidoreductase activity, acting on NAD(P)H	molecular_function
PGSC0003DMG400008807	GO:0070652	HAUS complex	cellular_component
PGSC0003DMG400008807	GO:0051225	spindle assembly	biological_process
PGSC0003DMG400019080	GO:0055114	oxidation-reduction process	biological_process
PGSC0003DMG400019080	GO:0020037	heme binding	molecular_function
PGSC0003DMG400019080	GO:0005506	iron ion binding	molecular_function
PGSC0003DMG400019080	GO:0016705	oxidoreductase activity, acting on paired donors, with incorporation or reduction of molecular oxygen	molecular_function
PGSC0003DMG400009086	GO:0005515	protein binding	molecular_function
PGSC0003DMG400019344	GO:0003700	DNA-binding transcription factor activity	molecular_function
PGSC0003DMG400019344	GO:0003677	DNA binding	molecular_function
PGSC0003DMG400019344	GO:0006355	regulation of transcription, DNA-templated	biological_process
PGSC0003DMG400019344	GO:0005634	nucleus	cellular_component
PGSC0003DMG400019344	GO:0043565	sequence-specific DNA binding	molecular_function
PGSC0003DMG400009351	GO:0006367	transcription initiation from RNA polymerase II promoter	biological_process
PGSC0003DMG400009351	GO:0005669	transcription factor TFIID complex	cellular_component
PGSC0003DMG400009381	GO:0003677	DNA binding	molecular_function
PGSC0003DMG400009381	GO:0006355	regulation of transcription, DNA-templated	biological_process
PGSC0003DMG400009381	GO:0005634	nucleus	cellular_component
PGSC0003DMG400009381	GO:0006351	transcription, DNA-templated	biological_process
PGSC0003DMG400019846	GO:0016020	membrane	cellular_component
PGSC0003DMG400019846	GO:0016021	integral component of membrane	cellular_component
PGSC0003DMG400009811	GO:0055114	oxidation-reduction process	biological_process
PGSC0003DMG400009811	GO:0020037	heme binding	molecular_function
PGSC0003DMG400009811	GO:0005506	iron ion binding	molecular_function
PGSC0003DMG400009811	GO:0016705	oxidoreductase activity, acting on paired donors, with incorporation or reduction of molecular oxygen	molecular_function
PGSC0003DMG400020088	GO:0003677	DNA binding	molecular_function
PGSC0003DMG400020088	GO:0005634	nucleus	cellular_component
PGSC0003DMG400020088	GO:0006351	transcription, DNA-templated	biological_process
PGSC0003DMG400020088	GO:0006355	regulation of transcription, DNA-templated	biological_process
PGSC0003DMG400020101	GO:0009735	response to cytokinin	biological_process
PGSC0003DMG400020101	GO:0005829	cytosol	cellular_component
PGSC0003DMG400020112	GO:0046872	metal ion binding	molecular_function
PGSC0003DMG400020112	GO:0047429	nucleoside-triphosphate diphosphatase activity	molecular_function
PGSC0003DMG400020112	GO:0009143	nucleoside triphosphate catabolic process	biological_process
PGSC0003DMG400020258	GO:0016020	membrane	cellular_component
PGSC0003DMG400020258	GO:0016021	integral component of membrane	cellular_component
PGSC0003DMG400020258	GO:0009055	electron transfer activity	molecular_function
PGSC0003DMG400020258	GO:0022900	electron transport chain	biological_process
PGSC0003DMG400010207	GO:0007568	aging	biological_process
PGSC0003DMG400010207	GO:0010623	programmed cell death involved in cell development	biological_process
PGSC0003DMG400010207	GO:0080187	floral organ senescence	biological_process
PGSC0003DMG400010207	GO:1990169	stress response to copper ion	biological_process
PGSC0003DMG400010207	GO:0010282	senescence-associated vacuole	cellular_component
PGSC0003DMG400010207	GO:0006508	proteolysis	biological_process
PGSC0003DMG400010207	GO:0008234	cysteine-type peptidase activity	molecular_function
PGSC0003DMG400010207	GO:0009626	plant-type hypersensitive response	biological_process
PGSC0003DMG400010207	GO:0009733	response to auxin	biological_process
PGSC0003DMG400010207	GO:0009735	response to cytokinin	biological_process
PGSC0003DMG400010207	GO:0009744	response to sucrose	biological_process
PGSC0003DMG400010207	GO:0009749	response to glucose	biological_process
PGSC0003DMG400010207	GO:0009750	response to fructose	biological_process
PGSC0003DMG400010207	GO:0009817	defense response to fungus, incompatible interaction	biological_process
PGSC0003DMG400010207	GO:0010150	leaf senescence	biological_process
PGSC0003DMG400010207	GO:0010224	response to UV-B	biological_process
PGSC0003DMG400020571	GO:1901800	positive regulation of proteasomal protein catabolic process	biological_process
PGSC0003DMG400020571	GO:0036402	proteasome-activating ATPase activity	molecular_function
PGSC0003DMG400010377	GO:0016020	membrane	cellular_component
PGSC0003DMG400010377	GO:0016021	integral component of membrane	cellular_component
PGSC0003DMG402010654	GO:0016020	membrane	cellular_component
PGSC0003DMG402010654	GO:0016021	integral component of membrane	cellular_component
PGSC0003DMG400020846	GO:0004672	protein kinase activity	molecular_function
PGSC0003DMG400020846	GO:0005524	ATP binding	molecular_function
PGSC0003DMG400020846	GO:0006468	protein phosphorylation	biological_process
PGSC0003DMG400010888	GO:0003924	GTPase activity	molecular_function
PGSC0003DMG400010888	GO:0005525	GTP binding	molecular_function
PGSC0003DMG400011381	GO:0009055	electron transfer activity	molecular_function
PGSC0003DMG400011381	GO:0022900	electron transport chain	biological_process
PGSC0003DMG400011381	GO:0055114	oxidation-reduction process	biological_process
PGSC0003DMG400011381	GO:0005623	cell	cellular_component
PGSC0003DMG400011381	GO:0015035	protein disulfide oxidoreductase activity	molecular_function
PGSC0003DMG400011381	GO:0045454	cell redox homeostasis	biological_process
PGSC0003DMG400021576	GO:0003677	DNA binding	molecular_function
PGSC0003DMG400021576	GO:0006355	regulation of transcription, DNA-templated	biological_process
PGSC0003DMG400021576	GO:0005634	nucleus	cellular_component
PGSC0003DMG400021576	GO:0006351	transcription, DNA-templated	biological_process
PGSC0003DMG400021719	GO:0016020	membrane	cellular_component
PGSC0003DMG400021719	GO:0016021	integral component of membrane	cellular_component
PGSC0003DMG400021719	GO:0046983	protein dimerization activity	molecular_function
PGSC0003DMG400021719	GO:0003700	DNA-binding transcription factor activity	molecular_function
PGSC0003DMG400021719	GO:0043565	sequence-specific DNA binding	molecular_function
PGSC0003DMG400021719	GO:0006355	regulation of transcription, DNA-templated	biological_process
PGSC0003DMG400021719	GO:0048658	anther wall tapetum development	biological_process
PGSC0003DMG400021719	GO:0005634	nucleus	cellular_component
PGSC0003DMG400022153	GO:0016020	membrane	cellular_component
PGSC0003DMG400022153	GO:0016021	integral component of membrane	cellular_component
PGSC0003DMG400023125	GO:0005509	calcium ion binding	molecular_function
PGSC0003DMG400000453	GO:0003677	DNA binding	molecular_function
PGSC0003DMG400000453	GO:0003910	DNA ligase (ATP) activity	molecular_function
PGSC0003DMG400000453	GO:0006266	DNA ligation	biological_process
PGSC0003DMG400000453	GO:0006281	DNA repair	biological_process
PGSC0003DMG400000453	GO:0006310	DNA recombination	biological_process
PGSC0003DMG400023325	GO:0009733	response to auxin	biological_process
PGSC0003DMG400023365	GO:0008429	phosphatidylethanolamine binding	molecular_function
PGSC0003DMG400023365	GO:0009909	regulation of flower development	biological_process
PGSC0003DMG400023365	GO:0048573	photoperiodism, flowering	biological_process
PGSC0003DMG400023447	GO:0003677	DNA binding	molecular_function
PGSC0003DMG400023447	GO:0006355	regulation of transcription, DNA-templated	biological_process
PGSC0003DMG400023447	GO:0005634	nucleus	cellular_component
PGSC0003DMG400023447	GO:0006351	transcription, DNA-templated	biological_process
PGSC0003DMG400000878	GO:0003735	structural constituent of ribosome	molecular_function
PGSC0003DMG400000878	GO:0006412	translation	biological_process
PGSC0003DMG400000878	GO:0015934	large ribosomal subunit	cellular_component
PGSC0003DMG400000928	GO:0016020	membrane	cellular_component
PGSC0003DMG400000928	GO:0016021	integral component of membrane	cellular_component
PGSC0003DMG400001031	GO:0016020	membrane	cellular_component
PGSC0003DMG400001031	GO:0016021	integral component of membrane	cellular_component
PGSC0003DMG400001031	GO:0010215	cellulose microfibril organization	biological_process
PGSC0003DMG400001031	GO:0016049	cell growth	biological_process
PGSC0003DMG400001031	GO:0031225	anchored component of membrane	cellular_component
PGSC0003DMG400023784	GO:0009055	electron transfer activity	molecular_function
PGSC0003DMG400023784	GO:0022900	electron transport chain	biological_process
PGSC0003DMG400001143	GO:0003677	DNA binding	molecular_function
PGSC0003DMG400001143	GO:0005634	nucleus	cellular_component
PGSC0003DMG400001143	GO:0046983	protein dimerization activity	molecular_function
PGSC0003DMG400001143	GO:0006351	transcription, DNA-templated	biological_process
PGSC0003DMG400001143	GO:0006355	regulation of transcription, DNA-templated	biological_process
PGSC0003DMG400001209	GO:0005975	carbohydrate metabolic process	biological_process
PGSC0003DMG400001209	GO:0004553	hydrolase activity, hydrolyzing O-glycosyl compounds	molecular_function
PGSC0003DMG400001283	GO:0032259	methylation	biological_process
PGSC0003DMG400001283	GO:0008168	methyltransferase activity	molecular_function
PGSC0003DMG400001283	GO:0008171	O-methyltransferase activity	molecular_function
PGSC0003DMG400001372	GO:0016020	membrane	cellular_component
PGSC0003DMG400001372	GO:0016021	integral component of membrane	cellular_component
PGSC0003DMG400001550	GO:0006952	defense response	biological_process
PGSC0003DMG400001550	GO:0009607	response to biotic stimulus	biological_process
PGSC0003DMG400002168	GO:0005515	protein binding	molecular_function
PGSC0003DMG400002825	GO:0090502	RNA phosphodiester bond hydrolysis, endonucleolytic	biological_process
PGSC0003DMG400002825	GO:0003723	RNA binding	molecular_function
PGSC0003DMG400002825	GO:0033897	ribonuclease T2 activity	molecular_function
PGSC0003DMG400025100	GO:0005515	protein binding	molecular_function
PGSC0003DMG400025106	GO:0099132	ATP hydrolysis coupled cation transmembrane transport	biological_process
PGSC0003DMG400025106	GO:0046933	proton-transporting ATP synthase activity, rotational mechanism	molecular_function
PGSC0003DMG400025106	GO:0005524	ATP binding	molecular_function
PGSC0003DMG400025106	GO:0016020	membrane	cellular_component
PGSC0003DMG400025106	GO:0009507	chloroplast	cellular_component
PGSC0003DMG400025106	GO:0009536	plastid	cellular_component
PGSC0003DMG400025106	GO:0009535	chloroplast thylakoid membrane	cellular_component
PGSC0003DMG400025106	GO:0009579	thylakoid	cellular_component
PGSC0003DMG400025106	GO:0006754	ATP biosynthetic process	biological_process
PGSC0003DMG400025106	GO:0006811	ion transport	biological_process
PGSC0003DMG400025106	GO:0015986	ATP synthesis coupled proton transport	biological_process
PGSC0003DMG400025106	GO:0015992	proton transport	biological_process
PGSC0003DMG400025106	GO:0045261	proton-transporting ATP synthase complex, catalytic core F(1)	cellular_component
PGSC0003DMG400025106	GO:0009534	chloroplast thylakoid	cellular_component
PGSC0003DMG400025106	GO:0009941	chloroplast envelope	cellular_component
PGSC0003DMG400003186	GO:0016020	membrane	cellular_component
PGSC0003DMG400003186	GO:0016021	integral component of membrane	cellular_component
PGSC0003DMG402025549	GO:0055114	oxidation-reduction process	biological_process
PGSC0003DMG402025549	GO:0016491	oxidoreductase activity	molecular_function
PGSC0003DMG402025549	GO:0005506	iron ion binding	molecular_function
PGSC0003DMG402025549	GO:0008610	lipid biosynthetic process	biological_process
PGSC0003DMG402025696	GO:0016020	membrane	cellular_component
PGSC0003DMG402025696	GO:0016021	integral component of membrane	cellular_component
PGSC0003DMG400003742	GO:0055114	oxidation-reduction process	biological_process
PGSC0003DMG400003742	GO:0020037	heme binding	molecular_function
PGSC0003DMG400003742	GO:0005506	iron ion binding	molecular_function
PGSC0003DMG400003742	GO:0016705	oxidoreductase activity, acting on paired donors, with incorporation or reduction of molecular oxygen	molecular_function
PGSC0003DMG402025788	GO:0055114	oxidation-reduction process	biological_process
PGSC0003DMG402025788	GO:0016491	oxidoreductase activity	molecular_function
PGSC0003DMG400014119	GO:0016020	membrane	cellular_component
PGSC0003DMG400014119	GO:0016021	integral component of membrane	cellular_component
PGSC0003DMG400014119	GO:0015031	protein transport	biological_process
PGSC0003DMG400014119	GO:0016192	vesicle-mediated transport	biological_process
PGSC0003DMG400026259	GO:0016020	membrane	cellular_component
PGSC0003DMG400026259	GO:0016021	integral component of membrane	cellular_component
PGSC0003DMG400026259	GO:0012511	monolayer-surrounded lipid storage body	cellular_component
PGSC0003DMG400004343	GO:0032259	methylation	biological_process
PGSC0003DMG400004343	GO:0008168	methyltransferase activity	molecular_function
PGSC0003DMG400004343	GO:0046983	protein dimerization activity	molecular_function
PGSC0003DMG400026944	GO:0016020	membrane	cellular_component
PGSC0003DMG400026944	GO:0016021	integral component of membrane	cellular_component
PGSC0003DMG400026944	GO:0005886	plasma membrane	cellular_component
PGSC0003DMG400026945	GO:0016020	membrane	cellular_component
PGSC0003DMG400026945	GO:0016021	integral component of membrane	cellular_component
PGSC0003DMG400026945	GO:0005886	plasma membrane	cellular_component
PGSC0003DMG400026953	GO:0010951	negative regulation of endopeptidase activity	biological_process
PGSC0003DMG400026953	GO:0004867	serine-type endopeptidase inhibitor activity	molecular_function
PGSC0003DMG400026953	GO:0009611	response to wounding	biological_process
PGSC0003DMG400014760	GO:0055114	oxidation-reduction process	biological_process
PGSC0003DMG400014760	GO:0020037	heme binding	molecular_function
PGSC0003DMG400014760	GO:0005506	iron ion binding	molecular_function
PGSC0003DMG400014760	GO:0016705	oxidoreductase activity, acting on paired donors, with incorporation or reduction of molecular oxygen	molecular_function
PGSC0003DMG400027200	GO:0016740	transferase activity	molecular_function
PGSC0003DMG400027200	GO:0008152	metabolic process	biological_process
PGSC0003DMG400027200	GO:0016758	transferase activity, transferring hexosyl groups	molecular_function
PGSC0003DMG400005113	GO:0005576	extracellular region	cellular_component
PGSC0003DMG400005351	GO:0006952	defense response	biological_process
PGSC0003DMG400005351	GO:0016021	integral component of membrane	cellular_component
PGSC0003DMG400015381	GO:0005215	transporter activity	molecular_function
PGSC0003DMG400015381	GO:0016020	membrane	cellular_component
PGSC0003DMG400015381	GO:0016021	integral component of membrane	cellular_component
PGSC0003DMG400016107	GO:0006508	proteolysis	biological_process
PGSC0003DMG400016107	GO:0004185	serine-type carboxypeptidase activity	molecular_function
PGSC0003DMG400016512	GO:0006355	regulation of transcription, DNA-templated	biological_process
PGSC0003DMG400016512	GO:0005634	nucleus	cellular_component
PGSC0003DMG400016512	GO:0006351	transcription, DNA-templated	biological_process
PGSC0003DMG400016512	GO:0009734	auxin-activated signaling pathway	biological_process
PGSC0003DMG400016512	GO:0005515	protein binding	molecular_function

## Sheet: Expressed_both
GeneID	GO.Accession	GO.term.name	GO.domain
PGSC0003DMG400042093	GO:0016020	membrane	cellular_component
PGSC0003DMG400042093	GO:0016021	integral component of membrane	cellular_component
PGSC0003DMG400042093	GO:0015979	photosynthesis	biological_process
PGSC0003DMG400042093	GO:0009523	photosystem II	cellular_component
PGSC0003DMG400042273	GO:0055114	oxidation-reduction process	biological_process
PGSC0003DMG400042273	GO:0016491	oxidoreductase activity	molecular_function
PGSC0003DMG400042273	GO:0008270	zinc ion binding	molecular_function
PGSC0003DMG400042273	GO:0016701	oxidoreductase activity, acting on single donors with incorporation of molecular oxygen	molecular_function
PGSC0003DMG400042273	GO:0006725	cellular aromatic compound metabolic process	biological_process
PGSC0003DMG400042273	GO:0008198	ferrous iron binding	molecular_function
PGSC0003DMG400042320	GO:0004190	aspartic-type endopeptidase activity	molecular_function
PGSC0003DMG400042320	GO:0006508	proteolysis	biological_process
PGSC0003DMG400042340	GO:0005634	nucleus	cellular_component
PGSC0003DMG400042340	GO:0005515	protein binding	molecular_function
PGSC0003DMG400042364	GO:0003723	RNA binding	molecular_function
PGSC0003DMG400042364	GO:0000178	exosome (RNase complex)	cellular_component
PGSC0003DMG400042500	GO:0008270	zinc ion binding	molecular_function
PGSC0003DMG400042500	GO:0005515	protein binding	molecular_function
PGSC0003DMG400042640	GO:0019843	rRNA binding	molecular_function
PGSC0003DMG400042640	GO:0005840	ribosome	cellular_component
PGSC0003DMG400042640	GO:0005622	intracellular	cellular_component
PGSC0003DMG400042640	GO:0003735	structural constituent of ribosome	molecular_function
PGSC0003DMG400042640	GO:0006412	translation	biological_process
PGSC0003DMG400042640	GO:0030529	intracellular ribonucleoprotein complex	cellular_component
PGSC0003DMG400042814	GO:0016740	transferase activity	molecular_function
PGSC0003DMG400042814	GO:0000166	nucleotide binding	molecular_function
PGSC0003DMG400042814	GO:0004672	protein kinase activity	molecular_function
PGSC0003DMG400042814	GO:0004674	protein serine/threonine kinase activity	molecular_function
PGSC0003DMG400042814	GO:0005524	ATP binding	molecular_function
PGSC0003DMG400042814	GO:0016301	kinase activity	molecular_function
PGSC0003DMG400042814	GO:0006468	protein phosphorylation	biological_process
PGSC0003DMG400042814	GO:0016310	phosphorylation	biological_process
PGSC0003DMG400042814	GO:0016020	membrane	cellular_component
PGSC0003DMG400042814	GO:0016021	integral component of membrane	cellular_component
PGSC0003DMG400042814	GO:0048544	recognition of pollen	biological_process
PGSC0003DMG400042837	GO:0009561	megagametogenesis	biological_process
PGSC0003DMG400042837	GO:0009793	embryo development ending in seed dormancy	biological_process
PGSC0003DMG400042954	GO:0005515	protein binding	molecular_function
PGSC0003DMG400042965	GO:0003743	translation initiation factor activity	molecular_function
PGSC0003DMG400042965	GO:0006413	translational initiation	biological_process
PGSC0003DMG400042965	GO:0005840	ribosome	cellular_component
PGSC0003DMG400042965	GO:0030529	intracellular ribonucleoprotein complex	cellular_component
PGSC0003DMG400042965	GO:0005737	cytoplasm	cellular_component
PGSC0003DMG400042968	GO:0016020	membrane	cellular_component
PGSC0003DMG400042968	GO:0016021	integral component of membrane	cellular_component
PGSC0003DMG400043061	GO:0016020	membrane	cellular_component
PGSC0003DMG400043061	GO:0016021	integral component of membrane	cellular_component
PGSC0003DMG400043108	GO:0005576	extracellular region	cellular_component
PGSC0003DMG400043193	GO:0016020	membrane	cellular_component
PGSC0003DMG400043193	GO:0016021	integral component of membrane	cellular_component
PGSC0003DMG400043220	GO:0016020	membrane	cellular_component
PGSC0003DMG400043220	GO:0016021	integral component of membrane	cellular_component
PGSC0003DMG400043267	GO:0008299	isoprenoid biosynthetic process	biological_process
PGSC0003DMG400043267	GO:0016740	transferase activity	molecular_function
PGSC0003DMG400043373	GO:0006098	pentose-phosphate shunt	biological_process
PGSC0003DMG400043373	GO:0055114	oxidation-reduction process	biological_process
PGSC0003DMG400043373	GO:0016491	oxidoreductase activity	molecular_function
PGSC0003DMG400043373	GO:0050661	NADP binding	molecular_function
PGSC0003DMG400043373	GO:0004616	phosphogluconate dehydrogenase (decarboxylating) activity	molecular_function
PGSC0003DMG400043373	GO:0019521	D-gluconate metabolic process	biological_process
PGSC0003DMG400043373	GO:0009409	response to cold	biological_process
PGSC0003DMG400043373	GO:0009414	response to water deprivation	biological_process
PGSC0003DMG400043373	GO:0009651	response to salt stress	biological_process
PGSC0003DMG400043373	GO:0009737	response to abscisic acid	biological_process
PGSC0003DMG400043451	GO:0004040	amidase activity	molecular_function
PGSC0003DMG400043451	GO:0016810	hydrolase activity, acting on carbon-nitrogen (but not peptide) bonds	molecular_function
PGSC0003DMG400043451	GO:0043864	indoleacetamide hydrolase activity	molecular_function
PGSC0003DMG400043451	GO:0009684	indoleacetic acid biosynthetic process	biological_process
PGSC0003DMG400043451	GO:0009851	auxin biosynthetic process	biological_process
PGSC0003DMG400043451	GO:0005654	nucleoplasm	cellular_component
PGSC0003DMG400043451	GO:0005737	cytoplasm	cellular_component
PGSC0003DMG400043451	GO:0005829	cytosol	cellular_component
PGSC0003DMG400043471	GO:0005102	signaling receptor binding	molecular_function
PGSC0003DMG400043471	GO:0016020	membrane	cellular_component
PGSC0003DMG400043471	GO:0016021	integral component of membrane	cellular_component
PGSC0003DMG400043471	GO:0009405	pathogenesis	biological_process
PGSC0003DMG400043512	GO:0055114	oxidation-reduction process	biological_process
PGSC0003DMG400043512	GO:0004497	monooxygenase activity	molecular_function
PGSC0003DMG400043512	GO:0016491	oxidoreductase activity	molecular_function
PGSC0003DMG400043512	GO:0046872	metal ion binding	molecular_function
PGSC0003DMG400043512	GO:0020037	heme binding	molecular_function
PGSC0003DMG400043512	GO:0005506	iron ion binding	molecular_function
PGSC0003DMG400043512	GO:0016705	oxidoreductase activity, acting on paired donors, with incorporation or reduction of molecular oxygen	molecular_function
PGSC0003DMG400043560	GO:0005730	nucleolus	cellular_component
PGSC0003DMG400043560	GO:0006364	rRNA processing	biological_process
PGSC0003DMG400043560	GO:0005515	protein binding	molecular_function
PGSC0003DMG400043590	GO:0016020	membrane	cellular_component
PGSC0003DMG400043590	GO:0016021	integral component of membrane	cellular_component
PGSC0003DMG400043599	GO:0016020	membrane	cellular_component
PGSC0003DMG400043599	GO:0016021	integral component of membrane	cellular_component
PGSC0003DMG400043674	GO:0006139	nucleobase-containing compound metabolic process	biological_process
PGSC0003DMG400043674	GO:0090305	nucleic acid phosphodiester bond hydrolysis	biological_process
PGSC0003DMG400043674	GO:0003676	nucleic acid binding	molecular_function
PGSC0003DMG400043674	GO:0008408	3'-5' exonuclease activity	molecular_function
PGSC0003DMG400043736	GO:0005576	extracellular region	cellular_component
PGSC0003DMG400043768	GO:0016020	membrane	cellular_component
PGSC0003DMG400043768	GO:0016021	integral component of membrane	cellular_component
PGSC0003DMG400043933	GO:0005515	protein binding	molecular_function
PGSC0003DMG400044006	GO:0005515	protein binding	molecular_function
PGSC0003DMG400044110	GO:0055114	oxidation-reduction process	biological_process
PGSC0003DMG400044110	GO:0016491	oxidoreductase activity	molecular_function
PGSC0003DMG400044116	GO:0052861	glucan endo-1,3-beta-glucanase activity, C-3 substituted reducing group	molecular_function
PGSC0003DMG400035539	GO:0016020	membrane	cellular_component
PGSC0003DMG400035539	GO:0016021	integral component of membrane	cellular_component
PGSC0003DMG400035539	GO:0022857	transmembrane transporter activity	molecular_function
PGSC0003DMG400035539	GO:0055085	transmembrane transport	biological_process
PGSC0003DMG400044149	GO:0016740	transferase activity	molecular_function
PGSC0003DMG400044149	GO:0008152	metabolic process	biological_process
PGSC0003DMG400044149	GO:0016757	transferase activity, transferring glycosyl groups	molecular_function
PGSC0003DMG400044149	GO:0016758	transferase activity, transferring hexosyl groups	molecular_function
PGSC0003DMG400044152	GO:0016740	transferase activity	molecular_function
PGSC0003DMG400044152	GO:0008152	metabolic process	biological_process
PGSC0003DMG400044152	GO:0016020	membrane	cellular_component
PGSC0003DMG400044152	GO:0016021	integral component of membrane	cellular_component
PGSC0003DMG400044152	GO:0016757	transferase activity, transferring glycosyl groups	molecular_function
PGSC0003DMG400044152	GO:0016758	transferase activity, transferring hexosyl groups	molecular_function
PGSC0003DMG400035559	GO:0016020	membrane	cellular_component
PGSC0003DMG400035559	GO:0016021	integral component of membrane	cellular_component
PGSC0003DMG400035559	GO:0009737	response to abscisic acid	biological_process
PGSC0003DMG400044171	GO:0016787	hydrolase activity	molecular_function
PGSC0003DMG400044171	GO:0006508	proteolysis	biological_process
PGSC0003DMG400044171	GO:0004252	serine-type endopeptidase activity	molecular_function
PGSC0003DMG400035573	GO:0016740	transferase activity	molecular_function
PGSC0003DMG400035573	GO:0008152	metabolic process	biological_process
PGSC0003DMG400035573	GO:0016757	transferase activity, transferring glycosyl groups	molecular_function
PGSC0003DMG400035573	GO:0016758	transferase activity, transferring hexosyl groups	molecular_function
PGSC0003DMG400044242	GO:0005515	protein binding	molecular_function
PGSC0003DMG400044295	GO:0007275	multicellular organism development	biological_process
PGSC0003DMG400044295	GO:0009908	flower development	biological_process
PGSC0003DMG400044295	GO:0030154	cell differentiation	biological_process
PGSC0003DMG400035647	GO:0016853	isomerase activity	molecular_function
PGSC0003DMG400035647	GO:0005576	extracellular region	cellular_component
PGSC0003DMG400035647	GO:0048046	apoplast	cellular_component
PGSC0003DMG400044320	GO:0016020	membrane	cellular_component
PGSC0003DMG400044320	GO:0016021	integral component of membrane	cellular_component
PGSC0003DMG400044320	GO:0022857	transmembrane transporter activity	molecular_function
PGSC0003DMG400044320	GO:0055085	transmembrane transport	biological_process
PGSC0003DMG400035665	GO:0055114	oxidation-reduction process	biological_process
PGSC0003DMG400035665	GO:0004497	monooxygenase activity	molecular_function
PGSC0003DMG400035665	GO:0016491	oxidoreductase activity	molecular_function
PGSC0003DMG400035665	GO:0046872	metal ion binding	molecular_function
PGSC0003DMG400035665	GO:0020037	heme binding	molecular_function
PGSC0003DMG400035665	GO:0005506	iron ion binding	molecular_function
PGSC0003DMG400035665	GO:0016705	oxidoreductase activity, acting on paired donors, with incorporation or reduction of molecular oxygen	molecular_function
PGSC0003DMG400035666	GO:0016740	transferase activity	molecular_function
PGSC0003DMG400035666	GO:0008152	metabolic process	biological_process
PGSC0003DMG400035666	GO:0016020	membrane	cellular_component
PGSC0003DMG400035666	GO:0016021	integral component of membrane	cellular_component
PGSC0003DMG400035666	GO:0016757	transferase activity, transferring glycosyl groups	molecular_function
PGSC0003DMG400035666	GO:0016758	transferase activity, transferring hexosyl groups	molecular_function
PGSC0003DMG400035689	GO:0016740	transferase activity	molecular_function
PGSC0003DMG400035689	GO:0008152	metabolic process	biological_process
PGSC0003DMG400035689	GO:0016757	transferase activity, transferring glycosyl groups	molecular_function
PGSC0003DMG400035689	GO:0016758	transferase activity, transferring hexosyl groups	molecular_function
PGSC0003DMG400044420	GO:0003677	DNA binding	molecular_function
PGSC0003DMG400044420	GO:0005634	nucleus	cellular_component
PGSC0003DMG400044420	GO:0006260	DNA replication	biological_process
PGSC0003DMG400035711	GO:0009507	chloroplast	cellular_component
PGSC0003DMG400035711	GO:0009536	plastid	cellular_component
PGSC0003DMG400035711	GO:0046872	metal ion binding	molecular_function
PGSC0003DMG400035711	GO:0055114	oxidation-reduction process	biological_process
PGSC0003DMG400035711	GO:0009055	electron transfer activity	molecular_function
PGSC0003DMG400035711	GO:0051536	iron-sulfur cluster binding	molecular_function
PGSC0003DMG400035711	GO:0022900	electron transport chain	biological_process
PGSC0003DMG400035711	GO:0051537	2 iron, 2 sulfur cluster binding	molecular_function
PGSC0003DMG400044483	GO:0055114	oxidation-reduction process	biological_process
PGSC0003DMG400044483	GO:0004497	monooxygenase activity	molecular_function
PGSC0003DMG400044483	GO:0016491	oxidoreductase activity	molecular_function
PGSC0003DMG400044483	GO:0046872	metal ion binding	molecular_function
PGSC0003DMG400044483	GO:0020037	heme binding	molecular_function
PGSC0003DMG400044483	GO:0005506	iron ion binding	molecular_function
PGSC0003DMG400044483	GO:0016705	oxidoreductase activity, acting on paired donors, with incorporation or reduction of molecular oxygen	molecular_function
PGSC0003DMG400035738	GO:0046710	GDP metabolic process	biological_process
PGSC0003DMG400035738	GO:0006163	purine nucleotide metabolic process	biological_process
PGSC0003DMG400035738	GO:0046037	GMP metabolic process	biological_process
PGSC0003DMG400035738	GO:0004385	guanylate kinase activity	molecular_function
PGSC0003DMG400035738	GO:0048638	regulation of developmental growth	biological_process
PGSC0003DMG400035743	GO:0016311	dephosphorylation	biological_process
PGSC0003DMG400035743	GO:0016791	phosphatase activity	molecular_function
PGSC0003DMG400035743	GO:0030145	manganese ion binding	molecular_function
PGSC0003DMG400035743	GO:0005829	cytosol	cellular_component
PGSC0003DMG400035769	GO:0055114	oxidation-reduction process	biological_process
PGSC0003DMG400035769	GO:0004497	monooxygenase activity	molecular_function
PGSC0003DMG400035769	GO:0016491	oxidoreductase activity	molecular_function
PGSC0003DMG400035769	GO:0046872	metal ion binding	molecular_function
PGSC0003DMG400035769	GO:0020037	heme binding	molecular_function
PGSC0003DMG400035769	GO:0005506	iron ion binding	molecular_function
PGSC0003DMG400035769	GO:0016705	oxidoreductase activity, acting on paired donors, with incorporation or reduction of molecular oxygen	molecular_function
PGSC0003DMG400044580	GO:0006355	regulation of transcription, DNA-templated	biological_process
PGSC0003DMG400044580	GO:0005634	nucleus	cellular_component
PGSC0003DMG400044580	GO:0043565	sequence-specific DNA binding	molecular_function
PGSC0003DMG400044580	GO:0046982	protein heterodimerization activity	molecular_function
PGSC0003DMG400044580	GO:0005737	cytoplasm	cellular_component
PGSC0003DMG400044580	GO:0051512	positive regulation of unidimensional cell growth	biological_process
PGSC0003DMG400044580	GO:0048579	negative regulation of long-day photoperiodism, flowering	biological_process
PGSC0003DMG400035783	GO:0009733	response to auxin	biological_process
PGSC0003DMG400035823	GO:0016020	membrane	cellular_component
PGSC0003DMG400035823	GO:0016021	integral component of membrane	cellular_component
PGSC0003DMG400035826	GO:0016020	membrane	cellular_component
PGSC0003DMG400035826	GO:0016021	integral component of membrane	cellular_component
PGSC0003DMG400035836	GO:0052726	inositol-1,3,4-trisphosphate 5-kinase activity	molecular_function
PGSC0003DMG400035836	GO:0046872	metal ion binding	molecular_function
PGSC0003DMG400035836	GO:0016740	transferase activity	molecular_function
PGSC0003DMG400035836	GO:0000166	nucleotide binding	molecular_function
PGSC0003DMG400035836	GO:0005524	ATP binding	molecular_function
PGSC0003DMG400035836	GO:0016301	kinase activity	molecular_function
PGSC0003DMG400035836	GO:0016310	phosphorylation	biological_process
PGSC0003DMG400035836	GO:0000287	magnesium ion binding	molecular_function
PGSC0003DMG400035836	GO:0005622	intracellular	cellular_component
PGSC0003DMG400035836	GO:0047325	inositol tetrakisphosphate 1-kinase activity	molecular_function
PGSC0003DMG400035836	GO:0052725	inositol-1,3,4-trisphosphate 6-kinase activity	molecular_function
PGSC0003DMG400035836	GO:0032957	inositol trisphosphate metabolic process	biological_process
PGSC0003DMG400044699	GO:0003924	GTPase activity	molecular_function
PGSC0003DMG400044699	GO:0005525	GTP binding	molecular_function
PGSC0003DMG400035878	GO:0055114	oxidation-reduction process	biological_process
PGSC0003DMG400035878	GO:0016020	membrane	cellular_component
PGSC0003DMG400035878	GO:0016021	integral component of membrane	cellular_component
PGSC0003DMG400035878	GO:0006629	lipid metabolic process	biological_process
PGSC0003DMG400035878	GO:0016717	oxidoreductase activity, acting on paired donors, with oxidation of a pair of donors resulting in the reduction of molecular oxygen to two molecules of water	molecular_function
PGSC0003DMG400044745	GO:0004672	protein kinase activity	molecular_function
PGSC0003DMG400044745	GO:0005524	ATP binding	molecular_function
PGSC0003DMG400044745	GO:0006468	protein phosphorylation	biological_process
PGSC0003DMG400035893	GO:0005515	protein binding	molecular_function
PGSC0003DMG400035905	GO:0005509	calcium ion binding	molecular_function
PGSC0003DMG400044826	GO:0016491	oxidoreductase activity	molecular_function
PGSC0003DMG400044826	GO:0055114	oxidation-reduction process	biological_process
PGSC0003DMG400044864	GO:0055114	oxidation-reduction process	biological_process
PGSC0003DMG400044864	GO:0016575	histone deacetylation	biological_process
PGSC0003DMG400044864	GO:0051568	histone H3-K4 methylation	biological_process
PGSC0003DMG400044864	GO:0003677	DNA binding	molecular_function
PGSC0003DMG400044864	GO:0016491	oxidoreductase activity	molecular_function
PGSC0003DMG400044864	GO:0048364	root development	biological_process
PGSC0003DMG400044864	GO:0005634	nucleus	cellular_component
PGSC0003DMG400044864	GO:0005515	protein binding	molecular_function
PGSC0003DMG400035976	GO:0016740	transferase activity	molecular_function
PGSC0003DMG400035976	GO:0008152	metabolic process	biological_process
PGSC0003DMG400035976	GO:0016757	transferase activity, transferring glycosyl groups	molecular_function
PGSC0003DMG400035976	GO:0016758	transferase activity, transferring hexosyl groups	molecular_function
PGSC0003DMG400035996	GO:0008270	zinc ion binding	molecular_function
PGSC0003DMG400035996	GO:0005515	protein binding	molecular_function
PGSC0003DMG400036004	GO:0055114	oxidation-reduction process	biological_process
PGSC0003DMG400036004	GO:0016020	membrane	cellular_component
PGSC0003DMG400036004	GO:0016021	integral component of membrane	cellular_component
PGSC0003DMG400036004	GO:0006629	lipid metabolic process	biological_process
PGSC0003DMG400036004	GO:0016717	oxidoreductase activity, acting on paired donors, with oxidation of a pair of donors resulting in the reduction of molecular oxygen to two molecules of water	molecular_function
PGSC0003DMG400044958	GO:0009767	photosynthetic electron transport chain	biological_process
PGSC0003DMG400044958	GO:0009507	chloroplast	cellular_component
PGSC0003DMG400044958	GO:0009534	chloroplast thylakoid	cellular_component
PGSC0003DMG400044958	GO:0009535	chloroplast thylakoid membrane	cellular_component
PGSC0003DMG400044958	GO:0010598	NAD(P)H dehydrogenase complex (plastoquinone)	cellular_component
PGSC0003DMG400036067	GO:0005840	ribosome	cellular_component
PGSC0003DMG400036067	GO:0003723	RNA binding	molecular_function
PGSC0003DMG400036067	GO:0009507	chloroplast	cellular_component
PGSC0003DMG400036067	GO:0009536	plastid	cellular_component
PGSC0003DMG400036067	GO:0005622	intracellular	cellular_component
PGSC0003DMG400036067	GO:0003735	structural constituent of ribosome	molecular_function
PGSC0003DMG400036067	GO:0019843	rRNA binding	molecular_function
PGSC0003DMG400036067	GO:0006412	translation	biological_process
PGSC0003DMG400036067	GO:0030529	intracellular ribonucleoprotein complex	cellular_component
PGSC0003DMG400036067	GO:0015935	small ribosomal subunit	cellular_component
PGSC0003DMG400036082	GO:0005840	ribosome	cellular_component
PGSC0003DMG400036082	GO:0005622	intracellular	cellular_component
PGSC0003DMG400036082	GO:0003735	structural constituent of ribosome	molecular_function
PGSC0003DMG400036082	GO:0006412	translation	biological_process
PGSC0003DMG400045075	GO:0016020	membrane	cellular_component
PGSC0003DMG400045075	GO:0016021	integral component of membrane	cellular_component
PGSC0003DMG400045075	GO:0048868	pollen tube development	biological_process
PGSC0003DMG400045075	GO:0005768	endosome	cellular_component
PGSC0003DMG400045075	GO:0005794	Golgi apparatus	cellular_component
PGSC0003DMG400045075	GO:0005802	trans-Golgi network	cellular_component
PGSC0003DMG400045083	GO:0016020	membrane	cellular_component
PGSC0003DMG400045083	GO:0016021	integral component of membrane	cellular_component
PGSC0003DMG400036129	GO:0016747	transferase activity, transferring acyl groups other than amino-acyl groups	molecular_function
PGSC0003DMG400045244	GO:0016020	membrane	cellular_component
PGSC0003DMG400045244	GO:0016021	integral component of membrane	cellular_component
PGSC0003DMG400045331	GO:0045492	xylan biosynthetic process	biological_process
PGSC0003DMG400045331	GO:0005794	Golgi apparatus	cellular_component
PGSC0003DMG400045331	GO:1990538	xylan O-acetyltransferase activity	molecular_function
PGSC0003DMG400045338	GO:0055114	oxidation-reduction process	biological_process
PGSC0003DMG400045338	GO:0016670	oxidoreductase activity, acting on a sulfur group of donors, oxygen as acceptor	molecular_function
PGSC0003DMG400045338	GO:0001735	prenylcysteine oxidase activity	molecular_function
PGSC0003DMG400045338	GO:0030328	prenylcysteine catabolic process	biological_process
PGSC0003DMG400045338	GO:0009738	abscisic acid-activated signaling pathway	biological_process
PGSC0003DMG400045338	GO:0030327	prenylated protein catabolic process	biological_process
PGSC0003DMG400045338	GO:0045338	farnesyl diphosphate metabolic process	biological_process
PGSC0003DMG400045338	GO:0005773	vacuole	cellular_component
PGSC0003DMG400045338	GO:0005774	vacuolar membrane	cellular_component
PGSC0003DMG400036305	GO:0016020	membrane	cellular_component
PGSC0003DMG400036305	GO:0016021	integral component of membrane	cellular_component
PGSC0003DMG400045370	GO:0016787	hydrolase activity	molecular_function
PGSC0003DMG400045370	GO:0004190	aspartic-type endopeptidase activity	molecular_function
PGSC0003DMG400045370	GO:0008233	peptidase activity	molecular_function
PGSC0003DMG400045370	GO:0006508	proteolysis	biological_process
PGSC0003DMG400045527	GO:0055114	oxidation-reduction process	biological_process
PGSC0003DMG400045527	GO:0020037	heme binding	molecular_function
PGSC0003DMG400045527	GO:0005506	iron ion binding	molecular_function
PGSC0003DMG400045527	GO:0016705	oxidoreductase activity, acting on paired donors, with incorporation or reduction of molecular oxygen	molecular_function
PGSC0003DMG400036477	GO:0009658	chloroplast organization	biological_process
PGSC0003DMG400036477	GO:0009507	chloroplast	cellular_component
PGSC0003DMG400036477	GO:0009536	plastid	cellular_component
PGSC0003DMG400036477	GO:0009941	chloroplast envelope	cellular_component
PGSC0003DMG400036477	GO:0005515	protein binding	molecular_function
PGSC0003DMG400036566	GO:0003700	DNA-binding transcription factor activity	molecular_function
PGSC0003DMG400036566	GO:0003677	DNA binding	molecular_function
PGSC0003DMG400036566	GO:0006355	regulation of transcription, DNA-templated	biological_process
PGSC0003DMG400036566	GO:0005634	nucleus	cellular_component
PGSC0003DMG400036566	GO:0006351	transcription, DNA-templated	biological_process
PGSC0003DMG400045775	GO:0052726	inositol-1,3,4-trisphosphate 5-kinase activity	molecular_function
PGSC0003DMG400045775	GO:0016740	transferase activity	molecular_function
PGSC0003DMG400045775	GO:0000166	nucleotide binding	molecular_function
PGSC0003DMG400045775	GO:0005524	ATP binding	molecular_function
PGSC0003DMG400045775	GO:0016301	kinase activity	molecular_function
PGSC0003DMG400045775	GO:0016310	phosphorylation	biological_process
PGSC0003DMG400045775	GO:0000287	magnesium ion binding	molecular_function
PGSC0003DMG400045775	GO:0046872	metal ion binding	molecular_function
PGSC0003DMG400045775	GO:0005622	intracellular	cellular_component
PGSC0003DMG400045775	GO:0047325	inositol tetrakisphosphate 1-kinase activity	molecular_function
PGSC0003DMG400045775	GO:0052725	inositol-1,3,4-trisphosphate 6-kinase activity	molecular_function
PGSC0003DMG400045775	GO:0032957	inositol trisphosphate metabolic process	biological_process
PGSC0003DMG400045810	GO:0003676	nucleic acid binding	molecular_function
PGSC0003DMG400045810	GO:0008270	zinc ion binding	molecular_function
PGSC0003DMG400036851	GO:0003779	actin binding	molecular_function
PGSC0003DMG400036851	GO:0005622	intracellular	cellular_component
PGSC0003DMG400036851	GO:0030042	actin filament depolymerization	biological_process
PGSC0003DMG400036851	GO:0015629	actin cytoskeleton	cellular_component
PGSC0003DMG400046044	GO:0003677	DNA binding	molecular_function
PGSC0003DMG400046044	GO:0006355	regulation of transcription, DNA-templated	biological_process
PGSC0003DMG400046044	GO:0003676	nucleic acid binding	molecular_function
PGSC0003DMG400046044	GO:0008270	zinc ion binding	molecular_function
PGSC0003DMG400046044	GO:0003729	mRNA binding	molecular_function
PGSC0003DMG400046044	GO:0009409	response to cold	biological_process
PGSC0003DMG400046044	GO:0009631	cold acclimation	biological_process
PGSC0003DMG400046044	GO:0009826	unidimensional cell growth	biological_process
PGSC0003DMG400046044	GO:0032508	DNA duplex unwinding	biological_process
PGSC0003DMG400046044	GO:0005634	nucleus	cellular_component
PGSC0003DMG400046044	GO:0005737	cytoplasm	cellular_component
PGSC0003DMG400036966	GO:0003979	UDP-glucose 6-dehydrogenase activity	molecular_function
PGSC0003DMG400036966	GO:0055114	oxidation-reduction process	biological_process
PGSC0003DMG400036966	GO:0051287	NAD binding	molecular_function
PGSC0003DMG400036966	GO:0016491	oxidoreductase activity	molecular_function
PGSC0003DMG400036966	GO:0016616	oxidoreductase activity, acting on the CH-OH group of donors, NAD or NADP as acceptor	molecular_function
PGSC0003DMG400036976	GO:0008152	metabolic process	biological_process
PGSC0003DMG400036976	GO:0016787	hydrolase activity	molecular_function
PGSC0003DMG400037029	GO:0003677	DNA binding	molecular_function
PGSC0003DMG400037029	GO:0006355	regulation of transcription, DNA-templated	biological_process
PGSC0003DMG400037029	GO:0005634	nucleus	cellular_component
PGSC0003DMG400037053	GO:0046872	metal ion binding	molecular_function
PGSC0003DMG400046234	GO:0010951	negative regulation of endopeptidase activity	biological_process
PGSC0003DMG400046234	GO:0004866	endopeptidase inhibitor activity	molecular_function
PGSC0003DMG400037159	GO:0006952	defense response	biological_process
PGSC0003DMG400037159	GO:0043531	ADP binding	molecular_function
PGSC0003DMG400046303	GO:0016020	membrane	cellular_component
PGSC0003DMG400046303	GO:0016021	integral component of membrane	cellular_component
PGSC0003DMG400046303	GO:0009507	chloroplast	cellular_component
PGSC0003DMG400046303	GO:0009536	plastid	cellular_component
PGSC0003DMG400046303	GO:0015979	photosynthesis	biological_process
PGSC0003DMG400046303	GO:0009523	photosystem II	cellular_component
PGSC0003DMG400046303	GO:0009535	chloroplast thylakoid membrane	cellular_component
PGSC0003DMG400046303	GO:0009579	thylakoid	cellular_component
PGSC0003DMG400046303	GO:0016168	chlorophyll binding	molecular_function
PGSC0003DMG400046303	GO:0018298	protein-chromophore linkage	biological_process
PGSC0003DMG400046303	GO:0009767	photosynthetic electron transport chain	biological_process
PGSC0003DMG400046303	GO:0019684	photosynthesis, light reaction	biological_process
PGSC0003DMG400046303	GO:0045156	electron transporter, transferring electrons within the cyclic electron transport pathway of photosynthesis activity	molecular_function
PGSC0003DMG400046303	GO:0009772	photosynthetic electron transport in photosystem II	biological_process
PGSC0003DMG400046303	GO:0010207	photosystem II assembly	biological_process
PGSC0003DMG400046303	GO:0009521	photosystem	cellular_component
PGSC0003DMG400046303	GO:0009534	chloroplast thylakoid	cellular_component
PGSC0003DMG400046303	GO:0010287	plastoglobule	cellular_component
PGSC0003DMG400046345	GO:0005840	ribosome	cellular_component
PGSC0003DMG400046345	GO:0003735	structural constituent of ribosome	molecular_function
PGSC0003DMG400046345	GO:0006412	translation	biological_process
PGSC0003DMG400046345	GO:0015934	large ribosomal subunit	cellular_component
PGSC0003DMG400046345	GO:0030529	intracellular ribonucleoprotein complex	cellular_component
PGSC0003DMG400037235	GO:0016740	transferase activity	molecular_function
PGSC0003DMG400037235	GO:0008152	metabolic process	biological_process
PGSC0003DMG400037235	GO:0016757	transferase activity, transferring glycosyl groups	molecular_function
PGSC0003DMG400037235	GO:0016758	transferase activity, transferring hexosyl groups	molecular_function
PGSC0003DMG400037250	GO:0016740	transferase activity	molecular_function
PGSC0003DMG400037250	GO:0000166	nucleotide binding	molecular_function
PGSC0003DMG400037250	GO:0005524	ATP binding	molecular_function
PGSC0003DMG400037250	GO:0046872	metal ion binding	molecular_function
PGSC0003DMG400037250	GO:0005737	cytoplasm	cellular_component
PGSC0003DMG400037250	GO:0006730	one-carbon metabolic process	biological_process
PGSC0003DMG400037250	GO:0004478	methionine adenosyltransferase activity	molecular_function
PGSC0003DMG400037250	GO:0006556	S-adenosylmethionine biosynthetic process	biological_process
PGSC0003DMG400037251	GO:0003723	RNA binding	molecular_function
PGSC0003DMG400037251	GO:0003676	nucleic acid binding	molecular_function
PGSC0003DMG400037262	GO:0016020	membrane	cellular_component
PGSC0003DMG400037262	GO:0016021	integral component of membrane	cellular_component
PGSC0003DMG400046420	GO:0005515	protein binding	molecular_function
PGSC0003DMG400046427	GO:0016740	transferase activity	molecular_function
PGSC0003DMG400046427	GO:0008146	sulfotransferase activity	molecular_function
PGSC0003DMG400046446	GO:0006355	regulation of transcription, DNA-templated	biological_process
PGSC0003DMG400037332	GO:0005515	protein binding	molecular_function
PGSC0003DMG400046448	GO:0005525	GTP binding	molecular_function
PGSC0003DMG400046514	GO:0016020	membrane	cellular_component
PGSC0003DMG400046514	GO:0016021	integral component of membrane	cellular_component
PGSC0003DMG400046574	GO:0008270	zinc ion binding	molecular_function
PGSC0003DMG400046574	GO:0005515	protein binding	molecular_function
PGSC0003DMG400046579	GO:0005694	chromosome	cellular_component
PGSC0003DMG400046579	GO:0003677	DNA binding	molecular_function
PGSC0003DMG400046579	GO:0005634	nucleus	cellular_component
PGSC0003DMG400046579	GO:0006334	nucleosome assembly	biological_process
PGSC0003DMG400046579	GO:0046982	protein heterodimerization activity	molecular_function
PGSC0003DMG400046579	GO:0000786	nucleosome	cellular_component
PGSC0003DMG400037460	GO:0004672	protein kinase activity	molecular_function
PGSC0003DMG400037460	GO:0005524	ATP binding	molecular_function
PGSC0003DMG400037460	GO:0006468	protein phosphorylation	biological_process
PGSC0003DMG400046726	GO:0005515	protein binding	molecular_function
PGSC0003DMG400037583	GO:0016787	hydrolase activity	molecular_function
PGSC0003DMG400037583	GO:0006508	proteolysis	biological_process
PGSC0003DMG400037583	GO:0004252	serine-type endopeptidase activity	molecular_function
PGSC0003DMG400046746	GO:0016740	transferase activity	molecular_function
PGSC0003DMG400046746	GO:0008152	metabolic process	biological_process
PGSC0003DMG400046746	GO:0016757	transferase activity, transferring glycosyl groups	molecular_function
PGSC0003DMG400046746	GO:0016758	transferase activity, transferring hexosyl groups	molecular_function
PGSC0003DMG400037587	GO:0055114	oxidation-reduction process	biological_process
PGSC0003DMG400037587	GO:0016020	membrane	cellular_component
PGSC0003DMG400037587	GO:0016021	integral component of membrane	cellular_component
PGSC0003DMG400037587	GO:0016491	oxidoreductase activity	molecular_function
PGSC0003DMG400037587	GO:0046872	metal ion binding	molecular_function
PGSC0003DMG400046756	GO:0003682	chromatin binding	molecular_function
PGSC0003DMG400046756	GO:0045892	negative regulation of transcription, DNA-templated	biological_process
PGSC0003DMG400046756	GO:0007219	Notch signaling pathway	biological_process
PGSC0003DMG400046756	GO:0044030	regulation of DNA methylation	biological_process
PGSC0003DMG400046756	GO:2000232	regulation of rRNA processing	biological_process
PGSC0003DMG400046756	GO:0005634	nucleus	cellular_component
PGSC0003DMG400046756	GO:0005731	nucleolus organizer region	cellular_component
PGSC0003DMG400046804	GO:0016020	membrane	cellular_component
PGSC0003DMG400046804	GO:0016021	integral component of membrane	cellular_component
PGSC0003DMG400046804	GO:0022857	transmembrane transporter activity	molecular_function
PGSC0003DMG400046804	GO:0055085	transmembrane transport	biological_process
PGSC0003DMG400046813	GO:0055114	oxidation-reduction process	biological_process
PGSC0003DMG400046813	GO:0004497	monooxygenase activity	molecular_function
PGSC0003DMG400046813	GO:0016491	oxidoreductase activity	molecular_function
PGSC0003DMG400046813	GO:0046872	metal ion binding	molecular_function
PGSC0003DMG400046813	GO:0020037	heme binding	molecular_function
PGSC0003DMG400046813	GO:0005506	iron ion binding	molecular_function
PGSC0003DMG400046813	GO:0016705	oxidoreductase activity, acting on paired donors, with incorporation or reduction of molecular oxygen	molecular_function
PGSC0003DMG400037697	GO:0016020	membrane	cellular_component
PGSC0003DMG400037697	GO:0016021	integral component of membrane	cellular_component
PGSC0003DMG400037737	GO:0003700	DNA-binding transcription factor activity	molecular_function
PGSC0003DMG400037737	GO:0006355	regulation of transcription, DNA-templated	biological_process
PGSC0003DMG400046940	GO:0009793	embryo development ending in seed dormancy	biological_process
PGSC0003DMG400046940	GO:0009507	chloroplast	cellular_component
PGSC0003DMG400046968	GO:0005515	protein binding	molecular_function
PGSC0003DMG400047044	GO:0008299	isoprenoid biosynthetic process	biological_process
PGSC0003DMG400047044	GO:0016740	transferase activity	molecular_function
PGSC0003DMG400037840	GO:0016740	transferase activity	molecular_function
PGSC0003DMG400037840	GO:0008152	metabolic process	biological_process
PGSC0003DMG400037840	GO:0016757	transferase activity, transferring glycosyl groups	molecular_function
PGSC0003DMG400037840	GO:0016758	transferase activity, transferring hexosyl groups	molecular_function
PGSC0003DMG400037844	GO:0055114	oxidation-reduction process	biological_process
PGSC0003DMG400037844	GO:0016020	membrane	cellular_component
PGSC0003DMG400037844	GO:0016021	integral component of membrane	cellular_component
PGSC0003DMG400037844	GO:0004497	monooxygenase activity	molecular_function
PGSC0003DMG400037844	GO:0016491	oxidoreductase activity	molecular_function
PGSC0003DMG400037844	GO:0046872	metal ion binding	molecular_function
PGSC0003DMG400037844	GO:0020037	heme binding	molecular_function
PGSC0003DMG400037844	GO:0005506	iron ion binding	molecular_function
PGSC0003DMG400037844	GO:0016705	oxidoreductase activity, acting on paired donors, with incorporation or reduction of molecular oxygen	molecular_function
PGSC0003DMG400037859	GO:0016020	membrane	cellular_component
PGSC0003DMG400037859	GO:0016021	integral component of membrane	cellular_component
PGSC0003DMG400037865	GO:0016020	membrane	cellular_component
PGSC0003DMG400037865	GO:0016021	integral component of membrane	cellular_component
PGSC0003DMG400037865	GO:0050826	response to freezing	biological_process
PGSC0003DMG400037874	GO:0005576	extracellular region	cellular_component
PGSC0003DMG400047102	GO:0016020	membrane	cellular_component
PGSC0003DMG400047102	GO:0016021	integral component of membrane	cellular_component
PGSC0003DMG400037894	GO:0016787	hydrolase activity	molecular_function
PGSC0003DMG400037894	GO:0004190	aspartic-type endopeptidase activity	molecular_function
PGSC0003DMG400037894	GO:0008233	peptidase activity	molecular_function
PGSC0003DMG400037894	GO:0006508	proteolysis	biological_process
PGSC0003DMG400038020	GO:0006952	defense response	biological_process
PGSC0003DMG400038020	GO:0043531	ADP binding	molecular_function
PGSC0003DMG400038055	GO:0016020	membrane	cellular_component
PGSC0003DMG400038055	GO:0016021	integral component of membrane	cellular_component
PGSC0003DMG400047327	GO:0006883	cellular sodium ion homeostasis	biological_process
PGSC0003DMG400047327	GO:0043433	negative regulation of DNA-binding transcription factor activity	biological_process
PGSC0003DMG400047327	GO:1901001	negative regulation of response to salt stress	biological_process
PGSC0003DMG400047327	GO:0030007	cellular potassium ion homeostasis	biological_process
PGSC0003DMG400047327	GO:0005634	nucleus	cellular_component
PGSC0003DMG400038079	GO:0016788	hydrolase activity, acting on ester bonds	molecular_function
PGSC0003DMG400047346	GO:0071219	cellular response to molecule of bacterial origin	biological_process
PGSC0003DMG400047346	GO:0071323	cellular response to chitin	biological_process
PGSC0003DMG400047346	GO:0004672	protein kinase activity	molecular_function
PGSC0003DMG400047346	GO:0005524	ATP binding	molecular_function
PGSC0003DMG400047346	GO:0006468	protein phosphorylation	biological_process
PGSC0003DMG400047346	GO:0016020	membrane	cellular_component
PGSC0003DMG400047346	GO:0016021	integral component of membrane	cellular_component
PGSC0003DMG400047346	GO:0008061	chitin binding	molecular_function
PGSC0003DMG400047346	GO:0045087	innate immune response	biological_process
PGSC0003DMG400047346	GO:0005886	plasma membrane	cellular_component
PGSC0003DMG400038126	GO:0005515	protein binding	molecular_function
PGSC0003DMG400038129	GO:0055114	oxidation-reduction process	biological_process
PGSC0003DMG400038129	GO:0004497	monooxygenase activity	molecular_function
PGSC0003DMG400038129	GO:0016491	oxidoreductase activity	molecular_function
PGSC0003DMG400038129	GO:0046872	metal ion binding	molecular_function
PGSC0003DMG400038129	GO:0020037	heme binding	molecular_function
PGSC0003DMG400038129	GO:0005506	iron ion binding	molecular_function
PGSC0003DMG400038129	GO:0016705	oxidoreductase activity, acting on paired donors, with incorporation or reduction of molecular oxygen	molecular_function
PGSC0003DMG400038162	GO:0032259	methylation	biological_process
PGSC0003DMG400038162	GO:0003723	RNA binding	molecular_function
PGSC0003DMG400038162	GO:0008168	methyltransferase activity	molecular_function
PGSC0003DMG400038162	GO:0006396	RNA processing	biological_process
PGSC0003DMG400038162	GO:0008173	RNA methyltransferase activity	molecular_function
PGSC0003DMG400038162	GO:0001510	RNA methylation	biological_process
PGSC0003DMG400038162	GO:0009507	chloroplast	cellular_component
PGSC0003DMG400038188	GO:0055114	oxidation-reduction process	biological_process
PGSC0003DMG400038188	GO:0016491	oxidoreductase activity	molecular_function
PGSC0003DMG400038200	GO:0003735	structural constituent of ribosome	molecular_function
PGSC0003DMG400038200	GO:0006412	translation	biological_process
PGSC0003DMG400038200	GO:0005840	ribosome	cellular_component
PGSC0003DMG400038200	GO:0015935	small ribosomal subunit	cellular_component
PGSC0003DMG400038314	GO:0004672	protein kinase activity	molecular_function
PGSC0003DMG400038314	GO:0005524	ATP binding	molecular_function
PGSC0003DMG400038314	GO:0006468	protein phosphorylation	biological_process
PGSC0003DMG400038314	GO:0016020	membrane	cellular_component
PGSC0003DMG400038314	GO:0016021	integral component of membrane	cellular_component
PGSC0003DMG400038332	GO:0016787	hydrolase activity	molecular_function
PGSC0003DMG400038332	GO:0008233	peptidase activity	molecular_function
PGSC0003DMG400038332	GO:0006508	proteolysis	biological_process
PGSC0003DMG400038332	GO:0004252	serine-type endopeptidase activity	molecular_function
PGSC0003DMG400038332	GO:0008236	serine-type peptidase activity	molecular_function
PGSC0003DMG400038387	GO:0008270	zinc ion binding	molecular_function
PGSC0003DMG400038387	GO:0016554	cytidine to uridine editing	biological_process
PGSC0003DMG400038387	GO:0005739	mitochondrion	cellular_component
PGSC0003DMG400038387	GO:0005515	protein binding	molecular_function
PGSC0003DMG400038433	GO:0008152	metabolic process	biological_process
PGSC0003DMG400038433	GO:0016787	hydrolase activity	molecular_function
PGSC0003DMG400038453	GO:0055114	oxidation-reduction process	biological_process
PGSC0003DMG400038453	GO:0016491	oxidoreductase activity	molecular_function
PGSC0003DMG400038556	GO:0016020	membrane	cellular_component
PGSC0003DMG400038556	GO:0016021	integral component of membrane	cellular_component
PGSC0003DMG400038589	GO:0003700	DNA-binding transcription factor activity	molecular_function
PGSC0003DMG400038589	GO:0003677	DNA binding	molecular_function
PGSC0003DMG400038589	GO:0006355	regulation of transcription, DNA-templated	biological_process
PGSC0003DMG400038589	GO:0005634	nucleus	cellular_component
PGSC0003DMG400038589	GO:0043565	sequence-specific DNA binding	molecular_function
PGSC0003DMG400038589	GO:0046872	metal ion binding	molecular_function
PGSC0003DMG400038589	GO:0006351	transcription, DNA-templated	biological_process
PGSC0003DMG400038589	GO:0008270	zinc ion binding	molecular_function
PGSC0003DMG400038589	GO:0045893	positive regulation of transcription, DNA-templated	biological_process
PGSC0003DMG400038720	GO:0005515	protein binding	molecular_function
PGSC0003DMG400038827	GO:0005515	protein binding	molecular_function
PGSC0003DMG400038862	GO:0016020	membrane	cellular_component
PGSC0003DMG400038862	GO:0016021	integral component of membrane	cellular_component
PGSC0003DMG400038989	GO:0016740	transferase activity	molecular_function
PGSC0003DMG400038989	GO:0008152	metabolic process	biological_process
PGSC0003DMG400038989	GO:0016758	transferase activity, transferring hexosyl groups	molecular_function
PGSC0003DMG400039047	GO:0016020	membrane	cellular_component
PGSC0003DMG400039047	GO:0016021	integral component of membrane	cellular_component
PGSC0003DMG400039263	GO:0006351	transcription, DNA-templated	biological_process
PGSC0003DMG400039263	GO:0006355	regulation of transcription, DNA-templated	biological_process
PGSC0003DMG400039297	GO:0005515	protein binding	molecular_function
PGSC0003DMG400039436	GO:0042753	positive regulation of circadian rhythm	biological_process
PGSC0003DMG400039453	GO:0016740	transferase activity	molecular_function
PGSC0003DMG400039453	GO:0008152	metabolic process	biological_process
PGSC0003DMG400039453	GO:0016757	transferase activity, transferring glycosyl groups	molecular_function
PGSC0003DMG400039453	GO:0016758	transferase activity, transferring hexosyl groups	molecular_function
PGSC0003DMG400039532	GO:0005509	calcium ion binding	molecular_function
PGSC0003DMG400039595	GO:0000977	RNA polymerase II regulatory region sequence-specific DNA binding	molecular_function
PGSC0003DMG400039595	GO:0003677	DNA binding	molecular_function
PGSC0003DMG400039595	GO:0005634	nucleus	cellular_component
PGSC0003DMG400039595	GO:0046983	protein dimerization activity	molecular_function
PGSC0003DMG400039595	GO:0006351	transcription, DNA-templated	biological_process
PGSC0003DMG400039595	GO:0006355	regulation of transcription, DNA-templated	biological_process
PGSC0003DMG400039595	GO:0045944	positive regulation of transcription by RNA polymerase II	biological_process
PGSC0003DMG400039680	GO:0004672	protein kinase activity	molecular_function
PGSC0003DMG400039680	GO:0005524	ATP binding	molecular_function
PGSC0003DMG400039680	GO:0006468	protein phosphorylation	biological_process
PGSC0003DMG400039680	GO:0016020	membrane	cellular_component
PGSC0003DMG400039680	GO:0016021	integral component of membrane	cellular_component
PGSC0003DMG400039680	GO:0005515	protein binding	molecular_function
PGSC0003DMG400039752	GO:0015031	protein transport	biological_process
PGSC0003DMG400039752	GO:0006887	exocytosis	biological_process
PGSC0003DMG400039752	GO:0000145	exocyst	cellular_component
PGSC0003DMG400039752	GO:0005829	cytosol	cellular_component
PGSC0003DMG400039752	GO:0005886	plasma membrane	cellular_component
PGSC0003DMG400039856	GO:0052861	glucan endo-1,3-beta-glucanase activity, C-3 substituted reducing group	molecular_function
PGSC0003DMG400039862	GO:0008270	zinc ion binding	molecular_function
PGSC0003DMG400039862	GO:0005634	nucleus	cellular_component
PGSC0003DMG400039862	GO:0005737	cytoplasm	cellular_component
PGSC0003DMG400039862	GO:0009507	chloroplast	cellular_component
PGSC0003DMG400039862	GO:0005515	protein binding	molecular_function
PGSC0003DMG400039917	GO:0016740	transferase activity	molecular_function
PGSC0003DMG400039917	GO:0008152	metabolic process	biological_process
PGSC0003DMG400039917	GO:0016758	transferase activity, transferring hexosyl groups	molecular_function
PGSC0003DMG400040010	GO:0005515	protein binding	molecular_function
PGSC0003DMG400040194	GO:0005515	protein binding	molecular_function
PGSC0003DMG400040194	GO:0009793	embryo development ending in seed dormancy	biological_process
PGSC0003DMG400040194	GO:0005634	nucleus	cellular_component
PGSC0003DMG400040232	GO:0003677	DNA binding	molecular_function
PGSC0003DMG400040232	GO:0005634	nucleus	cellular_component
PGSC0003DMG400040232	GO:0006351	transcription, DNA-templated	biological_process
PGSC0003DMG400040232	GO:0006355	regulation of transcription, DNA-templated	biological_process
PGSC0003DMG400040241	GO:0005515	protein binding	molecular_function
PGSC0003DMG400040260	GO:0006952	defense response	biological_process
PGSC0003DMG400040260	GO:0016798	hydrolase activity, acting on glycosyl bonds	molecular_function
PGSC0003DMG400040260	GO:0042973	glucan endo-1,3-beta-D-glucosidase activity	molecular_function
PGSC0003DMG400040260	GO:0016787	hydrolase activity	molecular_function
PGSC0003DMG400040260	GO:0005975	carbohydrate metabolic process	biological_process
PGSC0003DMG400040260	GO:0008152	metabolic process	biological_process
PGSC0003DMG400040260	GO:0004553	hydrolase activity, hydrolyzing O-glycosyl compounds	molecular_function
PGSC0003DMG400040260	GO:0005773	vacuole	cellular_component
PGSC0003DMG400040318	GO:0003700	DNA-binding transcription factor activity	molecular_function
PGSC0003DMG400040318	GO:0000160	phosphorelay signal transduction system	biological_process
PGSC0003DMG400040318	GO:0003677	DNA binding	molecular_function
PGSC0003DMG400040318	GO:0005634	nucleus	cellular_component
PGSC0003DMG400040318	GO:0007165	signal transduction	biological_process
PGSC0003DMG400040318	GO:0006351	transcription, DNA-templated	biological_process
PGSC0003DMG400040318	GO:0006355	regulation of transcription, DNA-templated	biological_process
PGSC0003DMG400040390	GO:0009535	chloroplast thylakoid membrane	cellular_component
PGSC0003DMG400040390	GO:0061635	regulation of protein complex stability	biological_process
PGSC0003DMG400040483	GO:0005488	binding	molecular_function
PGSC0003DMG400040483	GO:0005515	protein binding	molecular_function
PGSC0003DMG400040510	GO:0005515	protein binding	molecular_function
PGSC0003DMG400040535	GO:0005784	Sec61 translocon complex	cellular_component
PGSC0003DMG400040535	GO:0016020	membrane	cellular_component
PGSC0003DMG400040535	GO:0016021	integral component of membrane	cellular_component
PGSC0003DMG400040535	GO:0015031	protein transport	biological_process
PGSC0003DMG400040535	GO:0005783	endoplasmic reticulum	cellular_component
PGSC0003DMG400040535	GO:0006886	intracellular protein transport	biological_process
PGSC0003DMG400040591	GO:0071805	potassium ion transmembrane transport	biological_process
PGSC0003DMG400040591	GO:0034220	ion transmembrane transport	biological_process
PGSC0003DMG400040591	GO:0005249	voltage-gated potassium channel activity	molecular_function
PGSC0003DMG400040591	GO:0016020	membrane	cellular_component
PGSC0003DMG400040591	GO:0016021	integral component of membrane	cellular_component
PGSC0003DMG400040591	GO:0055085	transmembrane transport	biological_process
PGSC0003DMG400040591	GO:0006811	ion transport	biological_process
PGSC0003DMG400040591	GO:0006813	potassium ion transport	biological_process
PGSC0003DMG400040591	GO:0005216	ion channel activity	molecular_function
PGSC0003DMG400040651	GO:0008152	metabolic process	biological_process
PGSC0003DMG400040651	GO:0016787	hydrolase activity	molecular_function
PGSC0003DMG400040729	GO:0004672	protein kinase activity	molecular_function
PGSC0003DMG400040729	GO:0005524	ATP binding	molecular_function
PGSC0003DMG400040729	GO:0006468	protein phosphorylation	biological_process
PGSC0003DMG400040850	GO:0005515	protein binding	molecular_function
PGSC0003DMG400040994	GO:0016020	membrane	cellular_component
PGSC0003DMG400040994	GO:0016021	integral component of membrane	cellular_component
PGSC0003DMG400041027	GO:0003743	translation initiation factor activity	molecular_function
PGSC0003DMG400041027	GO:0006413	translational initiation	biological_process
PGSC0003DMG400041029	GO:0051087	chaperone binding	molecular_function
PGSC0003DMG400041029	GO:0005515	protein binding	molecular_function
PGSC0003DMG400041047	GO:0008033	tRNA processing	biological_process
PGSC0003DMG400041047	GO:0003723	RNA binding	molecular_function
PGSC0003DMG400041047	GO:0006397	mRNA processing	biological_process
PGSC0003DMG400041047	GO:0009507	chloroplast	cellular_component
PGSC0003DMG400041047	GO:0009536	plastid	cellular_component
PGSC0003DMG400041047	GO:0008380	RNA splicing	biological_process
PGSC0003DMG400041136	GO:0006355	regulation of transcription, DNA-templated	biological_process
PGSC0003DMG400041136	GO:0008270	zinc ion binding	molecular_function
PGSC0003DMG400041220	GO:0080167	response to karrikin	biological_process
PGSC0003DMG400041269	GO:0055114	oxidation-reduction process	biological_process
PGSC0003DMG400041269	GO:0004497	monooxygenase activity	molecular_function
PGSC0003DMG400041269	GO:0016491	oxidoreductase activity	molecular_function
PGSC0003DMG400041269	GO:0046872	metal ion binding	molecular_function
PGSC0003DMG400041269	GO:0020037	heme binding	molecular_function
PGSC0003DMG400041269	GO:0005506	iron ion binding	molecular_function
PGSC0003DMG400041269	GO:0016705	oxidoreductase activity, acting on paired donors, with incorporation or reduction of molecular oxygen	molecular_function
PGSC0003DMG400041311	GO:0004672	protein kinase activity	molecular_function
PGSC0003DMG400041311	GO:0005524	ATP binding	molecular_function
PGSC0003DMG400041311	GO:0006468	protein phosphorylation	biological_process
PGSC0003DMG400041336	GO:0005515	protein binding	molecular_function
PGSC0003DMG400041450	GO:0005524	ATP binding	molecular_function
PGSC0003DMG400041508	GO:0008299	isoprenoid biosynthetic process	biological_process
PGSC0003DMG400041508	GO:0016740	transferase activity	molecular_function
PGSC0003DMG400041620	GO:0016020	membrane	cellular_component
PGSC0003DMG400041620	GO:0009507	chloroplast	cellular_component
PGSC0003DMG400041620	GO:0009536	plastid	cellular_component
PGSC0003DMG400041620	GO:0046872	metal ion binding	molecular_function
PGSC0003DMG400041620	GO:0055114	oxidation-reduction process	biological_process
PGSC0003DMG400041620	GO:0009055	electron transfer activity	molecular_function
PGSC0003DMG400041620	GO:0022900	electron transport chain	biological_process
PGSC0003DMG400041620	GO:0009535	chloroplast thylakoid membrane	cellular_component
PGSC0003DMG400041620	GO:0009579	thylakoid	cellular_component
PGSC0003DMG400041620	GO:0005507	copper ion binding	molecular_function
PGSC0003DMG400041767	GO:0000166	nucleotide binding	molecular_function
PGSC0003DMG400041767	GO:0003924	GTPase activity	molecular_function
PGSC0003DMG400041767	GO:0005525	GTP binding	molecular_function
PGSC0003DMG400041767	GO:0005622	intracellular	cellular_component
PGSC0003DMG400041767	GO:0003746	translation elongation factor activity	molecular_function
PGSC0003DMG400041767	GO:0006414	translational elongation	biological_process
PGSC0003DMG400041998	GO:0010223	secondary shoot formation	biological_process
PGSC0003DMG400041998	GO:1901601	strigolactone biosynthetic process	biological_process
PGSC0003DMG400041998	GO:1902348	cellular response to strigolactone	biological_process
PGSC0003DMG400028001	GO:0006952	defense response	biological_process
PGSC0003DMG400028001	GO:0043531	ADP binding	molecular_function
PGSC0003DMG400028009	GO:0009507	chloroplast	cellular_component
PGSC0003DMG400028009	GO:0009535	chloroplast thylakoid membrane	cellular_component
PGSC0003DMG400028009	GO:0009579	thylakoid	cellular_component
PGSC0003DMG400028009	GO:0010287	plastoglobule	cellular_component
PGSC0003DMG400028012	GO:0005525	GTP binding	molecular_function
PGSC0003DMG400028013	GO:0033612	receptor serine/threonine kinase binding	molecular_function
PGSC0003DMG400028013	GO:0010087	phloem or xylem histogenesis	biological_process
PGSC0003DMG400028013	GO:0010089	xylem development	biological_process
PGSC0003DMG400028021	GO:0016491	oxidoreductase activity	molecular_function
PGSC0003DMG400028021	GO:0055114	oxidation-reduction process	biological_process
PGSC0003DMG400028022	GO:0055114	oxidation-reduction process	biological_process
PGSC0003DMG400028022	GO:0016020	membrane	cellular_component
PGSC0003DMG400028022	GO:0016021	integral component of membrane	cellular_component
PGSC0003DMG400028022	GO:0016491	oxidoreductase activity	molecular_function
PGSC0003DMG400028022	GO:0005506	iron ion binding	molecular_function
PGSC0003DMG400028022	GO:0008610	lipid biosynthetic process	biological_process
PGSC0003DMG401028027	GO:0000413	protein peptidyl-prolyl isomerization	biological_process
PGSC0003DMG401028027	GO:0016853	isomerase activity	molecular_function
PGSC0003DMG401028027	GO:0003755	peptidyl-prolyl cis-trans isomerase activity	molecular_function
PGSC0003DMG401028027	GO:0009507	chloroplast	cellular_component
PGSC0003DMG401028027	GO:0009535	chloroplast thylakoid membrane	cellular_component
PGSC0003DMG401028027	GO:0009579	thylakoid	cellular_component
PGSC0003DMG401028027	GO:0031977	thylakoid lumen	cellular_component
PGSC0003DMG402028027	GO:0003824	catalytic activity	molecular_function
PGSC0003DMG402028027	GO:0005975	carbohydrate metabolic process	biological_process
PGSC0003DMG402028027	GO:0005737	cytoplasm	cellular_component
PGSC0003DMG402028027	GO:0006098	pentose-phosphate shunt	biological_process
PGSC0003DMG402028027	GO:0004801	sedoheptulose-7-phosphate:D-glyceraldehyde-3-phosphate glyceronetransferase activity	molecular_function
PGSC0003DMG402028027	GO:0016740	transferase activity	molecular_function
PGSC0003DMG402028027	GO:0009809	lignin biosynthetic process	biological_process
PGSC0003DMG402028027	GO:0033587	shikimate biosynthetic process	biological_process
PGSC0003DMG402028027	GO:0046686	response to cadmium ion	biological_process
PGSC0003DMG402028027	GO:0005739	mitochondrion	cellular_component
PGSC0003DMG402028027	GO:0009507	chloroplast	cellular_component
PGSC0003DMG402028027	GO:0009536	plastid	cellular_component
PGSC0003DMG402028027	GO:0009570	chloroplast stroma	cellular_component
PGSC0003DMG400028061	GO:0042793	plastid transcription	biological_process
PGSC0003DMG400028061	GO:0045893	positive regulation of transcription, DNA-templated	biological_process
PGSC0003DMG400028061	GO:0009295	nucleoid	cellular_component
PGSC0003DMG400028061	GO:0009507	chloroplast	cellular_component
PGSC0003DMG400028061	GO:0009508	plastid chromosome	cellular_component
PGSC0003DMG400028063	GO:0016020	membrane	cellular_component
PGSC0003DMG400028063	GO:0016021	integral component of membrane	cellular_component
PGSC0003DMG400028066	GO:0004672	protein kinase activity	molecular_function
PGSC0003DMG400028066	GO:0005524	ATP binding	molecular_function
PGSC0003DMG400028066	GO:0006468	protein phosphorylation	biological_process
PGSC0003DMG400028069	GO:0003824	catalytic activity	molecular_function
PGSC0003DMG400028069	GO:0050662	coenzyme binding	molecular_function
PGSC0003DMG400028073	GO:0004672	protein kinase activity	molecular_function
PGSC0003DMG400028073	GO:0005524	ATP binding	molecular_function
PGSC0003DMG400028073	GO:0006468	protein phosphorylation	biological_process
PGSC0003DMG400028073	GO:0016020	membrane	cellular_component
PGSC0003DMG400028073	GO:0016021	integral component of membrane	cellular_component
PGSC0003DMG400028097	GO:0016491	oxidoreductase activity	molecular_function
PGSC0003DMG400028097	GO:0055114	oxidation-reduction process	biological_process
PGSC0003DMG400028098	GO:0003677	DNA binding	molecular_function
PGSC0003DMG400028098	GO:0005634	nucleus	cellular_component
PGSC0003DMG400028099	GO:0005634	nucleus	cellular_component
PGSC0003DMG400028100	GO:0003677	DNA binding	molecular_function
PGSC0003DMG400028100	GO:0005634	nucleus	cellular_component
PGSC0003DMG400028100	GO:0006351	transcription, DNA-templated	biological_process
PGSC0003DMG400028100	GO:0006355	regulation of transcription, DNA-templated	biological_process
PGSC0003DMG400028102	GO:0016020	membrane	cellular_component
PGSC0003DMG400028102	GO:0016021	integral component of membrane	cellular_component
PGSC0003DMG400028102	GO:0022857	transmembrane transporter activity	molecular_function
PGSC0003DMG400028102	GO:0055085	transmembrane transport	biological_process
PGSC0003DMG400028104	GO:0005854	nascent polypeptide-associated complex	cellular_component
PGSC0003DMG400028105	GO:0016020	membrane	cellular_component
PGSC0003DMG400028105	GO:0016021	integral component of membrane	cellular_component
PGSC0003DMG400028106	GO:0003729	mRNA binding	molecular_function
PGSC0003DMG400028106	GO:0000245	spliceosomal complex assembly	biological_process
PGSC0003DMG400028106	GO:0005488	binding	molecular_function
PGSC0003DMG400028108	GO:0019773	proteasome core complex, alpha-subunit complex	cellular_component
PGSC0003DMG400028108	GO:0004298	threonine-type endopeptidase activity	molecular_function
PGSC0003DMG400028108	GO:0005634	nucleus	cellular_component
PGSC0003DMG400028108	GO:0000502	proteasome complex	cellular_component
PGSC0003DMG400028108	GO:0016787	hydrolase activity	molecular_function
PGSC0003DMG400028108	GO:0008233	peptidase activity	molecular_function
PGSC0003DMG400028108	GO:0006508	proteolysis	biological_process
PGSC0003DMG400028108	GO:0005737	cytoplasm	cellular_component
PGSC0003DMG400028108	GO:0006511	ubiquitin-dependent protein catabolic process	biological_process
PGSC0003DMG400028108	GO:0004175	endopeptidase activity	molecular_function
PGSC0003DMG400028108	GO:0051603	proteolysis involved in cellular protein catabolic process	biological_process
PGSC0003DMG400028108	GO:0005839	proteasome core complex	cellular_component
PGSC0003DMG400028109	GO:0008180	COP9 signalosome	cellular_component
PGSC0003DMG400028110	GO:0016567	protein ubiquitination	biological_process
PGSC0003DMG400028110	GO:0016740	transferase activity	molecular_function
PGSC0003DMG400028110	GO:0000166	nucleotide binding	molecular_function
PGSC0003DMG400028110	GO:0005524	ATP binding	molecular_function
PGSC0003DMG400028110	GO:0006511	ubiquitin-dependent protein catabolic process	biological_process
PGSC0003DMG400028110	GO:0004842	ubiquitin-protein transferase activity	molecular_function
PGSC0003DMG400028111	GO:0003723	RNA binding	molecular_function
PGSC0003DMG400028111	GO:0003676	nucleic acid binding	molecular_function
PGSC0003DMG400028112	GO:0016301	kinase activity	molecular_function
PGSC0003DMG400028112	GO:0016310	phosphorylation	biological_process
PGSC0003DMG400028112	GO:0005515	protein binding	molecular_function
PGSC0003DMG400028113	GO:0003677	DNA binding	molecular_function
PGSC0003DMG400028113	GO:0005634	nucleus	cellular_component
PGSC0003DMG400028113	GO:0016020	membrane	cellular_component
PGSC0003DMG400028113	GO:0016021	integral component of membrane	cellular_component
PGSC0003DMG400028113	GO:0006260	DNA replication	biological_process
PGSC0003DMG400028113	GO:0006281	DNA repair	biological_process
PGSC0003DMG400028113	GO:0006310	DNA recombination	biological_process
PGSC0003DMG400028114	GO:0016020	membrane	cellular_component
PGSC0003DMG400028114	GO:0016021	integral component of membrane	cellular_component
PGSC0003DMG400028115	GO:0050790	regulation of catalytic activity	biological_process
PGSC0003DMG400028115	GO:0051087	chaperone binding	molecular_function
PGSC0003DMG400028115	GO:0006457	protein folding	biological_process
PGSC0003DMG400028115	GO:0042803	protein homodimerization activity	molecular_function
PGSC0003DMG400028115	GO:0000774	adenyl-nucleotide exchange factor activity	molecular_function
PGSC0003DMG400028115	GO:0005739	mitochondrion	cellular_component
PGSC0003DMG400028115	GO:0005759	mitochondrial matrix	cellular_component
PGSC0003DMG400028115	GO:0005507	copper ion binding	molecular_function
PGSC0003DMG400028115	GO:0009507	chloroplast	cellular_component
PGSC0003DMG400028115	GO:0009570	chloroplast stroma	cellular_component
PGSC0003DMG400028115	GO:0009579	thylakoid	cellular_component
PGSC0003DMG400028117	GO:0016020	membrane	cellular_component
PGSC0003DMG400028117	GO:0016021	integral component of membrane	cellular_component
PGSC0003DMG400028117	GO:0055085	transmembrane transport	biological_process
PGSC0003DMG400028117	GO:0015238	drug transmembrane transporter activity	molecular_function
PGSC0003DMG400028117	GO:0015297	antiporter activity	molecular_function
PGSC0003DMG400028117	GO:0006855	drug transmembrane transport	biological_process
PGSC0003DMG401028118	GO:0008152	metabolic process	biological_process
PGSC0003DMG401028118	GO:0016829	lyase activity	molecular_function
PGSC0003DMG401028118	GO:0003824	catalytic activity	molecular_function
PGSC0003DMG402028118	GO:0000413	protein peptidyl-prolyl isomerization	biological_process
PGSC0003DMG402028118	GO:0010951	negative regulation of endopeptidase activity	biological_process
PGSC0003DMG402028118	GO:0016853	isomerase activity	molecular_function
PGSC0003DMG402028118	GO:0003755	peptidyl-prolyl cis-trans isomerase activity	molecular_function
PGSC0003DMG402028118	GO:0004869	cysteine-type endopeptidase inhibitor activity	molecular_function
PGSC0003DMG400028121	GO:0003700	DNA-binding transcription factor activity	molecular_function
PGSC0003DMG400028121	GO:0006355	regulation of transcription, DNA-templated	biological_process
PGSC0003DMG401028122	GO:0005634	nucleus	cellular_component
PGSC0003DMG401028122	GO:0003723	RNA binding	molecular_function
PGSC0003DMG401028122	GO:0006397	mRNA processing	biological_process
PGSC0003DMG401028122	GO:0030529	intracellular ribonucleoprotein complex	cellular_component
PGSC0003DMG401028122	GO:0008380	RNA splicing	biological_process
PGSC0003DMG401028122	GO:0000398	mRNA splicing, via spliceosome	biological_process
PGSC0003DMG401028122	GO:0005681	spliceosomal complex	cellular_component
PGSC0003DMG401028122	GO:0000387	spliceosomal snRNP assembly	biological_process
PGSC0003DMG401028122	GO:0005732	small nucleolar ribonucleoprotein complex	cellular_component
PGSC0003DMG400028123	GO:0016020	membrane	cellular_component
PGSC0003DMG400028123	GO:0016021	integral component of membrane	cellular_component
PGSC0003DMG400028127	GO:0032259	methylation	biological_process
PGSC0003DMG400028127	GO:0003871	5-methyltetrahydropteroyltriglutamate-homocysteine S-methyltransferase activity	molecular_function
PGSC0003DMG400028127	GO:0016740	transferase activity	molecular_function
PGSC0003DMG400028127	GO:0008168	methyltransferase activity	molecular_function
PGSC0003DMG400028127	GO:0008270	zinc ion binding	molecular_function
PGSC0003DMG400028127	GO:0008652	cellular amino acid biosynthetic process	biological_process
PGSC0003DMG400028127	GO:0009086	methionine biosynthetic process	biological_process
PGSC0003DMG400028128	GO:0061025	membrane fusion	biological_process
PGSC0003DMG400028128	GO:0016020	membrane	cellular_component
PGSC0003DMG400028128	GO:0016021	integral component of membrane	cellular_component
PGSC0003DMG400028128	GO:0005622	intracellular	cellular_component
PGSC0003DMG400028128	GO:0006886	intracellular protein transport	biological_process
PGSC0003DMG400028128	GO:0016192	vesicle-mediated transport	biological_process
PGSC0003DMG400028128	GO:0005484	SNAP receptor activity	molecular_function
PGSC0003DMG400028128	GO:0005886	plasma membrane	cellular_component
PGSC0003DMG400028128	GO:0009737	response to abscisic acid	biological_process
PGSC0003DMG400028128	GO:0009506	plasmodesma	cellular_component
PGSC0003DMG400028128	GO:0009504	cell plate	cellular_component
PGSC0003DMG400028128	GO:0005802	trans-Golgi network	cellular_component
PGSC0003DMG400028129	GO:0018022	peptidyl-lysine methylation	biological_process
PGSC0003DMG400028129	GO:0016740	transferase activity	molecular_function
PGSC0003DMG400028129	GO:0008168	methyltransferase activity	molecular_function
PGSC0003DMG400028129	GO:0003676	nucleic acid binding	molecular_function
PGSC0003DMG400028129	GO:0032259	methylation	biological_process
PGSC0003DMG400028129	GO:0005737	cytoplasm	cellular_component
PGSC0003DMG400028129	GO:0016279	protein-lysine N-methyltransferase activity	molecular_function
PGSC0003DMG400028130	GO:0016020	membrane	cellular_component
PGSC0003DMG400028130	GO:0016021	integral component of membrane	cellular_component
PGSC0003DMG400028130	GO:0004252	serine-type endopeptidase activity	molecular_function
PGSC0003DMG400028130	GO:0006508	proteolysis	biological_process
PGSC0003DMG400028130	GO:0005515	protein binding	molecular_function
PGSC0003DMG400028132	GO:0000987	proximal promoter sequence-specific DNA binding	molecular_function
PGSC0003DMG400028132	GO:0010030	positive regulation of seed germination	biological_process
PGSC0003DMG400028132	GO:0043985	histone H4-R3 methylation	biological_process
PGSC0003DMG400028132	GO:0005634	nucleus	cellular_component
PGSC0003DMG400028132	GO:0005515	protein binding	molecular_function
PGSC0003DMG400028134	GO:0016311	dephosphorylation	biological_process
PGSC0003DMG400028134	GO:0005986	sucrose biosynthetic process	biological_process
PGSC0003DMG400028134	GO:0000287	magnesium ion binding	molecular_function
PGSC0003DMG400028134	GO:0050307	sucrose-phosphate phosphatase activity	molecular_function
PGSC0003DMG400028134	GO:0016787	hydrolase activity	molecular_function
PGSC0003DMG400028140	GO:0016020	membrane	cellular_component
PGSC0003DMG400028140	GO:0016021	integral component of membrane	cellular_component
PGSC0003DMG401028141	GO:0005622	intracellular	cellular_component
PGSC0003DMG401028141	GO:0032366	intracellular sterol transport	biological_process
PGSC0003DMG400028142	GO:0005886	plasma membrane	cellular_component
PGSC0003DMG400028143	GO:0003677	DNA binding	molecular_function
PGSC0003DMG400028143	GO:0005634	nucleus	cellular_component
PGSC0003DMG400028143	GO:0006260	DNA replication	biological_process
PGSC0003DMG400028143	GO:0003676	nucleic acid binding	molecular_function
PGSC0003DMG400028143	GO:0006281	DNA repair	biological_process
PGSC0003DMG400028143	GO:0006310	DNA recombination	biological_process
PGSC0003DMG400028144	GO:0003700	DNA-binding transcription factor activity	molecular_function
PGSC0003DMG400028144	GO:0006355	regulation of transcription, DNA-templated	biological_process
PGSC0003DMG400028145	GO:0061025	membrane fusion	biological_process
PGSC0003DMG400028145	GO:0016020	membrane	cellular_component
PGSC0003DMG400028145	GO:0016021	integral component of membrane	cellular_component
PGSC0003DMG400028145	GO:0005622	intracellular	cellular_component
PGSC0003DMG400028145	GO:0006886	intracellular protein transport	biological_process
PGSC0003DMG400028145	GO:0016192	vesicle-mediated transport	biological_process
PGSC0003DMG400028145	GO:0005484	SNAP receptor activity	molecular_function
PGSC0003DMG400028147	GO:0016740	transferase activity	molecular_function
PGSC0003DMG400028147	GO:0000166	nucleotide binding	molecular_function
PGSC0003DMG400028147	GO:0004672	protein kinase activity	molecular_function
PGSC0003DMG400028147	GO:0004674	protein serine/threonine kinase activity	molecular_function
PGSC0003DMG400028147	GO:0005524	ATP binding	molecular_function
PGSC0003DMG400028147	GO:0016301	kinase activity	molecular_function
PGSC0003DMG400028147	GO:0006468	protein phosphorylation	biological_process
PGSC0003DMG400028147	GO:0016310	phosphorylation	biological_process
PGSC0003DMG400028147	GO:0016020	membrane	cellular_component
PGSC0003DMG400028147	GO:0016021	integral component of membrane	cellular_component
PGSC0003DMG400028151	GO:0016020	membrane	cellular_component
PGSC0003DMG400028151	GO:0016021	integral component of membrane	cellular_component
PGSC0003DMG400028152	GO:0016020	membrane	cellular_component
PGSC0003DMG400028152	GO:0016021	integral component of membrane	cellular_component
PGSC0003DMG400028153	GO:0016020	membrane	cellular_component
PGSC0003DMG400028153	GO:0016021	integral component of membrane	cellular_component
PGSC0003DMG400028156	GO:0005515	protein binding	molecular_function
PGSC0003DMG400028158	GO:0005886	plasma membrane	cellular_component
PGSC0003DMG400028159	GO:0003677	DNA binding	molecular_function
PGSC0003DMG400028159	GO:0005634	nucleus	cellular_component
PGSC0003DMG400028159	GO:0006351	transcription, DNA-templated	biological_process
PGSC0003DMG400028159	GO:0006355	regulation of transcription, DNA-templated	biological_process
PGSC0003DMG400028161	GO:0005524	ATP binding	molecular_function
PGSC0003DMG400028161	GO:0005739	mitochondrion	cellular_component
PGSC0003DMG400028162	GO:0005840	ribosome	cellular_component
PGSC0003DMG400028162	GO:0003735	structural constituent of ribosome	molecular_function
PGSC0003DMG400028162	GO:0006412	translation	biological_process
PGSC0003DMG400028162	GO:0030529	intracellular ribonucleoprotein complex	cellular_component
PGSC0003DMG400028164	GO:0003677	DNA binding	molecular_function
PGSC0003DMG400028164	GO:0005634	nucleus	cellular_component
PGSC0003DMG400028164	GO:0006351	transcription, DNA-templated	biological_process
PGSC0003DMG400028164	GO:0006355	regulation of transcription, DNA-templated	biological_process
PGSC0003DMG400028165	GO:0005515	protein binding	molecular_function
PGSC0003DMG400028166	GO:0003700	DNA-binding transcription factor activity	molecular_function
PGSC0003DMG400028166	GO:0006355	regulation of transcription, DNA-templated	biological_process
PGSC0003DMG400028167	GO:0003677	DNA binding	molecular_function
PGSC0003DMG400028167	GO:0046872	metal ion binding	molecular_function
PGSC0003DMG400028167	GO:0008270	zinc ion binding	molecular_function
PGSC0003DMG400028169	GO:0004672	protein kinase activity	molecular_function
PGSC0003DMG400028169	GO:0005524	ATP binding	molecular_function
PGSC0003DMG400028169	GO:0006468	protein phosphorylation	biological_process
PGSC0003DMG400028174	GO:0019843	rRNA binding	molecular_function
PGSC0003DMG400028174	GO:0000027	ribosomal large subunit assembly	biological_process
PGSC0003DMG400028174	GO:0005730	nucleolus	cellular_component
PGSC0003DMG400028174	GO:0000470	maturation of LSU-rRNA	biological_process
PGSC0003DMG400028177	GO:0016740	transferase activity	molecular_function
PGSC0003DMG400028177	GO:0016301	kinase activity	molecular_function
PGSC0003DMG400028177	GO:0016310	phosphorylation	biological_process
PGSC0003DMG400028177	GO:0000287	magnesium ion binding	molecular_function
PGSC0003DMG400028177	GO:0003824	catalytic activity	molecular_function
PGSC0003DMG400028177	GO:0006096	glycolytic process	biological_process
PGSC0003DMG400028177	GO:0004743	pyruvate kinase activity	molecular_function
PGSC0003DMG400028177	GO:0030955	potassium ion binding	molecular_function
PGSC0003DMG400028178	GO:0005515	protein binding	molecular_function
PGSC0003DMG400028179	GO:0055114	oxidation-reduction process	biological_process
PGSC0003DMG400028179	GO:0015031	protein transport	biological_process
PGSC0003DMG400028179	GO:0050661	NADP binding	molecular_function
PGSC0003DMG400028179	GO:0006810	transport	biological_process
PGSC0003DMG400028179	GO:0008883	glutamyl-tRNA reductase activity	molecular_function
PGSC0003DMG400028179	GO:0033014	tetrapyrrole biosynthetic process	biological_process
PGSC0003DMG400028179	GO:0032509	endosome transport via multivesicular body sorting pathway	biological_process
PGSC0003DMG400028179	GO:0000813	ESCRT I complex	cellular_component
PGSC0003DMG400028179	GO:0016020	membrane	cellular_component
PGSC0003DMG400028179	GO:0016021	integral component of membrane	cellular_component
PGSC0003DMG400028180	GO:0055114	oxidation-reduction process	biological_process
PGSC0003DMG400028180	GO:0004497	monooxygenase activity	molecular_function
PGSC0003DMG400028180	GO:0016491	oxidoreductase activity	molecular_function
PGSC0003DMG400028180	GO:0046872	metal ion binding	molecular_function
PGSC0003DMG400028180	GO:0020037	heme binding	molecular_function
PGSC0003DMG400028180	GO:0005506	iron ion binding	molecular_function
PGSC0003DMG400028180	GO:0016705	oxidoreductase activity, acting on paired donors, with incorporation or reduction of molecular oxygen	molecular_function
PGSC0003DMG400028181	GO:0046872	metal ion binding	molecular_function
PGSC0003DMG400028182	GO:0016020	membrane	cellular_component
PGSC0003DMG400028182	GO:0016021	integral component of membrane	cellular_component
PGSC0003DMG400028182	GO:0055085	transmembrane transport	biological_process
PGSC0003DMG400028182	GO:0015267	channel activity	molecular_function
PGSC0003DMG400028183	GO:0016020	membrane	cellular_component
PGSC0003DMG400028183	GO:0016021	integral component of membrane	cellular_component
PGSC0003DMG401028184	GO:0008152	metabolic process	biological_process
PGSC0003DMG401028184	GO:0003824	catalytic activity	molecular_function
PGSC0003DMG400028191	GO:0016020	membrane	cellular_component
PGSC0003DMG400028191	GO:0016021	integral component of membrane	cellular_component
PGSC0003DMG400028191	GO:0055085	transmembrane transport	biological_process
PGSC0003DMG400028191	GO:0009734	auxin-activated signaling pathway	biological_process
PGSC0003DMG400028192	GO:0005634	nucleus	cellular_component
PGSC0003DMG400028192	GO:0016020	membrane	cellular_component
PGSC0003DMG400028192	GO:0016021	integral component of membrane	cellular_component
PGSC0003DMG400028193	GO:0003924	GTPase activity	molecular_function
PGSC0003DMG400028193	GO:0005525	GTP binding	molecular_function
PGSC0003DMG400028193	GO:0005200	structural constituent of cytoskeleton	molecular_function
PGSC0003DMG400028193	GO:0007010	cytoskeleton organization	biological_process
PGSC0003DMG400028193	GO:0007017	microtubule-based process	biological_process
PGSC0003DMG400028193	GO:0005874	microtubule	cellular_component
PGSC0003DMG400028193	GO:0000166	nucleotide binding	molecular_function
PGSC0003DMG400028193	GO:0005737	cytoplasm	cellular_component
PGSC0003DMG400028193	GO:0005856	cytoskeleton	cellular_component
PGSC0003DMG400028196	GO:0016020	membrane	cellular_component
PGSC0003DMG400028196	GO:0016021	integral component of membrane	cellular_component
PGSC0003DMG400028197	GO:0006139	nucleobase-containing compound metabolic process	biological_process
PGSC0003DMG400028197	GO:0003677	DNA binding	molecular_function
PGSC0003DMG400028197	GO:0005634	nucleus	cellular_component
PGSC0003DMG400028197	GO:0003676	nucleic acid binding	molecular_function
PGSC0003DMG400028197	GO:0006357	regulation of transcription by RNA polymerase II	biological_process
PGSC0003DMG400028197	GO:0006351	transcription, DNA-templated	biological_process
PGSC0003DMG400028197	GO:0006355	regulation of transcription, DNA-templated	biological_process
PGSC0003DMG400028197	GO:0032968	positive regulation of transcription elongation from RNA polymerase II promoter	biological_process
PGSC0003DMG400028197	GO:0000991	transcription factor activity, core RNA polymerase II binding	molecular_function
PGSC0003DMG400028197	GO:0032784	regulation of DNA-templated transcription, elongation	biological_process
PGSC0003DMG400028199	GO:0090305	nucleic acid phosphodiester bond hydrolysis	biological_process
PGSC0003DMG400028199	GO:0003677	DNA binding	molecular_function
PGSC0003DMG400028199	GO:0004518	nuclease activity	molecular_function
PGSC0003DMG400028200	GO:0016020	membrane	cellular_component
PGSC0003DMG400028200	GO:0016021	integral component of membrane	cellular_component
PGSC0003DMG400028204	GO:0016020	membrane	cellular_component
PGSC0003DMG400028204	GO:0016021	integral component of membrane	cellular_component
PGSC0003DMG400028205	GO:0007219	Notch signaling pathway	biological_process
PGSC0003DMG400028205	GO:0016020	membrane	cellular_component
PGSC0003DMG400028205	GO:0016021	integral component of membrane	cellular_component
PGSC0003DMG400028205	GO:0016787	hydrolase activity	molecular_function
PGSC0003DMG400028205	GO:0004190	aspartic-type endopeptidase activity	molecular_function
PGSC0003DMG400028205	GO:0008233	peptidase activity	molecular_function
PGSC0003DMG400028205	GO:0006508	proteolysis	biological_process
PGSC0003DMG400028205	GO:0005794	Golgi apparatus	cellular_component
PGSC0003DMG400028205	GO:0005783	endoplasmic reticulum	cellular_component
PGSC0003DMG400028205	GO:0005789	endoplasmic reticulum membrane	cellular_component
PGSC0003DMG400028205	GO:0000139	Golgi membrane	cellular_component
PGSC0003DMG400028205	GO:0016485	protein processing	biological_process
PGSC0003DMG400028205	GO:0005798	Golgi-associated vesicle	cellular_component
PGSC0003DMG400028205	GO:0043231	intracellular membrane-bounded organelle	cellular_component
PGSC0003DMG400028207	GO:0006508	proteolysis	biological_process
PGSC0003DMG400028208	GO:0003824	catalytic activity	molecular_function
PGSC0003DMG400028209	GO:0003723	RNA binding	molecular_function
PGSC0003DMG400028209	GO:0003676	nucleic acid binding	molecular_function
PGSC0003DMG400028210	GO:0010449	root meristem growth	biological_process
PGSC0003DMG400028210	GO:0010628	positive regulation of gene expression	biological_process
PGSC0003DMG400028210	GO:0080037	negative regulation of cytokinin-activated signaling pathway	biological_process
PGSC0003DMG400028210	GO:2000012	regulation of auxin polar transport	biological_process
PGSC0003DMG400028210	GO:0005634	nucleus	cellular_component
PGSC0003DMG400028210	GO:0005737	cytoplasm	cellular_component
PGSC0003DMG400028212	GO:0004672	protein kinase activity	molecular_function
PGSC0003DMG400028212	GO:0006468	protein phosphorylation	biological_process
PGSC0003DMG400028212	GO:0016020	membrane	cellular_component
PGSC0003DMG400028212	GO:0016021	integral component of membrane	cellular_component
PGSC0003DMG400028212	GO:0005515	protein binding	molecular_function
PGSC0003DMG400028212	GO:0005524	ATP binding	molecular_function
PGSC0003DMG400028213	GO:0016020	membrane	cellular_component
PGSC0003DMG400028213	GO:0016021	integral component of membrane	cellular_component
PGSC0003DMG400028213	GO:0016757	transferase activity, transferring glycosyl groups	molecular_function
PGSC0003DMG400028213	GO:0006486	protein glycosylation	biological_process
PGSC0003DMG400028214	GO:0055114	oxidation-reduction process	biological_process
PGSC0003DMG400028214	GO:0004128	cytochrome-b5 reductase activity, acting on NAD(P)H	molecular_function
PGSC0003DMG400028214	GO:0022900	electron transport chain	biological_process
PGSC0003DMG400028214	GO:0016020	membrane	cellular_component
PGSC0003DMG400028214	GO:0016021	integral component of membrane	cellular_component
PGSC0003DMG400028214	GO:0016491	oxidoreductase activity	molecular_function
PGSC0003DMG400028214	GO:0005783	endoplasmic reticulum	cellular_component
PGSC0003DMG400028214	GO:0005886	plasma membrane	cellular_component
PGSC0003DMG400028214	GO:0009505	plant-type cell wall	cellular_component
PGSC0003DMG400028215	GO:0016020	membrane	cellular_component
PGSC0003DMG400028215	GO:0016021	integral component of membrane	cellular_component
PGSC0003DMG400028215	GO:0022857	transmembrane transporter activity	molecular_function
PGSC0003DMG400028215	GO:0055085	transmembrane transport	biological_process
PGSC0003DMG400028215	GO:0015171	amino acid transmembrane transporter activity	molecular_function
PGSC0003DMG400028215	GO:0003333	amino acid transmembrane transport	biological_process
PGSC0003DMG400028216	GO:0016020	membrane	cellular_component
PGSC0003DMG400028216	GO:0016021	integral component of membrane	cellular_component
PGSC0003DMG400028216	GO:0006508	proteolysis	biological_process
PGSC0003DMG400028216	GO:0004222	metalloendopeptidase activity	molecular_function
PGSC0003DMG400028216	GO:0009416	response to light stimulus	biological_process
PGSC0003DMG400028216	GO:0009630	gravitropism	biological_process
PGSC0003DMG400028216	GO:0009658	chloroplast organization	biological_process
PGSC0003DMG400028216	GO:0009723	response to ethylene	biological_process
PGSC0003DMG400028216	GO:0009959	negative gravitropism	biological_process
PGSC0003DMG400028216	GO:0010027	thylakoid membrane organization	biological_process
PGSC0003DMG400028216	GO:0010207	photosystem II assembly	biological_process
PGSC0003DMG400028216	GO:0043157	response to cation stress	biological_process
PGSC0003DMG400028216	GO:0048564	photosystem I assembly	biological_process
PGSC0003DMG400028216	GO:0060359	response to ammonium ion	biological_process
PGSC0003DMG400028216	GO:0009507	chloroplast	cellular_component
PGSC0003DMG400028217	GO:0016020	membrane	cellular_component
PGSC0003DMG400028217	GO:0016021	integral component of membrane	cellular_component
PGSC0003DMG400028218	GO:0006811	ion transport	biological_process
PGSC0003DMG400028218	GO:0015992	proton transport	biological_process
PGSC0003DMG400028218	GO:0015078	proton transmembrane transporter activity	molecular_function
PGSC0003DMG400028218	GO:0015991	ATP hydrolysis coupled proton transport	biological_process
PGSC0003DMG400028218	GO:0033179	proton-transporting V-type ATPase, V0 domain	cellular_component
PGSC0003DMG400028219	GO:0016740	transferase activity	molecular_function
PGSC0003DMG400028219	GO:0017183	peptidyl-diphthamide biosynthetic process from peptidyl-histidine	biological_process
PGSC0003DMG400028220	GO:0055114	oxidation-reduction process	biological_process
PGSC0003DMG400028220	GO:0004497	monooxygenase activity	molecular_function
PGSC0003DMG400028220	GO:0016491	oxidoreductase activity	molecular_function
PGSC0003DMG400028220	GO:0046872	metal ion binding	molecular_function
PGSC0003DMG400028220	GO:0020037	heme binding	molecular_function
PGSC0003DMG400028220	GO:0005506	iron ion binding	molecular_function
PGSC0003DMG400028220	GO:0016705	oxidoreductase activity, acting on paired donors, with incorporation or reduction of molecular oxygen	molecular_function
PGSC0003DMG400028221	GO:0016491	oxidoreductase activity	molecular_function
PGSC0003DMG400028221	GO:0055114	oxidation-reduction process	biological_process
PGSC0003DMG400028223	GO:0006511	ubiquitin-dependent protein catabolic process	biological_process
PGSC0003DMG400028223	GO:0036459	thiol-dependent ubiquitinyl hydrolase activity	molecular_function
PGSC0003DMG400028223	GO:0016579	protein deubiquitination	biological_process
PGSC0003DMG400028223	GO:0005515	protein binding	molecular_function
PGSC0003DMG400028224	GO:0055114	oxidation-reduction process	biological_process
PGSC0003DMG400028224	GO:0016491	oxidoreductase activity	molecular_function
PGSC0003DMG400028224	GO:0016117	carotenoid biosynthetic process	biological_process
PGSC0003DMG400028224	GO:0046608	carotenoid isomerase activity	molecular_function
PGSC0003DMG400028230	GO:0005634	nucleus	cellular_component
PGSC0003DMG400028234	GO:0016020	membrane	cellular_component
PGSC0003DMG400028234	GO:0005737	cytoplasm	cellular_component
PGSC0003DMG400028234	GO:0015031	protein transport	biological_process
PGSC0003DMG400028234	GO:0005794	Golgi apparatus	cellular_component
PGSC0003DMG400028234	GO:0005198	structural molecule activity	molecular_function
PGSC0003DMG400028234	GO:0006886	intracellular protein transport	biological_process
PGSC0003DMG400028234	GO:0000139	Golgi membrane	cellular_component
PGSC0003DMG400028234	GO:0016192	vesicle-mediated transport	biological_process
PGSC0003DMG400028234	GO:0030117	membrane coat	cellular_component
PGSC0003DMG400028234	GO:0030126	COPI vesicle coat	cellular_component
PGSC0003DMG400028234	GO:0030663	COPI-coated vesicle membrane	cellular_component
PGSC0003DMG400028234	GO:0031410	cytoplasmic vesicle	cellular_component
PGSC0003DMG400028234	GO:0005488	binding	molecular_function
PGSC0003DMG400028236	GO:0019538	protein metabolic process	biological_process
PGSC0003DMG400028238	GO:0098869	cellular oxidant detoxification	biological_process
PGSC0003DMG400028238	GO:0055114	oxidation-reduction process	biological_process
PGSC0003DMG400028238	GO:0016209	antioxidant activity	molecular_function
PGSC0003DMG400028238	GO:0016491	oxidoreductase activity	molecular_function
PGSC0003DMG400028238	GO:0005623	cell	cellular_component
PGSC0003DMG400028238	GO:0045454	cell redox homeostasis	biological_process
PGSC0003DMG400028238	GO:0051920	peroxiredoxin activity	molecular_function
PGSC0003DMG400028240	GO:0008152	metabolic process	biological_process
PGSC0003DMG400028240	GO:0016829	lyase activity	molecular_function
PGSC0003DMG400028240	GO:0003824	catalytic activity	molecular_function
PGSC0003DMG400028240	GO:0009089	lysine biosynthetic process via diaminopimelate	biological_process
PGSC0003DMG400028240	GO:0008840	4-hydroxy-tetrahydrodipicolinate synthase	molecular_function
PGSC0003DMG402028242	GO:0005634	nucleus	cellular_component
PGSC0003DMG402028242	GO:0008270	zinc ion binding	molecular_function
PGSC0003DMG400028243	GO:0005840	ribosome	cellular_component
PGSC0003DMG400028243	GO:0005622	intracellular	cellular_component
PGSC0003DMG400028243	GO:0003735	structural constituent of ribosome	molecular_function
PGSC0003DMG400028243	GO:0006412	translation	biological_process
PGSC0003DMG400028245	GO:0016491	oxidoreductase activity	molecular_function
PGSC0003DMG400028245	GO:0055114	oxidation-reduction process	biological_process
PGSC0003DMG400028246	GO:0003723	RNA binding	molecular_function
PGSC0003DMG400028246	GO:0005623	cell	cellular_component
PGSC0003DMG400028246	GO:0006396	RNA processing	biological_process
PGSC0003DMG400028246	GO:0048046	apoplast	cellular_component
PGSC0003DMG400028246	GO:0006874	cellular calcium ion homeostasis	biological_process
PGSC0003DMG400028248	GO:0003723	RNA binding	molecular_function
PGSC0003DMG400028248	GO:0003676	nucleic acid binding	molecular_function
PGSC0003DMG400028248	GO:0009507	chloroplast	cellular_component
PGSC0003DMG400028248	GO:1901002	positive regulation of response to salt stress	biological_process
PGSC0003DMG400028253	GO:0003777	microtubule motor activity	molecular_function
PGSC0003DMG400028253	GO:0007018	microtubule-based movement	biological_process
PGSC0003DMG400028255	GO:0009507	chloroplast	cellular_component
PGSC0003DMG400028255	GO:0009535	chloroplast thylakoid membrane	cellular_component
PGSC0003DMG400028255	GO:0010287	plastoglobule	cellular_component
PGSC0003DMG400028257	GO:0016567	protein ubiquitination	biological_process
PGSC0003DMG400028257	GO:0004842	ubiquitin-protein transferase activity	molecular_function
PGSC0003DMG400028257	GO:0005515	protein binding	molecular_function
PGSC0003DMG400028257	GO:0016740	transferase activity	molecular_function
PGSC0003DMG400028258	GO:0005515	protein binding	molecular_function
PGSC0003DMG400028259	GO:0006351	transcription, DNA-templated	biological_process
PGSC0003DMG400028259	GO:0006355	regulation of transcription, DNA-templated	biological_process
PGSC0003DMG400028259	GO:0005634	nucleus	cellular_component
PGSC0003DMG400028259	GO:0005524	ATP binding	molecular_function
PGSC0003DMG400028259	GO:0032502	developmental process	biological_process
PGSC0003DMG400028261	GO:0016829	lyase activity	molecular_function
PGSC0003DMG400028261	GO:0003824	catalytic activity	molecular_function
PGSC0003DMG400028261	GO:0004332	fructose-bisphosphate aldolase activity	molecular_function
PGSC0003DMG400028261	GO:0006096	glycolytic process	biological_process
PGSC0003DMG400028265	GO:0046872	metal ion binding	molecular_function
PGSC0003DMG400028265	GO:0003723	RNA binding	molecular_function
PGSC0003DMG400028265	GO:0003676	nucleic acid binding	molecular_function
PGSC0003DMG400028265	GO:0000398	mRNA splicing, via spliceosome	biological_process
PGSC0003DMG400028265	GO:0089701	U2AF	cellular_component
PGSC0003DMG400028266	GO:0016491	oxidoreductase activity	molecular_function
PGSC0003DMG400028266	GO:0055114	oxidation-reduction process	biological_process
PGSC0003DMG400028266	GO:0005623	cell	cellular_component
PGSC0003DMG400028266	GO:0045454	cell redox homeostasis	biological_process
PGSC0003DMG400028267	GO:0016020	membrane	cellular_component
PGSC0003DMG400028267	GO:0016021	integral component of membrane	cellular_component
PGSC0003DMG400028273	GO:0006520	cellular amino acid metabolic process	biological_process
PGSC0003DMG400028273	GO:0016829	lyase activity	molecular_function
PGSC0003DMG400028273	GO:0008652	cellular amino acid biosynthetic process	biological_process
PGSC0003DMG400028273	GO:0009082	branched-chain amino acid biosynthetic process	biological_process
PGSC0003DMG400028273	GO:0009097	isoleucine biosynthetic process	biological_process
PGSC0003DMG400028273	GO:0030170	pyridoxal phosphate binding	molecular_function
PGSC0003DMG400028273	GO:0004794	L-threonine ammonia-lyase activity	molecular_function
PGSC0003DMG400028276	GO:0003824	catalytic activity	molecular_function
PGSC0003DMG400028276	GO:0004356	glutamate-ammonia ligase activity	molecular_function
PGSC0003DMG400028276	GO:0006807	nitrogen compound metabolic process	biological_process
PGSC0003DMG400028278	GO:0016740	transferase activity	molecular_function
PGSC0003DMG400028278	GO:0008152	metabolic process	biological_process
PGSC0003DMG400028278	GO:0016758	transferase activity, transferring hexosyl groups	molecular_function
PGSC0003DMG400028280	GO:0005515	protein binding	molecular_function
PGSC0003DMG400028282	GO:0003677	DNA binding	molecular_function
PGSC0003DMG400028282	GO:0009646	response to absence of light	biological_process
PGSC0003DMG400028282	GO:0010200	response to chitin	biological_process
PGSC0003DMG400028283	GO:0009941	chloroplast envelope	cellular_component
PGSC0003DMG400028284	GO:0050790	regulation of catalytic activity	biological_process
PGSC0003DMG400028284	GO:0007165	signal transduction	biological_process
PGSC0003DMG400028284	GO:0019888	protein phosphatase regulator activity	molecular_function
PGSC0003DMG400028284	GO:0000159	protein phosphatase type 2A complex	cellular_component
PGSC0003DMG400028284	GO:0043666	regulation of phosphoprotein phosphatase activity	biological_process
PGSC0003DMG400028284	GO:0005488	binding	molecular_function
PGSC0003DMG400028285	GO:0016020	membrane	cellular_component
PGSC0003DMG400028285	GO:0016021	integral component of membrane	cellular_component
PGSC0003DMG400028285	GO:0016853	isomerase activity	molecular_function
PGSC0003DMG400028285	GO:0003755	peptidyl-prolyl cis-trans isomerase activity	molecular_function
PGSC0003DMG400028285	GO:0000413	protein peptidyl-prolyl isomerization	biological_process
PGSC0003DMG400028286	GO:0016020	membrane	cellular_component
PGSC0003DMG400028286	GO:0016021	integral component of membrane	cellular_component
PGSC0003DMG400028286	GO:0055085	transmembrane transport	biological_process
PGSC0003DMG400028287	GO:0016740	transferase activity	molecular_function
PGSC0003DMG400028287	GO:0000166	nucleotide binding	molecular_function
PGSC0003DMG400028287	GO:0005524	ATP binding	molecular_function
PGSC0003DMG400028287	GO:0046872	metal ion binding	molecular_function
PGSC0003DMG400028287	GO:0006730	one-carbon metabolic process	biological_process
PGSC0003DMG400028287	GO:0004478	methionine adenosyltransferase activity	molecular_function
PGSC0003DMG400028287	GO:0006556	S-adenosylmethionine biosynthetic process	biological_process
PGSC0003DMG400028301	GO:0016740	transferase activity	molecular_function
PGSC0003DMG400028301	GO:0008146	sulfotransferase activity	molecular_function
PGSC0003DMG400028306	GO:0008270	zinc ion binding	molecular_function
PGSC0003DMG400028308	GO:0003677	DNA binding	molecular_function
PGSC0003DMG400028308	GO:0005634	nucleus	cellular_component
PGSC0003DMG400028308	GO:0046872	metal ion binding	molecular_function
PGSC0003DMG400028310	GO:0016020	membrane	cellular_component
PGSC0003DMG400028310	GO:0016021	integral component of membrane	cellular_component
PGSC0003DMG400028310	GO:0046872	metal ion binding	molecular_function
PGSC0003DMG400028310	GO:0020037	heme binding	molecular_function
PGSC0003DMG400028311	GO:0016020	membrane	cellular_component
PGSC0003DMG400028311	GO:0016021	integral component of membrane	cellular_component
PGSC0003DMG400028311	GO:0000427	plastid-encoded plastid RNA polymerase complex	cellular_component
PGSC0003DMG400028311	GO:0042644	chloroplast nucleoid	cellular_component
PGSC0003DMG400028311	GO:0006355	regulation of transcription, DNA-templated	biological_process
PGSC0003DMG400028311	GO:0042793	plastid transcription	biological_process
PGSC0003DMG400028311	GO:0009658	chloroplast organization	biological_process
PGSC0003DMG400028311	GO:0009662	etioplast organization	biological_process
PGSC0003DMG400028311	GO:0009295	nucleoid	cellular_component
PGSC0003DMG401028313	GO:0005515	protein binding	molecular_function
PGSC0003DMG402028313	GO:0005743	mitochondrial inner membrane	cellular_component
PGSC0003DMG402028313	GO:0016020	membrane	cellular_component
PGSC0003DMG402028313	GO:0005739	mitochondrion	cellular_component
PGSC0003DMG402028313	GO:0006744	ubiquinone biosynthetic process	biological_process
PGSC0003DMG402028313	GO:0031314	extrinsic component of mitochondrial inner membrane	cellular_component
PGSC0003DMG400028314	GO:0006529	asparagine biosynthetic process	biological_process
PGSC0003DMG400028314	GO:0004066	asparagine synthase (glutamine-hydrolyzing) activity	molecular_function
PGSC0003DMG400028315	GO:0007165	signal transduction	biological_process
PGSC0003DMG400028316	GO:1903830	magnesium ion transmembrane transport	biological_process
PGSC0003DMG400028316	GO:0016020	membrane	cellular_component
PGSC0003DMG400028316	GO:0016021	integral component of membrane	cellular_component
PGSC0003DMG400028316	GO:0055085	transmembrane transport	biological_process
PGSC0003DMG400028316	GO:0030001	metal ion transport	biological_process
PGSC0003DMG400028316	GO:0046873	metal ion transmembrane transporter activity	molecular_function
PGSC0003DMG400028316	GO:0015095	magnesium ion transmembrane transporter activity	molecular_function
PGSC0003DMG400028317	GO:0005524	ATP binding	molecular_function
PGSC0003DMG400028317	GO:0006526	arginine biosynthetic process	biological_process
PGSC0003DMG400028317	GO:0004055	argininosuccinate synthase activity	molecular_function
PGSC0003DMG400028317	GO:0009507	chloroplast	cellular_component
PGSC0003DMG400028317	GO:0009536	plastid	cellular_component
PGSC0003DMG400028317	GO:0009570	chloroplast stroma	cellular_component
PGSC0003DMG400028318	GO:0016020	membrane	cellular_component
PGSC0003DMG400028318	GO:0016021	integral component of membrane	cellular_component
PGSC0003DMG402028319	GO:0003824	catalytic activity	molecular_function
PGSC0003DMG400028320	GO:0005739	mitochondrion	cellular_component
PGSC0003DMG400028320	GO:0005515	protein binding	molecular_function
PGSC0003DMG400028321	GO:0006355	regulation of transcription, DNA-templated	biological_process
PGSC0003DMG400028321	GO:0005634	nucleus	cellular_component
PGSC0003DMG400028321	GO:0043189	H4/H2A histone acetyltransferase complex	cellular_component
PGSC0003DMG400028326	GO:0005618	cell wall	cellular_component
PGSC0003DMG400028326	GO:0005515	protein binding	molecular_function
PGSC0003DMG401028329	GO:0003677	DNA binding	molecular_function
PGSC0003DMG401028329	GO:0005515	protein binding	molecular_function
PGSC0003DMG400028331	GO:0016740	transferase activity	molecular_function
PGSC0003DMG400028331	GO:0008152	metabolic process	biological_process
PGSC0003DMG400028331	GO:0016758	transferase activity, transferring hexosyl groups	molecular_function
PGSC0003DMG400028333	GO:0051301	cell division	biological_process
PGSC0003DMG400028333	GO:0032955	regulation of division septum assembly	biological_process
PGSC0003DMG400028333	GO:0042802	identical protein binding	molecular_function
PGSC0003DMG400028333	GO:0051117	ATPase binding	molecular_function
PGSC0003DMG400028333	GO:0010020	chloroplast fission	biological_process
PGSC0003DMG400028333	GO:0009507	chloroplast	cellular_component
PGSC0003DMG400028333	GO:0009706	chloroplast inner membrane	cellular_component
PGSC0003DMG400028334	GO:0005515	protein binding	molecular_function
PGSC0003DMG400028335	GO:0003700	DNA-binding transcription factor activity	molecular_function
PGSC0003DMG400028335	GO:0003677	DNA binding	molecular_function
PGSC0003DMG400028335	GO:0006355	regulation of transcription, DNA-templated	biological_process
PGSC0003DMG400028335	GO:0005634	nucleus	cellular_component
PGSC0003DMG400028335	GO:0043565	sequence-specific DNA binding	molecular_function
PGSC0003DMG400028335	GO:0006351	transcription, DNA-templated	biological_process
PGSC0003DMG400028336	GO:0016746	transferase activity, transferring acyl groups	molecular_function
PGSC0003DMG400028336	GO:0016740	transferase activity	molecular_function
PGSC0003DMG400028336	GO:0016020	membrane	cellular_component
PGSC0003DMG400028336	GO:0016021	integral component of membrane	cellular_component
PGSC0003DMG400028336	GO:0019706	protein-cysteine S-palmitoyltransferase activity	molecular_function
PGSC0003DMG401028340	GO:0006457	protein folding	biological_process
PGSC0003DMG401028340	GO:0051082	unfolded protein binding	molecular_function
PGSC0003DMG401028340	GO:0016272	prefoldin complex	cellular_component
PGSC0003DMG402028340	GO:0005634	nucleus	cellular_component
PGSC0003DMG400028343	GO:0005086	ARF guanyl-nucleotide exchange factor activity	molecular_function
PGSC0003DMG400028343	GO:0001736	establishment of planar polarity	biological_process
PGSC0003DMG400028343	GO:0007155	cell adhesion	biological_process
PGSC0003DMG400028343	GO:0009880	embryonic pattern specification	biological_process
PGSC0003DMG400028343	GO:0009942	longitudinal axis specification	biological_process
PGSC0003DMG400028343	GO:0010540	basipetal auxin transport	biological_process
PGSC0003DMG400028343	GO:0016192	vesicle-mediated transport	biological_process
PGSC0003DMG400028343	GO:0065009	regulation of molecular function	biological_process
PGSC0003DMG400028343	GO:0032012	regulation of ARF protein signal transduction	biological_process
PGSC0003DMG400028343	GO:0042802	identical protein binding	molecular_function
PGSC0003DMG400028343	GO:0042803	protein homodimerization activity	molecular_function
PGSC0003DMG400028343	GO:0000911	cytokinesis by cell plate formation	biological_process
PGSC0003DMG400028343	GO:0006897	endocytosis	biological_process
PGSC0003DMG400028343	GO:0009793	embryo development ending in seed dormancy	biological_process
PGSC0003DMG400028343	GO:0009826	unidimensional cell growth	biological_process
PGSC0003DMG400028343	GO:0010087	phloem or xylem histogenesis	biological_process
PGSC0003DMG400028343	GO:0010274	hydrotropism	biological_process
PGSC0003DMG400028343	GO:0010311	lateral root formation	biological_process
PGSC0003DMG400028343	GO:0032509	endosome transport via multivesicular body sorting pathway	biological_process
PGSC0003DMG400028343	GO:0048765	root hair cell differentiation	biological_process
PGSC0003DMG400028343	GO:0071555	cell wall organization	biological_process
PGSC0003DMG400028343	GO:0005768	endosome	cellular_component
PGSC0003DMG400028343	GO:0005886	plasma membrane	cellular_component
PGSC0003DMG400028344	GO:0061025	membrane fusion	biological_process
PGSC0003DMG400028344	GO:0016020	membrane	cellular_component
PGSC0003DMG400028344	GO:0016021	integral component of membrane	cellular_component
PGSC0003DMG400028344	GO:0006886	intracellular protein transport	biological_process
PGSC0003DMG400028344	GO:0016192	vesicle-mediated transport	biological_process
PGSC0003DMG400028344	GO:0006810	transport	biological_process
PGSC0003DMG400028344	GO:0005484	SNAP receptor activity	molecular_function
PGSC0003DMG400028344	GO:0005794	Golgi apparatus	cellular_component
PGSC0003DMG400028344	GO:0006623	protein targeting to vacuole	biological_process
PGSC0003DMG400028344	GO:0005768	endosome	cellular_component
PGSC0003DMG400028344	GO:0005802	trans-Golgi network	cellular_component
PGSC0003DMG400028344	GO:0005886	plasma membrane	cellular_component
PGSC0003DMG400028346	GO:0000166	nucleotide binding	molecular_function
PGSC0003DMG400028346	GO:0004672	protein kinase activity	molecular_function
PGSC0003DMG400028346	GO:0004674	protein serine/threonine kinase activity	molecular_function
PGSC0003DMG400028346	GO:0005524	ATP binding	molecular_function
PGSC0003DMG400028346	GO:0006468	protein phosphorylation	biological_process
PGSC0003DMG400028346	GO:0005515	protein binding	molecular_function
PGSC0003DMG400028347	GO:0016740	transferase activity	molecular_function
PGSC0003DMG400028347	GO:0016757	transferase activity, transferring glycosyl groups	molecular_function
PGSC0003DMG400028347	GO:0005975	carbohydrate metabolic process	biological_process
PGSC0003DMG400028347	GO:0006004	fucose metabolic process	biological_process
PGSC0003DMG400028348	GO:0032259	methylation	biological_process
PGSC0003DMG400028348	GO:0030785	[ribulose-bisphosphate carboxylase]-lysine N-methyltransferase activity	molecular_function
PGSC0003DMG400028348	GO:0009507	chloroplast	cellular_component
PGSC0003DMG400028348	GO:0005515	protein binding	molecular_function
PGSC0003DMG400028349	GO:0016740	transferase activity	molecular_function
PGSC0003DMG400028349	GO:0008146	sulfotransferase activity	molecular_function
PGSC0003DMG400028350	GO:0016740	transferase activity	molecular_function
PGSC0003DMG400028350	GO:0008146	sulfotransferase activity	molecular_function
PGSC0003DMG400028352	GO:0055114	oxidation-reduction process	biological_process
PGSC0003DMG400028352	GO:0004497	monooxygenase activity	molecular_function
PGSC0003DMG400028352	GO:0016491	oxidoreductase activity	molecular_function
PGSC0003DMG400028352	GO:0046872	metal ion binding	molecular_function
PGSC0003DMG400028352	GO:0020037	heme binding	molecular_function
PGSC0003DMG400028352	GO:0005506	iron ion binding	molecular_function
PGSC0003DMG400028352	GO:0016705	oxidoreductase activity, acting on paired donors, with incorporation or reduction of molecular oxygen	molecular_function
PGSC0003DMG400028355	GO:0016020	membrane	cellular_component
PGSC0003DMG400028355	GO:0016021	integral component of membrane	cellular_component
PGSC0003DMG400028356	GO:0032040	small-subunit processome	cellular_component
PGSC0003DMG400028357	GO:0006950	response to stress	biological_process
PGSC0003DMG400028359	GO:0000977	RNA polymerase II regulatory region sequence-specific DNA binding	molecular_function
PGSC0003DMG400028359	GO:0003700	DNA-binding transcription factor activity	molecular_function
PGSC0003DMG400028359	GO:0003677	DNA binding	molecular_function
PGSC0003DMG400028359	GO:0006355	regulation of transcription, DNA-templated	biological_process
PGSC0003DMG400028359	GO:0005634	nucleus	cellular_component
PGSC0003DMG400028359	GO:0046983	protein dimerization activity	molecular_function
PGSC0003DMG400028359	GO:0006351	transcription, DNA-templated	biological_process
PGSC0003DMG400028359	GO:0045944	positive regulation of transcription by RNA polymerase II	biological_process
PGSC0003DMG400028359	GO:0010076	maintenance of floral meristem identity	biological_process
PGSC0003DMG400028359	GO:0048440	carpel development	biological_process
PGSC0003DMG400028359	GO:0048442	sepal development	biological_process
PGSC0003DMG400028359	GO:0048443	stamen development	biological_process
PGSC0003DMG400028359	GO:0048441	petal development	biological_process
PGSC0003DMG400028361	GO:0030054	cell junction	cellular_component
PGSC0003DMG400028361	GO:0016853	isomerase activity	molecular_function
PGSC0003DMG400028361	GO:0071555	cell wall organization	biological_process
PGSC0003DMG400028361	GO:0005576	extracellular region	cellular_component
PGSC0003DMG400028361	GO:0016866	intramolecular transferase activity	molecular_function
PGSC0003DMG400028361	GO:0005794	Golgi apparatus	cellular_component
PGSC0003DMG400028361	GO:0005618	cell wall	cellular_component
PGSC0003DMG400028361	GO:0030244	cellulose biosynthetic process	biological_process
PGSC0003DMG400028361	GO:0006486	protein glycosylation	biological_process
PGSC0003DMG400028361	GO:0052691	UDP-arabinopyranose mutase activity	molecular_function
PGSC0003DMG400028361	GO:0009506	plasmodesma	cellular_component
PGSC0003DMG400028361	GO:0071669	plant-type cell wall organization or biogenesis	biological_process
PGSC0003DMG400028362	GO:0044237	cellular metabolic process	biological_process
PGSC0003DMG400028362	GO:0042558	pteridine-containing compound metabolic process	biological_process
PGSC0003DMG400028362	GO:0009396	folic acid-containing compound biosynthetic process	biological_process
PGSC0003DMG400028362	GO:0003848	2-amino-4-hydroxy-6-hydroxymethyldihydropteridine diphosphokinase activity	molecular_function
PGSC0003DMG400028362	GO:0004156	dihydropteroate synthase activity	molecular_function
PGSC0003DMG400028363	GO:0017057	6-phosphogluconolactonase activity	molecular_function
PGSC0003DMG400028363	GO:0005975	carbohydrate metabolic process	biological_process
PGSC0003DMG400028363	GO:0006098	pentose-phosphate shunt	biological_process
PGSC0003DMG400028364	GO:0042274	ribosomal small subunit biogenesis	biological_process
PGSC0003DMG400028368	GO:0000166	nucleotide binding	molecular_function
PGSC0003DMG400028368	GO:0005524	ATP binding	molecular_function
PGSC0003DMG400028368	GO:0016020	membrane	cellular_component
PGSC0003DMG400028368	GO:0016021	integral component of membrane	cellular_component
PGSC0003DMG402028370	GO:0005515	protein binding	molecular_function
PGSC0003DMG400028371	GO:0016311	dephosphorylation	biological_process
PGSC0003DMG400028371	GO:0046872	metal ion binding	molecular_function
PGSC0003DMG400028371	GO:0016787	hydrolase activity	molecular_function
PGSC0003DMG400028371	GO:0003993	acid phosphatase activity	molecular_function
PGSC0003DMG400028373	GO:0005515	protein binding	molecular_function
PGSC0003DMG400028374	GO:0016020	membrane	cellular_component
PGSC0003DMG400028374	GO:0016021	integral component of membrane	cellular_component
PGSC0003DMG400028374	GO:0022857	transmembrane transporter activity	molecular_function
PGSC0003DMG400028374	GO:0071705	nitrogen compound transport	biological_process
PGSC0003DMG400028374	GO:0055085	transmembrane transport	biological_process
PGSC0003DMG400028375	GO:0016020	membrane	cellular_component
PGSC0003DMG400028375	GO:0016021	integral component of membrane	cellular_component
PGSC0003DMG400028375	GO:0005783	endoplasmic reticulum	cellular_component
PGSC0003DMG400028375	GO:0031625	ubiquitin protein ligase binding	molecular_function
PGSC0003DMG400028375	GO:0030433	ubiquitin-dependent ERAD pathway	biological_process
PGSC0003DMG400028375	GO:0005730	nucleolus	cellular_component
PGSC0003DMG400028375	GO:0005774	vacuolar membrane	cellular_component
PGSC0003DMG400028375	GO:0005794	Golgi apparatus	cellular_component
PGSC0003DMG400028375	GO:0009506	plasmodesma	cellular_component
PGSC0003DMG400028376	GO:0016020	membrane	cellular_component
PGSC0003DMG400028376	GO:0016021	integral component of membrane	cellular_component
PGSC0003DMG400028378	GO:0032259	methylation	biological_process
PGSC0003DMG400028378	GO:0008168	methyltransferase activity	molecular_function
PGSC0003DMG400028378	GO:0016020	membrane	cellular_component
PGSC0003DMG400028378	GO:0016021	integral component of membrane	cellular_component
PGSC0003DMG400028380	GO:0046872	metal ion binding	molecular_function
PGSC0003DMG400028380	GO:0003824	catalytic activity	molecular_function
PGSC0003DMG400028380	GO:0006508	proteolysis	biological_process
PGSC0003DMG400028380	GO:0004222	metalloendopeptidase activity	molecular_function
PGSC0003DMG400028381	GO:0003700	DNA-binding transcription factor activity	molecular_function
PGSC0003DMG400028381	GO:0003677	DNA binding	molecular_function
PGSC0003DMG400028381	GO:0006355	regulation of transcription, DNA-templated	biological_process
PGSC0003DMG400028381	GO:0005634	nucleus	cellular_component
PGSC0003DMG400028381	GO:0043565	sequence-specific DNA binding	molecular_function
PGSC0003DMG400028381	GO:0006351	transcription, DNA-templated	biological_process
PGSC0003DMG400028381	GO:0044212	transcription regulatory region DNA binding	molecular_function
PGSC0003DMG400028381	GO:0006970	response to osmotic stress	biological_process
PGSC0003DMG400028381	GO:0009414	response to water deprivation	biological_process
PGSC0003DMG400028381	GO:0009651	response to salt stress	biological_process
PGSC0003DMG400028383	GO:0016020	membrane	cellular_component
PGSC0003DMG400028383	GO:0016021	integral component of membrane	cellular_component
PGSC0003DMG400028383	GO:0046872	metal ion binding	molecular_function
PGSC0003DMG400028386	GO:0051302	regulation of cell division	biological_process
PGSC0003DMG400028386	GO:0010082	regulation of root meristem growth	biological_process
PGSC0003DMG400028386	GO:0032875	regulation of DNA endoreduplication	biological_process
PGSC0003DMG400028386	GO:0005739	mitochondrion	cellular_component
PGSC0003DMG400028387	GO:0016020	membrane	cellular_component
PGSC0003DMG400028387	GO:0016021	integral component of membrane	cellular_component
PGSC0003DMG400028387	GO:0009507	chloroplast	cellular_component
PGSC0003DMG400028389	GO:0051301	cell division	biological_process
PGSC0003DMG400028389	GO:0055114	oxidation-reduction process	biological_process
PGSC0003DMG400028389	GO:0051287	NAD binding	molecular_function
PGSC0003DMG400028389	GO:0005524	ATP binding	molecular_function
PGSC0003DMG400028389	GO:0009058	biosynthetic process	biological_process
PGSC0003DMG400028389	GO:0005737	cytoplasm	cellular_component
PGSC0003DMG400028389	GO:0016874	ligase activity	molecular_function
PGSC0003DMG400028389	GO:0008360	regulation of cell shape	biological_process
PGSC0003DMG400028389	GO:0008764	UDP-N-acetylmuramoylalanine-D-glutamate ligase activity	molecular_function
PGSC0003DMG400028393	GO:0016020	membrane	cellular_component
PGSC0003DMG400028393	GO:0016021	integral component of membrane	cellular_component
PGSC0003DMG400028393	GO:0005789	endoplasmic reticulum membrane	cellular_component
PGSC0003DMG400028394	GO:0032259	methylation	biological_process
PGSC0003DMG400028394	GO:0030785	[ribulose-bisphosphate carboxylase]-lysine N-methyltransferase activity	molecular_function
PGSC0003DMG400028394	GO:0009507	chloroplast	cellular_component
PGSC0003DMG400028394	GO:0005515	protein binding	molecular_function
PGSC0003DMG400028396	GO:0016020	membrane	cellular_component
PGSC0003DMG400028396	GO:0016021	integral component of membrane	cellular_component
PGSC0003DMG400028399	GO:0016020	membrane	cellular_component
PGSC0003DMG400028399	GO:0016021	integral component of membrane	cellular_component
PGSC0003DMG400028400	GO:0016020	membrane	cellular_component
PGSC0003DMG400028400	GO:0016021	integral component of membrane	cellular_component
PGSC0003DMG400028406	GO:0016788	hydrolase activity, acting on ester bonds	molecular_function
PGSC0003DMG400028409	GO:0055114	oxidation-reduction process	biological_process
PGSC0003DMG400028409	GO:0051287	NAD binding	molecular_function
PGSC0003DMG400028409	GO:0008152	metabolic process	biological_process
PGSC0003DMG400028409	GO:0016491	oxidoreductase activity	molecular_function
PGSC0003DMG400028409	GO:0008270	zinc ion binding	molecular_function
PGSC0003DMG400028409	GO:0000105	histidine biosynthetic process	biological_process
PGSC0003DMG400028409	GO:0004399	histidinol dehydrogenase activity	molecular_function
PGSC0003DMG400028410	GO:0016020	membrane	cellular_component
PGSC0003DMG400028410	GO:0016021	integral component of membrane	cellular_component
PGSC0003DMG400028410	GO:0019915	lipid storage	biological_process
PGSC0003DMG400028411	GO:0016311	dephosphorylation	biological_process
PGSC0003DMG400028411	GO:0016791	phosphatase activity	molecular_function
PGSC0003DMG400028413	GO:0046872	metal ion binding	molecular_function
PGSC0003DMG400028414	GO:0003700	DNA-binding transcription factor activity	molecular_function
PGSC0003DMG400028414	GO:0003677	DNA binding	molecular_function
PGSC0003DMG400028414	GO:0006355	regulation of transcription, DNA-templated	biological_process
PGSC0003DMG400028414	GO:0005634	nucleus	cellular_component
PGSC0003DMG400028414	GO:0043565	sequence-specific DNA binding	molecular_function
PGSC0003DMG400028414	GO:0005515	protein binding	molecular_function
PGSC0003DMG400028417	GO:0016812	hydrolase activity, acting on carbon-nitrogen (but not peptide) bonds, in cyclic amides	molecular_function
PGSC0003DMG400028417	GO:0016787	hydrolase activity	molecular_function
PGSC0003DMG400028417	GO:0004151	dihydroorotase activity	molecular_function
PGSC0003DMG400028417	GO:0019856	pyrimidine nucleobase biosynthetic process	biological_process
PGSC0003DMG400028417	GO:0009507	chloroplast	cellular_component
PGSC0003DMG400028418	GO:0016020	membrane	cellular_component
PGSC0003DMG400028418	GO:0016021	integral component of membrane	cellular_component
PGSC0003DMG400028418	GO:0015031	protein transport	biological_process
PGSC0003DMG400028420	GO:0032981	mitochondrial respiratory chain complex I assembly	biological_process
PGSC0003DMG400028420	GO:0005773	vacuole	cellular_component
PGSC0003DMG400028420	GO:0009507	chloroplast	cellular_component
PGSC0003DMG400028420	GO:0009570	chloroplast stroma	cellular_component
PGSC0003DMG400028422	GO:0003924	GTPase activity	molecular_function
PGSC0003DMG400028422	GO:0005525	GTP binding	molecular_function
PGSC0003DMG400028425	GO:0005515	protein binding	molecular_function
PGSC0003DMG400028428	GO:0000166	nucleotide binding	molecular_function
PGSC0003DMG400028428	GO:0004672	protein kinase activity	molecular_function
PGSC0003DMG400028428	GO:0004674	protein serine/threonine kinase activity	molecular_function
PGSC0003DMG400028428	GO:0005524	ATP binding	molecular_function
PGSC0003DMG400028428	GO:0006468	protein phosphorylation	biological_process
PGSC0003DMG400028429	GO:0016740	transferase activity	molecular_function
PGSC0003DMG400028429	GO:0000166	nucleotide binding	molecular_function
PGSC0003DMG400028429	GO:0004672	protein kinase activity	molecular_function
PGSC0003DMG400028429	GO:0004674	protein serine/threonine kinase activity	molecular_function
PGSC0003DMG400028429	GO:0005524	ATP binding	molecular_function
PGSC0003DMG400028429	GO:0016301	kinase activity	molecular_function
PGSC0003DMG400028429	GO:0006468	protein phosphorylation	biological_process
PGSC0003DMG400028429	GO:0016310	phosphorylation	biological_process
PGSC0003DMG400028429	GO:0016020	membrane	cellular_component
PGSC0003DMG400028429	GO:0016021	integral component of membrane	cellular_component
PGSC0003DMG400028430	GO:0006351	transcription, DNA-templated	biological_process
PGSC0003DMG400028430	GO:0003899	DNA-directed 5'-3' RNA polymerase activity	molecular_function
PGSC0003DMG400028439	GO:0016740	transferase activity	molecular_function
PGSC0003DMG400028439	GO:0016757	transferase activity, transferring glycosyl groups	molecular_function
PGSC0003DMG400028439	GO:0005975	carbohydrate metabolic process	biological_process
PGSC0003DMG400028439	GO:0006004	fucose metabolic process	biological_process
PGSC0003DMG400028440	GO:0016740	transferase activity	molecular_function
PGSC0003DMG400028440	GO:0000166	nucleotide binding	molecular_function
PGSC0003DMG400028440	GO:0004672	protein kinase activity	molecular_function
PGSC0003DMG400028440	GO:0004674	protein serine/threonine kinase activity	molecular_function
PGSC0003DMG400028440	GO:0005524	ATP binding	molecular_function
PGSC0003DMG400028440	GO:0016301	kinase activity	molecular_function
PGSC0003DMG400028440	GO:0006468	protein phosphorylation	biological_process
PGSC0003DMG400028440	GO:0007165	signal transduction	biological_process
PGSC0003DMG400028440	GO:0016310	phosphorylation	biological_process
PGSC0003DMG400028441	GO:0006351	transcription, DNA-templated	biological_process
PGSC0003DMG400028441	GO:0043565	sequence-specific DNA binding	molecular_function
PGSC0003DMG400028443	GO:0004672	protein kinase activity	molecular_function
PGSC0003DMG400028443	GO:0006468	protein phosphorylation	biological_process
PGSC0003DMG400028443	GO:0005524	ATP binding	molecular_function
PGSC0003DMG400028443	GO:0005515	protein binding	molecular_function
PGSC0003DMG400028444	GO:0004112	cyclic-nucleotide phosphodiesterase activity	molecular_function
PGSC0003DMG400028444	GO:0016874	ligase activity	molecular_function
PGSC0003DMG400028448	GO:0006955	immune response	biological_process
PGSC0003DMG400028448	GO:0008219	cell death	biological_process
PGSC0003DMG400028448	GO:0009626	plant-type hypersensitive response	biological_process
PGSC0003DMG400028448	GO:0010337	regulation of salicylic acid metabolic process	biological_process
PGSC0003DMG402028453	GO:0005515	protein binding	molecular_function
PGSC0003DMG400028454	GO:0004672	protein kinase activity	molecular_function
PGSC0003DMG400028454	GO:0005524	ATP binding	molecular_function
PGSC0003DMG400028454	GO:0006468	protein phosphorylation	biological_process
PGSC0003DMG400028454	GO:0016020	membrane	cellular_component
PGSC0003DMG400028454	GO:0016021	integral component of membrane	cellular_component
PGSC0003DMG400028454	GO:0000166	nucleotide binding	molecular_function
PGSC0003DMG400028454	GO:0004674	protein serine/threonine kinase activity	molecular_function
PGSC0003DMG400028458	GO:0016020	membrane	cellular_component
PGSC0003DMG400028458	GO:0016021	integral component of membrane	cellular_component
PGSC0003DMG400028459	GO:0006351	transcription, DNA-templated	biological_process
PGSC0003DMG400028459	GO:0003700	DNA-binding transcription factor activity	molecular_function
PGSC0003DMG400028459	GO:0009742	brassinosteroid mediated signaling pathway	biological_process
PGSC0003DMG400028459	GO:0006355	regulation of transcription, DNA-templated	biological_process
PGSC0003DMG400028462	GO:0016740	transferase activity	molecular_function
PGSC0003DMG400028462	GO:0004842	ubiquitin-protein transferase activity	molecular_function
PGSC0003DMG400028462	GO:0016567	protein ubiquitination	biological_process
PGSC0003DMG400028462	GO:0005488	binding	molecular_function
PGSC0003DMG400028462	GO:0005515	protein binding	molecular_function
PGSC0003DMG400028463	GO:0003677	DNA binding	molecular_function
PGSC0003DMG400028463	GO:0005524	ATP binding	molecular_function
PGSC0003DMG400028463	GO:0006260	DNA replication	biological_process
PGSC0003DMG400028463	GO:0003887	DNA-directed DNA polymerase activity	molecular_function
PGSC0003DMG400028463	GO:0071897	DNA biosynthetic process	biological_process
PGSC0003DMG400028463	GO:0009360	DNA polymerase III complex	cellular_component
PGSC0003DMG400028464	GO:0043130	ubiquitin binding	molecular_function
PGSC0003DMG400028465	GO:0016020	membrane	cellular_component
PGSC0003DMG400028465	GO:0016021	integral component of membrane	cellular_component
PGSC0003DMG400028465	GO:0015031	protein transport	biological_process
PGSC0003DMG400028465	GO:0005783	endoplasmic reticulum	cellular_component
PGSC0003DMG400028465	GO:0005789	endoplasmic reticulum membrane	cellular_component
PGSC0003DMG400028465	GO:0046923	ER retention sequence binding	molecular_function
PGSC0003DMG400028465	GO:0006621	protein retention in ER lumen	biological_process
PGSC0003DMG400028465	GO:0005794	Golgi apparatus	cellular_component
PGSC0003DMG400028465	GO:0005801	cis-Golgi network	cellular_component
PGSC0003DMG400028467	GO:0003824	catalytic activity	molecular_function
PGSC0003DMG400028467	GO:0005992	trehalose biosynthetic process	biological_process
PGSC0003DMG400028469	GO:0003700	DNA-binding transcription factor activity	molecular_function
PGSC0003DMG400028469	GO:0003677	DNA binding	molecular_function
PGSC0003DMG400028469	GO:0006355	regulation of transcription, DNA-templated	biological_process
PGSC0003DMG400028469	GO:0005634	nucleus	cellular_component
PGSC0003DMG400028469	GO:0043565	sequence-specific DNA binding	molecular_function
PGSC0003DMG400028469	GO:0006351	transcription, DNA-templated	biological_process
PGSC0003DMG400028470	GO:0016020	membrane	cellular_component
PGSC0003DMG400028470	GO:0016021	integral component of membrane	cellular_component
PGSC0003DMG400028470	GO:0046872	metal ion binding	molecular_function
PGSC0003DMG400028470	GO:0008270	zinc ion binding	molecular_function
PGSC0003DMG400028475	GO:0016020	membrane	cellular_component
PGSC0003DMG400028475	GO:0016021	integral component of membrane	cellular_component
PGSC0003DMG400028475	GO:0010196	nonphotochemical quenching	biological_process
PGSC0003DMG400028475	GO:0009507	chloroplast	cellular_component
PGSC0003DMG400028476	GO:0005215	transporter activity	molecular_function
PGSC0003DMG400028476	GO:0016020	membrane	cellular_component
PGSC0003DMG400028476	GO:0016021	integral component of membrane	cellular_component
PGSC0003DMG400028476	GO:0022857	transmembrane transporter activity	molecular_function
PGSC0003DMG400028476	GO:0055085	transmembrane transport	biological_process
PGSC0003DMG400028476	GO:0006810	transport	biological_process
PGSC0003DMG400028477	GO:0006355	regulation of transcription, DNA-templated	biological_process
PGSC0003DMG400028478	GO:0006970	response to osmotic stress	biological_process
PGSC0003DMG400028478	GO:0004672	protein kinase activity	molecular_function
PGSC0003DMG400028478	GO:0005524	ATP binding	molecular_function
PGSC0003DMG400028478	GO:0006468	protein phosphorylation	biological_process
PGSC0003DMG400028478	GO:0016020	membrane	cellular_component
PGSC0003DMG400028478	GO:0016021	integral component of membrane	cellular_component
PGSC0003DMG400028478	GO:0009733	response to auxin	biological_process
PGSC0003DMG400028478	GO:0009793	embryo development ending in seed dormancy	biological_process
PGSC0003DMG400028478	GO:0005516	calmodulin binding	molecular_function
PGSC0003DMG400028478	GO:0046777	protein autophosphorylation	biological_process
PGSC0003DMG400028478	GO:0009625	response to insect	biological_process
PGSC0003DMG400028478	GO:0005515	protein binding	molecular_function
PGSC0003DMG400028485	GO:0006995	cellular response to nitrogen starvation	biological_process
PGSC0003DMG400028485	GO:0006970	response to osmotic stress	biological_process
PGSC0003DMG400028485	GO:0010037	response to carbon dioxide	biological_process
PGSC0003DMG401028487	GO:0000166	nucleotide binding	molecular_function
PGSC0003DMG401028487	GO:0004672	protein kinase activity	molecular_function
PGSC0003DMG401028487	GO:0004674	protein serine/threonine kinase activity	molecular_function
PGSC0003DMG401028487	GO:0005524	ATP binding	molecular_function
PGSC0003DMG401028487	GO:0006468	protein phosphorylation	biological_process
PGSC0003DMG401028489	GO:1903830	magnesium ion transmembrane transport	biological_process
PGSC0003DMG401028489	GO:0016020	membrane	cellular_component
PGSC0003DMG401028489	GO:0016021	integral component of membrane	cellular_component
PGSC0003DMG401028489	GO:0055085	transmembrane transport	biological_process
PGSC0003DMG401028489	GO:0030001	metal ion transport	biological_process
PGSC0003DMG401028489	GO:0046873	metal ion transmembrane transporter activity	molecular_function
PGSC0003DMG401028489	GO:0015095	magnesium ion transmembrane transporter activity	molecular_function
PGSC0003DMG401028489	GO:0005773	vacuole	cellular_component
PGSC0003DMG402028489	GO:0009735	response to cytokinin	biological_process
PGSC0003DMG402028489	GO:0009507	chloroplast	cellular_component
PGSC0003DMG402028489	GO:0009570	chloroplast stroma	cellular_component
PGSC0003DMG400028490	GO:0004608	phosphatidylethanolamine N-methyltransferase activity	molecular_function
PGSC0003DMG400028490	GO:0080101	phosphatidyl-N-dimethylethanolamine N-methyltransferase activity	molecular_function
PGSC0003DMG400028490	GO:0016740	transferase activity	molecular_function
PGSC0003DMG400028490	GO:0016020	membrane	cellular_component
PGSC0003DMG400028490	GO:0016021	integral component of membrane	cellular_component
PGSC0003DMG400028490	GO:0008168	methyltransferase activity	molecular_function
PGSC0003DMG400028490	GO:0032259	methylation	biological_process
PGSC0003DMG400028490	GO:0006629	lipid metabolic process	biological_process
PGSC0003DMG400028490	GO:0008654	phospholipid biosynthetic process	biological_process
PGSC0003DMG400028490	GO:0005783	endoplasmic reticulum	cellular_component
PGSC0003DMG400028490	GO:0005789	endoplasmic reticulum membrane	cellular_component
PGSC0003DMG400028490	GO:0006656	phosphatidylcholine biosynthetic process	biological_process
PGSC0003DMG400028490	GO:0006644	phospholipid metabolic process	biological_process
PGSC0003DMG400028490	GO:0008757	S-adenosylmethionine-dependent methyltransferase activity	molecular_function
PGSC0003DMG400028490	GO:0000773	phosphatidyl-N-methylethanolamine N-methyltransferase activity	molecular_function
PGSC0003DMG400028490	GO:0008170	N-methyltransferase activity	molecular_function
PGSC0003DMG400028491	GO:0016740	transferase activity	molecular_function
PGSC0003DMG400028491	GO:0000166	nucleotide binding	molecular_function
PGSC0003DMG400028491	GO:0004672	protein kinase activity	molecular_function
PGSC0003DMG400028491	GO:0004674	protein serine/threonine kinase activity	molecular_function
PGSC0003DMG400028491	GO:0005524	ATP binding	molecular_function
PGSC0003DMG400028491	GO:0016301	kinase activity	molecular_function
PGSC0003DMG400028491	GO:0006468	protein phosphorylation	biological_process
PGSC0003DMG400028491	GO:0007165	signal transduction	biological_process
PGSC0003DMG400028491	GO:0016310	phosphorylation	biological_process
PGSC0003DMG400028491	GO:0016020	membrane	cellular_component
PGSC0003DMG400028491	GO:0016021	integral component of membrane	cellular_component
PGSC0003DMG400028497	GO:0003676	nucleic acid binding	molecular_function
PGSC0003DMG400028498	GO:0003676	nucleic acid binding	molecular_function
PGSC0003DMG400028500	GO:0003700	DNA-binding transcription factor activity	molecular_function
PGSC0003DMG400028500	GO:0003677	DNA binding	molecular_function
PGSC0003DMG400028500	GO:0006355	regulation of transcription, DNA-templated	biological_process
PGSC0003DMG400028500	GO:0005634	nucleus	cellular_component
PGSC0003DMG400028500	GO:0006351	transcription, DNA-templated	biological_process
PGSC0003DMG400028502	GO:0005524	ATP binding	molecular_function
PGSC0003DMG400028502	GO:0005737	cytoplasm	cellular_component
PGSC0003DMG400028502	GO:0000166	nucleotide binding	molecular_function
PGSC0003DMG400028502	GO:0004812	aminoacyl-tRNA ligase activity	molecular_function
PGSC0003DMG400028502	GO:0006418	tRNA aminoacylation for protein translation	biological_process
PGSC0003DMG400028502	GO:0004827	proline-tRNA ligase activity	molecular_function
PGSC0003DMG400028502	GO:0006433	prolyl-tRNA aminoacylation	biological_process
PGSC0003DMG400028504	GO:0005524	ATP binding	molecular_function
PGSC0003DMG400028504	GO:0003676	nucleic acid binding	molecular_function
PGSC0003DMG400028504	GO:0008270	zinc ion binding	molecular_function
PGSC0003DMG400028505	GO:0055114	oxidation-reduction process	biological_process
PGSC0003DMG400028505	GO:0016491	oxidoreductase activity	molecular_function
PGSC0003DMG400028505	GO:0046872	metal ion binding	molecular_function
PGSC0003DMG400028510	GO:0016020	membrane	cellular_component
PGSC0003DMG400028510	GO:0016021	integral component of membrane	cellular_component
PGSC0003DMG400028511	GO:0016020	membrane	cellular_component
PGSC0003DMG400028511	GO:0015031	protein transport	biological_process
PGSC0003DMG400028511	GO:0016192	vesicle-mediated transport	biological_process
PGSC0003DMG401028513	GO:0005515	protein binding	molecular_function
PGSC0003DMG401028515	GO:0015036	disulfide oxidoreductase activity	molecular_function
PGSC0003DMG401028515	GO:0046872	metal ion binding	molecular_function
PGSC0003DMG401028515	GO:0009055	electron transfer activity	molecular_function
PGSC0003DMG401028515	GO:0022900	electron transport chain	biological_process
PGSC0003DMG401028515	GO:0055114	oxidation-reduction process	biological_process
PGSC0003DMG401028515	GO:0005623	cell	cellular_component
PGSC0003DMG401028515	GO:0015035	protein disulfide oxidoreductase activity	molecular_function
PGSC0003DMG401028515	GO:0045454	cell redox homeostasis	biological_process
PGSC0003DMG401028515	GO:0051536	iron-sulfur cluster binding	molecular_function
PGSC0003DMG401028515	GO:0051537	2 iron, 2 sulfur cluster binding	molecular_function
PGSC0003DMG401028515	GO:0005739	mitochondrion	cellular_component
PGSC0003DMG400028516	GO:0005743	mitochondrial inner membrane	cellular_component
PGSC0003DMG400028516	GO:0016020	membrane	cellular_component
PGSC0003DMG400028516	GO:0016021	integral component of membrane	cellular_component
PGSC0003DMG400028516	GO:0046872	metal ion binding	molecular_function
PGSC0003DMG400028516	GO:0055114	oxidation-reduction process	biological_process
PGSC0003DMG400028516	GO:0009055	electron transfer activity	molecular_function
PGSC0003DMG400028516	GO:0020037	heme binding	molecular_function
PGSC0003DMG400028516	GO:0022900	electron transport chain	biological_process
PGSC0003DMG400028516	GO:0005739	mitochondrion	cellular_component
PGSC0003DMG400028516	GO:0070469	respiratory chain	cellular_component
PGSC0003DMG400028518	GO:0055114	oxidation-reduction process	biological_process
PGSC0003DMG400028518	GO:0016491	oxidoreductase activity	molecular_function
PGSC0003DMG400028518	GO:0046872	metal ion binding	molecular_function
PGSC0003DMG400028520	GO:0003700	DNA-binding transcription factor activity	molecular_function
PGSC0003DMG400028520	GO:0003677	DNA binding	molecular_function
PGSC0003DMG400028520	GO:0006355	regulation of transcription, DNA-templated	biological_process
PGSC0003DMG400028520	GO:0005634	nucleus	cellular_component
PGSC0003DMG400028520	GO:0043565	sequence-specific DNA binding	molecular_function
PGSC0003DMG400028520	GO:0006351	transcription, DNA-templated	biological_process
PGSC0003DMG400028521	GO:0003824	catalytic activity	molecular_function
PGSC0003DMG400028521	GO:0050662	coenzyme binding	molecular_function
PGSC0003DMG403028522	GO:0016020	membrane	cellular_component
PGSC0003DMG403028522	GO:0016021	integral component of membrane	cellular_component
PGSC0003DMG400028524	GO:0005840	ribosome	cellular_component
PGSC0003DMG400028526	GO:0005515	protein binding	molecular_function
PGSC0003DMG400028527	GO:0005515	protein binding	molecular_function
PGSC0003DMG401028528	GO:0048364	root development	biological_process
PGSC0003DMG401028528	GO:0050355	triphosphatase activity	molecular_function
PGSC0003DMG400028531	GO:0003824	catalytic activity	molecular_function
PGSC0003DMG402028532	GO:0005515	protein binding	molecular_function
PGSC0003DMG400028533	GO:0003677	DNA binding	molecular_function
PGSC0003DMG400028533	GO:0005634	nucleus	cellular_component
PGSC0003DMG400028535	GO:0005515	protein binding	molecular_function
PGSC0003DMG400028539	GO:0005509	calcium ion binding	molecular_function
PGSC0003DMG400028539	GO:0016787	hydrolase activity	molecular_function
PGSC0003DMG400028539	GO:0003824	catalytic activity	molecular_function
PGSC0003DMG400028539	GO:0016020	membrane	cellular_component
PGSC0003DMG400028539	GO:0016042	lipid catabolic process	biological_process
PGSC0003DMG400028539	GO:0004630	phospholipase D activity	molecular_function
PGSC0003DMG400028539	GO:0070290	N-acylphosphatidylethanolamine-specific phospholipase D activity	molecular_function
PGSC0003DMG400028539	GO:0046470	phosphatidylcholine metabolic process	biological_process
PGSC0003DMG400028540	GO:0003676	nucleic acid binding	molecular_function
PGSC0003DMG400028541	GO:0016798	hydrolase activity, acting on glycosyl bonds	molecular_function
PGSC0003DMG400028541	GO:0016787	hydrolase activity	molecular_function
PGSC0003DMG400028541	GO:0005975	carbohydrate metabolic process	biological_process
PGSC0003DMG400028541	GO:0004650	polygalacturonase activity	molecular_function
PGSC0003DMG400028541	GO:0008152	metabolic process	biological_process
PGSC0003DMG400028544	GO:0016787	hydrolase activity	molecular_function
PGSC0003DMG400028545	GO:1902600	proton transmembrane transport	biological_process
PGSC0003DMG400028545	GO:0022900	electron transport chain	biological_process
PGSC0003DMG400028545	GO:0004129	cytochrome-c oxidase activity	molecular_function
PGSC0003DMG400028545	GO:0005740	mitochondrial envelope	cellular_component
PGSC0003DMG400028548	GO:0016020	membrane	cellular_component
PGSC0003DMG400028548	GO:0016021	integral component of membrane	cellular_component
PGSC0003DMG400028559	GO:0008152	metabolic process	biological_process
PGSC0003DMG400028559	GO:0016787	hydrolase activity	molecular_function
PGSC0003DMG400028560	GO:0004672	protein kinase activity	molecular_function
PGSC0003DMG400028560	GO:0005524	ATP binding	molecular_function
PGSC0003DMG400028560	GO:0006468	protein phosphorylation	biological_process
PGSC0003DMG401028564	GO:0032259	methylation	biological_process
PGSC0003DMG401028564	GO:0008168	methyltransferase activity	molecular_function
PGSC0003DMG402028564	GO:0032259	methylation	biological_process
PGSC0003DMG402028564	GO:0008168	methyltransferase activity	molecular_function
PGSC0003DMG401028565	GO:0005215	transporter activity	molecular_function
PGSC0003DMG401028565	GO:0016020	membrane	cellular_component
PGSC0003DMG401028565	GO:0016021	integral component of membrane	cellular_component
PGSC0003DMG401028565	GO:0022857	transmembrane transporter activity	molecular_function
PGSC0003DMG401028565	GO:0055085	transmembrane transport	biological_process
PGSC0003DMG402028565	GO:0005215	transporter activity	molecular_function
PGSC0003DMG402028565	GO:0016020	membrane	cellular_component
PGSC0003DMG402028565	GO:0016021	integral component of membrane	cellular_component
PGSC0003DMG402028565	GO:0022857	transmembrane transporter activity	molecular_function
PGSC0003DMG402028565	GO:0055085	transmembrane transport	biological_process
PGSC0003DMG400028566	GO:0008152	metabolic process	biological_process
PGSC0003DMG400028566	GO:0003824	catalytic activity	molecular_function
PGSC0003DMG400028566	GO:0004834	tryptophan synthase activity	molecular_function
PGSC0003DMG400028566	GO:0006568	tryptophan metabolic process	biological_process
PGSC0003DMG400028566	GO:0033984	indole-3-glycerol-phosphate lyase activity	molecular_function
PGSC0003DMG400028566	GO:0000162	tryptophan biosynthetic process	biological_process
PGSC0003DMG400028566	GO:0005737	cytoplasm	cellular_component
PGSC0003DMG400028567	GO:0016020	membrane	cellular_component
PGSC0003DMG400028567	GO:0016021	integral component of membrane	cellular_component
PGSC0003DMG400028567	GO:0022857	transmembrane transporter activity	molecular_function
PGSC0003DMG400028567	GO:0055085	transmembrane transport	biological_process
PGSC0003DMG402028570	GO:0008152	metabolic process	biological_process
PGSC0003DMG402028570	GO:0003824	catalytic activity	molecular_function
PGSC0003DMG400028571	GO:0016020	membrane	cellular_component
PGSC0003DMG400028571	GO:0016021	integral component of membrane	cellular_component
PGSC0003DMG401028572	GO:0000166	nucleotide binding	molecular_function
PGSC0003DMG401028572	GO:0005524	ATP binding	molecular_function
PGSC0003DMG401028572	GO:0005737	cytoplasm	cellular_component
PGSC0003DMG401028572	GO:0006457	protein folding	biological_process
PGSC0003DMG401028572	GO:0051082	unfolded protein binding	molecular_function
PGSC0003DMG401028572	GO:0005829	cytosol	cellular_component
PGSC0003DMG401028572	GO:0005886	plasma membrane	cellular_component
PGSC0003DMG401028572	GO:0009506	plasmodesma	cellular_component
PGSC0003DMG402028574	GO:0016311	dephosphorylation	biological_process
PGSC0003DMG402028574	GO:0016020	membrane	cellular_component
PGSC0003DMG402028574	GO:0016021	integral component of membrane	cellular_component
PGSC0003DMG401028577	GO:0008152	metabolic process	biological_process
PGSC0003DMG401028577	GO:0003824	catalytic activity	molecular_function
PGSC0003DMG400028578	GO:0046983	protein dimerization activity	molecular_function
PGSC0003DMG400028579	GO:0016020	membrane	cellular_component
PGSC0003DMG400028579	GO:0016021	integral component of membrane	cellular_component
PGSC0003DMG400028581	GO:0046872	metal ion binding	molecular_function
PGSC0003DMG400028581	GO:0030001	metal ion transport	biological_process
PGSC0003DMG400028581	GO:0009506	plasmodesma	cellular_component
PGSC0003DMG400028583	GO:0005730	nucleolus	cellular_component
PGSC0003DMG400028585	GO:0046872	metal ion binding	molecular_function
PGSC0003DMG401028586	GO:0008299	isoprenoid biosynthetic process	biological_process
PGSC0003DMG401028586	GO:0016126	sterol biosynthetic process	biological_process
PGSC0003DMG401028586	GO:0016740	transferase activity	molecular_function
PGSC0003DMG401028586	GO:0000166	nucleotide binding	molecular_function
PGSC0003DMG401028586	GO:0005524	ATP binding	molecular_function
PGSC0003DMG401028586	GO:0016301	kinase activity	molecular_function
PGSC0003DMG401028586	GO:0016310	phosphorylation	biological_process
PGSC0003DMG401028586	GO:0005737	cytoplasm	cellular_component
PGSC0003DMG401028586	GO:0006629	lipid metabolic process	biological_process
PGSC0003DMG401028586	GO:0006694	steroid biosynthetic process	biological_process
PGSC0003DMG401028586	GO:0008202	steroid metabolic process	biological_process
PGSC0003DMG401028586	GO:0004496	mevalonate kinase activity	molecular_function
PGSC0003DMG401028586	GO:0019287	isopentenyl diphosphate biosynthetic process, mevalonate pathway	biological_process
PGSC0003DMG401028586	GO:0005829	cytosol	cellular_component
PGSC0003DMG402028588	GO:0005524	ATP binding	molecular_function
PGSC0003DMG402028588	GO:0005737	cytoplasm	cellular_component
PGSC0003DMG402028588	GO:0000166	nucleotide binding	molecular_function
PGSC0003DMG402028588	GO:0004812	aminoacyl-tRNA ligase activity	molecular_function
PGSC0003DMG402028588	GO:0006418	tRNA aminoacylation for protein translation	biological_process
PGSC0003DMG402028588	GO:0004828	serine-tRNA ligase activity	molecular_function
PGSC0003DMG402028588	GO:0006434	seryl-tRNA aminoacylation	biological_process
PGSC0003DMG400028589	GO:0005509	calcium ion binding	molecular_function
PGSC0003DMG400028589	GO:0003924	GTPase activity	molecular_function
PGSC0003DMG400028589	GO:0005525	GTP binding	molecular_function
PGSC0003DMG400028592	GO:0055114	oxidation-reduction process	biological_process
PGSC0003DMG400028592	GO:0009089	lysine biosynthetic process via diaminopimelate	biological_process
PGSC0003DMG400028592	GO:0008839	4-hydroxy-tetrahydrodipicolinate reductase	molecular_function
PGSC0003DMG400028592	GO:0070402	NADPH binding	molecular_function
PGSC0003DMG400028593	GO:0005622	intracellular	cellular_component
PGSC0003DMG400028593	GO:0000160	phosphorelay signal transduction system	biological_process
PGSC0003DMG400028593	GO:0004871	obsolete signal transducer activity	molecular_function
PGSC0003DMG400028594	GO:0042594	response to starvation	biological_process
PGSC0003DMG400028594	GO:0005515	protein binding	molecular_function
PGSC0003DMG400028599	GO:0042803	protein homodimerization activity	molecular_function
PGSC0003DMG400028599	GO:0000166	nucleotide binding	molecular_function
PGSC0003DMG400028599	GO:0005524	ATP binding	molecular_function
PGSC0003DMG400028599	GO:0046872	metal ion binding	molecular_function
PGSC0003DMG400028599	GO:0016874	ligase activity	molecular_function
PGSC0003DMG400028599	GO:0000287	magnesium ion binding	molecular_function
PGSC0003DMG400028599	GO:0006750	glutathione biosynthetic process	biological_process
PGSC0003DMG400028599	GO:0004363	glutathione synthase activity	molecular_function
PGSC0003DMG400028599	GO:0043295	glutathione binding	molecular_function
PGSC0003DMG400028601	GO:0016788	hydrolase activity, acting on ester bonds	molecular_function
PGSC0003DMG400028603	GO:0016020	membrane	cellular_component
PGSC0003DMG400028603	GO:0016021	integral component of membrane	cellular_component
PGSC0003DMG400028603	GO:0016787	hydrolase activity	molecular_function
PGSC0003DMG400028603	GO:0004190	aspartic-type endopeptidase activity	molecular_function
PGSC0003DMG400028603	GO:0008233	peptidase activity	molecular_function
PGSC0003DMG400028603	GO:0006508	proteolysis	biological_process
PGSC0003DMG400028606	GO:0045047	protein targeting to ER	biological_process
PGSC0003DMG400028606	GO:0016020	membrane	cellular_component
PGSC0003DMG400028606	GO:0016021	integral component of membrane	cellular_component
PGSC0003DMG400028606	GO:0016787	hydrolase activity	molecular_function
PGSC0003DMG400028606	GO:0008233	peptidase activity	molecular_function
PGSC0003DMG400028606	GO:0006508	proteolysis	biological_process
PGSC0003DMG400028606	GO:0005783	endoplasmic reticulum	cellular_component
PGSC0003DMG400028606	GO:0005789	endoplasmic reticulum membrane	cellular_component
PGSC0003DMG400028606	GO:0006465	signal peptide processing	biological_process
PGSC0003DMG400028606	GO:0005787	signal peptidase complex	cellular_component
PGSC0003DMG400028606	GO:0031090	organelle membrane	cellular_component
PGSC0003DMG400028606	GO:0043231	intracellular membrane-bounded organelle	cellular_component
PGSC0003DMG400028607	GO:0071805	potassium ion transmembrane transport	biological_process
PGSC0003DMG400028607	GO:0035725	sodium ion transmembrane transport	biological_process
PGSC0003DMG400028607	GO:0016020	membrane	cellular_component
PGSC0003DMG400028607	GO:0016021	integral component of membrane	cellular_component
PGSC0003DMG400028607	GO:0055085	transmembrane transport	biological_process
PGSC0003DMG400028607	GO:0005886	plasma membrane	cellular_component
PGSC0003DMG400028607	GO:0015079	potassium ion transmembrane transporter activity	molecular_function
PGSC0003DMG400028607	GO:0034399	nuclear periphery	cellular_component
PGSC0003DMG400028607	GO:0015081	sodium ion transmembrane transporter activity	molecular_function
PGSC0003DMG400028607	GO:0006814	sodium ion transport	biological_process
PGSC0003DMG400028610	GO:0016020	membrane	cellular_component
PGSC0003DMG400028610	GO:0016021	integral component of membrane	cellular_component
PGSC0003DMG400028610	GO:0016192	vesicle-mediated transport	biological_process
PGSC0003DMG400028610	GO:0005794	Golgi apparatus	cellular_component
PGSC0003DMG400028611	GO:0016020	membrane	cellular_component
PGSC0003DMG400028611	GO:0016021	integral component of membrane	cellular_component
PGSC0003DMG400028614	GO:0016020	membrane	cellular_component
PGSC0003DMG400028614	GO:0016021	integral component of membrane	cellular_component
PGSC0003DMG400028615	GO:0016020	membrane	cellular_component
PGSC0003DMG400028615	GO:0015031	protein transport	biological_process
PGSC0003DMG400028615	GO:0005737	cytoplasm	cellular_component
PGSC0003DMG400028615	GO:0005794	Golgi apparatus	cellular_component
PGSC0003DMG400028615	GO:0005198	structural molecule activity	molecular_function
PGSC0003DMG400028615	GO:0006886	intracellular protein transport	biological_process
PGSC0003DMG400028615	GO:0000139	Golgi membrane	cellular_component
PGSC0003DMG400028615	GO:0016192	vesicle-mediated transport	biological_process
PGSC0003DMG400028615	GO:0030117	membrane coat	cellular_component
PGSC0003DMG400028615	GO:0030663	COPI-coated vesicle membrane	cellular_component
PGSC0003DMG400028615	GO:0031410	cytoplasmic vesicle	cellular_component
PGSC0003DMG400028615	GO:0005515	protein binding	molecular_function
PGSC0003DMG400028615	GO:0005829	cytosol	cellular_component
PGSC0003DMG400028621	GO:1902600	proton transmembrane transport	biological_process
PGSC0003DMG400028621	GO:0022900	electron transport chain	biological_process
PGSC0003DMG400028621	GO:0004129	cytochrome-c oxidase activity	molecular_function
PGSC0003DMG400028621	GO:0005740	mitochondrial envelope	cellular_component
PGSC0003DMG400028622	GO:0016787	hydrolase activity	molecular_function
PGSC0003DMG400028624	GO:0009408	response to heat	biological_process
PGSC0003DMG400028624	GO:0009644	response to high light intensity	biological_process
PGSC0003DMG400028624	GO:0042542	response to hydrogen peroxide	biological_process
PGSC0003DMG400028628	GO:0005515	protein binding	molecular_function
PGSC0003DMG400028629	GO:0006614	SRP-dependent cotranslational protein targeting to membrane	biological_process
PGSC0003DMG400028629	GO:0045047	protein targeting to ER	biological_process
PGSC0003DMG400028629	GO:0000166	nucleotide binding	molecular_function
PGSC0003DMG400028629	GO:0003723	RNA binding	molecular_function
PGSC0003DMG400028629	GO:0003924	GTPase activity	molecular_function
PGSC0003DMG400028629	GO:0005525	GTP binding	molecular_function
PGSC0003DMG400028629	GO:0030529	intracellular ribonucleoprotein complex	cellular_component
PGSC0003DMG400028629	GO:0005737	cytoplasm	cellular_component
PGSC0003DMG400028629	GO:0008312	7S RNA binding	molecular_function
PGSC0003DMG400028629	GO:0005786	signal recognition particle, endoplasmic reticulum targeting	cellular_component
PGSC0003DMG400028629	GO:0048500	signal recognition particle	cellular_component
PGSC0003DMG400028630	GO:0005515	protein binding	molecular_function
PGSC0003DMG400028631	GO:0005840	ribosome	cellular_component
PGSC0003DMG400028631	GO:0005622	intracellular	cellular_component
PGSC0003DMG400028631	GO:0003735	structural constituent of ribosome	molecular_function
PGSC0003DMG400028631	GO:0006412	translation	biological_process
PGSC0003DMG400028631	GO:0030529	intracellular ribonucleoprotein complex	cellular_component
PGSC0003DMG400028634	GO:0000166	nucleotide binding	molecular_function
PGSC0003DMG400028634	GO:0005524	ATP binding	molecular_function
PGSC0003DMG400028635	GO:1902358	sulfate transmembrane transport	biological_process
PGSC0003DMG400028635	GO:0008271	secondary active sulfate transmembrane transporter activity	molecular_function
PGSC0003DMG400028635	GO:0016020	membrane	cellular_component
PGSC0003DMG400028635	GO:0016021	integral component of membrane	cellular_component
PGSC0003DMG400028635	GO:0055085	transmembrane transport	biological_process
PGSC0003DMG400028635	GO:0015116	sulfate transmembrane transporter activity	molecular_function
PGSC0003DMG400028635	GO:0008272	sulfate transport	biological_process
PGSC0003DMG400028636	GO:0008152	metabolic process	biological_process
PGSC0003DMG400028636	GO:0003824	catalytic activity	molecular_function
PGSC0003DMG400028641	GO:0015867	ATP transport	biological_process
PGSC0003DMG400028641	GO:0015866	ADP transport	biological_process
PGSC0003DMG400028641	GO:0000166	nucleotide binding	molecular_function
PGSC0003DMG400028641	GO:0005524	ATP binding	molecular_function
PGSC0003DMG400028641	GO:0016020	membrane	cellular_component
PGSC0003DMG400028641	GO:0016021	integral component of membrane	cellular_component
PGSC0003DMG400028641	GO:0009507	chloroplast	cellular_component
PGSC0003DMG400028641	GO:0009536	plastid	cellular_component
PGSC0003DMG400028641	GO:0006810	transport	biological_process
PGSC0003DMG400028641	GO:0005471	ATP:ADP antiporter activity	molecular_function
PGSC0003DMG400028641	GO:0031969	chloroplast membrane	cellular_component
PGSC0003DMG400028641	GO:0006862	nucleotide transport	biological_process
PGSC0003DMG400028642	GO:0046872	metal ion binding	molecular_function
PGSC0003DMG400028642	GO:0009055	electron transfer activity	molecular_function
PGSC0003DMG400028642	GO:0020037	heme binding	molecular_function
PGSC0003DMG400028642	GO:0022900	electron transport chain	biological_process
PGSC0003DMG400028648	GO:0016020	membrane	cellular_component
PGSC0003DMG400028648	GO:0016021	integral component of membrane	cellular_component
PGSC0003DMG400028648	GO:0009055	electron transfer activity	molecular_function
PGSC0003DMG400028648	GO:0022900	electron transport chain	biological_process
PGSC0003DMG400028655	GO:0016020	membrane	cellular_component
PGSC0003DMG400028655	GO:0016021	integral component of membrane	cellular_component
PGSC0003DMG400028656	GO:0046872	metal ion binding	molecular_function
PGSC0003DMG400028656	GO:0005515	protein binding	molecular_function
PGSC0003DMG400028656	GO:0046976	histone methyltransferase activity (H3-K27 specific)	molecular_function
PGSC0003DMG400028656	GO:0006275	regulation of DNA replication	biological_process
PGSC0003DMG400028656	GO:0009294	DNA mediated transformation	biological_process
PGSC0003DMG400028656	GO:0009555	pollen development	biological_process
PGSC0003DMG400028656	GO:0051726	regulation of cell cycle	biological_process
PGSC0003DMG400028656	GO:0070734	histone H3-K27 methylation	biological_process
PGSC0003DMG400028656	GO:0005634	nucleus	cellular_component
PGSC0003DMG400028656	GO:0009507	chloroplast	cellular_component
PGSC0003DMG400028658	GO:0016020	membrane	cellular_component
PGSC0003DMG400028658	GO:0016021	integral component of membrane	cellular_component
PGSC0003DMG401028661	GO:0005622	intracellular	cellular_component
PGSC0003DMG401028661	GO:0046854	phosphatidylinositol phosphorylation	biological_process
PGSC0003DMG401028661	GO:0048015	phosphatidylinositol-mediated signaling	biological_process
PGSC0003DMG401028661	GO:0005488	binding	molecular_function
PGSC0003DMG400028662	GO:0003677	DNA binding	molecular_function
PGSC0003DMG400028662	GO:0006355	regulation of transcription, DNA-templated	biological_process
PGSC0003DMG400028662	GO:0005634	nucleus	cellular_component
PGSC0003DMG400028662	GO:0006351	transcription, DNA-templated	biological_process
PGSC0003DMG400028662	GO:0016020	membrane	cellular_component
PGSC0003DMG400028662	GO:0016021	integral component of membrane	cellular_component
PGSC0003DMG400028664	GO:0005515	protein binding	molecular_function
PGSC0003DMG400028666	GO:0004672	protein kinase activity	molecular_function
PGSC0003DMG400028666	GO:0005524	ATP binding	molecular_function
PGSC0003DMG400028666	GO:0006468	protein phosphorylation	biological_process
PGSC0003DMG400028668	GO:0080158	obsolete chloroplast ribulose bisphosphate carboxylase complex biogenesis	biological_process
PGSC0003DMG400028669	GO:0003677	DNA binding	molecular_function
PGSC0003DMG400028669	GO:0005634	nucleus	cellular_component
PGSC0003DMG400028669	GO:0006351	transcription, DNA-templated	biological_process
PGSC0003DMG400028669	GO:0006355	regulation of transcription, DNA-templated	biological_process
PGSC0003DMG400028669	GO:0003680	AT DNA binding	molecular_function
PGSC0003DMG400028669	GO:0003700	DNA-binding transcription factor activity	molecular_function
PGSC0003DMG400028669	GO:0045824	negative regulation of innate immune response	biological_process
PGSC0003DMG400028669	GO:0050832	defense response to fungus	biological_process
PGSC0003DMG400028671	GO:0016740	transferase activity	molecular_function
PGSC0003DMG400028671	GO:0008152	metabolic process	biological_process
PGSC0003DMG400028671	GO:0016757	transferase activity, transferring glycosyl groups	molecular_function
PGSC0003DMG400028671	GO:0016758	transferase activity, transferring hexosyl groups	molecular_function
PGSC0003DMG400028672	GO:0009870	defense response signaling pathway, resistance gene-dependent	biological_process
PGSC0003DMG400028672	GO:0005634	nucleus	cellular_component
PGSC0003DMG400028674	GO:0043086	negative regulation of catalytic activity	biological_process
PGSC0003DMG400028674	GO:0004857	enzyme inhibitor activity	molecular_function
PGSC0003DMG400028674	GO:0016787	hydrolase activity	molecular_function
PGSC0003DMG400028674	GO:0030599	pectinesterase activity	molecular_function
[truncated: 54,344 more rows]

## Sheet: Upregulated
GeneID	GO.Accession	GO.term.name	GO.domain
PGSC0003DMG400044958	GO:0009767	photosynthetic electron transport chain	biological_process
PGSC0003DMG400044958	GO:0009507	chloroplast	cellular_component
PGSC0003DMG400044958	GO:0009534	chloroplast thylakoid	cellular_component
PGSC0003DMG400044958	GO:0009535	chloroplast thylakoid membrane	cellular_component
PGSC0003DMG400044958	GO:0010598	NAD(P)H dehydrogenase complex (plastoquinone)	cellular_component
PGSC0003DMG400028182	GO:0016020	membrane	cellular_component
PGSC0003DMG400028182	GO:0016021	integral component of membrane	cellular_component
PGSC0003DMG400028182	GO:0055085	transmembrane transport	biological_process
PGSC0003DMG400028182	GO:0015267	channel activity	molecular_function
PGSC0003DMG400028197	GO:0006139	nucleobase-containing compound metabolic process	biological_process
PGSC0003DMG400028197	GO:0003677	DNA binding	molecular_function
PGSC0003DMG400028197	GO:0005634	nucleus	cellular_component
PGSC0003DMG400028197	GO:0003676	nucleic acid binding	molecular_function
PGSC0003DMG400028197	GO:0006357	regulation of transcription by RNA polymerase II	biological_process
PGSC0003DMG400028197	GO:0006351	transcription, DNA-templated	biological_process
PGSC0003DMG400028197	GO:0006355	regulation of transcription, DNA-templated	biological_process
PGSC0003DMG400028197	GO:0032968	positive regulation of transcription elongation from RNA polymerase II promoter	biological_process
PGSC0003DMG400028197	GO:0000991	transcription factor activity, core RNA polymerase II binding	molecular_function
PGSC0003DMG400028197	GO:0032784	regulation of DNA-templated transcription, elongation	biological_process
PGSC0003DMG400028220	GO:0055114	oxidation-reduction process	biological_process
PGSC0003DMG400028220	GO:0004497	monooxygenase activity	molecular_function
PGSC0003DMG400028220	GO:0016491	oxidoreductase activity	molecular_function
PGSC0003DMG400028220	GO:0046872	metal ion binding	molecular_function
PGSC0003DMG400028220	GO:0020037	heme binding	molecular_function
PGSC0003DMG400028220	GO:0005506	iron ion binding	molecular_function
PGSC0003DMG400028220	GO:0016705	oxidoreductase activity, acting on paired donors, with incorporation or reduction of molecular oxygen	molecular_function
PGSC0003DMG400028396	GO:0016020	membrane	cellular_component
PGSC0003DMG400028396	GO:0016021	integral component of membrane	cellular_component
PGSC0003DMG401028565	GO:0005215	transporter activity	molecular_function
PGSC0003DMG401028565	GO:0016020	membrane	cellular_component
PGSC0003DMG401028565	GO:0016021	integral component of membrane	cellular_component
PGSC0003DMG401028565	GO:0022857	transmembrane transporter activity	molecular_function
PGSC0003DMG401028565	GO:0055085	transmembrane transport	biological_process
PGSC0003DMG401028788	GO:0046983	protein dimerization activity	molecular_function
PGSC0003DMG401029354	GO:0055114	oxidation-reduction process	biological_process
PGSC0003DMG401029354	GO:0016491	oxidoreductase activity	molecular_function
PGSC0003DMG400029365	GO:0005622	intracellular	cellular_component
PGSC0003DMG400029365	GO:0008270	zinc ion binding	molecular_function
PGSC0003DMG400029365	GO:0005634	nucleus	cellular_component
PGSC0003DMG400029365	GO:0005515	protein binding	molecular_function
PGSC0003DMG400029490	GO:0016740	transferase activity	molecular_function
PGSC0003DMG400029490	GO:0008152	metabolic process	biological_process
PGSC0003DMG400029490	GO:0016758	transferase activity, transferring hexosyl groups	molecular_function
PGSC0003DMG400029700	GO:0005199	structural constituent of cell wall	molecular_function
PGSC0003DMG400029879	GO:0016020	membrane	cellular_component
PGSC0003DMG400029879	GO:0016021	integral component of membrane	cellular_component
PGSC0003DMG400029879	GO:0055085	transmembrane transport	biological_process
PGSC0003DMG400029879	GO:0005886	plasma membrane	cellular_component
PGSC0003DMG400030105	GO:0009055	electron transfer activity	molecular_function
PGSC0003DMG400030105	GO:0022900	electron transport chain	biological_process
PGSC0003DMG400030105	GO:0055114	oxidation-reduction process	biological_process
PGSC0003DMG400030105	GO:0005623	cell	cellular_component
PGSC0003DMG400030105	GO:0015035	protein disulfide oxidoreductase activity	molecular_function
PGSC0003DMG400030105	GO:0045454	cell redox homeostasis	biological_process
PGSC0003DMG400030172	GO:0016787	hydrolase activity	molecular_function
PGSC0003DMG400030172	GO:0004190	aspartic-type endopeptidase activity	molecular_function
PGSC0003DMG400030172	GO:0008233	peptidase activity	molecular_function
PGSC0003DMG400030172	GO:0006508	proteolysis	biological_process
PGSC0003DMG400030172	GO:0006629	lipid metabolic process	biological_process
PGSC0003DMG400030731	GO:0010951	negative regulation of endopeptidase activity	biological_process
PGSC0003DMG400030731	GO:0004866	endopeptidase inhibitor activity	molecular_function
PGSC0003DMG400030731	GO:0004180	carboxypeptidase activity	molecular_function
PGSC0003DMG400030731	GO:0016020	membrane	cellular_component
PGSC0003DMG400030731	GO:0016021	integral component of membrane	cellular_component
PGSC0003DMG400030731	GO:0006508	proteolysis	biological_process
PGSC0003DMG400030834	GO:0098869	cellular oxidant detoxification	biological_process
PGSC0003DMG400030834	GO:0004601	peroxidase activity	molecular_function
PGSC0003DMG400030834	GO:0055114	oxidation-reduction process	biological_process
PGSC0003DMG400030834	GO:0020037	heme binding	molecular_function
PGSC0003DMG400030834	GO:0006979	response to oxidative stress	biological_process
PGSC0003DMG400030918	GO:0009055	electron transfer activity	molecular_function
PGSC0003DMG400030918	GO:0022900	electron transport chain	biological_process
PGSC0003DMG400031042	GO:0016831	carboxy-lyase activity	molecular_function
PGSC0003DMG400031042	GO:0016829	lyase activity	molecular_function
PGSC0003DMG400031042	GO:0003824	catalytic activity	molecular_function
PGSC0003DMG400031042	GO:0030170	pyridoxal phosphate binding	molecular_function
PGSC0003DMG400031042	GO:0019752	carboxylic acid metabolic process	biological_process
PGSC0003DMG400031042	GO:0004351	glutamate decarboxylase activity	molecular_function
PGSC0003DMG400031042	GO:0006536	glutamate metabolic process	biological_process
PGSC0003DMG400031042	GO:0009506	plasmodesma	cellular_component
PGSC0003DMG400031080	GO:0003723	RNA binding	molecular_function
PGSC0003DMG400031080	GO:0003676	nucleic acid binding	molecular_function
PGSC0003DMG400031080	GO:0008270	zinc ion binding	molecular_function
PGSC0003DMG400031113	GO:0055114	oxidation-reduction process	biological_process
PGSC0003DMG400031113	GO:0051287	NAD binding	molecular_function
PGSC0003DMG400031113	GO:0016491	oxidoreductase activity	molecular_function
PGSC0003DMG400031113	GO:0050661	NADP binding	molecular_function
PGSC0003DMG400031113	GO:0004616	phosphogluconate dehydrogenase (decarboxylating) activity	molecular_function
PGSC0003DMG400005731	GO:0006869	lipid transport	biological_process
PGSC0003DMG400031494	GO:0016020	membrane	cellular_component
PGSC0003DMG400031494	GO:0016021	integral component of membrane	cellular_component
PGSC0003DMG400005950	GO:0010466	negative regulation of peptidase activity	biological_process
PGSC0003DMG400005950	GO:0030414	peptidase inhibitor activity	molecular_function
PGSC0003DMG400005950	GO:0010951	negative regulation of endopeptidase activity	biological_process
PGSC0003DMG400005950	GO:0004869	cysteine-type endopeptidase inhibitor activity	molecular_function
PGSC0003DMG400006576	GO:0043531	ADP binding	molecular_function
PGSC0003DMG400033084	GO:0016020	membrane	cellular_component
PGSC0003DMG400033084	GO:0016021	integral component of membrane	cellular_component
PGSC0003DMG400033084	GO:0009507	chloroplast	cellular_component
PGSC0003DMG400033084	GO:0009536	plastid	cellular_component
PGSC0003DMG400033084	GO:0015979	photosynthesis	biological_process
PGSC0003DMG400033084	GO:0009535	chloroplast thylakoid membrane	cellular_component
PGSC0003DMG400033084	GO:0009579	thylakoid	cellular_component
PGSC0003DMG400033084	GO:0016168	chlorophyll binding	molecular_function
PGSC0003DMG400033084	GO:0009765	photosynthesis, light harvesting	biological_process
PGSC0003DMG400033084	GO:0018298	protein-chromophore linkage	biological_process
PGSC0003DMG400033084	GO:0009522	photosystem I	cellular_component
PGSC0003DMG400033084	GO:0009523	photosystem II	cellular_component
PGSC0003DMG400006769	GO:0006952	defense response	biological_process
PGSC0003DMG400006769	GO:0043531	ADP binding	molecular_function
PGSC0003DMG400006820	GO:0005515	protein binding	molecular_function
PGSC0003DMG400006835	GO:0016020	membrane	cellular_component
PGSC0003DMG400006835	GO:0016021	integral component of membrane	cellular_component
PGSC0003DMG400033872	GO:0016020	membrane	cellular_component
PGSC0003DMG400033872	GO:0016021	integral component of membrane	cellular_component
PGSC0003DMG400033872	GO:0016491	oxidoreductase activity	molecular_function
PGSC0003DMG400033872	GO:0055114	oxidation-reduction process	biological_process
PGSC0003DMG400033872	GO:0006629	lipid metabolic process	biological_process
PGSC0003DMG400033882	GO:0016798	hydrolase activity, acting on glycosyl bonds	molecular_function
PGSC0003DMG400033882	GO:0016787	hydrolase activity	molecular_function
PGSC0003DMG400033882	GO:0005975	carbohydrate metabolic process	biological_process
PGSC0003DMG400033882	GO:0008152	metabolic process	biological_process
PGSC0003DMG400033882	GO:0004553	hydrolase activity, hydrolyzing O-glycosyl compounds	molecular_function
PGSC0003DMG400016867	GO:0016746	transferase activity, transferring acyl groups	molecular_function
PGSC0003DMG400016867	GO:0016740	transferase activity	molecular_function
PGSC0003DMG400016867	GO:0008152	metabolic process	biological_process
PGSC0003DMG400016867	GO:0009058	biosynthetic process	biological_process
PGSC0003DMG400016867	GO:0003824	catalytic activity	molecular_function
PGSC0003DMG400016867	GO:0016747	transferase activity, transferring acyl groups other than amino-acyl groups	molecular_function
PGSC0003DMG400034293	GO:0003677	DNA binding	molecular_function
PGSC0003DMG400034293	GO:0005524	ATP binding	molecular_function
PGSC0003DMG400034293	GO:0005737	cytoplasm	cellular_component
PGSC0003DMG400034293	GO:0008270	zinc ion binding	molecular_function
PGSC0003DMG400034293	GO:0004386	helicase activity	molecular_function
PGSC0003DMG400034293	GO:0000184	nuclear-transcribed mRNA catabolic process, nonsense-mediated decay	biological_process
PGSC0003DMG400006975	GO:0034220	ion transmembrane transport	biological_process
PGSC0003DMG400006975	GO:1902476	chloride transmembrane transport	biological_process
PGSC0003DMG400006975	GO:0016020	membrane	cellular_component
PGSC0003DMG400006975	GO:0016021	integral component of membrane	cellular_component
PGSC0003DMG400006975	GO:0055085	transmembrane transport	biological_process
PGSC0003DMG400006975	GO:0006811	ion transport	biological_process
PGSC0003DMG400006975	GO:0005216	ion channel activity	molecular_function
PGSC0003DMG400006975	GO:0005247	voltage-gated chloride channel activity	molecular_function
PGSC0003DMG400006975	GO:0006821	chloride transport	biological_process
PGSC0003DMG401007052	GO:0016020	membrane	cellular_component
PGSC0003DMG401007052	GO:0016021	integral component of membrane	cellular_component
PGSC0003DMG401007052	GO:0003843	1,3-beta-D-glucan synthase activity	molecular_function
PGSC0003DMG401007052	GO:0006075	(1->3)-beta-D-glucan biosynthetic process	biological_process
PGSC0003DMG401007052	GO:0000148	1,3-beta-D-glucan synthase complex	cellular_component
PGSC0003DMG400017124	GO:0055114	oxidation-reduction process	biological_process
PGSC0003DMG400017124	GO:0016020	membrane	cellular_component
PGSC0003DMG400017124	GO:0016021	integral component of membrane	cellular_component
PGSC0003DMG400017124	GO:0004497	monooxygenase activity	molecular_function
PGSC0003DMG400017124	GO:0016491	oxidoreductase activity	molecular_function
PGSC0003DMG400017124	GO:0046872	metal ion binding	molecular_function
PGSC0003DMG400017124	GO:0020037	heme binding	molecular_function
PGSC0003DMG400017124	GO:0005506	iron ion binding	molecular_function
PGSC0003DMG400017124	GO:0016705	oxidoreductase activity, acting on paired donors, with incorporation or reduction of molecular oxygen	molecular_function
PGSC0003DMG400017183	GO:0055114	oxidation-reduction process	biological_process
PGSC0003DMG400017183	GO:0016491	oxidoreductase activity	molecular_function
PGSC0003DMG400017183	GO:0046872	metal ion binding	molecular_function
PGSC0003DMG400007335	GO:0016787	hydrolase activity	molecular_function
PGSC0003DMG400007335	GO:0016020	membrane	cellular_component
PGSC0003DMG400007335	GO:0016021	integral component of membrane	cellular_component
PGSC0003DMG400007335	GO:0102490	8-oxo-dGTP phosphohydrolase activity	molecular_function
PGSC0003DMG400007335	GO:0000166	nucleotide binding	molecular_function
PGSC0003DMG400007335	GO:0005524	ATP binding	molecular_function
PGSC0003DMG400007335	GO:0102485	dATP phosphohydrolase activity	molecular_function
PGSC0003DMG400007335	GO:0102486	dCTP phosphohydrolase activity	molecular_function
PGSC0003DMG400007335	GO:0102487	dUTP phosphohydrolase activity	molecular_function
PGSC0003DMG400007335	GO:0102488	dTTP phosphohydrolase activity	molecular_function
PGSC0003DMG400007335	GO:0102489	GTP phosphohydrolase activity	molecular_function
PGSC0003DMG400007335	GO:0102491	dGTP phosphohydrolase activity	molecular_function
PGSC0003DMG400007536	GO:0016020	membrane	cellular_component
PGSC0003DMG400007536	GO:0016021	integral component of membrane	cellular_component
PGSC0003DMG400007536	GO:0009507	chloroplast	cellular_component
PGSC0003DMG400007536	GO:0015979	photosynthesis	biological_process
PGSC0003DMG400007536	GO:0009523	photosystem II	cellular_component
PGSC0003DMG400017844	GO:0003723	RNA binding	molecular_function
PGSC0003DMG400017844	GO:0005488	binding	molecular_function
PGSC0003DMG400017844	GO:0005515	protein binding	molecular_function
PGSC0003DMG400008059	GO:0016020	membrane	cellular_component
PGSC0003DMG400008059	GO:0016021	integral component of membrane	cellular_component
PGSC0003DMG400008109	GO:0030246	carbohydrate binding	molecular_function
PGSC0003DMG400008109	GO:0016798	hydrolase activity, acting on glycosyl bonds	molecular_function
PGSC0003DMG400008109	GO:0016020	membrane	cellular_component
PGSC0003DMG400008109	GO:0016021	integral component of membrane	cellular_component
PGSC0003DMG400008109	GO:0016787	hydrolase activity	molecular_function
PGSC0003DMG400008109	GO:0005975	carbohydrate metabolic process	biological_process
PGSC0003DMG400008109	GO:0008152	metabolic process	biological_process
PGSC0003DMG400008109	GO:0004553	hydrolase activity, hydrolyzing O-glycosyl compounds	molecular_function
PGSC0003DMG400008109	GO:0004565	beta-galactosidase activity	molecular_function
PGSC0003DMG400018286	GO:0008152	metabolic process	biological_process
PGSC0003DMG400018286	GO:0000287	magnesium ion binding	molecular_function
PGSC0003DMG400018286	GO:0046872	metal ion binding	molecular_function
PGSC0003DMG400018286	GO:0010333	terpene synthase activity	molecular_function
PGSC0003DMG400018286	GO:0016829	lyase activity	molecular_function
PGSC0003DMG400008564	GO:0016020	membrane	cellular_component
PGSC0003DMG400008564	GO:0016021	integral component of membrane	cellular_component
PGSC0003DMG400008564	GO:0009507	chloroplast	cellular_component
PGSC0003DMG400008564	GO:0009536	plastid	cellular_component
PGSC0003DMG400008564	GO:0015979	photosynthesis	biological_process
PGSC0003DMG400008564	GO:0009535	chloroplast thylakoid membrane	cellular_component
PGSC0003DMG400008564	GO:0009579	thylakoid	cellular_component
PGSC0003DMG400008564	GO:0016168	chlorophyll binding	molecular_function
PGSC0003DMG400008564	GO:0009765	photosynthesis, light harvesting	biological_process
PGSC0003DMG400008564	GO:0018298	protein-chromophore linkage	biological_process
PGSC0003DMG400008564	GO:0009522	photosystem I	cellular_component
PGSC0003DMG400008564	GO:0009523	photosystem II	cellular_component
PGSC0003DMG400018462	GO:0006952	defense response	biological_process
PGSC0003DMG400018462	GO:0043531	ADP binding	molecular_function
PGSC0003DMG400008632	GO:0016746	transferase activity, transferring acyl groups	molecular_function
PGSC0003DMG400008632	GO:0016740	transferase activity	molecular_function
PGSC0003DMG400008632	GO:0008152	metabolic process	biological_process
PGSC0003DMG400008632	GO:0009058	biosynthetic process	biological_process
PGSC0003DMG400008632	GO:0003824	catalytic activity	molecular_function
PGSC0003DMG400008632	GO:0016747	transferase activity, transferring acyl groups other than amino-acyl groups	molecular_function
PGSC0003DMG400018535	GO:0016020	membrane	cellular_component
PGSC0003DMG400018535	GO:0016021	integral component of membrane	cellular_component
PGSC0003DMG400018535	GO:0055085	transmembrane transport	biological_process
PGSC0003DMG400018580	GO:0004672	protein kinase activity	molecular_function
PGSC0003DMG400018580	GO:0005524	ATP binding	molecular_function
PGSC0003DMG400018580	GO:0006468	protein phosphorylation	biological_process
PGSC0003DMG400018618	GO:0016020	membrane	cellular_component
PGSC0003DMG400018618	GO:0016021	integral component of membrane	cellular_component
PGSC0003DMG400018618	GO:0055085	transmembrane transport	biological_process
PGSC0003DMG400018618	GO:0015238	drug transmembrane transporter activity	molecular_function
PGSC0003DMG400018618	GO:0015297	antiporter activity	molecular_function
PGSC0003DMG400018618	GO:0006855	drug transmembrane transport	biological_process
PGSC0003DMG400018853	GO:0005215	transporter activity	molecular_function
PGSC0003DMG400018853	GO:0016020	membrane	cellular_component
PGSC0003DMG400018853	GO:0016021	integral component of membrane	cellular_component
PGSC0003DMG400018853	GO:0022857	transmembrane transporter activity	molecular_function
PGSC0003DMG400018853	GO:0055085	transmembrane transport	biological_process
PGSC0003DMG400018930	GO:0016020	membrane	cellular_component
PGSC0003DMG400018930	GO:0016021	integral component of membrane	cellular_component
PGSC0003DMG400008978	GO:0004190	aspartic-type endopeptidase activity	molecular_function
PGSC0003DMG400008978	GO:0006508	proteolysis	biological_process
PGSC0003DMG400008985	GO:0016020	membrane	cellular_component
PGSC0003DMG400008985	GO:0016021	integral component of membrane	cellular_component
PGSC0003DMG400008985	GO:0004190	aspartic-type endopeptidase activity	molecular_function
PGSC0003DMG400008985	GO:0006508	proteolysis	biological_process
PGSC0003DMG400019233	GO:0005215	transporter activity	molecular_function
PGSC0003DMG400019233	GO:0016020	membrane	cellular_component
PGSC0003DMG400019233	GO:0016021	integral component of membrane	cellular_component
PGSC0003DMG400019233	GO:0022857	transmembrane transporter activity	molecular_function
PGSC0003DMG400019233	GO:0055085	transmembrane transport	biological_process
PGSC0003DMG400019243	GO:0005509	calcium ion binding	molecular_function
PGSC0003DMG400019508	GO:0016020	membrane	cellular_component
PGSC0003DMG400019508	GO:0016021	integral component of membrane	cellular_component
PGSC0003DMG400019508	GO:0009507	chloroplast	cellular_component
PGSC0003DMG400019508	GO:0009536	plastid	cellular_component
PGSC0003DMG400019508	GO:0015979	photosynthesis	biological_process
PGSC0003DMG400019508	GO:0009535	chloroplast thylakoid membrane	cellular_component
PGSC0003DMG400019508	GO:0009579	thylakoid	cellular_component
PGSC0003DMG400019508	GO:0016168	chlorophyll binding	molecular_function
PGSC0003DMG400019508	GO:0009765	photosynthesis, light harvesting	biological_process
PGSC0003DMG400019508	GO:0018298	protein-chromophore linkage	biological_process
PGSC0003DMG400019508	GO:0009522	photosystem I	cellular_component
PGSC0003DMG400019508	GO:0009523	photosystem II	cellular_component
PGSC0003DMG400019517	GO:0006952	defense response	biological_process
PGSC0003DMG400019517	GO:0008061	chitin binding	molecular_function
PGSC0003DMG400019517	GO:0030246	carbohydrate binding	molecular_function
PGSC0003DMG400019584	GO:0009507	chloroplast	cellular_component
PGSC0003DMG400019584	GO:0009536	plastid	cellular_component
PGSC0003DMG400019584	GO:0004497	monooxygenase activity	molecular_function
PGSC0003DMG400019584	GO:0016491	oxidoreductase activity	molecular_function
PGSC0003DMG400019584	GO:0016829	lyase activity	molecular_function
PGSC0003DMG400019584	GO:0016984	ribulose-bisphosphate carboxylase activity	molecular_function
PGSC0003DMG400019584	GO:0009853	photorespiration	biological_process
PGSC0003DMG400019584	GO:0015977	carbon fixation	biological_process
PGSC0003DMG400019584	GO:0015979	photosynthesis	biological_process
PGSC0003DMG400019584	GO:0019253	reductive pentose-phosphate cycle	biological_process
PGSC0003DMG400019584	GO:0055114	oxidation-reduction process	biological_process
PGSC0003DMG400009411	GO:0016740	transferase activity	molecular_function
PGSC0003DMG400009411	GO:0008152	metabolic process	biological_process
PGSC0003DMG400009411	GO:0016758	transferase activity, transferring hexosyl groups	molecular_function
PGSC0003DMG400009888	GO:0016020	membrane	cellular_component
PGSC0003DMG400009888	GO:0016021	integral component of membrane	cellular_component
PGSC0003DMG400009888	GO:0055085	transmembrane transport	biological_process
PGSC0003DMG400009888	GO:0005886	plasma membrane	cellular_component
PGSC0003DMG400009919	GO:0016020	membrane	cellular_component
PGSC0003DMG400009919	GO:0016021	integral component of membrane	cellular_component
PGSC0003DMG400009921	GO:0016787	hydrolase activity	molecular_function
PGSC0003DMG400009921	GO:0008233	peptidase activity	molecular_function
PGSC0003DMG400009921	GO:0006508	proteolysis	biological_process
PGSC0003DMG400009921	GO:0008234	cysteine-type peptidase activity	molecular_function
PGSC0003DMG400020156	GO:0016829	lyase activity	molecular_function
PGSC0003DMG400020156	GO:0046872	metal ion binding	molecular_function
PGSC0003DMG400020156	GO:0045490	pectin catabolic process	biological_process
PGSC0003DMG400020156	GO:0030570	pectate lyase activity	molecular_function
PGSC0003DMG400020266	GO:0016020	membrane	cellular_component
PGSC0003DMG400020266	GO:0016021	integral component of membrane	cellular_component
PGSC0003DMG400020267	GO:0005515	protein binding	molecular_function
PGSC0003DMG402010026	GO:0055114	oxidation-reduction process	biological_process
PGSC0003DMG402010026	GO:0004497	monooxygenase activity	molecular_function
PGSC0003DMG402010026	GO:0016491	oxidoreductase activity	molecular_function
PGSC0003DMG402010026	GO:0046872	metal ion binding	molecular_function
PGSC0003DMG402010026	GO:0020037	heme binding	molecular_function
PGSC0003DMG402010026	GO:0005506	iron ion binding	molecular_function
PGSC0003DMG402010026	GO:0016705	oxidoreductase activity, acting on paired donors, with incorporation or reduction of molecular oxygen	molecular_function
PGSC0003DMG400010035	GO:0019898	extrinsic component of membrane	cellular_component
PGSC0003DMG400010035	GO:0010242	oxygen evolving activity	molecular_function
PGSC0003DMG400010035	GO:0016020	membrane	cellular_component
PGSC0003DMG400010035	GO:0005509	calcium ion binding	molecular_function
PGSC0003DMG400010035	GO:0009507	chloroplast	cellular_component
PGSC0003DMG400010035	GO:0009536	plastid	cellular_component
PGSC0003DMG400010035	GO:0015979	photosynthesis	biological_process
PGSC0003DMG400010035	GO:0016021	integral component of membrane	cellular_component
PGSC0003DMG400010035	GO:0009523	photosystem II	cellular_component
PGSC0003DMG400010035	GO:0009654	photosystem II oxygen evolving complex	cellular_component
PGSC0003DMG400010035	GO:0055114	oxidation-reduction process	biological_process
PGSC0003DMG400010035	GO:0009535	chloroplast thylakoid membrane	cellular_component
PGSC0003DMG400010035	GO:0009579	thylakoid	cellular_component
PGSC0003DMG400010035	GO:0042549	photosystem II stabilization	biological_process
PGSC0003DMG400010035	GO:0010207	photosystem II assembly	biological_process
PGSC0003DMG400020345	GO:0055114	oxidation-reduction process	biological_process
PGSC0003DMG400020345	GO:0016491	oxidoreductase activity	molecular_function
PGSC0003DMG400020345	GO:0046872	metal ion binding	molecular_function
PGSC0003DMG400020345	GO:0005576	extracellular region	cellular_component
PGSC0003DMG400020345	GO:0048046	apoplast	cellular_component
PGSC0003DMG400020345	GO:0005507	copper ion binding	molecular_function
PGSC0003DMG400020345	GO:0052716	hydroquinone:oxygen oxidoreductase activity	molecular_function
PGSC0003DMG400020345	GO:0046274	lignin catabolic process	biological_process
PGSC0003DMG401010073	GO:0055114	oxidation-reduction process	biological_process
PGSC0003DMG401010073	GO:0004497	monooxygenase activity	molecular_function
PGSC0003DMG401010073	GO:0016491	oxidoreductase activity	molecular_function
PGSC0003DMG401010073	GO:0046872	metal ion binding	molecular_function
PGSC0003DMG401010073	GO:0020037	heme binding	molecular_function
PGSC0003DMG401010073	GO:0005506	iron ion binding	molecular_function
PGSC0003DMG401010073	GO:0016705	oxidoreductase activity, acting on paired donors, with incorporation or reduction of molecular oxygen	molecular_function
PGSC0003DMG400010093	GO:0016740	transferase activity	molecular_function
PGSC0003DMG400010093	GO:0000166	nucleotide binding	molecular_function
PGSC0003DMG400010093	GO:0004672	protein kinase activity	molecular_function
PGSC0003DMG400010093	GO:0004674	protein serine/threonine kinase activity	molecular_function
PGSC0003DMG400010093	GO:0005524	ATP binding	molecular_function
PGSC0003DMG400010093	GO:0016301	kinase activity	molecular_function
PGSC0003DMG400010093	GO:0006468	protein phosphorylation	biological_process
PGSC0003DMG400010093	GO:0016310	phosphorylation	biological_process
PGSC0003DMG400010093	GO:0016020	membrane	cellular_component
PGSC0003DMG400010093	GO:0016021	integral component of membrane	cellular_component
PGSC0003DMG400010093	GO:0019901	protein kinase binding	molecular_function
PGSC0003DMG400010093	GO:0005886	plasma membrane	cellular_component
PGSC0003DMG400010099	GO:0016020	membrane	cellular_component
PGSC0003DMG400020388	GO:0042744	hydrogen peroxide catabolic process	biological_process
PGSC0003DMG400020388	GO:0098869	cellular oxidant detoxification	biological_process
PGSC0003DMG400020388	GO:0004601	peroxidase activity	molecular_function
PGSC0003DMG400020388	GO:0055114	oxidation-reduction process	biological_process
PGSC0003DMG400020388	GO:0016491	oxidoreductase activity	molecular_function
PGSC0003DMG400020388	GO:0046872	metal ion binding	molecular_function
PGSC0003DMG400020388	GO:0005576	extracellular region	cellular_component
PGSC0003DMG400020388	GO:0020037	heme binding	molecular_function
PGSC0003DMG400020388	GO:0006979	response to oxidative stress	biological_process
PGSC0003DMG400011163	GO:0005524	ATP binding	molecular_function
PGSC0003DMG401010218	GO:0008970	phosphatidylcholine 1-acylhydrolase activity	molecular_function
PGSC0003DMG401010218	GO:0016787	hydrolase activity	molecular_function
PGSC0003DMG401010218	GO:0006629	lipid metabolic process	biological_process
PGSC0003DMG400020555	GO:0005515	protein binding	molecular_function
PGSC0003DMG400020646	GO:0016020	membrane	cellular_component
PGSC0003DMG400020646	GO:0016021	integral component of membrane	cellular_component
PGSC0003DMG400020646	GO:0046923	ER retention sequence binding	molecular_function
PGSC0003DMG400020646	GO:0006621	protein retention in ER lumen	biological_process
PGSC0003DMG400020646	GO:0005783	endoplasmic reticulum	cellular_component
PGSC0003DMG400020744	GO:0016740	transferase activity	molecular_function
PGSC0003DMG400020744	GO:0000166	nucleotide binding	molecular_function
PGSC0003DMG400020744	GO:0004672	protein kinase activity	molecular_function
PGSC0003DMG400020744	GO:0004674	protein serine/threonine kinase activity	molecular_function
PGSC0003DMG400020744	GO:0005524	ATP binding	molecular_function
PGSC0003DMG400020744	GO:0016301	kinase activity	molecular_function
PGSC0003DMG400020744	GO:0006468	protein phosphorylation	biological_process
PGSC0003DMG400020744	GO:0016310	phosphorylation	biological_process
PGSC0003DMG400020744	GO:0016020	membrane	cellular_component
PGSC0003DMG400020744	GO:0016021	integral component of membrane	cellular_component
PGSC0003DMG400010625	GO:0006508	proteolysis	biological_process
PGSC0003DMG400010625	GO:0004185	serine-type carboxypeptidase activity	molecular_function
PGSC0003DMG400011311	GO:0003824	catalytic activity	molecular_function
PGSC0003DMG400010728	GO:0008970	phosphatidylcholine 1-acylhydrolase activity	molecular_function
PGSC0003DMG400020906	GO:0016020	membrane	cellular_component
PGSC0003DMG400020906	GO:0016021	integral component of membrane	cellular_component
PGSC0003DMG400020906	GO:0055085	transmembrane transport	biological_process
PGSC0003DMG400020906	GO:0015267	channel activity	molecular_function
PGSC0003DMG400010809	GO:0043086	negative regulation of catalytic activity	biological_process
PGSC0003DMG400010809	GO:0004857	enzyme inhibitor activity	molecular_function
PGSC0003DMG400011370	GO:0045927	positive regulation of growth	biological_process
PGSC0003DMG400011370	GO:0080186	developmental vegetative growth	biological_process
PGSC0003DMG400011370	GO:0034389	lipid droplet organization	biological_process
PGSC0003DMG400011370	GO:1902584	positive regulation of response to water deprivation	biological_process
PGSC0003DMG400011370	GO:0005811	lipid droplet	cellular_component
PGSC0003DMG400021253	GO:0000165	MAPK cascade	biological_process
PGSC0003DMG400021253	GO:0004707	MAP kinase activity	molecular_function
PGSC0003DMG400021253	GO:0016740	transferase activity	molecular_function
PGSC0003DMG400021253	GO:0000166	nucleotide binding	molecular_function
PGSC0003DMG400021253	GO:0004672	protein kinase activity	molecular_function
PGSC0003DMG400021253	GO:0004674	protein serine/threonine kinase activity	molecular_function
PGSC0003DMG400021253	GO:0005524	ATP binding	molecular_function
PGSC0003DMG400021253	GO:0016301	kinase activity	molecular_function
PGSC0003DMG400021253	GO:0006468	protein phosphorylation	biological_process
PGSC0003DMG400021253	GO:0016310	phosphorylation	biological_process
PGSC0003DMG400021253	GO:0005622	intracellular	cellular_component
PGSC0003DMG400021354	GO:0016020	membrane	cellular_component
PGSC0003DMG400021354	GO:0016021	integral component of membrane	cellular_component
PGSC0003DMG400021354	GO:0071284	cellular response to lead ion	biological_process
PGSC0003DMG400021447	GO:0005515	protein binding	molecular_function
PGSC0003DMG400021449	GO:0016020	membrane	cellular_component
PGSC0003DMG400021449	GO:0016021	integral component of membrane	cellular_component
PGSC0003DMG401021549	GO:0006559	L-phenylalanine catabolic process	biological_process
PGSC0003DMG401021549	GO:0016829	lyase activity	molecular_function
PGSC0003DMG401021549	GO:0003824	catalytic activity	molecular_function
PGSC0003DMG401021549	GO:0005737	cytoplasm	cellular_component
PGSC0003DMG401021549	GO:0016841	ammonia-lyase activity	molecular_function
PGSC0003DMG401021549	GO:0045548	phenylalanine ammonia-lyase activity	molecular_function
PGSC0003DMG401021549	GO:0009698	phenylpropanoid metabolic process	biological_process
PGSC0003DMG401021549	GO:0009800	cinnamic acid biosynthetic process	biological_process
PGSC0003DMG403021681	GO:0005515	protein binding	molecular_function
PGSC0003DMG400021727	GO:0019898	extrinsic component of membrane	cellular_component
PGSC0003DMG400021727	GO:0005509	calcium ion binding	molecular_function
PGSC0003DMG400021727	GO:0015979	photosynthesis	biological_process
PGSC0003DMG400021727	GO:0009523	photosystem II	cellular_component
PGSC0003DMG400021727	GO:0009654	photosystem II oxygen evolving complex	cellular_component
PGSC0003DMG400021814	GO:0047746	chlorophyllase activity	molecular_function
PGSC0003DMG400021814	GO:0015996	chlorophyll catabolic process	biological_process
PGSC0003DMG400021857	GO:0003677	DNA binding	molecular_function
PGSC0003DMG400021857	GO:0005634	nucleus	cellular_component
PGSC0003DMG400021857	GO:0006351	transcription, DNA-templated	biological_process
PGSC0003DMG400021857	GO:0006355	regulation of transcription, DNA-templated	biological_process
PGSC0003DMG400021875	GO:0055114	oxidation-reduction process	biological_process
PGSC0003DMG400021875	GO:0020037	heme binding	molecular_function
PGSC0003DMG400021875	GO:0005506	iron ion binding	molecular_function
PGSC0003DMG400021875	GO:0016705	oxidoreductase activity, acting on paired donors, with incorporation or reduction of molecular oxygen	molecular_function
PGSC0003DMG400021933	GO:0009773	photosynthetic electron transport in photosystem I	biological_process
PGSC0003DMG400021933	GO:0009535	chloroplast thylakoid membrane	cellular_component
PGSC0003DMG400021933	GO:0010598	NAD(P)H dehydrogenase complex (plastoquinone)	cellular_component
PGSC0003DMG400021933	GO:0009507	chloroplast	cellular_component
PGSC0003DMG400011531	GO:0006396	RNA processing	biological_process
PGSC0003DMG400011531	GO:0005515	protein binding	molecular_function
PGSC0003DMG400011531	GO:0003727	single-stranded RNA binding	molecular_function
PGSC0003DMG400011531	GO:0043621	protein self-association	molecular_function
PGSC0003DMG400011531	GO:0006397	mRNA processing	biological_process
PGSC0003DMG400011531	GO:0006417	regulation of translation	biological_process
PGSC0003DMG400011531	GO:0009657	plastid organization	biological_process
PGSC0003DMG400011531	GO:0010114	response to red light	biological_process
PGSC0003DMG400011531	GO:1901918	negative regulation of exoribonuclease activity	biological_process
PGSC0003DMG400011531	GO:0005774	vacuolar membrane	cellular_component
PGSC0003DMG400011531	GO:0009507	chloroplast	cellular_component
PGSC0003DMG400011531	GO:0009570	chloroplast stroma	cellular_component
PGSC0003DMG400011531	GO:0009941	chloroplast envelope	cellular_component
PGSC0003DMG400011531	GO:0031969	chloroplast membrane	cellular_component
PGSC0003DMG401000007	GO:0016020	membrane	cellular_component
PGSC0003DMG401000007	GO:0016021	integral component of membrane	cellular_component
PGSC0003DMG400022022	GO:0015979	photosynthesis	biological_process
PGSC0003DMG400022022	GO:0009522	photosystem I	cellular_component
PGSC0003DMG400022022	GO:0009538	photosystem I reaction center	cellular_component
PGSC0003DMG400022725	GO:0016787	hydrolase activity	molecular_function
PGSC0003DMG400022725	GO:0006508	proteolysis	biological_process
PGSC0003DMG400022725	GO:0004252	serine-type endopeptidase activity	molecular_function
PGSC0003DMG401000105	GO:0005515	protein binding	molecular_function
PGSC0003DMG400022171	GO:0003723	RNA binding	molecular_function
PGSC0003DMG400022171	GO:0003676	nucleic acid binding	molecular_function
PGSC0003DMG400022832	GO:0016020	membrane	cellular_component
PGSC0003DMG400022832	GO:0016021	integral component of membrane	cellular_component
PGSC0003DMG400022832	GO:0009507	chloroplast	cellular_component
PGSC0003DMG400022832	GO:0009536	plastid	cellular_component
PGSC0003DMG400022832	GO:0022857	transmembrane transporter activity	molecular_function
PGSC0003DMG400022832	GO:0055085	transmembrane transport	biological_process
PGSC0003DMG400022832	GO:0031969	chloroplast membrane	cellular_component
PGSC0003DMG402022924	GO:0052833	inositol monophosphate 4-phosphatase activity	molecular_function
PGSC0003DMG402022924	GO:0052832	inositol monophosphate 3-phosphatase activity	molecular_function
PGSC0003DMG402022924	GO:0052834	inositol monophosphate phosphatase activity	molecular_function
PGSC0003DMG402022924	GO:0046872	metal ion binding	molecular_function
PGSC0003DMG402022924	GO:0016787	hydrolase activity	molecular_function
PGSC0003DMG402022924	GO:0046854	phosphatidylinositol phosphorylation	biological_process
PGSC0003DMG402022924	GO:0008934	inositol monophosphate 1-phosphatase activity	molecular_function
PGSC0003DMG402022924	GO:0006021	inositol biosynthetic process	biological_process
PGSC0003DMG402022924	GO:0046855	inositol phosphate dephosphorylation	biological_process
PGSC0003DMG400022404	GO:0005515	protein binding	molecular_function
PGSC0003DMG400022430	GO:0055114	oxidation-reduction process	biological_process
PGSC0003DMG400022430	GO:0008152	metabolic process	biological_process
PGSC0003DMG400022430	GO:0046872	metal ion binding	molecular_function
PGSC0003DMG400022430	GO:0016491	oxidoreductase activity	molecular_function
PGSC0003DMG400022430	GO:0004097	catechol oxidase activity	molecular_function
PGSC0003DMG400022430	GO:0046148	pigment biosynthetic process	biological_process
PGSC0003DMG400000505	GO:0098869	cellular oxidant detoxification	biological_process
PGSC0003DMG400000505	GO:0004601	peroxidase activity	molecular_function
PGSC0003DMG400000505	GO:0055114	oxidation-reduction process	biological_process
PGSC0003DMG400000505	GO:0016491	oxidoreductase activity	molecular_function
PGSC0003DMG400000505	GO:0020037	heme binding	molecular_function
PGSC0003DMG400000505	GO:0006979	response to oxidative stress	biological_process
PGSC0003DMG400023366	GO:0005515	protein binding	molecular_function
PGSC0003DMG400011810	GO:0003677	DNA binding	molecular_function
PGSC0003DMG400011810	GO:0005634	nucleus	cellular_component
PGSC0003DMG400011810	GO:0008289	lipid binding	molecular_function
PGSC0003DMG400023461	GO:0016020	membrane	cellular_component
PGSC0003DMG400023461	GO:0016021	integral component of membrane	cellular_component
PGSC0003DMG400023461	GO:0009507	chloroplast	cellular_component
PGSC0003DMG400023461	GO:0009536	plastid	cellular_component
PGSC0003DMG400023461	GO:0015979	photosynthesis	biological_process
PGSC0003DMG400023461	GO:0009535	chloroplast thylakoid membrane	cellular_component
PGSC0003DMG400023461	GO:0009579	thylakoid	cellular_component
PGSC0003DMG400023461	GO:0016168	chlorophyll binding	molecular_function
PGSC0003DMG400023461	GO:0009765	photosynthesis, light harvesting	biological_process
PGSC0003DMG400023461	GO:0018298	protein-chromophore linkage	biological_process
PGSC0003DMG400023461	GO:0009522	photosystem I	cellular_component
PGSC0003DMG400023461	GO:0009523	photosystem II	cellular_component
PGSC0003DMG400011868	GO:0003824	catalytic activity	molecular_function
PGSC0003DMG400011868	GO:0030170	pyridoxal phosphate binding	molecular_function
PGSC0003DMG400011868	GO:0008483	transaminase activity	molecular_function
PGSC0003DMG400011868	GO:0043562	cellular response to nitrogen levels	biological_process
PGSC0003DMG400000776	GO:0009664	plant-type cell wall organization	biological_process
PGSC0003DMG400000776	GO:0005199	structural constituent of cell wall	molecular_function
PGSC0003DMG400000785	GO:0016829	lyase activity	molecular_function
PGSC0003DMG400000785	GO:0003824	catalytic activity	molecular_function
PGSC0003DMG400000785	GO:0030170	pyridoxal phosphate binding	molecular_function
PGSC0003DMG400000785	GO:0016831	carboxy-lyase activity	molecular_function
PGSC0003DMG400000785	GO:0019752	carboxylic acid metabolic process	biological_process
PGSC0003DMG401011946	GO:0005488	binding	molecular_function
PGSC0003DMG401011946	GO:0010091	trichome branching	biological_process
PGSC0003DMG401011946	GO:0042023	DNA endoreduplication	biological_process
PGSC0003DMG401011946	GO:0005886	plasma membrane	cellular_component
PGSC0003DMG400011954	GO:0008289	lipid binding	molecular_function
PGSC0003DMG400011954	GO:0006869	lipid transport	biological_process
PGSC0003DMG400011962	GO:0046872	metal ion binding	molecular_function
PGSC0003DMG400011980	GO:0003700	DNA-binding transcription factor activity	molecular_function
PGSC0003DMG400011980	GO:0000160	phosphorelay signal transduction system	biological_process
PGSC0003DMG400011980	GO:0009735	response to cytokinin	biological_process
PGSC0003DMG400011980	GO:0010082	regulation of root meristem growth	biological_process
PGSC0003DMG400011980	GO:0003677	DNA binding	molecular_function
PGSC0003DMG400011980	GO:0005634	nucleus	cellular_component
PGSC0003DMG400011980	GO:0007165	signal transduction	biological_process
PGSC0003DMG400011980	GO:0006351	transcription, DNA-templated	biological_process
PGSC0003DMG400011980	GO:0006355	regulation of transcription, DNA-templated	biological_process
PGSC0003DMG400023801	GO:0016567	protein ubiquitination	biological_process
PGSC0003DMG400023801	GO:0016020	membrane	cellular_component
PGSC0003DMG400023801	GO:0016021	integral component of membrane	cellular_component
PGSC0003DMG400023801	GO:0046872	metal ion binding	molecular_function
PGSC0003DMG400023801	GO:0061630	ubiquitin protein ligase activity	molecular_function
PGSC0003DMG400023852	GO:0046983	protein dimerization activity	molecular_function
PGSC0003DMG400001181	GO:0016020	membrane	cellular_component
PGSC0003DMG400001181	GO:0016021	integral component of membrane	cellular_component
PGSC0003DMG400001181	GO:0005739	mitochondrion	cellular_component
PGSC0003DMG400001181	GO:0051560	mitochondrial calcium ion homeostasis	biological_process
PGSC0003DMG400001400	GO:0000166	nucleotide binding	molecular_function
PGSC0003DMG400001400	GO:0005524	ATP binding	molecular_function
PGSC0003DMG400001400	GO:0016020	membrane	cellular_component
PGSC0003DMG400001400	GO:0016021	integral component of membrane	cellular_component
PGSC0003DMG400001400	GO:0055085	transmembrane transport	biological_process
PGSC0003DMG400001400	GO:0016887	ATPase activity	molecular_function
PGSC0003DMG400001400	GO:0042626	ATPase activity, coupled to transmembrane movement of substances	molecular_function
PGSC0003DMG400001590	GO:0003677	DNA binding	molecular_function
PGSC0003DMG400001590	GO:0006355	regulation of transcription, DNA-templated	biological_process
PGSC0003DMG400001590	GO:0003676	nucleic acid binding	molecular_function
PGSC0003DMG400024286	GO:0016020	membrane	cellular_component
PGSC0003DMG400024286	GO:0016021	integral component of membrane	cellular_component
PGSC0003DMG400024286	GO:0055085	transmembrane transport	biological_process
PGSC0003DMG401012482	GO:0003677	DNA binding	molecular_function
PGSC0003DMG401012482	GO:0046983	protein dimerization activity	molecular_function
PGSC0003DMG400024656	GO:0005516	calmodulin binding	molecular_function
PGSC0003DMG400025027	GO:0098655	cation transmembrane transport	biological_process
PGSC0003DMG400025027	GO:0034220	ion transmembrane transport	biological_process
PGSC0003DMG400025027	GO:0016020	membrane	cellular_component
PGSC0003DMG400025027	GO:0016021	integral component of membrane	cellular_component
PGSC0003DMG400025027	GO:0055085	transmembrane transport	biological_process
PGSC0003DMG400025027	GO:0006811	ion transport	biological_process
PGSC0003DMG400025027	GO:0005216	ion channel activity	molecular_function
PGSC0003DMG400025027	GO:0008324	cation transmembrane transporter activity	molecular_function
PGSC0003DMG400025027	GO:0009626	plant-type hypersensitive response	biological_process
PGSC0003DMG400013184	GO:0008270	zinc ion binding	molecular_function
PGSC0003DMG400003056	GO:0010951	negative regulation of endopeptidase activity	biological_process
PGSC0003DMG400003056	GO:0004867	serine-type endopeptidase inhibitor activity	molecular_function
PGSC0003DMG400003056	GO:0009611	response to wounding	biological_process
PGSC0003DMG400013272	GO:0005515	protein binding	molecular_function
PGSC0003DMG400013290	GO:0016020	membrane	cellular_component
PGSC0003DMG400013290	GO:0016021	integral component of membrane	cellular_component
PGSC0003DMG400013290	GO:0005515	protein binding	molecular_function
PGSC0003DMG400003160	GO:0003700	DNA-binding transcription factor activity	molecular_function
PGSC0003DMG400003160	GO:0003677	DNA binding	molecular_function
PGSC0003DMG400003160	GO:0006355	regulation of transcription, DNA-templated	biological_process
PGSC0003DMG400003160	GO:0005634	nucleus	cellular_component
PGSC0003DMG400003160	GO:0043565	sequence-specific DNA binding	molecular_function
PGSC0003DMG402013388	GO:0043086	negative regulation of catalytic activity	biological_process
PGSC0003DMG402013388	GO:0015066	alpha-amylase inhibitor activity	molecular_function
PGSC0003DMG402013388	GO:0016020	membrane	cellular_component
PGSC0003DMG402013388	GO:0016021	integral component of membrane	cellular_component
PGSC0003DMG400025346	GO:0098656	anion transmembrane transport	biological_process
PGSC0003DMG400025346	GO:0055085	transmembrane transport	biological_process
PGSC0003DMG400025346	GO:0008308	voltage-gated anion channel activity	molecular_function
PGSC0003DMG400025346	GO:0005741	mitochondrial outer membrane	cellular_component
PGSC0003DMG400025346	GO:0015698	inorganic anion transport	biological_process
PGSC0003DMG400013411	GO:0016020	membrane	cellular_component
PGSC0003DMG400013411	GO:0016021	integral component of membrane	cellular_component
PGSC0003DMG400013411	GO:0009507	chloroplast	cellular_component
PGSC0003DMG400013411	GO:0009536	plastid	cellular_component
PGSC0003DMG400013411	GO:0015979	photosynthesis	biological_process
PGSC0003DMG400013411	GO:0009535	chloroplast thylakoid membrane	cellular_component
PGSC0003DMG400013411	GO:0009579	thylakoid	cellular_component
PGSC0003DMG400013411	GO:0016168	chlorophyll binding	molecular_function
PGSC0003DMG400013411	GO:0009765	photosynthesis, light harvesting	biological_process
PGSC0003DMG400013411	GO:0018298	protein-chromophore linkage	biological_process
PGSC0003DMG400013411	GO:0009522	photosystem I	cellular_component
PGSC0003DMG400013411	GO:0009523	photosystem II	cellular_component
PGSC0003DMG400013412	GO:0016020	membrane	cellular_component
PGSC0003DMG400013412	GO:0016021	integral component of membrane	cellular_component
PGSC0003DMG400013412	GO:0009507	chloroplast	cellular_component
PGSC0003DMG400013412	GO:0009536	plastid	cellular_component
PGSC0003DMG400013412	GO:0015979	photosynthesis	biological_process
PGSC0003DMG400013412	GO:0009535	chloroplast thylakoid membrane	cellular_component
PGSC0003DMG400013412	GO:0009579	thylakoid	cellular_component
PGSC0003DMG400013412	GO:0016168	chlorophyll binding	molecular_function
PGSC0003DMG400013412	GO:0009765	photosynthesis, light harvesting	biological_process
PGSC0003DMG400013412	GO:0018298	protein-chromophore linkage	biological_process
PGSC0003DMG400013412	GO:0009522	photosystem I	cellular_component
PGSC0003DMG400013412	GO:0009523	photosystem II	cellular_component
PGSC0003DMG400013439	GO:0016787	hydrolase activity	molecular_function
PGSC0003DMG400013439	GO:0004190	aspartic-type endopeptidase activity	molecular_function
PGSC0003DMG400013439	GO:0008233	peptidase activity	molecular_function
PGSC0003DMG400013439	GO:0006508	proteolysis	biological_process
PGSC0003DMG400013439	GO:0006629	lipid metabolic process	biological_process
PGSC0003DMG400013460	GO:0016020	membrane	cellular_component
PGSC0003DMG400013460	GO:0016021	integral component of membrane	cellular_component
PGSC0003DMG400013460	GO:0009507	chloroplast	cellular_component
PGSC0003DMG400013460	GO:0009536	plastid	cellular_component
PGSC0003DMG400013460	GO:0015979	photosynthesis	biological_process
PGSC0003DMG400013460	GO:0009535	chloroplast thylakoid membrane	cellular_component
PGSC0003DMG400013460	GO:0009579	thylakoid	cellular_component
PGSC0003DMG400013460	GO:0016168	chlorophyll binding	molecular_function
PGSC0003DMG400013460	GO:0009765	photosynthesis, light harvesting	biological_process
PGSC0003DMG400013460	GO:0018298	protein-chromophore linkage	biological_process
PGSC0003DMG400013460	GO:0009522	photosystem I	cellular_component
PGSC0003DMG400013460	GO:0009523	photosystem II	cellular_component
PGSC0003DMG400025487	GO:0008152	metabolic process	biological_process
PGSC0003DMG400025487	GO:0016829	lyase activity	molecular_function
PGSC0003DMG400025487	GO:0046872	metal ion binding	molecular_function
PGSC0003DMG400025487	GO:0003824	catalytic activity	molecular_function
PGSC0003DMG400025487	GO:0019752	carboxylic acid metabolic process	biological_process
PGSC0003DMG400025487	GO:0004451	isocitrate lyase activity	molecular_function
PGSC0003DMG400025487	GO:0009514	glyoxysome	cellular_component
PGSC0003DMG400003512	GO:0055114	oxidation-reduction process	biological_process
PGSC0003DMG400003512	GO:0016491	oxidoreductase activity	molecular_function
PGSC0003DMG400003512	GO:0046872	metal ion binding	molecular_function
PGSC0003DMG400003512	GO:0005576	extracellular region	cellular_component
PGSC0003DMG400003512	GO:0048046	apoplast	cellular_component
PGSC0003DMG400003512	GO:0005507	copper ion binding	molecular_function
PGSC0003DMG400003512	GO:0052716	hydroquinone:oxygen oxidoreductase activity	molecular_function
PGSC0003DMG400003512	GO:0046274	lignin catabolic process	biological_process
PGSC0003DMG400025632	GO:0003677	DNA binding	molecular_function
PGSC0003DMG400025632	GO:0005634	nucleus	cellular_component
PGSC0003DMG400025632	GO:0006351	transcription, DNA-templated	biological_process
PGSC0003DMG400025632	GO:0006355	regulation of transcription, DNA-templated	biological_process
PGSC0003DMG400003626	GO:0046872	metal ion binding	molecular_function
PGSC0003DMG400003626	GO:0004462	lactoylglutathione lyase activity	molecular_function
PGSC0003DMG400025737	GO:0016020	membrane	cellular_component
PGSC0003DMG400025737	GO:0016021	integral component of membrane	cellular_component
PGSC0003DMG400025737	GO:0009408	response to heat	biological_process
PGSC0003DMG400025737	GO:0009644	response to high light intensity	biological_process
PGSC0003DMG400025737	GO:0042542	response to hydrogen peroxide	biological_process
PGSC0003DMG400013815	GO:0005215	transporter activity	molecular_function
PGSC0003DMG400013815	GO:0016020	membrane	cellular_component
PGSC0003DMG400013815	GO:0016021	integral component of membrane	cellular_component
PGSC0003DMG400013815	GO:0022857	transmembrane transporter activity	molecular_function
PGSC0003DMG400013815	GO:0006857	oligopeptide transport	biological_process
PGSC0003DMG400013815	GO:0055085	transmembrane transport	biological_process
PGSC0003DMG400013856	GO:0016798	hydrolase activity, acting on glycosyl bonds	molecular_function
PGSC0003DMG400013856	GO:0004564	beta-fructofuranosidase activity	molecular_function
PGSC0003DMG400013856	GO:0016020	membrane	cellular_component
PGSC0003DMG400013856	GO:0016021	integral component of membrane	cellular_component
PGSC0003DMG400013856	GO:0016787	hydrolase activity	molecular_function
PGSC0003DMG400013856	GO:0005975	carbohydrate metabolic process	biological_process
PGSC0003DMG400013856	GO:0008152	metabolic process	biological_process
PGSC0003DMG400013856	GO:0004553	hydrolase activity, hydrolyzing O-glycosyl compounds	molecular_function
PGSC0003DMG400013856	GO:0004575	sucrose alpha-glucosidase activity	molecular_function
PGSC0003DMG400003863	GO:0046872	metal ion binding	molecular_function
PGSC0003DMG400003863	GO:0003676	nucleic acid binding	molecular_function
PGSC0003DMG400003863	GO:0008270	zinc ion binding	molecular_function
PGSC0003DMG400003950	GO:0005515	protein binding	molecular_function
PGSC0003DMG400014123	GO:0080029	cellular response to boron-containing substance levels	biological_process
PGSC0003DMG400014123	GO:0015168	glycerol transmembrane transporter activity	molecular_function
PGSC0003DMG400014123	GO:0015793	glycerol transport	biological_process
PGSC0003DMG400014123	GO:0015204	urea transmembrane transporter activity	molecular_function
PGSC0003DMG400014123	GO:0046713	borate transport	biological_process
PGSC0003DMG400014123	GO:0016020	membrane	cellular_component
PGSC0003DMG400014123	GO:0016021	integral component of membrane	cellular_component
PGSC0003DMG400014123	GO:0055085	transmembrane transport	biological_process
PGSC0003DMG400014123	GO:0015267	channel activity	molecular_function
PGSC0003DMG400014123	GO:0035445	borate transmembrane transport	biological_process
PGSC0003DMG400014123	GO:0046715	active borate transmembrane transporter activity	molecular_function
PGSC0003DMG400014123	GO:0071918	urea transmembrane transport	biological_process
PGSC0003DMG400014123	GO:0005886	plasma membrane	cellular_component
PGSC0003DMG400004088	GO:0008380	RNA splicing	biological_process
PGSC0003DMG400004158	GO:0098655	cation transmembrane transport	biological_process
PGSC0003DMG400004158	GO:0016020	membrane	cellular_component
PGSC0003DMG400004158	GO:0016021	integral component of membrane	cellular_component
PGSC0003DMG400004158	GO:0055085	transmembrane transport	biological_process
PGSC0003DMG400004158	GO:0006811	ion transport	biological_process
PGSC0003DMG400004158	GO:0070588	calcium ion transmembrane transport	biological_process
PGSC0003DMG400004158	GO:0008324	cation transmembrane transporter activity	molecular_function
PGSC0003DMG400004158	GO:0006812	cation transport	biological_process
PGSC0003DMG400004158	GO:0005773	vacuole	cellular_component
PGSC0003DMG400004158	GO:0005774	vacuolar membrane	cellular_component
PGSC0003DMG400004158	GO:0015369	calcium:proton antiporter activity	molecular_function
PGSC0003DMG400004158	GO:0006816	calcium ion transport	biological_process
PGSC0003DMG400004158	GO:0015297	antiporter activity	molecular_function
PGSC0003DMG400004170	GO:0006529	asparagine biosynthetic process	biological_process
PGSC0003DMG400004170	GO:0000166	nucleotide binding	molecular_function
PGSC0003DMG400004170	GO:0005524	ATP binding	molecular_function
PGSC0003DMG400004170	GO:0016874	ligase activity	molecular_function
PGSC0003DMG400004170	GO:0004066	asparagine synthase (glutamine-hydrolyzing) activity	molecular_function
PGSC0003DMG400004170	GO:0006541	glutamine metabolic process	biological_process
PGSC0003DMG400004170	GO:0043617	cellular response to sucrose starvation	biological_process
PGSC0003DMG400004170	GO:0009744	response to sucrose	biological_process
PGSC0003DMG400004170	GO:0009749	response to glucose	biological_process
PGSC0003DMG400004170	GO:0009750	response to fructose	biological_process
PGSC0003DMG400004170	GO:0008652	cellular amino acid biosynthetic process	biological_process
PGSC0003DMG400026222	GO:0005576	extracellular region	cellular_component
PGSC0003DMG400004301	GO:0016020	membrane	cellular_component
PGSC0003DMG400004301	GO:0016021	integral component of membrane	cellular_component
PGSC0003DMG400004301	GO:0009507	chloroplast	cellular_component
PGSC0003DMG400004301	GO:0009536	plastid	cellular_component
PGSC0003DMG400004301	GO:0015979	photosynthesis	biological_process
PGSC0003DMG400004301	GO:0009535	chloroplast thylakoid membrane	cellular_component
PGSC0003DMG400004301	GO:0009579	thylakoid	cellular_component
PGSC0003DMG400004301	GO:0016168	chlorophyll binding	molecular_function
PGSC0003DMG400004301	GO:0009765	photosynthesis, light harvesting	biological_process
PGSC0003DMG400004301	GO:0018298	protein-chromophore linkage	biological_process
PGSC0003DMG400004301	GO:0009522	photosystem I	cellular_component
PGSC0003DMG400004301	GO:0009523	photosystem II	cellular_component
PGSC0003DMG400004351	GO:2000762	regulation of phenylpropanoid metabolic process	biological_process
PGSC0003DMG400004351	GO:0016020	membrane	cellular_component
PGSC0003DMG400004351	GO:0016021	integral component of membrane	cellular_component
PGSC0003DMG400004351	GO:0016592	mediator complex	cellular_component
PGSC0003DMG400026382	GO:0006541	glutamine metabolic process	biological_process
PGSC0003DMG400026382	GO:0016787	hydrolase activity	molecular_function
PGSC0003DMG400004374	GO:0016020	membrane	cellular_component
PGSC0003DMG400004374	GO:0016021	integral component of membrane	cellular_component
PGSC0003DMG400004374	GO:0016192	vesicle-mediated transport	biological_process
PGSC0003DMG400026463	GO:0016020	membrane	cellular_component
PGSC0003DMG400026463	GO:0016021	integral component of membrane	cellular_component
PGSC0003DMG400026463	GO:0055085	transmembrane transport	biological_process
PGSC0003DMG400026463	GO:0015267	channel activity	molecular_function
PGSC0003DMG400026500	GO:0016020	membrane	cellular_component
PGSC0003DMG400026500	GO:0016021	integral component of membrane	cellular_component
PGSC0003DMG400026500	GO:0009507	chloroplast	cellular_component
PGSC0003DMG400026500	GO:0009536	plastid	cellular_component
PGSC0003DMG400026500	GO:0015979	photosynthesis	biological_process
PGSC0003DMG400026500	GO:0009535	chloroplast thylakoid membrane	cellular_component
PGSC0003DMG400026500	GO:0009579	thylakoid	cellular_component
PGSC0003DMG400026500	GO:0016168	chlorophyll binding	molecular_function
PGSC0003DMG400026500	GO:0009765	photosynthesis, light harvesting	biological_process
PGSC0003DMG400026500	GO:0018298	protein-chromophore linkage	biological_process
PGSC0003DMG400026500	GO:0009522	photosystem I	cellular_component
PGSC0003DMG400026500	GO:0009523	photosystem II	cellular_component
PGSC0003DMG400004585	GO:0005524	ATP binding	molecular_function
PGSC0003DMG400004585	GO:0003676	nucleic acid binding	molecular_function
PGSC0003DMG400004596	GO:0055114	oxidation-reduction process	biological_process
PGSC0003DMG400004596	GO:0051287	NAD binding	molecular_function
PGSC0003DMG400004596	GO:0016651	oxidoreductase activity, acting on NAD(P)H	molecular_function
PGSC0003DMG400004596	GO:0051539	4 iron, 4 sulfur cluster binding	molecular_function
PGSC0003DMG400004596	GO:0010181	FMN binding	molecular_function
PGSC0003DMG400004599	GO:0010951	negative regulation of endopeptidase activity	biological_process
PGSC0003DMG400004599	GO:0004869	cysteine-type endopeptidase inhibitor activity	molecular_function
PGSC0003DMG400004655	GO:0005515	protein binding	molecular_function
PGSC0003DMG400004676	GO:0009664	plant-type cell wall organization	biological_process
PGSC0003DMG400004676	GO:0005199	structural constituent of cell wall	molecular_function
PGSC0003DMG400026854	GO:0006952	defense response	biological_process
PGSC0003DMG400026854	GO:0016798	hydrolase activity, acting on glycosyl bonds	molecular_function
PGSC0003DMG400026854	GO:0004568	chitinase activity	molecular_function
PGSC0003DMG400026854	GO:0016787	hydrolase activity	molecular_function
PGSC0003DMG400026854	GO:0005975	carbohydrate metabolic process	biological_process
PGSC0003DMG400026854	GO:0008152	metabolic process	biological_process
PGSC0003DMG400026854	GO:0008061	chitin binding	molecular_function
PGSC0003DMG400026854	GO:0000272	polysaccharide catabolic process	biological_process
PGSC0003DMG400026854	GO:0006032	chitin catabolic process	biological_process
PGSC0003DMG400026854	GO:0016998	cell wall macromolecule catabolic process	biological_process
PGSC0003DMG400026854	GO:0005773	vacuole	cellular_component
PGSC0003DMG400026855	GO:0005975	carbohydrate metabolic process	biological_process
PGSC0003DMG400026855	GO:0008061	chitin binding	molecular_function
PGSC0003DMG400026855	GO:0004568	chitinase activity	molecular_function
PGSC0003DMG400026855	GO:0006032	chitin catabolic process	biological_process
PGSC0003DMG400026855	GO:0016998	cell wall macromolecule catabolic process	biological_process
PGSC0003DMG400026899	GO:0010466	negative regulation of peptidase activity	biological_process
PGSC0003DMG400026899	GO:0030414	peptidase inhibitor activity	molecular_function
PGSC0003DMG400026899	GO:0010951	negative regulation of endopeptidase activity	biological_process
PGSC0003DMG400026899	GO:0004869	cysteine-type endopeptidase inhibitor activity	molecular_function
PGSC0003DMG400004754	GO:0003676	nucleic acid binding	molecular_function
PGSC0003DMG400004754	GO:0008270	zinc ion binding	molecular_function
PGSC0003DMG400027047	GO:0016020	membrane	cellular_component
PGSC0003DMG400027047	GO:0016021	integral component of membrane	cellular_component
PGSC0003DMG400027047	GO:0005886	plasma membrane	cellular_component
PGSC0003DMG400027088	GO:0016020	membrane	cellular_component
PGSC0003DMG400027088	GO:0016021	integral component of membrane	cellular_component
PGSC0003DMG400027088	GO:0005452	inorganic anion exchanger activity	molecular_function
PGSC0003DMG400027088	GO:0006820	anion transport	biological_process
PGSC0003DMG400027088	GO:0015698	inorganic anion transport	biological_process
PGSC0003DMG400014873	GO:0055114	oxidation-reduction process	biological_process
PGSC0003DMG400014873	GO:0016491	oxidoreductase activity	molecular_function
PGSC0003DMG400014894	GO:0016020	membrane	cellular_component
PGSC0003DMG400014894	GO:0016021	integral component of membrane	cellular_component
PGSC0003DMG400004992	GO:0030246	carbohydrate binding	molecular_function
PGSC0003DMG400004992	GO:0016798	hydrolase activity, acting on glycosyl bonds	molecular_function
PGSC0003DMG400004992	GO:0016787	hydrolase activity	molecular_function
PGSC0003DMG400004992	GO:0003824	catalytic activity	molecular_function
PGSC0003DMG400004992	GO:0005975	carbohydrate metabolic process	biological_process
PGSC0003DMG400004992	GO:0008152	metabolic process	biological_process
PGSC0003DMG400004992	GO:0004553	hydrolase activity, hydrolyzing O-glycosyl compounds	molecular_function
PGSC0003DMG400004992	GO:0000272	polysaccharide catabolic process	biological_process
PGSC0003DMG400004992	GO:0008810	cellulase activity	molecular_function
PGSC0003DMG400004992	GO:0030245	cellulose catabolic process	biological_process
PGSC0003DMG400027392	GO:0055114	oxidation-reduction process	biological_process
PGSC0003DMG400027392	GO:0016491	oxidoreductase activity	molecular_function
PGSC0003DMG400027392	GO:0046872	metal ion binding	molecular_function
PGSC0003DMG400027392	GO:0016020	membrane	cellular_component
PGSC0003DMG400027392	GO:0016021	integral component of membrane	cellular_component
PGSC0003DMG400027392	GO:0005509	calcium ion binding	molecular_function
PGSC0003DMG400005111	GO:0005576	extracellular region	cellular_component
PGSC0003DMG400027457	GO:0016020	membrane	cellular_component
PGSC0003DMG400027457	GO:0016021	integral component of membrane	cellular_component
PGSC0003DMG400027577	GO:0046872	metal ion binding	molecular_function
PGSC0003DMG400027577	GO:0055114	oxidation-reduction process	biological_process
PGSC0003DMG400027577	GO:0016491	oxidoreductase activity	molecular_function
PGSC0003DMG400027577	GO:0004784	superoxide dismutase activity	molecular_function
PGSC0003DMG400027577	GO:0006801	superoxide metabolic process	biological_process
PGSC0003DMG400027577	GO:0019430	removal of superoxide radicals	biological_process
PGSC0003DMG400027585	GO:0000166	nucleotide binding	molecular_function
PGSC0003DMG400027585	GO:0004672	protein kinase activity	molecular_function
PGSC0003DMG400027585	GO:0005524	ATP binding	molecular_function
PGSC0003DMG400027585	GO:0006468	protein phosphorylation	biological_process
PGSC0003DMG400027585	GO:0016020	membrane	cellular_component
PGSC0003DMG400027585	GO:0016021	integral component of membrane	cellular_component
PGSC0003DMG400027585	GO:0005515	protein binding	molecular_function
PGSC0003DMG400027635	GO:0006511	ubiquitin-dependent protein catabolic process	biological_process
PGSC0003DMG400027635	GO:0036459	thiol-dependent ubiquitinyl hydrolase activity	molecular_function
PGSC0003DMG400027635	GO:0016579	protein deubiquitination	biological_process
PGSC0003DMG400015219	GO:0010951	negative regulation of endopeptidase activity	biological_process
PGSC0003DMG400015219	GO:0004866	endopeptidase inhibitor activity	molecular_function
PGSC0003DMG401027811	GO:0005515	protein binding	molecular_function
PGSC0003DMG400015267	GO:0010951	negative regulation of endopeptidase activity	biological_process
PGSC0003DMG400015267	GO:0004866	endopeptidase inhibitor activity	molecular_function
PGSC0003DMG400015267	GO:0008233	peptidase activity	molecular_function
PGSC0003DMG400015267	GO:0006508	proteolysis	biological_process
PGSC0003DMG400015290	GO:0010951	negative regulation of endopeptidase activity	biological_process
PGSC0003DMG400015290	GO:0004867	serine-type endopeptidase inhibitor activity	molecular_function
PGSC0003DMG400027916	GO:0008654	phospholipid biosynthetic process	biological_process
PGSC0003DMG400027916	GO:0004512	inositol-3-phosphate synthase activity	molecular_function
PGSC0003DMG400027916	GO:0006021	inositol biosynthetic process	biological_process
PGSC0003DMG400016018	GO:0016798	hydrolase activity, acting on glycosyl bonds	molecular_function
PGSC0003DMG400016018	GO:0016787	hydrolase activity	molecular_function
PGSC0003DMG400016018	GO:0005975	carbohydrate metabolic process	biological_process
PGSC0003DMG400016018	GO:0008152	metabolic process	biological_process
PGSC0003DMG400016018	GO:0004553	hydrolase activity, hydrolyzing O-glycosyl compounds	molecular_function
PGSC0003DMG400016018	GO:0030246	carbohydrate binding	molecular_function
PGSC0003DMG400016018	GO:0016020	membrane	cellular_component
PGSC0003DMG400016018	GO:0016021	integral component of membrane	cellular_component
PGSC0003DMG400016018	GO:0003824	catalytic activity	molecular_function
PGSC0003DMG400016018	GO:0048046	apoplast	cellular_component
PGSC0003DMG400016018	GO:0009505	plant-type cell wall	cellular_component
PGSC0003DMG400016018	GO:0005773	vacuole	cellular_component
PGSC0003DMG400016291	GO:0004672	protein kinase activity	molecular_function
PGSC0003DMG400016291	GO:0005524	ATP binding	molecular_function
PGSC0003DMG400016291	GO:0006468	protein phosphorylation	biological_process
PGSC0003DMG400016291	GO:0000166	nucleotide binding	molecular_function
PGSC0003DMG400016291	GO:0004674	protein serine/threonine kinase activity	molecular_function
PGSC0003DMG400016291	GO:0016301	kinase activity	molecular_function
PGSC0003DMG400016291	GO:0016310	phosphorylation	biological_process
PGSC0003DMG400016504	GO:0015979	photosynthesis	biological_process
PGSC0003DMG400016504	GO:0009522	photosystem I	cellular_component
PGSC0003DMG400016504	GO:0009538	photosystem I reaction center	cellular_component
PGSC0003DMG400016573	GO:0009055	electron transfer activity	molecular_function
PGSC0003DMG400016573	GO:0022900	electron transport chain	biological_process
PGSC0003DMG400016573	GO:0055114	oxidation-reduction process	biological_process
PGSC0003DMG400016573	GO:0005623	cell	cellular_component
PGSC0003DMG400016573	GO:0015035	protein disulfide oxidoreductase activity	molecular_function
PGSC0003DMG400016573	GO:0045454	cell redox homeostasis	biological_process
PGSC0003DMG400016576	GO:0000166	nucleotide binding	molecular_function
PGSC0003DMG400016576	GO:0005524	ATP binding	molecular_function
PGSC0003DMG400016576	GO:0016887	ATPase activity	molecular_function
PGSC0003DMG400016742	GO:0043169	cation binding	molecular_function
PGSC0003DMG400016742	GO:0004722	protein serine/threonine phosphatase activity	molecular_function
PGSC0003DMG400016742	GO:0046872	metal ion binding	molecular_function
PGSC0003DMG400016742	GO:0016787	hydrolase activity	molecular_function
PGSC0003DMG400016742	GO:0003824	catalytic activity	molecular_function
PGSC0003DMG400016742	GO:0004721	phosphoprotein phosphatase activity	molecular_function
PGSC0003DMG400016742	GO:0006470	protein dephosphorylation	biological_process
PGSC0003DMG400016785	GO:0055114	oxidation-reduction process	biological_process
PGSC0003DMG400016785	GO:0004499	N,N-dimethylaniline monooxygenase activity	molecular_function
PGSC0003DMG400016785	GO:0004497	monooxygenase activity	molecular_function
PGSC0003DMG400016785	GO:0016491	oxidoreductase activity	molecular_function
PGSC0003DMG400016785	GO:0050660	flavin adenine dinucleotide binding	molecular_function
PGSC0003DMG400016785	GO:0050661	NADP binding	molecular_function
