# Supplementary material for: Agro-physiological and transcriptome profiling reveal key genes associated with potato tuberization under different nitrogen regimes in aeroponics
Source: PLoS One. 2025 Mar 28;20(3):e0320313. doi: 10.1371/journal.pone.0320313 (PMC11952238; doi:10.1371/journal.pone.0320313)
Supplement: S1 File — Suppl. Excel sheet S1. DEGs in Kufri Jyoti for High N vs Low N (Tuber tissue). Suppl. Excel sheet S2. DEGs in Kufri Pukhraj for High N vs Low N (Tuber tissue). Suppl. Excel sheet S3. DEGs in Kufri Jyoti for High N vs Low N (Leaf tissue). Suppl. Excel sheet S4. DEGs in Kufri Pukhraj for High N vs Low N (Leaf tissue). Suppl. Excel sheet S5. Gene Ontology (GO) in Kufri Jyoti for High N vs Low N (Tuber tissue). Suppl. Excel sheet S6. Gene Ontology (GO) in Kufri Pukhraj for High N vs Low N (Tuber tissue). Suppl. Excel sheet S7. Gene Ontology (GO) in Kufri Jyoti for High N vs Low N (Leaf tissue). Suppl. Excel sheet S8. Gene Ontology (GO) in Kufri Pukhraj for High N vs Low N (Leaf tissue). Suppl. Excel sheet S9. KEGG pathways in Kufri Jyoti for High N vs Low N (Tuber tissue). Suppl. Excel sheet S10. KEGG pathways in Kufri Pukhraj for High N vs Low N (Tuber tissue). Suppl. Excel sheet S11. KEGG pathways in Kufri Jyoti for High N vs Low N (Leaf tissue). Suppl. Excel sheet S12. KEGG pathways in Kufri Pukhraj for High N vs Low N (Leaf tissue). Suppl. Excel sheet S13. DEGs in Kufri Pukhraj vs Kufri Jyoti under Low N (Tuber tissue). Suppl. Excel sheet S14. DEGs in Kufri Pukhraj vs Kufri Jyoti under High N (Tuber tissue). Suppl. Excel sheet S15. DEGs in Kufri Pukhraj vs Kufri Jyoti under Low N (Leaf tissue). Suppl. Excel sheet S16. DEGs in Kufri Pukhraj vs Kufri Jyoti under High N (Leaf tissue). Suppl. Fig. S17. Venn diagrams showing common genes (up-regulated and down-regulated) between tuber and leaf tissues of Kufri Jyoti and Kufri Pukhraj. Suppl. Table S18. RNA-seq data summary and reference mapping with the Potato genome. Suppl. Table S19. DEGs summary in high N vs. low N. Suppl. Table S20. GO annotation summary in high N vs. low N. Suppl. Table S21. KEGG Annotation Statistics of DEG in high N vs. low N. Suppl. Table S22. KEGG Pathway classification of DEG in high N vs. low N. Suppl. Table S23. Validation of selected genes through RT-qPCR analysis in high N vs. low N. (ZIP) [file pone.0320313.s001.zip › Suppl. files_updated_20-2-25/Suppl. Excel sheet S7_Jyoti_HN vs LN_Leaf_GO.xlsx]

## Sheet: Inf
Suppl. Excel sheet S7. Gene Ontology (GO) in Kufri Jyoti for High N vs Low N (Leaf tissue)

## Sheet: Downregulated
GeneID	GO.Accession	GO.term.name	GO.domain
PGSC0003DMG400042498	GO:0016020	membrane	cellular_component
PGSC0003DMG400042498	GO:0016021	integral component of membrane	cellular_component
PGSC0003DMG400042498	GO:0009507	chloroplast	cellular_component
PGSC0003DMG400042498	GO:0009536	plastid	cellular_component
PGSC0003DMG400042498	GO:0015979	photosynthesis	biological_process
PGSC0003DMG400042498	GO:0009535	chloroplast thylakoid membrane	cellular_component
PGSC0003DMG400042498	GO:0009579	thylakoid	cellular_component
PGSC0003DMG400042498	GO:0016168	chlorophyll binding	molecular_function
PGSC0003DMG400042498	GO:0009765	photosynthesis, light harvesting	biological_process
PGSC0003DMG400042498	GO:0018298	protein-chromophore linkage	biological_process
PGSC0003DMG400042498	GO:0009522	photosystem I	cellular_component
PGSC0003DMG400042498	GO:0009523	photosystem II	cellular_component
PGSC0003DMG400043193	GO:0016020	membrane	cellular_component
PGSC0003DMG400043193	GO:0016021	integral component of membrane	cellular_component
PGSC0003DMG400035996	GO:0008270	zinc ion binding	molecular_function
PGSC0003DMG400035996	GO:0005515	protein binding	molecular_function
PGSC0003DMG400046303	GO:0016020	membrane	cellular_component
PGSC0003DMG400046303	GO:0016021	integral component of membrane	cellular_component
PGSC0003DMG400046303	GO:0009507	chloroplast	cellular_component
PGSC0003DMG400046303	GO:0009536	plastid	cellular_component
PGSC0003DMG400046303	GO:0015979	photosynthesis	biological_process
PGSC0003DMG400046303	GO:0009523	photosystem II	cellular_component
PGSC0003DMG400046303	GO:0009535	chloroplast thylakoid membrane	cellular_component
PGSC0003DMG400046303	GO:0009579	thylakoid	cellular_component
PGSC0003DMG400046303	GO:0016168	chlorophyll binding	molecular_function
PGSC0003DMG400046303	GO:0018298	protein-chromophore linkage	biological_process
PGSC0003DMG400046303	GO:0009767	photosynthetic electron transport chain	biological_process
PGSC0003DMG400046303	GO:0019684	photosynthesis, light reaction	biological_process
PGSC0003DMG400046303	GO:0045156	electron transporter, transferring electrons within the cyclic electron transport pathway of photosynthesis activity	molecular_function
PGSC0003DMG400046303	GO:0009772	photosynthetic electron transport in photosystem II	biological_process
PGSC0003DMG400046303	GO:0010207	photosystem II assembly	biological_process
PGSC0003DMG400046303	GO:0009521	photosystem	cellular_component
PGSC0003DMG400046303	GO:0009534	chloroplast thylakoid	cellular_component
PGSC0003DMG400046303	GO:0010287	plastoglobule	cellular_component
PGSC0003DMG400037844	GO:0055114	oxidation-reduction process	biological_process
PGSC0003DMG400037844	GO:0016020	membrane	cellular_component
PGSC0003DMG400037844	GO:0016021	integral component of membrane	cellular_component
PGSC0003DMG400037844	GO:0004497	monooxygenase activity	molecular_function
PGSC0003DMG400037844	GO:0016491	oxidoreductase activity	molecular_function
PGSC0003DMG400037844	GO:0046872	metal ion binding	molecular_function
PGSC0003DMG400037844	GO:0020037	heme binding	molecular_function
PGSC0003DMG400037844	GO:0005506	iron ion binding	molecular_function
PGSC0003DMG400037844	GO:0016705	oxidoreductase activity, acting on paired donors, with incorporation or reduction of molecular oxygen	molecular_function
PGSC0003DMG400028026	GO:0005215	transporter activity	molecular_function
PGSC0003DMG400028026	GO:0016020	membrane	cellular_component
PGSC0003DMG400028026	GO:0016021	integral component of membrane	cellular_component
PGSC0003DMG400028026	GO:0022857	transmembrane transporter activity	molecular_function
PGSC0003DMG400028026	GO:0006857	oligopeptide transport	biological_process
PGSC0003DMG400028026	GO:0055085	transmembrane transport	biological_process
PGSC0003DMG400028098	GO:0003677	DNA binding	molecular_function
PGSC0003DMG400028098	GO:0005634	nucleus	cellular_component
PGSC0003DMG400028207	GO:0006508	proteolysis	biological_process
PGSC0003DMG400028535	GO:0005515	protein binding	molecular_function
PGSC0003DMG400028601	GO:0016788	hydrolase activity, acting on ester bonds	molecular_function
PGSC0003DMG400028650	GO:0055114	oxidation-reduction process	biological_process
PGSC0003DMG400028650	GO:0016020	membrane	cellular_component
PGSC0003DMG400028650	GO:0016021	integral component of membrane	cellular_component
PGSC0003DMG400028650	GO:0006629	lipid metabolic process	biological_process
PGSC0003DMG400028650	GO:0016717	oxidoreductase activity, acting on paired donors, with oxidation of a pair of donors resulting in the reduction of molecular oxygen to two molecules of water	molecular_function
PGSC0003DMG400028710	GO:0015696	ammonium transport	biological_process
PGSC0003DMG400028710	GO:0016020	membrane	cellular_component
PGSC0003DMG400028710	GO:0016021	integral component of membrane	cellular_component
PGSC0003DMG400028710	GO:0008519	ammonium transmembrane transporter activity	molecular_function
PGSC0003DMG400028710	GO:0072488	ammonium transmembrane transport	biological_process
PGSC0003DMG400028710	GO:0009624	response to nematode	biological_process
PGSC0003DMG400028710	GO:0015843	methylammonium transport	biological_process
PGSC0003DMG400028710	GO:0005886	plasma membrane	cellular_component
PGSC0003DMG400028819	GO:0016020	membrane	cellular_component
PGSC0003DMG400028819	GO:0016021	integral component of membrane	cellular_component
PGSC0003DMG400029503	GO:0006073	cellular glucan metabolic process	biological_process
PGSC0003DMG400029503	GO:0005975	carbohydrate metabolic process	biological_process
PGSC0003DMG400029503	GO:0004553	hydrolase activity, hydrolyzing O-glycosyl compounds	molecular_function
PGSC0003DMG400029503	GO:0005618	cell wall	cellular_component
PGSC0003DMG400029503	GO:0016762	xyloglucan:xyloglucosyl transferase activity	molecular_function
PGSC0003DMG400029503	GO:0048046	apoplast	cellular_component
PGSC0003DMG400029503	GO:0016798	hydrolase activity, acting on glycosyl bonds	molecular_function
PGSC0003DMG400029503	GO:0016740	transferase activity	molecular_function
PGSC0003DMG400029503	GO:0016787	hydrolase activity	molecular_function
PGSC0003DMG400029503	GO:0008152	metabolic process	biological_process
PGSC0003DMG400029503	GO:0071555	cell wall organization	biological_process
PGSC0003DMG400029503	GO:0005576	extracellular region	cellular_component
PGSC0003DMG400029503	GO:0010411	xyloglucan metabolic process	biological_process
PGSC0003DMG400029503	GO:0042546	cell wall biogenesis	biological_process
PGSC0003DMG400029623	GO:0032259	methylation	biological_process
PGSC0003DMG400029623	GO:0008168	methyltransferase activity	molecular_function
PGSC0003DMG400029624	GO:0032259	methylation	biological_process
PGSC0003DMG400029624	GO:0008168	methyltransferase activity	molecular_function
PGSC0003DMG400029867	GO:0016020	membrane	cellular_component
PGSC0003DMG400029867	GO:0016021	integral component of membrane	cellular_component
PGSC0003DMG400029994	GO:0016020	membrane	cellular_component
PGSC0003DMG400029994	GO:0016021	integral component of membrane	cellular_component
PGSC0003DMG400029994	GO:0005515	protein binding	molecular_function
PGSC0003DMG400030172	GO:0016787	hydrolase activity	molecular_function
PGSC0003DMG400030172	GO:0004190	aspartic-type endopeptidase activity	molecular_function
PGSC0003DMG400030172	GO:0008233	peptidase activity	molecular_function
PGSC0003DMG400030172	GO:0006508	proteolysis	biological_process
PGSC0003DMG400030172	GO:0006629	lipid metabolic process	biological_process
PGSC0003DMG400030397	GO:0003677	DNA binding	molecular_function
PGSC0003DMG403030532	GO:0004672	protein kinase activity	molecular_function
PGSC0003DMG403030532	GO:0005524	ATP binding	molecular_function
PGSC0003DMG403030532	GO:0006468	protein phosphorylation	biological_process
PGSC0003DMG403030532	GO:0016740	transferase activity	molecular_function
PGSC0003DMG403030532	GO:0000166	nucleotide binding	molecular_function
PGSC0003DMG403030532	GO:0004674	protein serine/threonine kinase activity	molecular_function
PGSC0003DMG403030532	GO:0016301	kinase activity	molecular_function
PGSC0003DMG403030532	GO:0016310	phosphorylation	biological_process
PGSC0003DMG403030532	GO:0016020	membrane	cellular_component
PGSC0003DMG403030532	GO:0016021	integral component of membrane	cellular_component
PGSC0003DMG400030533	GO:0004672	protein kinase activity	molecular_function
PGSC0003DMG400030533	GO:0005524	ATP binding	molecular_function
PGSC0003DMG400030533	GO:0006468	protein phosphorylation	biological_process
PGSC0003DMG400030533	GO:0016020	membrane	cellular_component
PGSC0003DMG400030533	GO:0016021	integral component of membrane	cellular_component
PGSC0003DMG400030533	GO:0000166	nucleotide binding	molecular_function
PGSC0003DMG400030533	GO:0004674	protein serine/threonine kinase activity	molecular_function
PGSC0003DMG400030663	GO:0016020	membrane	cellular_component
PGSC0003DMG400030663	GO:0016021	integral component of membrane	cellular_component
PGSC0003DMG401030729	GO:0032259	methylation	biological_process
PGSC0003DMG401030729	GO:0008152	metabolic process	biological_process
PGSC0003DMG401030729	GO:0008168	methyltransferase activity	molecular_function
PGSC0003DMG400030896	GO:0006355	regulation of transcription, DNA-templated	biological_process
PGSC0003DMG400030896	GO:0005634	nucleus	cellular_component
PGSC0003DMG400030896	GO:0006351	transcription, DNA-templated	biological_process
PGSC0003DMG400030896	GO:0009734	auxin-activated signaling pathway	biological_process
PGSC0003DMG400030896	GO:0005515	protein binding	molecular_function
PGSC0003DMG400031079	GO:0016020	membrane	cellular_component
PGSC0003DMG400031079	GO:0016021	integral component of membrane	cellular_component
PGSC0003DMG400031079	GO:0055085	transmembrane transport	biological_process
PGSC0003DMG400031081	GO:0005524	ATP binding	molecular_function
PGSC0003DMG400031081	GO:0009507	chloroplast	cellular_component
PGSC0003DMG400031131	GO:0016020	membrane	cellular_component
PGSC0003DMG400031131	GO:0016021	integral component of membrane	cellular_component
PGSC0003DMG400031168	GO:0019901	protein kinase binding	molecular_function
PGSC0003DMG400031168	GO:0000079	regulation of cyclin-dependent protein serine/threonine kinase activity	biological_process
PGSC0003DMG400005628	GO:0016787	hydrolase activity	molecular_function
PGSC0003DMG400005628	GO:0004190	aspartic-type endopeptidase activity	molecular_function
PGSC0003DMG400005628	GO:0008233	peptidase activity	molecular_function
PGSC0003DMG400005628	GO:0006508	proteolysis	biological_process
PGSC0003DMG400005628	GO:0009737	response to abscisic acid	biological_process
PGSC0003DMG400005628	GO:0009414	response to water deprivation	biological_process
PGSC0003DMG400005695	GO:0016020	membrane	cellular_component
PGSC0003DMG400005695	GO:0016021	integral component of membrane	cellular_component
PGSC0003DMG400005695	GO:0005452	inorganic anion exchanger activity	molecular_function
PGSC0003DMG400005695	GO:0006820	anion transport	biological_process
PGSC0003DMG400005695	GO:0015698	inorganic anion transport	biological_process
PGSC0003DMG401031741	GO:0016020	membrane	cellular_component
PGSC0003DMG401031741	GO:0016021	integral component of membrane	cellular_component
PGSC0003DMG401031741	GO:0005886	plasma membrane	cellular_component
PGSC0003DMG401031741	GO:0008643	carbohydrate transport	biological_process
PGSC0003DMG402031741	GO:0016020	membrane	cellular_component
PGSC0003DMG402031741	GO:0016021	integral component of membrane	cellular_component
PGSC0003DMG402031741	GO:0005886	plasma membrane	cellular_component
PGSC0003DMG402031741	GO:0008643	carbohydrate transport	biological_process
PGSC0003DMG400031742	GO:0016020	membrane	cellular_component
PGSC0003DMG400031742	GO:0016021	integral component of membrane	cellular_component
PGSC0003DMG400031742	GO:0005886	plasma membrane	cellular_component
PGSC0003DMG400031742	GO:0008643	carbohydrate transport	biological_process
PGSC0003DMG400005871	GO:0003677	DNA binding	molecular_function
PGSC0003DMG400005871	GO:0005634	nucleus	cellular_component
PGSC0003DMG400005871	GO:0006351	transcription, DNA-templated	biological_process
PGSC0003DMG400005871	GO:0006355	regulation of transcription, DNA-templated	biological_process
PGSC0003DMG400005871	GO:0005515	protein binding	molecular_function
PGSC0003DMG400032107	GO:0005524	ATP binding	molecular_function
PGSC0003DMG400032107	GO:0046872	metal ion binding	molecular_function
PGSC0003DMG400032107	GO:0003824	catalytic activity	molecular_function
PGSC0003DMG400032107	GO:0016301	kinase activity	molecular_function
PGSC0003DMG400032107	GO:0016310	phosphorylation	biological_process
PGSC0003DMG400032107	GO:0016772	transferase activity, transferring phosphorus-containing groups	molecular_function
PGSC0003DMG400032107	GO:0006090	pyruvate metabolic process	biological_process
PGSC0003DMG400032107	GO:0050242	pyruvate, phosphate dikinase activity	molecular_function
PGSC0003DMG400032107	GO:0005634	nucleus	cellular_component
PGSC0003DMG400032107	GO:0005829	cytosol	cellular_component
PGSC0003DMG400032107	GO:0009570	chloroplast stroma	cellular_component
PGSC0003DMG400032107	GO:0009507	chloroplast	cellular_component
PGSC0003DMG400006101	GO:0008152	metabolic process	biological_process
PGSC0003DMG400006101	GO:0003824	catalytic activity	molecular_function
PGSC0003DMG400006101	GO:0016020	membrane	cellular_component
PGSC0003DMG400006101	GO:0006633	fatty acid biosynthetic process	biological_process
PGSC0003DMG400006101	GO:0016747	transferase activity, transferring acyl groups other than amino-acyl groups	molecular_function
PGSC0003DMG400006101	GO:0016746	transferase activity, transferring acyl groups	molecular_function
PGSC0003DMG400006101	GO:0016740	transferase activity	molecular_function
PGSC0003DMG400006101	GO:0016021	integral component of membrane	cellular_component
PGSC0003DMG400006131	GO:0046872	metal ion binding	molecular_function
PGSC0003DMG400006131	GO:0003723	RNA binding	molecular_function
PGSC0003DMG400006131	GO:0003676	nucleic acid binding	molecular_function
PGSC0003DMG400006176	GO:0003677	DNA binding	molecular_function
PGSC0003DMG400006530	GO:0016020	membrane	cellular_component
PGSC0003DMG400006530	GO:0016021	integral component of membrane	cellular_component
PGSC0003DMG400006535	GO:0016020	membrane	cellular_component
PGSC0003DMG400006535	GO:0016021	integral component of membrane	cellular_component
PGSC0003DMG400033141	GO:0008270	zinc ion binding	molecular_function
PGSC0003DMG400033141	GO:0005515	protein binding	molecular_function
PGSC0003DMG400006709	GO:0008152	metabolic process	biological_process
PGSC0003DMG400006709	GO:0016787	hydrolase activity	molecular_function
PGSC0003DMG400033693	GO:0016020	membrane	cellular_component
PGSC0003DMG400033693	GO:0016021	integral component of membrane	cellular_component
PGSC0003DMG400033693	GO:0005886	plasma membrane	cellular_component
PGSC0003DMG400033693	GO:0008643	carbohydrate transport	biological_process
PGSC0003DMG400033872	GO:0016020	membrane	cellular_component
PGSC0003DMG400033872	GO:0016021	integral component of membrane	cellular_component
PGSC0003DMG400033872	GO:0016491	oxidoreductase activity	molecular_function
PGSC0003DMG400033872	GO:0055114	oxidation-reduction process	biological_process
PGSC0003DMG400033872	GO:0006629	lipid metabolic process	biological_process
PGSC0003DMG400006892	GO:0005840	ribosome	cellular_component
PGSC0003DMG400006892	GO:0016020	membrane	cellular_component
PGSC0003DMG400006892	GO:0016021	integral component of membrane	cellular_component
PGSC0003DMG400006892	GO:0005622	intracellular	cellular_component
PGSC0003DMG400006892	GO:0003735	structural constituent of ribosome	molecular_function
PGSC0003DMG400006892	GO:0006412	translation	biological_process
PGSC0003DMG400006913	GO:0016020	membrane	cellular_component
PGSC0003DMG400006913	GO:0016021	integral component of membrane	cellular_component
PGSC0003DMG400006913	GO:0055085	transmembrane transport	biological_process
PGSC0003DMG400006913	GO:0015112	nitrate transmembrane transporter activity	molecular_function
PGSC0003DMG400006913	GO:0015706	nitrate transport	biological_process
PGSC0003DMG400006913	GO:0009705	plant-type vacuole membrane	cellular_component
PGSC0003DMG400006930	GO:0003677	DNA binding	molecular_function
PGSC0003DMG400016906	GO:0003700	DNA-binding transcription factor activity	molecular_function
PGSC0003DMG400016906	GO:0006355	regulation of transcription, DNA-templated	biological_process
PGSC0003DMG400016915	GO:0006631	fatty acid metabolic process	biological_process
PGSC0003DMG400016915	GO:0046872	metal ion binding	molecular_function
PGSC0003DMG400016915	GO:0020037	heme binding	molecular_function
PGSC0003DMG400016915	GO:0006810	transport	biological_process
PGSC0003DMG400016915	GO:0019825	oxygen binding	molecular_function
PGSC0003DMG400016915	GO:0005344	oxygen carrier activity	molecular_function
PGSC0003DMG400016915	GO:0015671	oxygen transport	biological_process
PGSC0003DMG400016915	GO:0019432	triglyceride biosynthetic process	biological_process
PGSC0003DMG400016941	GO:0005524	ATP binding	molecular_function
PGSC0003DMG400016941	GO:0019538	protein metabolic process	biological_process
PGSC0003DMG400016941	GO:1902347	response to strigolactone	biological_process
PGSC0003DMG400016973	GO:0005886	plasma membrane	cellular_component
PGSC0003DMG400016973	GO:0005515	protein binding	molecular_function
PGSC0003DMG400007113	GO:0016491	oxidoreductase activity	molecular_function
PGSC0003DMG400007113	GO:0055114	oxidation-reduction process	biological_process
PGSC0003DMG400007113	GO:0006629	lipid metabolic process	biological_process
PGSC0003DMG400007113	GO:0080019	fatty-acyl-CoA reductase (alcohol-forming) activity	molecular_function
PGSC0003DMG400007113	GO:0102965	alcohol-forming fatty acyl-CoA reductase activity	molecular_function
PGSC0003DMG400007160	GO:0003676	nucleic acid binding	molecular_function
PGSC0003DMG400017124	GO:0055114	oxidation-reduction process	biological_process
PGSC0003DMG400017124	GO:0016020	membrane	cellular_component
PGSC0003DMG400017124	GO:0016021	integral component of membrane	cellular_component
PGSC0003DMG400017124	GO:0004497	monooxygenase activity	molecular_function
PGSC0003DMG400017124	GO:0016491	oxidoreductase activity	molecular_function
PGSC0003DMG400017124	GO:0046872	metal ion binding	molecular_function
PGSC0003DMG400017124	GO:0020037	heme binding	molecular_function
PGSC0003DMG400017124	GO:0005506	iron ion binding	molecular_function
PGSC0003DMG400017124	GO:0016705	oxidoreductase activity, acting on paired donors, with incorporation or reduction of molecular oxygen	molecular_function
PGSC0003DMG400007244	GO:0016788	hydrolase activity, acting on ester bonds	molecular_function
PGSC0003DMG400007389	GO:0016740	transferase activity	molecular_function
PGSC0003DMG400007389	GO:0000166	nucleotide binding	molecular_function
PGSC0003DMG400007389	GO:0004672	protein kinase activity	molecular_function
PGSC0003DMG400007389	GO:0004674	protein serine/threonine kinase activity	molecular_function
PGSC0003DMG400007389	GO:0005524	ATP binding	molecular_function
PGSC0003DMG400007389	GO:0016301	kinase activity	molecular_function
PGSC0003DMG400007389	GO:0006468	protein phosphorylation	biological_process
PGSC0003DMG400007389	GO:0007165	signal transduction	biological_process
PGSC0003DMG400007389	GO:0016310	phosphorylation	biological_process
PGSC0003DMG400007390	GO:0016746	transferase activity, transferring acyl groups	molecular_function
PGSC0003DMG400007390	GO:0016740	transferase activity	molecular_function
PGSC0003DMG400007390	GO:0008152	metabolic process	biological_process
PGSC0003DMG400007390	GO:0016020	membrane	cellular_component
PGSC0003DMG400007390	GO:0016021	integral component of membrane	cellular_component
PGSC0003DMG400007390	GO:0003824	catalytic activity	molecular_function
PGSC0003DMG400007390	GO:0006633	fatty acid biosynthetic process	biological_process
PGSC0003DMG400007390	GO:0016747	transferase activity, transferring acyl groups other than amino-acyl groups	molecular_function
PGSC0003DMG400007390	GO:0005783	endoplasmic reticulum	cellular_component
PGSC0003DMG400007390	GO:0009416	response to light stimulus	biological_process
PGSC0003DMG400007390	GO:0080167	response to karrikin	biological_process
PGSC0003DMG400007390	GO:0009409	response to cold	biological_process
PGSC0003DMG400017398	GO:0005515	protein binding	molecular_function
PGSC0003DMG400007545	GO:0016787	hydrolase activity	molecular_function
PGSC0003DMG400007545	GO:0006629	lipid metabolic process	biological_process
PGSC0003DMG400017542	GO:0003824	catalytic activity	molecular_function
PGSC0003DMG400017542	GO:0050662	coenzyme binding	molecular_function
PGSC0003DMG400007631	GO:0016829	lyase activity	molecular_function
PGSC0003DMG400007631	GO:0003824	catalytic activity	molecular_function
PGSC0003DMG400007631	GO:0030170	pyridoxal phosphate binding	molecular_function
PGSC0003DMG400007631	GO:0016831	carboxy-lyase activity	molecular_function
PGSC0003DMG400007631	GO:0019752	carboxylic acid metabolic process	biological_process
PGSC0003DMG400007678	GO:0016020	membrane	cellular_component
PGSC0003DMG400007678	GO:0016021	integral component of membrane	cellular_component
PGSC0003DMG400007683	GO:1902358	sulfate transmembrane transport	biological_process
PGSC0003DMG400007683	GO:0008271	secondary active sulfate transmembrane transporter activity	molecular_function
PGSC0003DMG400007683	GO:0016020	membrane	cellular_component
PGSC0003DMG400007683	GO:0016021	integral component of membrane	cellular_component
PGSC0003DMG400007683	GO:0055085	transmembrane transport	biological_process
PGSC0003DMG400007683	GO:0015116	sulfate transmembrane transporter activity	molecular_function
PGSC0003DMG400007683	GO:0008272	sulfate transport	biological_process
PGSC0003DMG400017718	GO:0005515	protein binding	molecular_function
PGSC0003DMG400017718	GO:0004672	protein kinase activity	molecular_function
PGSC0003DMG400017718	GO:0005524	ATP binding	molecular_function
PGSC0003DMG400017718	GO:0006468	protein phosphorylation	biological_process
PGSC0003DMG400017779	GO:0016740	transferase activity	molecular_function
PGSC0003DMG400017779	GO:0000166	nucleotide binding	molecular_function
PGSC0003DMG400017779	GO:0004672	protein kinase activity	molecular_function
PGSC0003DMG400017779	GO:0004674	protein serine/threonine kinase activity	molecular_function
PGSC0003DMG400017779	GO:0005524	ATP binding	molecular_function
PGSC0003DMG400017779	GO:0016301	kinase activity	molecular_function
PGSC0003DMG400017779	GO:0006468	protein phosphorylation	biological_process
PGSC0003DMG400017779	GO:0016310	phosphorylation	biological_process
PGSC0003DMG400017779	GO:0016020	membrane	cellular_component
PGSC0003DMG400017779	GO:0016021	integral component of membrane	cellular_component
PGSC0003DMG400007972	GO:0055114	oxidation-reduction process	biological_process
PGSC0003DMG400007972	GO:0016020	membrane	cellular_component
PGSC0003DMG400007972	GO:0016021	integral component of membrane	cellular_component
PGSC0003DMG400007972	GO:0004497	monooxygenase activity	molecular_function
PGSC0003DMG400007972	GO:0016491	oxidoreductase activity	molecular_function
PGSC0003DMG400007972	GO:0046872	metal ion binding	molecular_function
PGSC0003DMG400007972	GO:0020037	heme binding	molecular_function
PGSC0003DMG400007972	GO:0005506	iron ion binding	molecular_function
PGSC0003DMG400007972	GO:0016705	oxidoreductase activity, acting on paired donors, with incorporation or reduction of molecular oxygen	molecular_function
PGSC0003DMG400008000	GO:0004067	asparaginase activity	molecular_function
PGSC0003DMG400008000	GO:0016787	hydrolase activity	molecular_function
PGSC0003DMG400008224	GO:0009055	electron transfer activity	molecular_function
PGSC0003DMG400008224	GO:0022900	electron transport chain	biological_process
PGSC0003DMG400008224	GO:0055114	oxidation-reduction process	biological_process
PGSC0003DMG400008224	GO:0005623	cell	cellular_component
PGSC0003DMG400008224	GO:0015035	protein disulfide oxidoreductase activity	molecular_function
PGSC0003DMG400008224	GO:0045454	cell redox homeostasis	biological_process
PGSC0003DMG400018129	GO:0015706	nitrate transport	biological_process
PGSC0003DMG400018129	GO:0016020	membrane	cellular_component
PGSC0003DMG400018129	GO:0016021	integral component of membrane	cellular_component
PGSC0003DMG400018129	GO:0010167	response to nitrate	biological_process
PGSC0003DMG400008287	GO:0003924	GTPase activity	molecular_function
PGSC0003DMG400008287	GO:0006807	nitrogen compound metabolic process	biological_process
PGSC0003DMG400008287	GO:0016151	nickel cation binding	molecular_function
PGSC0003DMG400008287	GO:0043085	positive regulation of catalytic activity	biological_process
PGSC0003DMG400008287	GO:1905182	positive regulation of urease activity	biological_process
PGSC0003DMG400008287	GO:0016020	membrane	cellular_component
PGSC0003DMG400008381	GO:0016020	membrane	cellular_component
PGSC0003DMG400008381	GO:0016021	integral component of membrane	cellular_component
PGSC0003DMG400008427	GO:0016020	membrane	cellular_component
PGSC0003DMG400008427	GO:0016021	integral component of membrane	cellular_component
PGSC0003DMG400008482	GO:0004672	protein kinase activity	molecular_function
PGSC0003DMG400008482	GO:0005524	ATP binding	molecular_function
PGSC0003DMG400008482	GO:0006468	protein phosphorylation	biological_process
PGSC0003DMG400008482	GO:0016020	membrane	cellular_component
PGSC0003DMG400008482	GO:0016021	integral component of membrane	cellular_component
PGSC0003DMG400008482	GO:0005509	calcium ion binding	molecular_function
PGSC0003DMG400008482	GO:0030247	polysaccharide binding	molecular_function
PGSC0003DMG400018407	GO:0005829	cytosol	cellular_component
PGSC0003DMG400018407	GO:0061630	ubiquitin protein ligase activity	molecular_function
PGSC0003DMG400018407	GO:0071629	cytoplasm protein quality control by the ubiquitin-proteasome system	biological_process
PGSC0003DMG400018407	GO:0051787	misfolded protein binding	molecular_function
PGSC0003DMG400018407	GO:0000209	protein polyubiquitination	biological_process
PGSC0003DMG400018407	GO:0051865	protein autoubiquitination	biological_process
PGSC0003DMG400018407	GO:0061635	regulation of protein complex stability	biological_process
PGSC0003DMG400018407	GO:0071218	cellular response to misfolded protein	biological_process
PGSC0003DMG400018407	GO:0005737	cytoplasm	cellular_component
PGSC0003DMG400008555	GO:0016020	membrane	cellular_component
PGSC0003DMG400008555	GO:0016021	integral component of membrane	cellular_component
PGSC0003DMG400008555	GO:0008233	peptidase activity	molecular_function
PGSC0003DMG400008555	GO:0006465	signal peptide processing	biological_process
PGSC0003DMG400008555	GO:0009555	pollen development	biological_process
PGSC0003DMG400008555	GO:0048658	anther wall tapetum development	biological_process
PGSC0003DMG400008555	GO:0005787	signal peptidase complex	cellular_component
PGSC0003DMG400008555	GO:0005789	endoplasmic reticulum membrane	cellular_component
PGSC0003DMG400018422	GO:1902358	sulfate transmembrane transport	biological_process
PGSC0003DMG400018422	GO:0008271	secondary active sulfate transmembrane transporter activity	molecular_function
PGSC0003DMG400018422	GO:0016020	membrane	cellular_component
PGSC0003DMG400018422	GO:0016021	integral component of membrane	cellular_component
PGSC0003DMG400018422	GO:0055085	transmembrane transport	biological_process
PGSC0003DMG400018422	GO:0015116	sulfate transmembrane transporter activity	molecular_function
PGSC0003DMG400018422	GO:0008272	sulfate transport	biological_process
PGSC0003DMG400018565	GO:0055114	oxidation-reduction process	biological_process
PGSC0003DMG400018614	GO:0005515	protein binding	molecular_function
PGSC0003DMG400008751	GO:0004871	obsolete signal transducer activity	molecular_function
PGSC0003DMG400008751	GO:0007165	signal transduction	biological_process
PGSC0003DMG400008751	GO:0060918	auxin transport	biological_process
PGSC0003DMG400008751	GO:0099402	plant organ development	biological_process
PGSC0003DMG400008751	GO:0005515	protein binding	molecular_function
PGSC0003DMG400018677	GO:0004672	protein kinase activity	molecular_function
PGSC0003DMG400018677	GO:0005524	ATP binding	molecular_function
PGSC0003DMG400018677	GO:0006468	protein phosphorylation	biological_process
PGSC0003DMG400018677	GO:0030246	carbohydrate binding	molecular_function
PGSC0003DMG400018677	GO:0016020	membrane	cellular_component
PGSC0003DMG400018677	GO:0016021	integral component of membrane	cellular_component
PGSC0003DMG400008829	GO:0008152	metabolic process	biological_process
PGSC0003DMG400008829	GO:0016787	hydrolase activity	molecular_function
PGSC0003DMG400008849	GO:1902600	proton transmembrane transport	biological_process
PGSC0003DMG400008849	GO:0016020	membrane	cellular_component
PGSC0003DMG400008849	GO:0016021	integral component of membrane	cellular_component
PGSC0003DMG400008849	GO:0055085	transmembrane transport	biological_process
PGSC0003DMG400008849	GO:0006812	cation transport	biological_process
PGSC0003DMG400008849	GO:0015299	solute:proton antiporter activity	molecular_function
PGSC0003DMG400018761	GO:0016020	membrane	cellular_component
PGSC0003DMG400018761	GO:0016021	integral component of membrane	cellular_component
PGSC0003DMG400018761	GO:0008519	ammonium transmembrane transporter activity	molecular_function
PGSC0003DMG400018761	GO:0015696	ammonium transport	biological_process
PGSC0003DMG400018761	GO:0072488	ammonium transmembrane transport	biological_process
PGSC0003DMG400008947	GO:0055114	oxidation-reduction process	biological_process
PGSC0003DMG400008947	GO:0016491	oxidoreductase activity	molecular_function
PGSC0003DMG400008947	GO:0046872	metal ion binding	molecular_function
PGSC0003DMG400018924	GO:0055114	oxidation-reduction process	biological_process
PGSC0003DMG400018924	GO:0008152	metabolic process	biological_process
PGSC0003DMG400018924	GO:0046872	metal ion binding	molecular_function
PGSC0003DMG400018924	GO:0016491	oxidoreductase activity	molecular_function
PGSC0003DMG400018924	GO:0004097	catechol oxidase activity	molecular_function
PGSC0003DMG400018925	GO:0055114	oxidation-reduction process	biological_process
PGSC0003DMG400018925	GO:0008152	metabolic process	biological_process
PGSC0003DMG400018925	GO:0046872	metal ion binding	molecular_function
PGSC0003DMG400018925	GO:0016491	oxidoreductase activity	molecular_function
PGSC0003DMG400018925	GO:0004097	catechol oxidase activity	molecular_function
PGSC0003DMG400018930	GO:0016020	membrane	cellular_component
PGSC0003DMG400018930	GO:0016021	integral component of membrane	cellular_component
PGSC0003DMG400009007	GO:0016020	membrane	cellular_component
PGSC0003DMG400009007	GO:0016021	integral component of membrane	cellular_component
PGSC0003DMG400009007	GO:0046872	metal ion binding	molecular_function
PGSC0003DMG400009007	GO:0008270	zinc ion binding	molecular_function
PGSC0003DMG400019077	GO:0009308	amine metabolic process	biological_process
PGSC0003DMG400019077	GO:0055114	oxidation-reduction process	biological_process
PGSC0003DMG400019077	GO:0016491	oxidoreductase activity	molecular_function
PGSC0003DMG400019077	GO:0046872	metal ion binding	molecular_function
PGSC0003DMG400019077	GO:0048038	quinone binding	molecular_function
PGSC0003DMG400019077	GO:0005507	copper ion binding	molecular_function
PGSC0003DMG400019077	GO:0008131	primary amine oxidase activity	molecular_function
PGSC0003DMG400019110	GO:0016746	transferase activity, transferring acyl groups	molecular_function
PGSC0003DMG400019110	GO:0016740	transferase activity	molecular_function
PGSC0003DMG400019110	GO:0008152	metabolic process	biological_process
PGSC0003DMG400019110	GO:0009058	biosynthetic process	biological_process
PGSC0003DMG400019110	GO:0003824	catalytic activity	molecular_function
PGSC0003DMG400019110	GO:0016747	transferase activity, transferring acyl groups other than amino-acyl groups	molecular_function
PGSC0003DMG400019110	GO:0016210	naringenin-chalcone synthase activity	molecular_function
PGSC0003DMG400019110	GO:0009813	flavonoid biosynthetic process	biological_process
PGSC0003DMG400019129	GO:0003677	DNA binding	molecular_function
PGSC0003DMG400019129	GO:0005634	nucleus	cellular_component
PGSC0003DMG400019129	GO:0006351	transcription, DNA-templated	biological_process
PGSC0003DMG400019129	GO:0006355	regulation of transcription, DNA-templated	biological_process
PGSC0003DMG400019146	GO:0008233	peptidase activity	molecular_function
PGSC0003DMG400019146	GO:0006508	proteolysis	biological_process
PGSC0003DMG400019146	GO:0004252	serine-type endopeptidase activity	molecular_function
PGSC0003DMG400019146	GO:0008236	serine-type peptidase activity	molecular_function
PGSC0003DMG400019147	GO:0006508	proteolysis	biological_process
PGSC0003DMG400019147	GO:0004252	serine-type endopeptidase activity	molecular_function
PGSC0003DMG400019241	GO:0000166	nucleotide binding	molecular_function
PGSC0003DMG400019241	GO:0004672	protein kinase activity	molecular_function
PGSC0003DMG400019241	GO:0004674	protein serine/threonine kinase activity	molecular_function
PGSC0003DMG400019241	GO:0005524	ATP binding	molecular_function
PGSC0003DMG400019241	GO:0006468	protein phosphorylation	biological_process
PGSC0003DMG400019241	GO:0016020	membrane	cellular_component
PGSC0003DMG400019241	GO:0016021	integral component of membrane	cellular_component
PGSC0003DMG400019241	GO:0016740	transferase activity	molecular_function
PGSC0003DMG400019241	GO:0016301	kinase activity	molecular_function
PGSC0003DMG400019241	GO:0016310	phosphorylation	biological_process
PGSC0003DMG400019241	GO:0048544	recognition of pollen	biological_process
PGSC0003DMG400019247	GO:0005737	cytoplasm	cellular_component
PGSC0003DMG400019247	GO:0007017	microtubule-based process	biological_process
PGSC0003DMG400019247	GO:0005874	microtubule	cellular_component
PGSC0003DMG400019247	GO:0005856	cytoskeleton	cellular_component
PGSC0003DMG400019247	GO:0003774	motor activity	molecular_function
PGSC0003DMG400019247	GO:0030286	dynein complex	cellular_component
PGSC0003DMG400019319	GO:0016787	hydrolase activity	molecular_function
PGSC0003DMG400019319	GO:0046856	phosphatidylinositol dephosphorylation	biological_process
PGSC0003DMG402019343	GO:0003700	DNA-binding transcription factor activity	molecular_function
PGSC0003DMG402019343	GO:0003677	DNA binding	molecular_function
PGSC0003DMG402019343	GO:0006355	regulation of transcription, DNA-templated	biological_process
PGSC0003DMG402019343	GO:0005634	nucleus	cellular_component
PGSC0003DMG402019343	GO:0043565	sequence-specific DNA binding	molecular_function
PGSC0003DMG400019514	GO:0032259	methylation	biological_process
PGSC0003DMG400019514	GO:0016020	membrane	cellular_component
PGSC0003DMG400019514	GO:0016021	integral component of membrane	cellular_component
PGSC0003DMG400019514	GO:0008168	methyltransferase activity	molecular_function
PGSC0003DMG400019570	GO:0042753	positive regulation of circadian rhythm	biological_process
PGSC0003DMG400019605	GO:0000287	magnesium ion binding	molecular_function
PGSC0003DMG400019605	GO:0003824	catalytic activity	molecular_function
PGSC0003DMG400019605	GO:0006096	glycolytic process	biological_process
PGSC0003DMG400019605	GO:0004743	pyruvate kinase activity	molecular_function
PGSC0003DMG400019605	GO:0030955	potassium ion binding	molecular_function
PGSC0003DMG400019627	GO:0006952	defense response	biological_process
PGSC0003DMG400019627	GO:0043531	ADP binding	molecular_function
PGSC0003DMG400019671	GO:0009055	electron transfer activity	molecular_function
PGSC0003DMG400019671	GO:0022900	electron transport chain	biological_process
PGSC0003DMG400019671	GO:0055114	oxidation-reduction process	biological_process
PGSC0003DMG400019671	GO:0005623	cell	cellular_component
PGSC0003DMG400019671	GO:0015035	protein disulfide oxidoreductase activity	molecular_function
PGSC0003DMG400019671	GO:0045454	cell redox homeostasis	biological_process
PGSC0003DMG400019720	GO:0000166	nucleotide binding	molecular_function
PGSC0003DMG400019720	GO:0004672	protein kinase activity	molecular_function
PGSC0003DMG400019720	GO:0004674	protein serine/threonine kinase activity	molecular_function
PGSC0003DMG400019720	GO:0005524	ATP binding	molecular_function
PGSC0003DMG400019720	GO:0006468	protein phosphorylation	biological_process
PGSC0003DMG400009570	GO:0003677	DNA binding	molecular_function
PGSC0003DMG400009570	GO:0005634	nucleus	cellular_component
PGSC0003DMG400009570	GO:0016020	membrane	cellular_component
PGSC0003DMG400009570	GO:0016021	integral component of membrane	cellular_component
PGSC0003DMG400009570	GO:0003676	nucleic acid binding	molecular_function
PGSC0003DMG400009570	GO:0006351	transcription, DNA-templated	biological_process
PGSC0003DMG400009570	GO:0006355	regulation of transcription, DNA-templated	biological_process
PGSC0003DMG400009570	GO:0008270	zinc ion binding	molecular_function
PGSC0003DMG400009571	GO:0004672	protein kinase activity	molecular_function
PGSC0003DMG400009571	GO:0005524	ATP binding	molecular_function
PGSC0003DMG400009571	GO:0006468	protein phosphorylation	biological_process
PGSC0003DMG400019773	GO:0008152	metabolic process	biological_process
PGSC0003DMG400019773	GO:0000287	magnesium ion binding	molecular_function
PGSC0003DMG400019773	GO:0010333	terpene synthase activity	molecular_function
PGSC0003DMG400019773	GO:0016829	lyase activity	molecular_function
PGSC0003DMG400019773	GO:0046872	metal ion binding	molecular_function
PGSC0003DMG400009620	GO:0055114	oxidation-reduction process	biological_process
PGSC0003DMG400009620	GO:0004497	monooxygenase activity	molecular_function
PGSC0003DMG400009620	GO:0016491	oxidoreductase activity	molecular_function
PGSC0003DMG400009620	GO:0046872	metal ion binding	molecular_function
PGSC0003DMG400009620	GO:0020037	heme binding	molecular_function
PGSC0003DMG400009620	GO:0005506	iron ion binding	molecular_function
PGSC0003DMG400009620	GO:0016705	oxidoreductase activity, acting on paired donors, with incorporation or reduction of molecular oxygen	molecular_function
PGSC0003DMG400009705	GO:0005215	transporter activity	molecular_function
PGSC0003DMG400009705	GO:0016020	membrane	cellular_component
PGSC0003DMG400009705	GO:0016021	integral component of membrane	cellular_component
PGSC0003DMG400009706	GO:0005215	transporter activity	molecular_function
PGSC0003DMG400009706	GO:0016020	membrane	cellular_component
PGSC0003DMG400009706	GO:0016021	integral component of membrane	cellular_component
PGSC0003DMG400019960	GO:0016020	membrane	cellular_component
PGSC0003DMG400019960	GO:0016021	integral component of membrane	cellular_component
PGSC0003DMG400019960	GO:0055085	transmembrane transport	biological_process
PGSC0003DMG400019960	GO:0005623	cell	cellular_component
PGSC0003DMG400019960	GO:0008308	voltage-gated anion channel activity	molecular_function
PGSC0003DMG400019960	GO:0006873	cellular ion homeostasis	biological_process
PGSC0003DMG400019960	GO:0098656	anion transmembrane transport	biological_process
PGSC0003DMG400019960	GO:0015698	inorganic anion transport	biological_process
PGSC0003DMG400020032	GO:0016020	membrane	cellular_component
PGSC0003DMG400020032	GO:0016021	integral component of membrane	cellular_component
PGSC0003DMG400009830	GO:0016020	membrane	cellular_component
PGSC0003DMG400009830	GO:0016021	integral component of membrane	cellular_component
PGSC0003DMG400009830	GO:0022857	transmembrane transporter activity	molecular_function
PGSC0003DMG400009830	GO:0071705	nitrogen compound transport	biological_process
PGSC0003DMG400009830	GO:0055085	transmembrane transport	biological_process
PGSC0003DMG400020084	GO:0016788	hydrolase activity, acting on ester bonds	molecular_function
PGSC0003DMG402009879	GO:0016788	hydrolase activity, acting on ester bonds	molecular_function
PGSC0003DMG400009909	GO:0003677	DNA binding	molecular_function
PGSC0003DMG400009909	GO:0005634	nucleus	cellular_component
PGSC0003DMG400009909	GO:0006351	transcription, DNA-templated	biological_process
PGSC0003DMG400009909	GO:0006355	regulation of transcription, DNA-templated	biological_process
PGSC0003DMG400009909	GO:0005515	protein binding	molecular_function
PGSC0003DMG400020137	GO:0016020	membrane	cellular_component
PGSC0003DMG400020137	GO:0016021	integral component of membrane	cellular_component
PGSC0003DMG400009985	GO:0000166	nucleotide binding	molecular_function
PGSC0003DMG400009985	GO:0004672	protein kinase activity	molecular_function
PGSC0003DMG400009985	GO:0004674	protein serine/threonine kinase activity	molecular_function
PGSC0003DMG400009985	GO:0005524	ATP binding	molecular_function
PGSC0003DMG400009985	GO:0006468	protein phosphorylation	biological_process
PGSC0003DMG400020247	GO:0003677	DNA binding	molecular_function
PGSC0003DMG400020247	GO:0005634	nucleus	cellular_component
PGSC0003DMG400020247	GO:0006351	transcription, DNA-templated	biological_process
PGSC0003DMG400020247	GO:0006355	regulation of transcription, DNA-templated	biological_process
PGSC0003DMG400010034	GO:0005515	protein binding	molecular_function
PGSC0003DMG400020315	GO:0016311	dephosphorylation	biological_process
PGSC0003DMG400020315	GO:0016746	transferase activity, transferring acyl groups	molecular_function
PGSC0003DMG400020315	GO:0008152	metabolic process	biological_process
PGSC0003DMG400020315	GO:0016020	membrane	cellular_component
PGSC0003DMG400020315	GO:0016021	integral component of membrane	cellular_component
PGSC0003DMG400010050	GO:0006560	proline metabolic process	biological_process
PGSC0003DMG400010050	GO:0016491	oxidoreductase activity	molecular_function
PGSC0003DMG400010050	GO:0055114	oxidation-reduction process	biological_process
PGSC0003DMG400010050	GO:0004657	proline dehydrogenase activity	molecular_function
PGSC0003DMG400010050	GO:0006562	proline catabolic process	biological_process
PGSC0003DMG401010056	GO:0005634	nucleus	cellular_component
PGSC0003DMG401010056	GO:0005622	intracellular	cellular_component
PGSC0003DMG401010056	GO:0008270	zinc ion binding	molecular_function
PGSC0003DMG401010056	GO:0005515	protein binding	molecular_function
PGSC0003DMG400020426	GO:0008152	metabolic process	biological_process
PGSC0003DMG400020426	GO:0016020	membrane	cellular_component
PGSC0003DMG400020426	GO:0016021	integral component of membrane	cellular_component
PGSC0003DMG400020426	GO:0016787	hydrolase activity	molecular_function
PGSC0003DMG400020426	GO:0016310	phosphorylation	biological_process
PGSC0003DMG400020426	GO:0009231	riboflavin biosynthetic process	biological_process
PGSC0003DMG400020426	GO:0008531	riboflavin kinase activity	molecular_function
PGSC0003DMG400011170	GO:0055114	oxidation-reduction process	biological_process
PGSC0003DMG400011170	GO:0016020	membrane	cellular_component
PGSC0003DMG400011170	GO:0016021	integral component of membrane	cellular_component
PGSC0003DMG400011170	GO:0016491	oxidoreductase activity	molecular_function
PGSC0003DMG400011170	GO:0005506	iron ion binding	molecular_function
PGSC0003DMG400011170	GO:0008610	lipid biosynthetic process	biological_process
PGSC0003DMG400020489	GO:0016747	transferase activity, transferring acyl groups other than amino-acyl groups	molecular_function
PGSC0003DMG400020498	GO:0016787	hydrolase activity	molecular_function
PGSC0003DMG400020498	GO:0046856	phosphatidylinositol dephosphorylation	biological_process
PGSC0003DMG402020509	GO:0016161	beta-amylase activity	molecular_function
PGSC0003DMG402020509	GO:0016798	hydrolase activity, acting on glycosyl bonds	molecular_function
PGSC0003DMG402020509	GO:0102229	amylopectin maltohydrolase activity	molecular_function
PGSC0003DMG402020509	GO:0016787	hydrolase activity	molecular_function
PGSC0003DMG402020509	GO:0008152	metabolic process	biological_process
PGSC0003DMG402020509	GO:0005975	carbohydrate metabolic process	biological_process
PGSC0003DMG402020509	GO:0000272	polysaccharide catabolic process	biological_process
PGSC0003DMG400020514	GO:0016020	membrane	cellular_component
PGSC0003DMG400020514	GO:0016021	integral component of membrane	cellular_component
PGSC0003DMG400020514	GO:0022857	transmembrane transporter activity	molecular_function
PGSC0003DMG400020514	GO:0055085	transmembrane transport	biological_process
PGSC0003DMG400020514	GO:0071805	potassium ion transmembrane transport	biological_process
PGSC0003DMG400020514	GO:0015386	potassium:proton antiporter activity	molecular_function
PGSC0003DMG400020514	GO:0015112	nitrate transmembrane transporter activity	molecular_function
PGSC0003DMG400020514	GO:0010150	leaf senescence	biological_process
PGSC0003DMG400020514	GO:0010167	response to nitrate	biological_process
PGSC0003DMG400020514	GO:0015706	nitrate transport	biological_process
PGSC0003DMG400020514	GO:0055075	potassium ion homeostasis	biological_process
PGSC0003DMG400020514	GO:1902600	proton transmembrane transport	biological_process
PGSC0003DMG400020514	GO:0005886	plasma membrane	cellular_component
PGSC0003DMG400020589	GO:0016020	membrane	cellular_component
PGSC0003DMG400020589	GO:0016021	integral component of membrane	cellular_component
PGSC0003DMG400020589	GO:0005975	carbohydrate metabolic process	biological_process
PGSC0003DMG400020589	GO:0016857	racemase and epimerase activity, acting on carbohydrates and derivatives	molecular_function
PGSC0003DMG400020640	GO:0016740	transferase activity	molecular_function
PGSC0003DMG400020640	GO:0008152	metabolic process	biological_process
PGSC0003DMG400020640	GO:0016757	transferase activity, transferring glycosyl groups	molecular_function
PGSC0003DMG400020640	GO:0016758	transferase activity, transferring hexosyl groups	molecular_function
PGSC0003DMG402011252	GO:0008152	metabolic process	biological_process
PGSC0003DMG402011252	GO:0000287	magnesium ion binding	molecular_function
PGSC0003DMG402011252	GO:0046872	metal ion binding	molecular_function
PGSC0003DMG402011252	GO:0010333	terpene synthase activity	molecular_function
PGSC0003DMG402011252	GO:0016829	lyase activity	molecular_function
PGSC0003DMG400020730	GO:0003677	DNA binding	molecular_function
PGSC0003DMG400020730	GO:0005634	nucleus	cellular_component
PGSC0003DMG400020730	GO:0006351	transcription, DNA-templated	biological_process
PGSC0003DMG400020730	GO:0006355	regulation of transcription, DNA-templated	biological_process
PGSC0003DMG400020777	GO:0016020	membrane	cellular_component
PGSC0003DMG400020777	GO:0016021	integral component of membrane	cellular_component
PGSC0003DMG400010638	GO:0032259	methylation	biological_process
PGSC0003DMG400010638	GO:0008152	metabolic process	biological_process
PGSC0003DMG400010638	GO:0008168	methyltransferase activity	molecular_function
PGSC0003DMG400010663	GO:0006814	sodium ion transport	biological_process
PGSC0003DMG400010663	GO:1902600	proton transmembrane transport	biological_process
PGSC0003DMG400010663	GO:0055075	potassium ion homeostasis	biological_process
PGSC0003DMG400010663	GO:0035725	sodium ion transmembrane transport	biological_process
PGSC0003DMG400010663	GO:0016020	membrane	cellular_component
PGSC0003DMG400010663	GO:0016021	integral component of membrane	cellular_component
PGSC0003DMG400010663	GO:0055085	transmembrane transport	biological_process
PGSC0003DMG400010663	GO:0005886	plasma membrane	cellular_component
PGSC0003DMG400010663	GO:0006812	cation transport	biological_process
PGSC0003DMG400010663	GO:0015299	solute:proton antiporter activity	molecular_function
PGSC0003DMG400010663	GO:0015297	antiporter activity	molecular_function
PGSC0003DMG400010663	GO:0015385	sodium:proton antiporter activity	molecular_function
PGSC0003DMG400010663	GO:0006885	regulation of pH	biological_process
PGSC0003DMG400010663	GO:0009651	response to salt stress	biological_process
PGSC0003DMG400010663	GO:0005774	vacuolar membrane	cellular_component
PGSC0003DMG400010663	GO:0006811	ion transport	biological_process
PGSC0003DMG400011293	GO:0051716	cellular response to stimulus	biological_process
PGSC0003DMG400011293	GO:0046658	anchored component of plasma membrane	cellular_component
PGSC0003DMG400011311	GO:0003824	catalytic activity	molecular_function
PGSC0003DMG400010718	GO:0016788	hydrolase activity, acting on ester bonds	molecular_function
PGSC0003DMG400010728	GO:0008970	phosphatidylcholine 1-acylhydrolase activity	molecular_function
PGSC0003DMG400020863	GO:0016020	membrane	cellular_component
PGSC0003DMG400020863	GO:0016021	integral component of membrane	cellular_component
PGSC0003DMG400020863	GO:0005886	plasma membrane	cellular_component
PGSC0003DMG400020863	GO:0009506	plasmodesma	cellular_component
PGSC0003DMG400020863	GO:0046658	anchored component of plasma membrane	cellular_component
PGSC0003DMG401010883	GO:0003677	DNA binding	molecular_function
PGSC0003DMG402010883	GO:0003677	DNA binding	molecular_function
PGSC0003DMG400021051	GO:0016020	membrane	cellular_component
PGSC0003DMG400021051	GO:0016021	integral component of membrane	cellular_component
PGSC0003DMG400021051	GO:0005515	protein binding	molecular_function
PGSC0003DMG400011379	GO:0016020	membrane	cellular_component
PGSC0003DMG400011379	GO:0016021	integral component of membrane	cellular_component
PGSC0003DMG400011379	GO:0009055	electron transfer activity	molecular_function
PGSC0003DMG400011379	GO:0022900	electron transport chain	biological_process
PGSC0003DMG400011379	GO:0055114	oxidation-reduction process	biological_process
PGSC0003DMG400011379	GO:0005623	cell	cellular_component
PGSC0003DMG400011379	GO:0015035	protein disulfide oxidoreductase activity	molecular_function
PGSC0003DMG400011379	GO:0045454	cell redox homeostasis	biological_process
PGSC0003DMG400011406	GO:0016020	membrane	cellular_component
PGSC0003DMG400011406	GO:0016021	integral component of membrane	cellular_component
PGSC0003DMG400011406	GO:0009055	electron transfer activity	molecular_function
PGSC0003DMG400011406	GO:0022900	electron transport chain	biological_process
PGSC0003DMG400011406	GO:0055114	oxidation-reduction process	biological_process
PGSC0003DMG400011406	GO:0005623	cell	cellular_component
PGSC0003DMG400011406	GO:0015035	protein disulfide oxidoreductase activity	molecular_function
PGSC0003DMG400011406	GO:0045454	cell redox homeostasis	biological_process
PGSC0003DMG400011156	GO:0016020	membrane	cellular_component
PGSC0003DMG400011156	GO:0016021	integral component of membrane	cellular_component
PGSC0003DMG400021365	GO:0003700	DNA-binding transcription factor activity	molecular_function
PGSC0003DMG400021365	GO:0006355	regulation of transcription, DNA-templated	biological_process
PGSC0003DMG400021435	GO:0016020	membrane	cellular_component
PGSC0003DMG400021435	GO:0016021	integral component of membrane	cellular_component
PGSC0003DMG400021513	GO:0016787	hydrolase activity	molecular_function
PGSC0003DMG400021513	GO:0006508	proteolysis	biological_process
PGSC0003DMG400021513	GO:0004252	serine-type endopeptidase activity	molecular_function
PGSC0003DMG400021569	GO:0016740	transferase activity	molecular_function
PGSC0003DMG400021569	GO:0008152	metabolic process	biological_process
PGSC0003DMG400021569	GO:0016757	transferase activity, transferring glycosyl groups	molecular_function
PGSC0003DMG400021569	GO:0016758	transferase activity, transferring hexosyl groups	molecular_function
PGSC0003DMG400011480	GO:0000166	nucleotide binding	molecular_function
PGSC0003DMG400011480	GO:0004672	protein kinase activity	molecular_function
PGSC0003DMG400011480	GO:0004674	protein serine/threonine kinase activity	molecular_function
PGSC0003DMG400011480	GO:0005524	ATP binding	molecular_function
PGSC0003DMG400011480	GO:0006468	protein phosphorylation	biological_process
PGSC0003DMG400011480	GO:0016020	membrane	cellular_component
PGSC0003DMG400011480	GO:0016021	integral component of membrane	cellular_component
PGSC0003DMG400021725	GO:0003676	nucleic acid binding	molecular_function
PGSC0003DMG400022535	GO:0046872	metal ion binding	molecular_function
PGSC0003DMG400022535	GO:0004462	lactoylglutathione lyase activity	molecular_function
PGSC0003DMG400022660	GO:0016020	membrane	cellular_component
PGSC0003DMG400022660	GO:0016021	integral component of membrane	cellular_component
PGSC0003DMG400022660	GO:0005515	protein binding	molecular_function
PGSC0003DMG400022713	GO:0005576	extracellular region	cellular_component
PGSC0003DMG400022713	GO:0055114	oxidation-reduction process	biological_process
PGSC0003DMG400022713	GO:0016491	oxidoreductase activity	molecular_function
PGSC0003DMG400022713	GO:0046872	metal ion binding	molecular_function
PGSC0003DMG400022713	GO:0005507	copper ion binding	molecular_function
PGSC0003DMG400000046	GO:0016746	transferase activity, transferring acyl groups	molecular_function
PGSC0003DMG400000046	GO:0008152	metabolic process	biological_process
PGSC0003DMG400000046	GO:0016020	membrane	cellular_component
PGSC0003DMG400000046	GO:0016021	integral component of membrane	cellular_component
PGSC0003DMG400000099	GO:0008270	zinc ion binding	molecular_function
PGSC0003DMG400000099	GO:0005515	protein binding	molecular_function
PGSC0003DMG400000101	GO:0016787	hydrolase activity	molecular_function
PGSC0003DMG400000101	GO:0006629	lipid metabolic process	biological_process
PGSC0003DMG400000118	GO:0003677	DNA binding	molecular_function
PGSC0003DMG400000118	GO:0006355	regulation of transcription, DNA-templated	biological_process
PGSC0003DMG400000118	GO:0005634	nucleus	cellular_component
PGSC0003DMG400000118	GO:0006351	transcription, DNA-templated	biological_process
PGSC0003DMG400000118	GO:0009734	auxin-activated signaling pathway	biological_process
PGSC0003DMG400000118	GO:0009725	response to hormone	biological_process
PGSC0003DMG400000118	GO:0005515	protein binding	molecular_function
PGSC0003DMG400000123	GO:0000166	nucleotide binding	molecular_function
PGSC0003DMG400000123	GO:0005524	ATP binding	molecular_function
PGSC0003DMG400000123	GO:0016020	membrane	cellular_component
PGSC0003DMG400000123	GO:0016021	integral component of membrane	cellular_component
PGSC0003DMG400000123	GO:0016787	hydrolase activity	molecular_function
PGSC0003DMG400022255	GO:0016020	membrane	cellular_component
PGSC0003DMG400022255	GO:0016021	integral component of membrane	cellular_component
PGSC0003DMG400022966	GO:0016020	membrane	cellular_component
PGSC0003DMG400022966	GO:0016021	integral component of membrane	cellular_component
PGSC0003DMG400022966	GO:0005509	calcium ion binding	molecular_function
PGSC0003DMG400022966	GO:0055085	transmembrane transport	biological_process
PGSC0003DMG400000339	GO:0005975	carbohydrate metabolic process	biological_process
PGSC0003DMG400000339	GO:0004553	hydrolase activity, hydrolyzing O-glycosyl compounds	molecular_function
PGSC0003DMG400000339	GO:0016798	hydrolase activity, acting on glycosyl bonds	molecular_function
PGSC0003DMG400000339	GO:0016787	hydrolase activity	molecular_function
PGSC0003DMG400000339	GO:0008152	metabolic process	biological_process
PGSC0003DMG400000339	GO:0004565	beta-galactosidase activity	molecular_function
PGSC0003DMG400022386	GO:0008270	zinc ion binding	molecular_function
PGSC0003DMG400022386	GO:0016787	hydrolase activity	molecular_function
PGSC0003DMG400022386	GO:0016810	hydrolase activity, acting on carbon-nitrogen (but not peptide) bonds	molecular_function
PGSC0003DMG400022386	GO:0004038	allantoinase activity	molecular_function
PGSC0003DMG400022386	GO:0050897	cobalt ion binding	molecular_function
PGSC0003DMG400022386	GO:0000256	allantoin catabolic process	biological_process
PGSC0003DMG400022386	GO:0006995	cellular response to nitrogen starvation	biological_process
PGSC0003DMG400022386	GO:0006145	purine nucleobase catabolic process	biological_process
PGSC0003DMG400022386	GO:0010136	ureide catabolic process	biological_process
PGSC0003DMG400022386	GO:0005783	endoplasmic reticulum	cellular_component
PGSC0003DMG400000417	GO:0046872	metal ion binding	molecular_function
PGSC0003DMG400000417	GO:0055114	oxidation-reduction process	biological_process
PGSC0003DMG400000417	GO:0016491	oxidoreductase activity	molecular_function
PGSC0003DMG400000417	GO:0004784	superoxide dismutase activity	molecular_function
PGSC0003DMG400000417	GO:0006801	superoxide metabolic process	biological_process
PGSC0003DMG400000417	GO:0019430	removal of superoxide radicals	biological_process
PGSC0003DMG400000444	GO:0000166	nucleotide binding	molecular_function
PGSC0003DMG400000444	GO:0005524	ATP binding	molecular_function
PGSC0003DMG400000444	GO:0031625	ubiquitin protein ligase binding	molecular_function
PGSC0003DMG400000444	GO:0009266	response to temperature stimulus	biological_process
PGSC0003DMG400000444	GO:0009408	response to heat	biological_process
PGSC0003DMG400000444	GO:0009615	response to virus	biological_process
PGSC0003DMG400000444	GO:0009617	response to bacterium	biological_process
PGSC0003DMG400000444	GO:0009644	response to high light intensity	biological_process
PGSC0003DMG400000444	GO:0016567	protein ubiquitination	biological_process
PGSC0003DMG400000444	GO:0042542	response to hydrogen peroxide	biological_process
PGSC0003DMG400000444	GO:0046686	response to cadmium ion	biological_process
PGSC0003DMG400000444	GO:0005618	cell wall	cellular_component
PGSC0003DMG400000444	GO:0005739	mitochondrion	cellular_component
PGSC0003DMG400000444	GO:0005774	vacuolar membrane	cellular_component
PGSC0003DMG400000444	GO:0005794	Golgi apparatus	cellular_component
PGSC0003DMG400000444	GO:0005829	cytosol	cellular_component
PGSC0003DMG400000444	GO:0005886	plasma membrane	cellular_component
PGSC0003DMG400000444	GO:0048046	apoplast	cellular_component
PGSC0003DMG400000523	GO:0009860	pollen tube growth	biological_process
PGSC0003DMG400000523	GO:0031347	regulation of defense response	biological_process
PGSC0003DMG400000523	GO:0005886	plasma membrane	cellular_component
PGSC0003DMG400000523	GO:0005515	protein binding	molecular_function
PGSC0003DMG400011747	GO:0005385	zinc ion transmembrane transporter activity	molecular_function
PGSC0003DMG400011747	GO:0016020	membrane	cellular_component
PGSC0003DMG400011747	GO:0016021	integral component of membrane	cellular_component
PGSC0003DMG400011747	GO:0055085	transmembrane transport	biological_process
PGSC0003DMG400011747	GO:0006811	ion transport	biological_process
PGSC0003DMG400011747	GO:0030001	metal ion transport	biological_process
PGSC0003DMG400011747	GO:0046873	metal ion transmembrane transporter activity	molecular_function
PGSC0003DMG400011747	GO:0071577	zinc ion transmembrane transport	biological_process
PGSC0003DMG400023360	GO:0003700	DNA-binding transcription factor activity	molecular_function
PGSC0003DMG400023360	GO:0003677	DNA binding	molecular_function
PGSC0003DMG400023360	GO:0006355	regulation of transcription, DNA-templated	biological_process
PGSC0003DMG400023360	GO:0005634	nucleus	cellular_component
PGSC0003DMG400023360	GO:0043565	sequence-specific DNA binding	molecular_function
PGSC0003DMG400023360	GO:0006351	transcription, DNA-templated	biological_process
PGSC0003DMG400023365	GO:0008429	phosphatidylethanolamine binding	molecular_function
PGSC0003DMG400023365	GO:0009909	regulation of flower development	biological_process
PGSC0003DMG400023365	GO:0048573	photoperiodism, flowering	biological_process
PGSC0003DMG400000570	GO:0016020	membrane	cellular_component
PGSC0003DMG400000570	GO:0016021	integral component of membrane	cellular_component
PGSC0003DMG400023382	GO:0055114	oxidation-reduction process	biological_process
PGSC0003DMG400023382	GO:0016020	membrane	cellular_component
PGSC0003DMG400023382	GO:0016021	integral component of membrane	cellular_component
PGSC0003DMG400023382	GO:0004497	monooxygenase activity	molecular_function
PGSC0003DMG400023382	GO:0016491	oxidoreductase activity	molecular_function
PGSC0003DMG400023382	GO:0046872	metal ion binding	molecular_function
PGSC0003DMG400023382	GO:0020037	heme binding	molecular_function
PGSC0003DMG400023382	GO:0005506	iron ion binding	molecular_function
PGSC0003DMG400023382	GO:0016705	oxidoreductase activity, acting on paired donors, with incorporation or reduction of molecular oxygen	molecular_function
PGSC0003DMG400000653	GO:0004668	protein-arginine deiminase activity	molecular_function
PGSC0003DMG400000653	GO:0047632	agmatine deiminase activity	molecular_function
PGSC0003DMG400000653	GO:0009446	putrescine biosynthetic process	biological_process
PGSC0003DMG400000685	GO:0016788	hydrolase activity, acting on ester bonds	molecular_function
PGSC0003DMG400023463	GO:0008152	metabolic process	biological_process
PGSC0003DMG400023463	GO:0016787	hydrolase activity	molecular_function
PGSC0003DMG400023463	GO:0006629	lipid metabolic process	biological_process
PGSC0003DMG400023463	GO:0016042	lipid catabolic process	biological_process
PGSC0003DMG400011859	GO:0016020	membrane	cellular_component
PGSC0003DMG400011859	GO:0016021	integral component of membrane	cellular_component
PGSC0003DMG400011859	GO:0005886	plasma membrane	cellular_component
PGSC0003DMG400000711	GO:0046983	protein dimerization activity	molecular_function
PGSC0003DMG400000749	GO:0055114	oxidation-reduction process	biological_process
PGSC0003DMG400000749	GO:0016020	membrane	cellular_component
PGSC0003DMG400000749	GO:0016021	integral component of membrane	cellular_component
PGSC0003DMG400000749	GO:0004497	monooxygenase activity	molecular_function
PGSC0003DMG400000749	GO:0016491	oxidoreductase activity	molecular_function
PGSC0003DMG400000749	GO:0046872	metal ion binding	molecular_function
PGSC0003DMG400000749	GO:0020037	heme binding	molecular_function
PGSC0003DMG400000749	GO:0005506	iron ion binding	molecular_function
PGSC0003DMG400000749	GO:0016705	oxidoreductase activity, acting on paired donors, with incorporation or reduction of molecular oxygen	molecular_function
PGSC0003DMG400011974	GO:0016020	membrane	cellular_component
PGSC0003DMG400011974	GO:0016021	integral component of membrane	cellular_component
PGSC0003DMG400011974	GO:0004871	obsolete signal transducer activity	molecular_function
PGSC0003DMG400011974	GO:0007165	signal transduction	biological_process
PGSC0003DMG400011974	GO:0009638	phototropism	biological_process
PGSC0003DMG400011974	GO:0005515	protein binding	molecular_function
PGSC0003DMG400011974	GO:0005634	nucleus	cellular_component
PGSC0003DMG400011974	GO:0005737	cytoplasm	cellular_component
PGSC0003DMG400023732	GO:0016740	transferase activity	molecular_function
PGSC0003DMG400023732	GO:0008152	metabolic process	biological_process
PGSC0003DMG400023732	GO:0016757	transferase activity, transferring glycosyl groups	molecular_function
PGSC0003DMG400023732	GO:0016758	transferase activity, transferring hexosyl groups	molecular_function
PGSC0003DMG400001393	GO:0016020	membrane	cellular_component
PGSC0003DMG400001393	GO:0016021	integral component of membrane	cellular_component
PGSC0003DMG400001393	GO:0022857	transmembrane transporter activity	molecular_function
PGSC0003DMG400001393	GO:0055085	transmembrane transport	biological_process
PGSC0003DMG400001426	GO:0005576	extracellular region	cellular_component
PGSC0003DMG400001426	GO:0009664	plant-type cell wall organization	biological_process
PGSC0003DMG400001426	GO:0016020	membrane	cellular_component
PGSC0003DMG400001426	GO:0071555	cell wall organization	biological_process
PGSC0003DMG400001426	GO:0005618	cell wall	cellular_component
PGSC0003DMG400001426	GO:0009826	unidimensional cell growth	biological_process
PGSC0003DMG400001426	GO:0080022	primary root development	biological_process
PGSC0003DMG400001434	GO:0003700	DNA-binding transcription factor activity	molecular_function
PGSC0003DMG400001434	GO:0003677	DNA binding	molecular_function
PGSC0003DMG400001434	GO:0006355	regulation of transcription, DNA-templated	biological_process
PGSC0003DMG400001434	GO:0005634	nucleus	cellular_component
PGSC0003DMG400001434	GO:0043565	sequence-specific DNA binding	molecular_function
PGSC0003DMG400001434	GO:0006351	transcription, DNA-templated	biological_process
PGSC0003DMG400024081	GO:0016020	membrane	cellular_component
PGSC0003DMG400024081	GO:0016021	integral component of membrane	cellular_component
PGSC0003DMG400024081	GO:0055085	transmembrane transport	biological_process
PGSC0003DMG400012128	GO:0009435	NAD biosynthetic process	biological_process
PGSC0003DMG400012128	GO:0005524	ATP binding	molecular_function
PGSC0003DMG400012128	GO:0006807	nitrogen compound metabolic process	biological_process
PGSC0003DMG400012128	GO:0016810	hydrolase activity, acting on carbon-nitrogen (but not peptide) bonds	molecular_function
PGSC0003DMG400012128	GO:0003952	NAD+ synthase (glutamine-hydrolyzing) activity	molecular_function
PGSC0003DMG400012128	GO:0000166	nucleotide binding	molecular_function
PGSC0003DMG400012128	GO:0016874	ligase activity	molecular_function
PGSC0003DMG400001508	GO:0016020	membrane	cellular_component
PGSC0003DMG400001508	GO:0016021	integral component of membrane	cellular_component
PGSC0003DMG400001508	GO:0008519	ammonium transmembrane transporter activity	molecular_function
PGSC0003DMG400001508	GO:0015696	ammonium transport	biological_process
PGSC0003DMG400001508	GO:0072488	ammonium transmembrane transport	biological_process
PGSC0003DMG400012202	GO:0055114	oxidation-reduction process	biological_process
PGSC0003DMG400012202	GO:0004497	monooxygenase activity	molecular_function
PGSC0003DMG400012202	GO:0016491	oxidoreductase activity	molecular_function
PGSC0003DMG400012202	GO:0046872	metal ion binding	molecular_function
PGSC0003DMG400012202	GO:0020037	heme binding	molecular_function
PGSC0003DMG400012202	GO:0005506	iron ion binding	molecular_function
PGSC0003DMG400012202	GO:0016705	oxidoreductase activity, acting on paired donors, with incorporation or reduction of molecular oxygen	molecular_function
PGSC0003DMG400012202	GO:0018685	alkane 1-monooxygenase activity	molecular_function
PGSC0003DMG400012202	GO:0006631	fatty acid metabolic process	biological_process
PGSC0003DMG400001755	GO:0005515	protein binding	molecular_function
PGSC0003DMG401012244	GO:0016020	membrane	cellular_component
PGSC0003DMG401012244	GO:0016021	integral component of membrane	cellular_component
PGSC0003DMG401012244	GO:0055085	transmembrane transport	biological_process
PGSC0003DMG400012307	GO:0004672	protein kinase activity	molecular_function
PGSC0003DMG400012307	GO:0005524	ATP binding	molecular_function
PGSC0003DMG400012307	GO:0006468	protein phosphorylation	biological_process
PGSC0003DMG400012307	GO:0000166	nucleotide binding	molecular_function
PGSC0003DMG400012307	GO:0016020	membrane	cellular_component
PGSC0003DMG400012307	GO:0016021	integral component of membrane	cellular_component
PGSC0003DMG400012307	GO:0005886	plasma membrane	cellular_component
PGSC0003DMG400012307	GO:0005515	protein binding	molecular_function
PGSC0003DMG400001913	GO:0031540	regulation of anthocyanin biosynthetic process	biological_process
PGSC0003DMG400001913	GO:0003677	DNA binding	molecular_function
PGSC0003DMG400001913	GO:0005634	nucleus	cellular_component
PGSC0003DMG400001913	GO:0006351	transcription, DNA-templated	biological_process
PGSC0003DMG400001913	GO:0006355	regulation of transcription, DNA-templated	biological_process
PGSC0003DMG400001913	GO:0003700	DNA-binding transcription factor activity	molecular_function
PGSC0003DMG400001913	GO:0003682	chromatin binding	molecular_function
PGSC0003DMG400001913	GO:0009733	response to auxin	biological_process
PGSC0003DMG400001913	GO:0009737	response to abscisic acid	biological_process
PGSC0003DMG400001913	GO:0009651	response to salt stress	biological_process
PGSC0003DMG400001913	GO:0080167	response to karrikin	biological_process
PGSC0003DMG400001913	GO:0009723	response to ethylene	biological_process
PGSC0003DMG400001913	GO:0046686	response to cadmium ion	biological_process
PGSC0003DMG400001913	GO:0009753	response to jasmonic acid	biological_process
PGSC0003DMG400001913	GO:0009751	response to salicylic acid	biological_process
PGSC0003DMG400001913	GO:0009739	response to gibberellin	biological_process
PGSC0003DMG400012329	GO:0003677	DNA binding	molecular_function
PGSC0003DMG400012329	GO:0006355	regulation of transcription, DNA-templated	biological_process
PGSC0003DMG400012329	GO:0005634	nucleus	cellular_component
PGSC0003DMG400012329	GO:0005829	cytosol	cellular_component
PGSC0003DMG400012329	GO:0009506	plasmodesma	cellular_component
PGSC0003DMG400012355	GO:0016020	membrane	cellular_component
PGSC0003DMG400012355	GO:0016021	integral component of membrane	cellular_component
PGSC0003DMG400012436	GO:0003700	DNA-binding transcription factor activity	molecular_function
PGSC0003DMG400012436	GO:0003677	DNA binding	molecular_function
PGSC0003DMG400012436	GO:0006355	regulation of transcription, DNA-templated	biological_process
PGSC0003DMG400024554	GO:0046983	protein dimerization activity	molecular_function
PGSC0003DMG400024625	GO:0000977	RNA polymerase II regulatory region sequence-specific DNA binding	molecular_function
PGSC0003DMG400024625	GO:0003700	DNA-binding transcription factor activity	molecular_function
PGSC0003DMG400024625	GO:0003677	DNA binding	molecular_function
PGSC0003DMG400024625	GO:0006355	regulation of transcription, DNA-templated	biological_process
PGSC0003DMG400024625	GO:0005634	nucleus	cellular_component
PGSC0003DMG400024625	GO:0046983	protein dimerization activity	molecular_function
PGSC0003DMG400024625	GO:0006351	transcription, DNA-templated	biological_process
PGSC0003DMG400024625	GO:0045944	positive regulation of transcription by RNA polymerase II	biological_process
PGSC0003DMG400024643	GO:0055114	oxidation-reduction process	biological_process
PGSC0003DMG400024643	GO:0020037	heme binding	molecular_function
PGSC0003DMG400024643	GO:0005506	iron ion binding	molecular_function
PGSC0003DMG400024643	GO:0016705	oxidoreductase activity, acting on paired donors, with incorporation or reduction of molecular oxygen	molecular_function
PGSC0003DMG400024643	GO:0004497	monooxygenase activity	molecular_function
PGSC0003DMG400024643	GO:0016491	oxidoreductase activity	molecular_function
PGSC0003DMG400024643	GO:0046872	metal ion binding	molecular_function
PGSC0003DMG400024643	GO:0009733	response to auxin	biological_process
PGSC0003DMG400012641	GO:0005515	protein binding	molecular_function
PGSC0003DMG400024768	GO:0005515	protein binding	molecular_function
PGSC0003DMG400002495	GO:0003676	nucleic acid binding	molecular_function
PGSC0003DMG400002520	GO:0016788	hydrolase activity, acting on ester bonds	molecular_function
PGSC0003DMG400024937	GO:0006351	transcription, DNA-templated	biological_process
PGSC0003DMG400024937	GO:0006355	regulation of transcription, DNA-templated	biological_process
PGSC0003DMG400002730	GO:0016020	membrane	cellular_component
PGSC0003DMG400002730	GO:0016021	integral component of membrane	cellular_component
PGSC0003DMG400013215	GO:0003677	DNA binding	molecular_function
PGSC0003DMG400013235	GO:0000166	nucleotide binding	molecular_function
PGSC0003DMG400013235	GO:0005524	ATP binding	molecular_function
PGSC0003DMG400013235	GO:0016874	ligase activity	molecular_function
PGSC0003DMG400013235	GO:0003824	catalytic activity	molecular_function
PGSC0003DMG400013235	GO:0004356	glutamate-ammonia ligase activity	molecular_function
PGSC0003DMG400013235	GO:0006542	glutamine biosynthetic process	biological_process
PGSC0003DMG400013235	GO:0006807	nitrogen compound metabolic process	biological_process
PGSC0003DMG400013259	GO:0005634	nucleus	cellular_component
PGSC0003DMG400013259	GO:0015031	protein transport	biological_process
PGSC0003DMG400013259	GO:0005737	cytoplasm	cellular_component
PGSC0003DMG400013259	GO:0000055	ribosomal large subunit export from nucleus	biological_process
PGSC0003DMG400013259	GO:0043023	ribosomal large subunit binding	molecular_function
PGSC0003DMG400003115	GO:0055114	oxidation-reduction process	biological_process
PGSC0003DMG400003115	GO:0006979	response to oxidative stress	biological_process
PGSC0003DMG400003115	GO:0016671	oxidoreductase activity, acting on a sulfur group of donors, disulfide as acceptor	molecular_function
PGSC0003DMG400003115	GO:0033743	peptide-methionine (R)-S-oxide reductase activity	molecular_function
PGSC0003DMG400003115	GO:0030091	protein repair	biological_process
PGSC0003DMG400013439	GO:0016787	hydrolase activity	molecular_function
PGSC0003DMG400013439	GO:0004190	aspartic-type endopeptidase activity	molecular_function
PGSC0003DMG400013439	GO:0008233	peptidase activity	molecular_function
PGSC0003DMG400013439	GO:0006508	proteolysis	biological_process
PGSC0003DMG400013439	GO:0006629	lipid metabolic process	biological_process
PGSC0003DMG400013443	GO:0008152	metabolic process	biological_process
PGSC0003DMG400013443	GO:0003824	catalytic activity	molecular_function
PGSC0003DMG400013443	GO:0016020	membrane	cellular_component
PGSC0003DMG400013443	GO:0006633	fatty acid biosynthetic process	biological_process
PGSC0003DMG400013443	GO:0016747	transferase activity, transferring acyl groups other than amino-acyl groups	molecular_function
PGSC0003DMG400013443	GO:0016746	transferase activity, transferring acyl groups	molecular_function
PGSC0003DMG400013443	GO:0016740	transferase activity	molecular_function
PGSC0003DMG400013443	GO:0016021	integral component of membrane	cellular_component
PGSC0003DMG400025487	GO:0008152	metabolic process	biological_process
PGSC0003DMG400025487	GO:0016829	lyase activity	molecular_function
PGSC0003DMG400025487	GO:0046872	metal ion binding	molecular_function
PGSC0003DMG400025487	GO:0003824	catalytic activity	molecular_function
PGSC0003DMG400025487	GO:0019752	carboxylic acid metabolic process	biological_process
PGSC0003DMG400025487	GO:0004451	isocitrate lyase activity	molecular_function
PGSC0003DMG400025487	GO:0009514	glyoxysome	cellular_component
PGSC0003DMG400003522	GO:0016740	transferase activity	molecular_function
PGSC0003DMG400003522	GO:0016757	transferase activity, transferring glycosyl groups	molecular_function
PGSC0003DMG400003522	GO:0047216	inositol 3-alpha-galactosyltransferase activity	molecular_function
PGSC0003DMG400003522	GO:0006012	galactose metabolic process	biological_process
PGSC0003DMG400003563	GO:0055114	oxidation-reduction process	biological_process
PGSC0003DMG400003563	GO:0016491	oxidoreductase activity	molecular_function
PGSC0003DMG400003563	GO:0046872	metal ion binding	molecular_function
PGSC0003DMG400003563	GO:0045486	naringenin 3-dioxygenase activity	molecular_function
PGSC0003DMG400003607	GO:0032259	methylation	biological_process
PGSC0003DMG400003607	GO:0008168	methyltransferase activity	molecular_function
PGSC0003DMG400013703	GO:0016020	membrane	cellular_component
PGSC0003DMG400013703	GO:0016021	integral component of membrane	cellular_component
PGSC0003DMG400013703	GO:0009058	biosynthetic process	biological_process
PGSC0003DMG400013703	GO:0003824	catalytic activity	molecular_function
PGSC0003DMG400003626	GO:0046872	metal ion binding	molecular_function
PGSC0003DMG400003626	GO:0004462	lactoylglutathione lyase activity	molecular_function
PGSC0003DMG400003682	GO:0003677	DNA binding	molecular_function
PGSC0003DMG401025689	GO:0016740	transferase activity	molecular_function
PGSC0003DMG401025689	GO:0008168	methyltransferase activity	molecular_function
PGSC0003DMG401025689	GO:0032259	methylation	biological_process
PGSC0003DMG401025689	GO:0046983	protein dimerization activity	molecular_function
PGSC0003DMG401025689	GO:0008171	O-methyltransferase activity	molecular_function
PGSC0003DMG400013828	GO:0006508	proteolysis	biological_process
PGSC0003DMG400013828	GO:0008233	peptidase activity	molecular_function
PGSC0003DMG400025795	GO:0055114	oxidation-reduction process	biological_process
PGSC0003DMG400025795	GO:0004497	monooxygenase activity	molecular_function
PGSC0003DMG400025795	GO:0016491	oxidoreductase activity	molecular_function
PGSC0003DMG400025795	GO:0046872	metal ion binding	molecular_function
PGSC0003DMG400025795	GO:0020037	heme binding	molecular_function
PGSC0003DMG400025795	GO:0005506	iron ion binding	molecular_function
PGSC0003DMG400025795	GO:0016705	oxidoreductase activity, acting on paired donors, with incorporation or reduction of molecular oxygen	molecular_function
PGSC0003DMG400025795	GO:0016020	membrane	cellular_component
PGSC0003DMG400025795	GO:0016021	integral component of membrane	cellular_component
PGSC0003DMG400003879	GO:0016020	membrane	cellular_component
PGSC0003DMG400003879	GO:0016021	integral component of membrane	cellular_component
PGSC0003DMG400003879	GO:0022857	transmembrane transporter activity	molecular_function
PGSC0003DMG400003879	GO:0055085	transmembrane transport	biological_process
PGSC0003DMG400003917	GO:0019903	protein phosphatase binding	molecular_function
PGSC0003DMG400003917	GO:0050891	multicellular organismal water homeostasis	biological_process
PGSC0003DMG400003917	GO:0009270	response to humidity	biological_process
PGSC0003DMG400003917	GO:0015711	organic anion transport	biological_process
PGSC0003DMG400003917	GO:0010193	response to ozone	biological_process
PGSC0003DMG400003917	GO:0008308	voltage-gated anion channel activity	molecular_function
PGSC0003DMG400003917	GO:0008509	anion transmembrane transporter activity	molecular_function
PGSC0003DMG400003917	GO:0006820	anion transport	biological_process
PGSC0003DMG400003917	GO:0006873	cellular ion homeostasis	biological_process
PGSC0003DMG400003917	GO:0010037	response to carbon dioxide	biological_process
PGSC0003DMG400003917	GO:0015698	inorganic anion transport	biological_process
PGSC0003DMG400003917	GO:0090332	stomatal closure	biological_process
PGSC0003DMG400003917	GO:1902456	regulation of stomatal opening	biological_process
PGSC0003DMG400003917	GO:0016021	integral component of membrane	cellular_component
PGSC0003DMG400003917	GO:0016020	membrane	cellular_component
PGSC0003DMG400003917	GO:0055085	transmembrane transport	biological_process
PGSC0003DMG400003917	GO:0098656	anion transmembrane transport	biological_process
PGSC0003DMG400003917	GO:0019901	protein kinase binding	molecular_function
PGSC0003DMG400003917	GO:0009737	response to abscisic acid	biological_process
PGSC0003DMG400003917	GO:0010118	stomatal movement	biological_process
PGSC0003DMG400003917	GO:0005886	plasma membrane	cellular_component
PGSC0003DMG400003936	GO:0009308	amine metabolic process	biological_process
PGSC0003DMG400003936	GO:0055114	oxidation-reduction process	biological_process
PGSC0003DMG400003936	GO:0016491	oxidoreductase activity	molecular_function
PGSC0003DMG400003936	GO:0046872	metal ion binding	molecular_function
PGSC0003DMG400003936	GO:0048038	quinone binding	molecular_function
PGSC0003DMG400003936	GO:0005507	copper ion binding	molecular_function
PGSC0003DMG400003936	GO:0008131	primary amine oxidase activity	molecular_function
PGSC0003DMG400025862	GO:0016740	transferase activity	molecular_function
PGSC0003DMG400025862	GO:0008152	metabolic process	biological_process
PGSC0003DMG400025862	GO:0016757	transferase activity, transferring glycosyl groups	molecular_function
PGSC0003DMG400025862	GO:0016758	transferase activity, transferring hexosyl groups	molecular_function
PGSC0003DMG400014054	GO:0016020	membrane	cellular_component
PGSC0003DMG400014054	GO:0016021	integral component of membrane	cellular_component
PGSC0003DMG400014054	GO:0022857	transmembrane transporter activity	molecular_function
PGSC0003DMG400014054	GO:0055085	transmembrane transport	biological_process
PGSC0003DMG400014054	GO:0009624	response to nematode	biological_process
PGSC0003DMG400014093	GO:0045431	flavonol synthase activity	molecular_function
PGSC0003DMG400014093	GO:0051555	flavonol biosynthetic process	biological_process
PGSC0003DMG400014093	GO:0051213	dioxygenase activity	molecular_function
PGSC0003DMG400014093	GO:0055114	oxidation-reduction process	biological_process
PGSC0003DMG400014093	GO:0045486	naringenin 3-dioxygenase activity	molecular_function
PGSC0003DMG400014093	GO:0016491	oxidoreductase activity	molecular_function
PGSC0003DMG400014093	GO:0046872	metal ion binding	molecular_function
PGSC0003DMG400014093	GO:0005737	cytoplasm	cellular_component
PGSC0003DMG400014093	GO:0009813	flavonoid biosynthetic process	biological_process
PGSC0003DMG400014093	GO:0031418	L-ascorbic acid binding	molecular_function
PGSC0003DMG400004030	GO:0005515	protein binding	molecular_function
PGSC0003DMG400014137	GO:0006355	regulation of transcription, DNA-templated	biological_process
PGSC0003DMG400014137	GO:0005515	protein binding	molecular_function
PGSC0003DMG400004109	GO:0009831	plant-type cell wall modification involved in multidimensional cell growth	biological_process
PGSC0003DMG400004109	GO:0006073	cellular glucan metabolic process	biological_process
PGSC0003DMG400004109	GO:0016798	hydrolase activity, acting on glycosyl bonds	molecular_function
PGSC0003DMG400004109	GO:0005887	integral component of plasma membrane	cellular_component
PGSC0003DMG400004109	GO:0016740	transferase activity	molecular_function
PGSC0003DMG400004109	GO:0016787	hydrolase activity	molecular_function
PGSC0003DMG400004109	GO:0005975	carbohydrate metabolic process	biological_process
PGSC0003DMG400004109	GO:0008152	metabolic process	biological_process
PGSC0003DMG400004109	GO:0071555	cell wall organization	biological_process
PGSC0003DMG400004109	GO:0005576	extracellular region	cellular_component
PGSC0003DMG400004109	GO:0004553	hydrolase activity, hydrolyzing O-glycosyl compounds	molecular_function
PGSC0003DMG400004109	GO:0005618	cell wall	cellular_component
PGSC0003DMG400004109	GO:0048046	apoplast	cellular_component
PGSC0003DMG400004109	GO:0016762	xyloglucan:xyloglucosyl transferase activity	molecular_function
PGSC0003DMG400004109	GO:0010411	xyloglucan metabolic process	biological_process
PGSC0003DMG400004109	GO:0042546	cell wall biogenesis	biological_process
PGSC0003DMG400004158	GO:0098655	cation transmembrane transport	biological_process
PGSC0003DMG400004158	GO:0016020	membrane	cellular_component
PGSC0003DMG400004158	GO:0016021	integral component of membrane	cellular_component
PGSC0003DMG400004158	GO:0055085	transmembrane transport	biological_process
PGSC0003DMG400004158	GO:0006811	ion transport	biological_process
PGSC0003DMG400004158	GO:0070588	calcium ion transmembrane transport	biological_process
PGSC0003DMG400004158	GO:0008324	cation transmembrane transporter activity	molecular_function
PGSC0003DMG400004158	GO:0006812	cation transport	biological_process
PGSC0003DMG400004158	GO:0005773	vacuole	cellular_component
PGSC0003DMG400004158	GO:0005774	vacuolar membrane	cellular_component
PGSC0003DMG400004158	GO:0015369	calcium:proton antiporter activity	molecular_function
PGSC0003DMG400004158	GO:0006816	calcium ion transport	biological_process
PGSC0003DMG400004158	GO:0015297	antiporter activity	molecular_function
PGSC0003DMG400026125	GO:0016788	hydrolase activity, acting on ester bonds	molecular_function
PGSC0003DMG400026131	GO:0000166	nucleotide binding	molecular_function
PGSC0003DMG400026131	GO:0005524	ATP binding	molecular_function
PGSC0003DMG400026131	GO:0016020	membrane	cellular_component
PGSC0003DMG400026131	GO:0016021	integral component of membrane	cellular_component
PGSC0003DMG400026131	GO:0016887	ATPase activity	molecular_function
PGSC0003DMG400026291	GO:0016020	membrane	cellular_component
PGSC0003DMG400026291	GO:0016021	integral component of membrane	cellular_component
PGSC0003DMG400004363	GO:0004672	protein kinase activity	molecular_function
PGSC0003DMG400004363	GO:0005524	ATP binding	molecular_function
PGSC0003DMG400004363	GO:0006468	protein phosphorylation	biological_process
PGSC0003DMG400014405	GO:0005524	ATP binding	molecular_function
PGSC0003DMG400014405	GO:0006950	response to stress	biological_process
PGSC0003DMG400014405	GO:0006457	protein folding	biological_process
PGSC0003DMG400014405	GO:0051082	unfolded protein binding	molecular_function
PGSC0003DMG400014459	GO:0032259	methylation	biological_process
PGSC0003DMG400014459	GO:0008152	metabolic process	biological_process
PGSC0003DMG400014459	GO:0008168	methyltransferase activity	molecular_function
PGSC0003DMG400014459	GO:0000234	phosphoethanolamine N-methyltransferase activity	molecular_function
PGSC0003DMG400014459	GO:0006656	phosphatidylcholine biosynthetic process	biological_process
PGSC0003DMG400026493	GO:0009507	chloroplast	cellular_component
PGSC0003DMG400026493	GO:0009570	chloroplast stroma	cellular_component
PGSC0003DMG400026493	GO:0009941	chloroplast envelope	cellular_component
PGSC0003DMG400014509	GO:0009651	response to salt stress	biological_process
PGSC0003DMG400014509	GO:0005768	endosome	cellular_component
PGSC0003DMG400014509	GO:0005794	Golgi apparatus	cellular_component
PGSC0003DMG400014509	GO:0005802	trans-Golgi network	cellular_component
PGSC0003DMG400004617	GO:0043086	negative regulation of catalytic activity	biological_process
PGSC0003DMG400004617	GO:0016020	membrane	cellular_component
PGSC0003DMG400004617	GO:0016021	integral component of membrane	cellular_component
PGSC0003DMG400004617	GO:0004857	enzyme inhibitor activity	molecular_function
PGSC0003DMG400014590	GO:0005694	chromosome	cellular_component
PGSC0003DMG400014590	GO:0003677	DNA binding	molecular_function
PGSC0003DMG400014590	GO:0005634	nucleus	cellular_component
PGSC0003DMG400014590	GO:0006334	nucleosome assembly	biological_process
PGSC0003DMG400014590	GO:0000786	nucleosome	cellular_component
PGSC0003DMG400026705	GO:0016020	membrane	cellular_component
PGSC0003DMG400026705	GO:0016021	integral component of membrane	cellular_component
PGSC0003DMG400026705	GO:0055085	transmembrane transport	biological_process
PGSC0003DMG400026705	GO:0015267	channel activity	molecular_function
PGSC0003DMG400004659	GO:0016020	membrane	cellular_component
PGSC0003DMG400004659	GO:0016021	integral component of membrane	cellular_component
PGSC0003DMG400004659	GO:0005975	carbohydrate metabolic process	biological_process
PGSC0003DMG400004659	GO:0016857	racemase and epimerase activity, acting on carbohydrates and derivatives	molecular_function
PGSC0003DMG400004795	GO:0005215	transporter activity	molecular_function
PGSC0003DMG400004795	GO:0016020	membrane	cellular_component
PGSC0003DMG400004795	GO:0016021	integral component of membrane	cellular_component
PGSC0003DMG400004795	GO:0022857	transmembrane transporter activity	molecular_function
PGSC0003DMG400004795	GO:0006857	oligopeptide transport	biological_process
PGSC0003DMG400004795	GO:0055085	transmembrane transport	biological_process
PGSC0003DMG400027187	GO:0016020	membrane	cellular_component
PGSC0003DMG400027187	GO:0016021	integral component of membrane	cellular_component
PGSC0003DMG400004958	GO:0052726	inositol-1,3,4-trisphosphate 5-kinase activity	molecular_function
PGSC0003DMG400004958	GO:0016740	transferase activity	molecular_function
PGSC0003DMG400004958	GO:0000166	nucleotide binding	molecular_function
PGSC0003DMG400004958	GO:0005524	ATP binding	molecular_function
PGSC0003DMG400004958	GO:0016301	kinase activity	molecular_function
PGSC0003DMG400004958	GO:0016310	phosphorylation	biological_process
PGSC0003DMG400004958	GO:0000287	magnesium ion binding	molecular_function
PGSC0003DMG400004958	GO:0046872	metal ion binding	molecular_function
PGSC0003DMG400004958	GO:0005622	intracellular	cellular_component
PGSC0003DMG400004958	GO:0047325	inositol tetrakisphosphate 1-kinase activity	molecular_function
PGSC0003DMG400004958	GO:0052725	inositol-1,3,4-trisphosphate 6-kinase activity	molecular_function
PGSC0003DMG400004958	GO:0032957	inositol trisphosphate metabolic process	biological_process
PGSC0003DMG401014997	GO:0016788	hydrolase activity, acting on ester bonds	molecular_function
PGSC0003DMG401014997	GO:0016020	membrane	cellular_component
PGSC0003DMG401014997	GO:0016021	integral component of membrane	cellular_component
PGSC0003DMG400015138	GO:0008152	metabolic process	biological_process
PGSC0003DMG400015138	GO:0007165	signal transduction	biological_process
PGSC0003DMG400015138	GO:0016301	kinase activity	molecular_function
PGSC0003DMG400015138	GO:0016310	phosphorylation	biological_process
PGSC0003DMG400015138	GO:0003951	NAD+ kinase activity	molecular_function
PGSC0003DMG400015138	GO:0004143	diacylglycerol kinase activity	molecular_function
PGSC0003DMG400015138	GO:0007205	protein kinase C-activating G-protein coupled receptor signaling pathway	biological_process
PGSC0003DMG400027645	GO:0055114	oxidation-reduction process	biological_process
PGSC0003DMG400027645	GO:0016491	oxidoreductase activity	molecular_function
PGSC0003DMG400027645	GO:0046872	metal ion binding	molecular_function
PGSC0003DMG400015194	GO:0016740	transferase activity	molecular_function
PGSC0003DMG400015194	GO:0003824	catalytic activity	molecular_function
PGSC0003DMG400015194	GO:0006099	tricarboxylic acid cycle	biological_process
PGSC0003DMG400015194	GO:0004474	malate synthase activity	molecular_function
PGSC0003DMG400015194	GO:0006097	glyoxylate cycle	biological_process
PGSC0003DMG401015205	GO:0000977	RNA polymerase II regulatory region sequence-specific DNA binding	molecular_function
PGSC0003DMG401015205	GO:0003700	DNA-binding transcription factor activity	molecular_function
PGSC0003DMG401015205	GO:0003677	DNA binding	molecular_function
PGSC0003DMG401015205	GO:0006355	regulation of transcription, DNA-templated	biological_process
PGSC0003DMG401015205	GO:0005634	nucleus	cellular_component
PGSC0003DMG401015205	GO:0046983	protein dimerization activity	molecular_function
PGSC0003DMG401015205	GO:0006351	transcription, DNA-templated	biological_process
PGSC0003DMG401015205	GO:0045944	positive regulation of transcription by RNA polymerase II	biological_process
PGSC0003DMG400005335	GO:0016020	membrane	cellular_component
PGSC0003DMG400005335	GO:0016021	integral component of membrane	cellular_component
PGSC0003DMG400005335	GO:0009055	electron transfer activity	molecular_function
PGSC0003DMG400005335	GO:0022900	electron transport chain	biological_process
PGSC0003DMG400005335	GO:0055114	oxidation-reduction process	biological_process
PGSC0003DMG400005335	GO:0005623	cell	cellular_component
PGSC0003DMG400005335	GO:0015035	protein disulfide oxidoreductase activity	molecular_function
PGSC0003DMG400005335	GO:0045454	cell redox homeostasis	biological_process
PGSC0003DMG400015230	GO:0016829	lyase activity	molecular_function
PGSC0003DMG400015230	GO:0046872	metal ion binding	molecular_function
PGSC0003DMG400015230	GO:0045490	pectin catabolic process	biological_process
PGSC0003DMG400015230	GO:0030570	pectate lyase activity	molecular_function
PGSC0003DMG400027916	GO:0008654	phospholipid biosynthetic process	biological_process
PGSC0003DMG400027916	GO:0004512	inositol-3-phosphate synthase activity	molecular_function
PGSC0003DMG400027916	GO:0006021	inositol biosynthetic process	biological_process
PGSC0003DMG400027937	GO:0016020	membrane	cellular_component
PGSC0003DMG400027937	GO:0016021	integral component of membrane	cellular_component
PGSC0003DMG400027960	GO:0008152	metabolic process	biological_process
PGSC0003DMG400027960	GO:0016787	hydrolase activity	molecular_function
PGSC0003DMG400015414	GO:0005509	calcium ion binding	molecular_function
PGSC0003DMG400015536	GO:0003677	DNA binding	molecular_function
PGSC0003DMG400015552	GO:0016746	transferase activity, transferring acyl groups	molecular_function
PGSC0003DMG400015552	GO:0016740	transferase activity	molecular_function
PGSC0003DMG400015552	GO:0008152	metabolic process	biological_process
PGSC0003DMG400015552	GO:0016020	membrane	cellular_component
PGSC0003DMG400015552	GO:0016021	integral component of membrane	cellular_component
PGSC0003DMG400015552	GO:0003824	catalytic activity	molecular_function
PGSC0003DMG400015552	GO:0006633	fatty acid biosynthetic process	biological_process
PGSC0003DMG400015552	GO:0016747	transferase activity, transferring acyl groups other than amino-acyl groups	molecular_function
PGSC0003DMG400015553	GO:0016746	transferase activity, transferring acyl groups	molecular_function
PGSC0003DMG400015553	GO:0016740	transferase activity	molecular_function
PGSC0003DMG400015553	GO:0008152	metabolic process	biological_process
PGSC0003DMG400015553	GO:0016020	membrane	cellular_component
PGSC0003DMG400015553	GO:0016021	integral component of membrane	cellular_component
PGSC0003DMG400015553	GO:0003824	catalytic activity	molecular_function
PGSC0003DMG400015553	GO:0006633	fatty acid biosynthetic process	biological_process
PGSC0003DMG400015553	GO:0016747	transferase activity, transferring acyl groups other than amino-acyl groups	molecular_function
PGSC0003DMG400015659	GO:0046983	protein dimerization activity	molecular_function
PGSC0003DMG400015685	GO:0003677	DNA binding	molecular_function
PGSC0003DMG400015685	GO:0006355	regulation of transcription, DNA-templated	biological_process
PGSC0003DMG400015685	GO:0005634	nucleus	cellular_component
PGSC0003DMG400015685	GO:0006334	nucleosome assembly	biological_process
PGSC0003DMG400015685	GO:0000786	nucleosome	cellular_component
PGSC0003DMG400015685	GO:0000785	chromatin	cellular_component
PGSC0003DMG400015925	GO:0055114	oxidation-reduction process	biological_process
PGSC0003DMG400015925	GO:0016491	oxidoreductase activity	molecular_function
PGSC0003DMG401015926	GO:0046983	protein dimerization activity	molecular_function
PGSC0003DMG400016004	GO:0003700	DNA-binding transcription factor activity	molecular_function
PGSC0003DMG400016004	GO:0003677	DNA binding	molecular_function
PGSC0003DMG400016004	GO:0006355	regulation of transcription, DNA-templated	biological_process
PGSC0003DMG400016004	GO:0005634	nucleus	cellular_component
PGSC0003DMG400016004	GO:0006351	transcription, DNA-templated	biological_process
PGSC0003DMG400016156	GO:0004672	protein kinase activity	molecular_function
PGSC0003DMG400016156	GO:0005524	ATP binding	molecular_function
PGSC0003DMG400016156	GO:0006468	protein phosphorylation	biological_process
PGSC0003DMG400016156	GO:0000166	nucleotide binding	molecular_function
PGSC0003DMG400016156	GO:0004674	protein serine/threonine kinase activity	molecular_function
PGSC0003DMG400016179	GO:0008429	phosphatidylethanolamine binding	molecular_function
PGSC0003DMG400016179	GO:0009909	regulation of flower development	biological_process
PGSC0003DMG400016179	GO:0048573	photoperiodism, flowering	biological_process
PGSC0003DMG400016249	GO:0016747	transferase activity, transferring acyl groups other than amino-acyl groups	molecular_function
PGSC0003DMG400016249	GO:0009567	double fertilization forming a zygote and endosperm	biological_process
PGSC0003DMG400016249	GO:0005634	nucleus	cellular_component
PGSC0003DMG400016249	GO:0005737	cytoplasm	cellular_component
PGSC0003DMG400016460	GO:0009408	response to heat	biological_process
PGSC0003DMG400016564	GO:0009733	response to auxin	biological_process
PGSC0003DMG400016590	GO:0016020	membrane	cellular_component
PGSC0003DMG400016590	GO:0016021	integral component of membrane	cellular_component
PGSC0003DMG400016590	GO:0009611	response to wounding	biological_process
PGSC0003DMG400016590	GO:0071486	cellular response to high light intensity	biological_process
PGSC0003DMG400016590	GO:0071492	cellular response to UV-A	biological_process
PGSC0003DMG400016590	GO:0009535	chloroplast thylakoid membrane	cellular_component
PGSC0003DMG401016626	GO:0016020	membrane	cellular_component
PGSC0003DMG401016626	GO:0016021	integral component of membrane	cellular_component
PGSC0003DMG401016626	GO:0055114	oxidation-reduction process	biological_process

## Sheet: Exclusive_KJ-L-HN
GeneID	GO.Accession	GO.term.name	GO.domain
PGSC0003DMG400043075	GO:0016020	membrane	cellular_component
PGSC0003DMG400043075	GO:0016021	integral component of membrane	cellular_component
PGSC0003DMG400043075	GO:0055085	transmembrane transport	biological_process
PGSC0003DMG400043075	GO:0030001	metal ion transport	biological_process
PGSC0003DMG400043075	GO:0046873	metal ion transmembrane transporter activity	molecular_function
PGSC0003DMG400035806	GO:0005840	ribosome	cellular_component
PGSC0003DMG400035806	GO:0005622	intracellular	cellular_component
PGSC0003DMG400035806	GO:0003735	structural constituent of ribosome	molecular_function
PGSC0003DMG400035806	GO:0006412	translation	biological_process
PGSC0003DMG400035826	GO:0016020	membrane	cellular_component
PGSC0003DMG400035826	GO:0016021	integral component of membrane	cellular_component
PGSC0003DMG400044699	GO:0003924	GTPase activity	molecular_function
PGSC0003DMG400044699	GO:0005525	GTP binding	molecular_function
PGSC0003DMG400045244	GO:0016020	membrane	cellular_component
PGSC0003DMG400045244	GO:0016021	integral component of membrane	cellular_component
PGSC0003DMG400036493	GO:0003700	DNA-binding transcription factor activity	molecular_function
PGSC0003DMG400036493	GO:0003677	DNA binding	molecular_function
PGSC0003DMG400036493	GO:0006355	regulation of transcription, DNA-templated	biological_process
PGSC0003DMG400036493	GO:0005634	nucleus	cellular_component
PGSC0003DMG400036493	GO:0006351	transcription, DNA-templated	biological_process
PGSC0003DMG400037227	GO:0003824	catalytic activity	molecular_function
PGSC0003DMG400037227	GO:0005992	trehalose biosynthetic process	biological_process
PGSC0003DMG400046444	GO:0009733	response to auxin	biological_process
PGSC0003DMG400040538	GO:0005509	calcium ion binding	molecular_function
PGSC0003DMG400028331	GO:0016740	transferase activity	molecular_function
PGSC0003DMG400028331	GO:0008152	metabolic process	biological_process
PGSC0003DMG400028331	GO:0016758	transferase activity, transferring hexosyl groups	molecular_function
PGSC0003DMG400028655	GO:0016020	membrane	cellular_component
PGSC0003DMG400028655	GO:0016021	integral component of membrane	cellular_component
PGSC0003DMG400029484	GO:0006952	defense response	biological_process
PGSC0003DMG400029853	GO:0003677	DNA binding	molecular_function
PGSC0003DMG400029853	GO:0006357	regulation of transcription by RNA polymerase II	biological_process
PGSC0003DMG400029853	GO:0046983	protein dimerization activity	molecular_function
PGSC0003DMG400029863	GO:0016020	membrane	cellular_component
PGSC0003DMG400029863	GO:0016021	integral component of membrane	cellular_component
PGSC0003DMG400030105	GO:0009055	electron transfer activity	molecular_function
PGSC0003DMG400030105	GO:0022900	electron transport chain	biological_process
PGSC0003DMG400030105	GO:0055114	oxidation-reduction process	biological_process
PGSC0003DMG400030105	GO:0005623	cell	cellular_component
PGSC0003DMG400030105	GO:0015035	protein disulfide oxidoreductase activity	molecular_function
PGSC0003DMG400030105	GO:0045454	cell redox homeostasis	biological_process
PGSC0003DMG400030593	GO:0010951	negative regulation of endopeptidase activity	biological_process
PGSC0003DMG400030593	GO:0004867	serine-type endopeptidase inhibitor activity	molecular_function
PGSC0003DMG400030771	GO:0055114	oxidation-reduction process	biological_process
PGSC0003DMG400030771	GO:0016491	oxidoreductase activity	molecular_function
PGSC0003DMG400030771	GO:0046872	metal ion binding	molecular_function
PGSC0003DMG400030771	GO:0008270	zinc ion binding	molecular_function
PGSC0003DMG400030771	GO:0005737	cytoplasm	cellular_component
PGSC0003DMG400030771	GO:0004022	alcohol dehydrogenase (NAD) activity	molecular_function
PGSC0003DMG400031161	GO:0016020	membrane	cellular_component
PGSC0003DMG400031161	GO:0016021	integral component of membrane	cellular_component
PGSC0003DMG400031161	GO:0005515	protein binding	molecular_function
PGSC0003DMG400031363	GO:0009733	response to auxin	biological_process
PGSC0003DMG400031373	GO:0016020	membrane	cellular_component
PGSC0003DMG400031373	GO:0016021	integral component of membrane	cellular_component
PGSC0003DMG400006663	GO:0006950	response to stress	biological_process
PGSC0003DMG400033356	GO:0006952	defense response	biological_process
PGSC0003DMG400033356	GO:0009607	response to biotic stimulus	biological_process
PGSC0003DMG400033556	GO:0003677	DNA binding	molecular_function
PGSC0003DMG400033556	GO:0005524	ATP binding	molecular_function
PGSC0003DMG400033556	GO:0032508	DNA duplex unwinding	biological_process
PGSC0003DMG400033556	GO:0004003	ATP-dependent DNA helicase activity	molecular_function
PGSC0003DMG400006887	GO:0016020	membrane	cellular_component
PGSC0003DMG400006887	GO:0016021	integral component of membrane	cellular_component
PGSC0003DMG400006956	GO:0016829	lyase activity	molecular_function
PGSC0003DMG400006956	GO:0008270	zinc ion binding	molecular_function
PGSC0003DMG400006956	GO:0004089	carbonate dehydratase activity	molecular_function
PGSC0003DMG400006956	GO:0015976	carbon utilization	biological_process
PGSC0003DMG400007130	GO:0003677	DNA binding	molecular_function
PGSC0003DMG400007130	GO:0006355	regulation of transcription, DNA-templated	biological_process
PGSC0003DMG400007130	GO:0005634	nucleus	cellular_component
PGSC0003DMG400007130	GO:0006351	transcription, DNA-templated	biological_process
PGSC0003DMG400017399	GO:0016787	hydrolase activity	molecular_function
PGSC0003DMG400018213	GO:0007165	signal transduction	biological_process
PGSC0003DMG400018213	GO:0005515	protein binding	molecular_function
PGSC0003DMG400018284	GO:0000287	magnesium ion binding	molecular_function
PGSC0003DMG400018284	GO:0010333	terpene synthase activity	molecular_function
PGSC0003DMG400018284	GO:0016829	lyase activity	molecular_function
PGSC0003DMG400018455	GO:0008152	metabolic process	biological_process
PGSC0003DMG400018455	GO:0003824	catalytic activity	molecular_function
PGSC0003DMG400018455	GO:0047200	tetrahydrodipicolinate N-acetyltransferase activity	molecular_function
PGSC0003DMG400008632	GO:0016746	transferase activity, transferring acyl groups	molecular_function
PGSC0003DMG400008632	GO:0016740	transferase activity	molecular_function
PGSC0003DMG400008632	GO:0008152	metabolic process	biological_process
PGSC0003DMG400008632	GO:0009058	biosynthetic process	biological_process
PGSC0003DMG400008632	GO:0003824	catalytic activity	molecular_function
PGSC0003DMG400008632	GO:0016747	transferase activity, transferring acyl groups other than amino-acyl groups	molecular_function
PGSC0003DMG400018505	GO:0008250	oligosaccharyltransferase complex	cellular_component
PGSC0003DMG400018505	GO:0016740	transferase activity	molecular_function
PGSC0003DMG400018505	GO:0016020	membrane	cellular_component
PGSC0003DMG400018505	GO:0016021	integral component of membrane	cellular_component
PGSC0003DMG400018505	GO:0005783	endoplasmic reticulum	cellular_component
PGSC0003DMG400018505	GO:0005789	endoplasmic reticulum membrane	cellular_component
PGSC0003DMG400018505	GO:0006486	protein glycosylation	biological_process
PGSC0003DMG400018505	GO:0004579	dolichyl-diphosphooligosaccharide-protein glycotransferase activity	molecular_function
PGSC0003DMG402018559	GO:0003682	chromatin binding	molecular_function
PGSC0003DMG400018934	GO:0016747	transferase activity, transferring acyl groups other than amino-acyl groups	molecular_function
PGSC0003DMG401019151	GO:0016020	membrane	cellular_component
PGSC0003DMG401019151	GO:0016021	integral component of membrane	cellular_component
PGSC0003DMG400019846	GO:0016020	membrane	cellular_component
PGSC0003DMG400019846	GO:0016021	integral component of membrane	cellular_component
PGSC0003DMG400019995	GO:0006470	protein dephosphorylation	biological_process
PGSC0003DMG400019995	GO:0005634	nucleus	cellular_component
PGSC0003DMG400019995	GO:0006397	mRNA processing	biological_process
PGSC0003DMG400019995	GO:0004721	phosphoprotein phosphatase activity	molecular_function
PGSC0003DMG400009832	GO:0008152	metabolic process	biological_process
PGSC0003DMG400009832	GO:0010333	terpene synthase activity	molecular_function
PGSC0003DMG400009832	GO:0016829	lyase activity	molecular_function
PGSC0003DMG400010135	GO:0003700	DNA-binding transcription factor activity	molecular_function
PGSC0003DMG400010135	GO:0003677	DNA binding	molecular_function
PGSC0003DMG400010135	GO:0006355	regulation of transcription, DNA-templated	biological_process
PGSC0003DMG400010135	GO:0005634	nucleus	cellular_component
PGSC0003DMG400010135	GO:0006351	transcription, DNA-templated	biological_process
PGSC0003DMG400010136	GO:0010951	negative regulation of endopeptidase activity	biological_process
PGSC0003DMG400010136	GO:0004866	endopeptidase inhibitor activity	molecular_function
PGSC0003DMG400010137	GO:0010951	negative regulation of endopeptidase activity	biological_process
PGSC0003DMG400010137	GO:0004866	endopeptidase inhibitor activity	molecular_function
PGSC0003DMG400010170	GO:0010951	negative regulation of endopeptidase activity	biological_process
PGSC0003DMG400010170	GO:0004866	endopeptidase inhibitor activity	molecular_function
PGSC0003DMG400011223	GO:0016020	membrane	cellular_component
PGSC0003DMG400011223	GO:0016021	integral component of membrane	cellular_component
PGSC0003DMG400011223	GO:0022857	transmembrane transporter activity	molecular_function
PGSC0003DMG400011223	GO:0055085	transmembrane transport	biological_process
PGSC0003DMG400020681	GO:0016020	membrane	cellular_component
PGSC0003DMG400020681	GO:0016021	integral component of membrane	cellular_component
PGSC0003DMG400010549	GO:0032259	methylation	biological_process
PGSC0003DMG400010549	GO:0008168	methyltransferase activity	molecular_function
PGSC0003DMG400010549	GO:0008171	O-methyltransferase activity	molecular_function
PGSC0003DMG400020810	GO:0016020	membrane	cellular_component
PGSC0003DMG400020810	GO:0016021	integral component of membrane	cellular_component
PGSC0003DMG400011294	GO:0003677	DNA binding	molecular_function
PGSC0003DMG400011294	GO:0005634	nucleus	cellular_component
PGSC0003DMG400011294	GO:0006351	transcription, DNA-templated	biological_process
PGSC0003DMG400011294	GO:0006355	regulation of transcription, DNA-templated	biological_process
PGSC0003DMG400010762	GO:0009055	electron transfer activity	molecular_function
PGSC0003DMG400010762	GO:0022900	electron transport chain	biological_process
PGSC0003DMG400010762	GO:0055114	oxidation-reduction process	biological_process
PGSC0003DMG400010762	GO:0005623	cell	cellular_component
PGSC0003DMG400010762	GO:0015035	protein disulfide oxidoreductase activity	molecular_function
PGSC0003DMG400010762	GO:0045454	cell redox homeostasis	biological_process
PGSC0003DMG400010763	GO:0009055	electron transfer activity	molecular_function
PGSC0003DMG400010763	GO:0022900	electron transport chain	biological_process
PGSC0003DMG400010763	GO:0055114	oxidation-reduction process	biological_process
PGSC0003DMG400010763	GO:0005623	cell	cellular_component
PGSC0003DMG400010763	GO:0015035	protein disulfide oxidoreductase activity	molecular_function
PGSC0003DMG400010763	GO:0045454	cell redox homeostasis	biological_process
PGSC0003DMG400010764	GO:0009055	electron transfer activity	molecular_function
PGSC0003DMG400010764	GO:0022900	electron transport chain	biological_process
PGSC0003DMG400010764	GO:0055114	oxidation-reduction process	biological_process
PGSC0003DMG400010764	GO:0005623	cell	cellular_component
PGSC0003DMG400010764	GO:0015035	protein disulfide oxidoreductase activity	molecular_function
PGSC0003DMG400010764	GO:0045454	cell redox homeostasis	biological_process
PGSC0003DMG400010766	GO:0009055	electron transfer activity	molecular_function
PGSC0003DMG400010766	GO:0022900	electron transport chain	biological_process
PGSC0003DMG400010766	GO:0055114	oxidation-reduction process	biological_process
PGSC0003DMG400010766	GO:0005623	cell	cellular_component
PGSC0003DMG400010766	GO:0015035	protein disulfide oxidoreductase activity	molecular_function
PGSC0003DMG400010766	GO:0045454	cell redox homeostasis	biological_process
PGSC0003DMG400010770	GO:0009055	electron transfer activity	molecular_function
PGSC0003DMG400010770	GO:0022900	electron transport chain	biological_process
PGSC0003DMG400010770	GO:0055114	oxidation-reduction process	biological_process
PGSC0003DMG400010770	GO:0005623	cell	cellular_component
PGSC0003DMG400010770	GO:0015035	protein disulfide oxidoreductase activity	molecular_function
PGSC0003DMG400010770	GO:0045454	cell redox homeostasis	biological_process
PGSC0003DMG401021060	GO:0005515	protein binding	molecular_function
PGSC0003DMG400021246	GO:0016020	membrane	cellular_component
PGSC0003DMG400021246	GO:0016021	integral component of membrane	cellular_component
PGSC0003DMG400021246	GO:0005886	plasma membrane	cellular_component
PGSC0003DMG400021292	GO:0055114	oxidation-reduction process	biological_process
PGSC0003DMG400021292	GO:0016491	oxidoreductase activity	molecular_function
PGSC0003DMG400021292	GO:0046872	metal ion binding	molecular_function
PGSC0003DMG400000259	GO:0046983	protein dimerization activity	molecular_function
PGSC0003DMG401023109	GO:0005515	protein binding	molecular_function
PGSC0003DMG400000678	GO:0004180	carboxypeptidase activity	molecular_function
PGSC0003DMG400000678	GO:0006508	proteolysis	biological_process
PGSC0003DMG401000914	GO:0016020	membrane	cellular_component
PGSC0003DMG401000914	GO:0016021	integral component of membrane	cellular_component
PGSC0003DMG400023922	GO:0005576	extracellular region	cellular_component
PGSC0003DMG400012089	GO:0010466	negative regulation of peptidase activity	biological_process
PGSC0003DMG400012089	GO:0030414	peptidase inhibitor activity	molecular_function
PGSC0003DMG400012089	GO:0010951	negative regulation of endopeptidase activity	biological_process
PGSC0003DMG400012089	GO:0004867	serine-type endopeptidase inhibitor activity	molecular_function
PGSC0003DMG400012089	GO:0009611	response to wounding	biological_process
PGSC0003DMG400012089	GO:0008233	peptidase activity	molecular_function
PGSC0003DMG400012089	GO:0006508	proteolysis	biological_process
PGSC0003DMG400001412	GO:0016020	membrane	cellular_component
PGSC0003DMG400001412	GO:0016021	integral component of membrane	cellular_component
PGSC0003DMG400001412	GO:0055085	transmembrane transport	biological_process
PGSC0003DMG400001412	GO:0009555	pollen development	biological_process
PGSC0003DMG400001412	GO:0010252	auxin homeostasis	biological_process
PGSC0003DMG400001412	GO:0010315	auxin efflux	biological_process
PGSC0003DMG400001412	GO:0005783	endoplasmic reticulum	cellular_component
PGSC0003DMG400001477	GO:0016020	membrane	cellular_component
PGSC0003DMG400001477	GO:0016021	integral component of membrane	cellular_component
PGSC0003DMG400001653	GO:0009733	response to auxin	biological_process
PGSC0003DMG400001728	GO:0043086	negative regulation of catalytic activity	biological_process
PGSC0003DMG400001728	GO:0004857	enzyme inhibitor activity	molecular_function
PGSC0003DMG400001945	GO:0016020	membrane	cellular_component
PGSC0003DMG400001945	GO:0016021	integral component of membrane	cellular_component
PGSC0003DMG400002110	GO:0010951	negative regulation of endopeptidase activity	biological_process
PGSC0003DMG400002110	GO:0004867	serine-type endopeptidase inhibitor activity	molecular_function
PGSC0003DMG400002151	GO:0016020	membrane	cellular_component
PGSC0003DMG400002151	GO:0016021	integral component of membrane	cellular_component
PGSC0003DMG400002151	GO:0055085	transmembrane transport	biological_process
PGSC0003DMG400002151	GO:0030001	metal ion transport	biological_process
PGSC0003DMG400002151	GO:0046873	metal ion transmembrane transporter activity	molecular_function
PGSC0003DMG400002168	GO:0005515	protein binding	molecular_function
PGSC0003DMG400002170	GO:0005515	protein binding	molecular_function
PGSC0003DMG400012987	GO:0006520	cellular amino acid metabolic process	biological_process
PGSC0003DMG400012987	GO:0009507	chloroplast	cellular_component
PGSC0003DMG400012987	GO:0009536	plastid	cellular_component
PGSC0003DMG400012987	GO:0016829	lyase activity	molecular_function
PGSC0003DMG400012987	GO:0008152	metabolic process	biological_process
PGSC0003DMG400012987	GO:0008652	cellular amino acid biosynthetic process	biological_process
PGSC0003DMG400012987	GO:0009082	branched-chain amino acid biosynthetic process	biological_process
PGSC0003DMG400012987	GO:0009097	isoleucine biosynthetic process	biological_process
PGSC0003DMG400012987	GO:0030170	pyridoxal phosphate binding	molecular_function
PGSC0003DMG400012987	GO:0003824	catalytic activity	molecular_function
PGSC0003DMG400012987	GO:0004794	L-threonine ammonia-lyase activity	molecular_function
PGSC0003DMG401025083	GO:0098869	cellular oxidant detoxification	biological_process
PGSC0003DMG401025083	GO:0004601	peroxidase activity	molecular_function
PGSC0003DMG401025083	GO:0055114	oxidation-reduction process	biological_process
PGSC0003DMG401025083	GO:0020037	heme binding	molecular_function
PGSC0003DMG401025083	GO:0006979	response to oxidative stress	biological_process
PGSC0003DMG401025083	GO:0042744	hydrogen peroxide catabolic process	biological_process
PGSC0003DMG401025083	GO:0016491	oxidoreductase activity	molecular_function
PGSC0003DMG401025083	GO:0046872	metal ion binding	molecular_function
PGSC0003DMG401025083	GO:0005576	extracellular region	cellular_component
PGSC0003DMG400013089	GO:0055114	oxidation-reduction process	biological_process
PGSC0003DMG400013089	GO:0016491	oxidoreductase activity	molecular_function
PGSC0003DMG400013099	GO:0046872	metal ion binding	molecular_function
PGSC0003DMG400013099	GO:0005576	extracellular region	cellular_component
PGSC0003DMG400013099	GO:0030145	manganese ion binding	molecular_function
PGSC0003DMG400013099	GO:0045735	nutrient reservoir activity	molecular_function
PGSC0003DMG400013169	GO:0016747	transferase activity, transferring acyl groups other than amino-acyl groups	molecular_function
PGSC0003DMG400025271	GO:0016020	membrane	cellular_component
PGSC0003DMG400025271	GO:0016021	integral component of membrane	cellular_component
PGSC0003DMG400025355	GO:0003677	DNA binding	molecular_function
PGSC0003DMG400025355	GO:0006355	regulation of transcription, DNA-templated	biological_process
PGSC0003DMG400025355	GO:0016020	membrane	cellular_component
PGSC0003DMG400025355	GO:0016021	integral component of membrane	cellular_component
PGSC0003DMG400025355	GO:0006952	defense response	biological_process
PGSC0003DMG400025355	GO:0003697	single-stranded DNA binding	molecular_function
PGSC0003DMG400025593	GO:0016020	membrane	cellular_component
PGSC0003DMG400025593	GO:0016021	integral component of membrane	cellular_component
PGSC0003DMG400013836	GO:0003677	DNA binding	molecular_function
PGSC0003DMG402025788	GO:0055114	oxidation-reduction process	biological_process
PGSC0003DMG402025788	GO:0016491	oxidoreductase activity	molecular_function
PGSC0003DMG400025797	GO:0003700	DNA-binding transcription factor activity	molecular_function
PGSC0003DMG400025797	GO:0003677	DNA binding	molecular_function
PGSC0003DMG400025797	GO:0006355	regulation of transcription, DNA-templated	biological_process
PGSC0003DMG400025797	GO:0005634	nucleus	cellular_component
PGSC0003DMG400025797	GO:0006351	transcription, DNA-templated	biological_process
PGSC0003DMG400025948	GO:0016020	membrane	cellular_component
PGSC0003DMG400025948	GO:0016021	integral component of membrane	cellular_component
PGSC0003DMG400025989	GO:0003700	DNA-binding transcription factor activity	molecular_function
PGSC0003DMG400025989	GO:0003677	DNA binding	molecular_function
PGSC0003DMG400025989	GO:0006355	regulation of transcription, DNA-templated	biological_process
PGSC0003DMG400025989	GO:0005634	nucleus	cellular_component
PGSC0003DMG400025989	GO:0006351	transcription, DNA-templated	biological_process
PGSC0003DMG400004221	GO:0008152	metabolic process	biological_process
PGSC0003DMG400004221	GO:0016787	hydrolase activity	molecular_function
PGSC0003DMG400026222	GO:0005576	extracellular region	cellular_component
PGSC0003DMG402014290	GO:0006378	mRNA polyadenylation	biological_process
PGSC0003DMG402014290	GO:0003729	mRNA binding	molecular_function
PGSC0003DMG402014290	GO:0005849	mRNA cleavage factor complex	cellular_component
PGSC0003DMG400014309	GO:0003700	DNA-binding transcription factor activity	molecular_function
PGSC0003DMG400014309	GO:0003677	DNA binding	molecular_function
PGSC0003DMG400014309	GO:0006355	regulation of transcription, DNA-templated	biological_process
PGSC0003DMG400014309	GO:0005634	nucleus	cellular_component
PGSC0003DMG400014309	GO:0006351	transcription, DNA-templated	biological_process
PGSC0003DMG400014311	GO:0003700	DNA-binding transcription factor activity	molecular_function
PGSC0003DMG400014311	GO:0003677	DNA binding	molecular_function
PGSC0003DMG400014311	GO:0006355	regulation of transcription, DNA-templated	biological_process
PGSC0003DMG400014311	GO:0005634	nucleus	cellular_component
PGSC0003DMG400014311	GO:0006351	transcription, DNA-templated	biological_process
PGSC0003DMG400014434	GO:0016020	membrane	cellular_component
PGSC0003DMG400014434	GO:0016021	integral component of membrane	cellular_component
PGSC0003DMG400004418	GO:0045892	negative regulation of transcription, DNA-templated	biological_process
PGSC0003DMG400004418	GO:0003677	DNA binding	molecular_function
PGSC0003DMG400004418	GO:0051510	regulation of unidimensional cell growth	biological_process
PGSC0003DMG400004418	GO:0005730	nucleolus	cellular_component
PGSC0003DMG400004418	GO:0005856	cytoskeleton	cellular_component
PGSC0003DMG400026483	GO:0016020	membrane	cellular_component
PGSC0003DMG400026483	GO:0016021	integral component of membrane	cellular_component
PGSC0003DMG400004560	GO:0005840	ribosome	cellular_component
PGSC0003DMG400004560	GO:0005622	intracellular	cellular_component
PGSC0003DMG400004560	GO:0003735	structural constituent of ribosome	molecular_function
PGSC0003DMG400004560	GO:0006412	translation	biological_process
PGSC0003DMG400004560	GO:0030529	intracellular ribonucleoprotein complex	cellular_component
PGSC0003DMG401014680	GO:0003827	alpha-1,3-mannosylglycoprotein 2-beta-N-acetylglucosaminyltransferase activity	molecular_function
PGSC0003DMG401014680	GO:0016740	transferase activity	molecular_function
PGSC0003DMG401014680	GO:0016020	membrane	cellular_component
PGSC0003DMG401014680	GO:0016021	integral component of membrane	cellular_component
PGSC0003DMG401014680	GO:0016757	transferase activity, transferring glycosyl groups	molecular_function
PGSC0003DMG401014680	GO:0006486	protein glycosylation	biological_process
PGSC0003DMG401014680	GO:0008375	acetylglucosaminyltransferase activity	molecular_function
PGSC0003DMG400026899	GO:0010466	negative regulation of peptidase activity	biological_process
PGSC0003DMG400026899	GO:0030414	peptidase inhibitor activity	molecular_function
PGSC0003DMG400026899	GO:0010951	negative regulation of endopeptidase activity	biological_process
PGSC0003DMG400026899	GO:0004869	cysteine-type endopeptidase inhibitor activity	molecular_function
PGSC0003DMG401027044	GO:0008080	N-acetyltransferase activity	molecular_function
PGSC0003DMG400027191	GO:0006979	response to oxidative stress	biological_process
PGSC0003DMG402027210	GO:0016740	transferase activity	molecular_function
PGSC0003DMG402027210	GO:0008152	metabolic process	biological_process
PGSC0003DMG402027210	GO:0016758	transferase activity, transferring hexosyl groups	molecular_function
PGSC0003DMG400005091	GO:0005840	ribosome	cellular_component
PGSC0003DMG400005091	GO:0003735	structural constituent of ribosome	molecular_function
PGSC0003DMG400005091	GO:0006412	translation	biological_process
PGSC0003DMG400015219	GO:0010951	negative regulation of endopeptidase activity	biological_process
PGSC0003DMG400015219	GO:0004866	endopeptidase inhibitor activity	molecular_function
PGSC0003DMG400027888	GO:0006508	proteolysis	biological_process
PGSC0003DMG400027888	GO:0008234	cysteine-type peptidase activity	molecular_function
PGSC0003DMG400027888	GO:0016787	hydrolase activity	molecular_function
PGSC0003DMG400027888	GO:0008233	peptidase activity	molecular_function
PGSC0003DMG400015502	GO:0003700	DNA-binding transcription factor activity	molecular_function
PGSC0003DMG400015502	GO:0006355	regulation of transcription, DNA-templated	biological_process
PGSC0003DMG400015502	GO:0043565	sequence-specific DNA binding	molecular_function
PGSC0003DMG400015502	GO:0046872	metal ion binding	molecular_function
PGSC0003DMG400015502	GO:0008270	zinc ion binding	molecular_function
PGSC0003DMG400015533	GO:0003676	nucleic acid binding	molecular_function
PGSC0003DMG400016030	GO:0009055	electron transfer activity	molecular_function
PGSC0003DMG400016030	GO:0022900	electron transport chain	biological_process
PGSC0003DMG400016030	GO:0055114	oxidation-reduction process	biological_process
PGSC0003DMG400016030	GO:0005623	cell	cellular_component
PGSC0003DMG400016030	GO:0015035	protein disulfide oxidoreductase activity	molecular_function
PGSC0003DMG400016030	GO:0045454	cell redox homeostasis	biological_process
PGSC0003DMG400016031	GO:0009055	electron transfer activity	molecular_function
PGSC0003DMG400016031	GO:0022900	electron transport chain	biological_process
PGSC0003DMG400016031	GO:0055114	oxidation-reduction process	biological_process
PGSC0003DMG400016031	GO:0005623	cell	cellular_component
PGSC0003DMG400016031	GO:0015035	protein disulfide oxidoreductase activity	molecular_function
PGSC0003DMG400016031	GO:0045454	cell redox homeostasis	biological_process
PGSC0003DMG400016032	GO:0009055	electron transfer activity	molecular_function
PGSC0003DMG400016032	GO:0022900	electron transport chain	biological_process
PGSC0003DMG400016032	GO:0055114	oxidation-reduction process	biological_process
PGSC0003DMG400016032	GO:0005623	cell	cellular_component
PGSC0003DMG400016032	GO:0015035	protein disulfide oxidoreductase activity	molecular_function
PGSC0003DMG400016032	GO:0045454	cell redox homeostasis	biological_process
PGSC0003DMG400016033	GO:0009055	electron transfer activity	molecular_function
PGSC0003DMG400016033	GO:0022900	electron transport chain	biological_process
PGSC0003DMG400016033	GO:0055114	oxidation-reduction process	biological_process
PGSC0003DMG400016033	GO:0005623	cell	cellular_component
PGSC0003DMG400016033	GO:0015035	protein disulfide oxidoreductase activity	molecular_function
PGSC0003DMG400016033	GO:0045454	cell redox homeostasis	biological_process
PGSC0003DMG400016034	GO:0009055	electron transfer activity	molecular_function
PGSC0003DMG400016034	GO:0022900	electron transport chain	biological_process
PGSC0003DMG400016034	GO:0055114	oxidation-reduction process	biological_process
PGSC0003DMG400016034	GO:0005623	cell	cellular_component
PGSC0003DMG400016034	GO:0015035	protein disulfide oxidoreductase activity	molecular_function
PGSC0003DMG400016034	GO:0045454	cell redox homeostasis	biological_process
PGSC0003DMG400016270	GO:0003700	DNA-binding transcription factor activity	molecular_function
PGSC0003DMG400016270	GO:0003677	DNA binding	molecular_function
PGSC0003DMG400016270	GO:0006355	regulation of transcription, DNA-templated	biological_process
PGSC0003DMG400016270	GO:0005634	nucleus	cellular_component
PGSC0003DMG400016270	GO:0043565	sequence-specific DNA binding	molecular_function
PGSC0003DMG400016270	GO:0016020	membrane	cellular_component
PGSC0003DMG400016270	GO:0016021	integral component of membrane	cellular_component
PGSC0003DMG400016295	GO:0016020	membrane	cellular_component
PGSC0003DMG400016295	GO:0016021	integral component of membrane	cellular_component
PGSC0003DMG400016572	GO:0009055	electron transfer activity	molecular_function
PGSC0003DMG400016572	GO:0022900	electron transport chain	biological_process
PGSC0003DMG400016572	GO:0055114	oxidation-reduction process	biological_process
PGSC0003DMG400016572	GO:0005623	cell	cellular_component
PGSC0003DMG400016572	GO:0015035	protein disulfide oxidoreductase activity	molecular_function
PGSC0003DMG400016572	GO:0045454	cell redox homeostasis	biological_process
PGSC0003DMG400016573	GO:0009055	electron transfer activity	molecular_function
PGSC0003DMG400016573	GO:0022900	electron transport chain	biological_process
PGSC0003DMG400016573	GO:0055114	oxidation-reduction process	biological_process
PGSC0003DMG400016573	GO:0005623	cell	cellular_component
PGSC0003DMG400016573	GO:0015035	protein disulfide oxidoreductase activity	molecular_function
PGSC0003DMG400016573	GO:0045454	cell redox homeostasis	biological_process

## Sheet: Exclusive_KJ-L-LN
GeneID	GO.Accession	GO.term.name	GO.domain
PGSC0003DMG400042570	GO:0046872	metal ion binding	molecular_function
PGSC0003DMG400036093	GO:0005515	protein binding	molecular_function
PGSC0003DMG400037865	GO:0016020	membrane	cellular_component
PGSC0003DMG400037865	GO:0016021	integral component of membrane	cellular_component
PGSC0003DMG400037865	GO:0050826	response to freezing	biological_process
PGSC0003DMG400038135	GO:0005525	GTP binding	molecular_function
PGSC0003DMG400041136	GO:0006355	regulation of transcription, DNA-templated	biological_process
PGSC0003DMG400041136	GO:0008270	zinc ion binding	molecular_function
PGSC0003DMG400029671	GO:0016787	hydrolase activity	molecular_function
PGSC0003DMG400029744	GO:0016020	membrane	cellular_component
PGSC0003DMG400029744	GO:0016021	integral component of membrane	cellular_component
PGSC0003DMG400030165	GO:0016020	membrane	cellular_component
PGSC0003DMG400030165	GO:0016021	integral component of membrane	cellular_component
PGSC0003DMG400030637	GO:0016020	membrane	cellular_component
PGSC0003DMG400030637	GO:0016021	integral component of membrane	cellular_component
PGSC0003DMG400032236	GO:0005634	nucleus	cellular_component
PGSC0003DMG400032236	GO:0006281	DNA repair	biological_process
PGSC0003DMG400032236	GO:0030915	Smc5-Smc6 complex	cellular_component
PGSC0003DMG402006646	GO:0016020	membrane	cellular_component
PGSC0003DMG402006646	GO:0016021	integral component of membrane	cellular_component
PGSC0003DMG402006646	GO:0008270	zinc ion binding	molecular_function
PGSC0003DMG400017092	GO:0008152	metabolic process	biological_process
PGSC0003DMG400017092	GO:0006629	lipid metabolic process	biological_process
PGSC0003DMG400034759	GO:0003677	DNA binding	molecular_function
PGSC0003DMG400034759	GO:0005634	nucleus	cellular_component
PGSC0003DMG400034759	GO:0006351	transcription, DNA-templated	biological_process
PGSC0003DMG400034759	GO:0006355	regulation of transcription, DNA-templated	biological_process
PGSC0003DMG400007276	GO:0016020	membrane	cellular_component
PGSC0003DMG400007276	GO:0016021	integral component of membrane	cellular_component
PGSC0003DMG400008923	GO:0016020	membrane	cellular_component
PGSC0003DMG400008923	GO:0016021	integral component of membrane	cellular_component
PGSC0003DMG400019098	GO:0016020	membrane	cellular_component
PGSC0003DMG400019098	GO:0016021	integral component of membrane	cellular_component
PGSC0003DMG400009386	GO:0055114	oxidation-reduction process	biological_process
PGSC0003DMG400009386	GO:0004497	monooxygenase activity	molecular_function
PGSC0003DMG400009386	GO:0016491	oxidoreductase activity	molecular_function
PGSC0003DMG400009386	GO:0046872	metal ion binding	molecular_function
PGSC0003DMG400009386	GO:0020037	heme binding	molecular_function
PGSC0003DMG400009386	GO:0005506	iron ion binding	molecular_function
PGSC0003DMG400009386	GO:0016705	oxidoreductase activity, acting on paired donors, with incorporation or reduction of molecular oxygen	molecular_function
PGSC0003DMG400020435	GO:0046872	metal ion binding	molecular_function
PGSC0003DMG400020435	GO:0008270	zinc ion binding	molecular_function
PGSC0003DMG400010242	GO:0005615	extracellular space	cellular_component
PGSC0003DMG400010377	GO:0016020	membrane	cellular_component
PGSC0003DMG400010377	GO:0016021	integral component of membrane	cellular_component
PGSC0003DMG400010497	GO:0006281	DNA repair	biological_process
PGSC0003DMG400010497	GO:0000724	double-strand break repair via homologous recombination	biological_process
PGSC0003DMG400010497	GO:0005657	replication fork	cellular_component
PGSC0003DMG400010497	GO:0033063	Rad51B-Rad51C-Rad51D-XRCC2 complex	cellular_component
PGSC0003DMG400020759	GO:0016020	membrane	cellular_component
PGSC0003DMG400020759	GO:0016021	integral component of membrane	cellular_component
PGSC0003DMG402010654	GO:0016020	membrane	cellular_component
PGSC0003DMG402010654	GO:0016021	integral component of membrane	cellular_component
PGSC0003DMG400020882	GO:0005743	mitochondrial inner membrane	cellular_component
PGSC0003DMG400020882	GO:0055114	oxidation-reduction process	biological_process
PGSC0003DMG400020882	GO:0008137	NADH dehydrogenase (ubiquinone) activity	molecular_function
PGSC0003DMG400020882	GO:0003954	NADH dehydrogenase activity	molecular_function
PGSC0003DMG400020882	GO:0016020	membrane	cellular_component
PGSC0003DMG400020882	GO:0016491	oxidoreductase activity	molecular_function
PGSC0003DMG400020882	GO:0016651	oxidoreductase activity, acting on NAD(P)H	molecular_function
PGSC0003DMG400020882	GO:0005739	mitochondrion	cellular_component
PGSC0003DMG400020882	GO:0070469	respiratory chain	cellular_component
PGSC0003DMG400021623	GO:0016020	membrane	cellular_component
PGSC0003DMG400021623	GO:0016021	integral component of membrane	cellular_component
PGSC0003DMG402022780	GO:0032259	methylation	biological_process
PGSC0003DMG402022780	GO:0008168	methyltransferase activity	molecular_function
PGSC0003DMG400000403	GO:0016020	membrane	cellular_component
PGSC0003DMG400000403	GO:0016021	integral component of membrane	cellular_component
PGSC0003DMG400011678	GO:0003676	nucleic acid binding	molecular_function
PGSC0003DMG401011794	GO:0030247	polysaccharide binding	molecular_function
PGSC0003DMG400001624	GO:0016853	isomerase activity	molecular_function
PGSC0003DMG400001624	GO:0005576	extracellular region	cellular_component
PGSC0003DMG400001624	GO:0048046	apoplast	cellular_component
PGSC0003DMG400001986	GO:0016020	membrane	cellular_component
PGSC0003DMG400001986	GO:0016021	integral component of membrane	cellular_component
PGSC0003DMG400012972	GO:0015743	malate transport	biological_process
PGSC0003DMG400025279	GO:0000977	RNA polymerase II regulatory region sequence-specific DNA binding	molecular_function
PGSC0003DMG400025279	GO:0003677	DNA binding	molecular_function
PGSC0003DMG400025279	GO:0005634	nucleus	cellular_component
PGSC0003DMG400025279	GO:0046983	protein dimerization activity	molecular_function
PGSC0003DMG400025279	GO:0006351	transcription, DNA-templated	biological_process
PGSC0003DMG400025279	GO:0006355	regulation of transcription, DNA-templated	biological_process
PGSC0003DMG400025279	GO:0045944	positive regulation of transcription by RNA polymerase II	biological_process
PGSC0003DMG401003297	GO:0016020	membrane	cellular_component
PGSC0003DMG401003297	GO:0016021	integral component of membrane	cellular_component
PGSC0003DMG401003297	GO:0055085	transmembrane transport	biological_process
PGSC0003DMG400025426	GO:0016020	membrane	cellular_component
PGSC0003DMG400025426	GO:0016021	integral component of membrane	cellular_component
PGSC0003DMG400013493	GO:0003677	DNA binding	molecular_function
PGSC0003DMG400013493	GO:0006355	regulation of transcription, DNA-templated	biological_process
PGSC0003DMG400013493	GO:0005634	nucleus	cellular_component
PGSC0003DMG400013493	GO:0043565	sequence-specific DNA binding	molecular_function
PGSC0003DMG400013965	GO:0003677	DNA binding	molecular_function
PGSC0003DMG400003994	GO:0043086	negative regulation of catalytic activity	biological_process
PGSC0003DMG400003994	GO:0004857	enzyme inhibitor activity	molecular_function
PGSC0003DMG400004338	GO:0072321	chaperone-mediated protein transport	biological_process
PGSC0003DMG400004338	GO:0046872	metal ion binding	molecular_function
PGSC0003DMG400004338	GO:0015031	protein transport	biological_process
PGSC0003DMG400004338	GO:0005739	mitochondrion	cellular_component
PGSC0003DMG400004338	GO:0005758	mitochondrial intermembrane space	cellular_component
PGSC0003DMG400004343	GO:0032259	methylation	biological_process
PGSC0003DMG400004343	GO:0008168	methyltransferase activity	molecular_function
PGSC0003DMG400004343	GO:0046983	protein dimerization activity	molecular_function
PGSC0003DMG400014610	GO:0003700	DNA-binding transcription factor activity	molecular_function
PGSC0003DMG400014610	GO:0003677	DNA binding	molecular_function
PGSC0003DMG400014610	GO:0006355	regulation of transcription, DNA-templated	biological_process
PGSC0003DMG400014610	GO:0005634	nucleus	cellular_component
PGSC0003DMG400014610	GO:0006351	transcription, DNA-templated	biological_process
PGSC0003DMG401014675	GO:0005509	calcium ion binding	molecular_function
PGSC0003DMG402004813	GO:0016020	membrane	cellular_component
PGSC0003DMG402004813	GO:0016021	integral component of membrane	cellular_component
PGSC0003DMG400004916	GO:0003700	DNA-binding transcription factor activity	molecular_function
PGSC0003DMG400004916	GO:0006355	regulation of transcription, DNA-templated	biological_process
PGSC0003DMG400004993	GO:0016020	membrane	cellular_component
PGSC0003DMG400004993	GO:0008375	acetylglucosaminyltransferase activity	molecular_function
PGSC0003DMG400015051	GO:0016740	transferase activity	molecular_function
PGSC0003DMG400015051	GO:0008146	sulfotransferase activity	molecular_function
PGSC0003DMG400015083	GO:0018108	peptidyl-tyrosine phosphorylation	biological_process
PGSC0003DMG400015083	GO:0004672	protein kinase activity	molecular_function
PGSC0003DMG400015083	GO:0005524	ATP binding	molecular_function
PGSC0003DMG400015083	GO:0006468	protein phosphorylation	biological_process
PGSC0003DMG400015083	GO:0004713	protein tyrosine kinase activity	molecular_function
PGSC0003DMG400027842	GO:0016020	membrane	cellular_component
PGSC0003DMG400027842	GO:0016021	integral component of membrane	cellular_component
PGSC0003DMG400005501	GO:0003677	DNA binding	molecular_function
PGSC0003DMG400005501	GO:0006355	regulation of transcription, DNA-templated	biological_process
PGSC0003DMG400005501	GO:0005634	nucleus	cellular_component
PGSC0003DMG400005501	GO:0006351	transcription, DNA-templated	biological_process

## Sheet: Expressed_both
GeneID	GO.Accession	GO.term.name	GO.domain
PGSC0003DMG400042093	GO:0016020	membrane	cellular_component
PGSC0003DMG400042093	GO:0016021	integral component of membrane	cellular_component
PGSC0003DMG400042093	GO:0015979	photosynthesis	biological_process
PGSC0003DMG400042093	GO:0009523	photosystem II	cellular_component
PGSC0003DMG400042273	GO:0055114	oxidation-reduction process	biological_process
PGSC0003DMG400042273	GO:0016491	oxidoreductase activity	molecular_function
PGSC0003DMG400042273	GO:0008270	zinc ion binding	molecular_function
PGSC0003DMG400042273	GO:0016701	oxidoreductase activity, acting on single donors with incorporation of molecular oxygen	molecular_function
PGSC0003DMG400042273	GO:0006725	cellular aromatic compound metabolic process	biological_process
PGSC0003DMG400042273	GO:0008198	ferrous iron binding	molecular_function
PGSC0003DMG400042292	GO:0016020	membrane	cellular_component
PGSC0003DMG400042292	GO:0016021	integral component of membrane	cellular_component
PGSC0003DMG400042445	GO:0016787	hydrolase activity	molecular_function
PGSC0003DMG400042445	GO:0008233	peptidase activity	molecular_function
PGSC0003DMG400042445	GO:0006508	proteolysis	biological_process
PGSC0003DMG400042445	GO:0004252	serine-type endopeptidase activity	molecular_function
PGSC0003DMG400042445	GO:0008236	serine-type peptidase activity	molecular_function
PGSC0003DMG400042498	GO:0016020	membrane	cellular_component
PGSC0003DMG400042498	GO:0016021	integral component of membrane	cellular_component
PGSC0003DMG400042498	GO:0009507	chloroplast	cellular_component
PGSC0003DMG400042498	GO:0009536	plastid	cellular_component
PGSC0003DMG400042498	GO:0015979	photosynthesis	biological_process
PGSC0003DMG400042498	GO:0009535	chloroplast thylakoid membrane	cellular_component
PGSC0003DMG400042498	GO:0009579	thylakoid	cellular_component
PGSC0003DMG400042498	GO:0016168	chlorophyll binding	molecular_function
PGSC0003DMG400042498	GO:0009765	photosynthesis, light harvesting	biological_process
PGSC0003DMG400042498	GO:0018298	protein-chromophore linkage	biological_process
PGSC0003DMG400042498	GO:0009522	photosystem I	cellular_component
PGSC0003DMG400042498	GO:0009523	photosystem II	cellular_component
PGSC0003DMG400042814	GO:0016740	transferase activity	molecular_function
PGSC0003DMG400042814	GO:0000166	nucleotide binding	molecular_function
PGSC0003DMG400042814	GO:0004672	protein kinase activity	molecular_function
PGSC0003DMG400042814	GO:0004674	protein serine/threonine kinase activity	molecular_function
PGSC0003DMG400042814	GO:0005524	ATP binding	molecular_function
PGSC0003DMG400042814	GO:0016301	kinase activity	molecular_function
PGSC0003DMG400042814	GO:0006468	protein phosphorylation	biological_process
PGSC0003DMG400042814	GO:0016310	phosphorylation	biological_process
PGSC0003DMG400042814	GO:0016020	membrane	cellular_component
PGSC0003DMG400042814	GO:0016021	integral component of membrane	cellular_component
PGSC0003DMG400042814	GO:0048544	recognition of pollen	biological_process
PGSC0003DMG400042837	GO:0009561	megagametogenesis	biological_process
PGSC0003DMG400042837	GO:0009793	embryo development ending in seed dormancy	biological_process
PGSC0003DMG400042954	GO:0005515	protein binding	molecular_function
PGSC0003DMG400042968	GO:0016020	membrane	cellular_component
PGSC0003DMG400042968	GO:0016021	integral component of membrane	cellular_component
PGSC0003DMG400043061	GO:0016020	membrane	cellular_component
PGSC0003DMG400043061	GO:0016021	integral component of membrane	cellular_component
PGSC0003DMG400043108	GO:0005576	extracellular region	cellular_component
PGSC0003DMG400043193	GO:0016020	membrane	cellular_component
PGSC0003DMG400043193	GO:0016021	integral component of membrane	cellular_component
PGSC0003DMG400043220	GO:0016020	membrane	cellular_component
PGSC0003DMG400043220	GO:0016021	integral component of membrane	cellular_component
PGSC0003DMG400043267	GO:0008299	isoprenoid biosynthetic process	biological_process
PGSC0003DMG400043267	GO:0016740	transferase activity	molecular_function
PGSC0003DMG400043373	GO:0006098	pentose-phosphate shunt	biological_process
PGSC0003DMG400043373	GO:0055114	oxidation-reduction process	biological_process
PGSC0003DMG400043373	GO:0016491	oxidoreductase activity	molecular_function
PGSC0003DMG400043373	GO:0050661	NADP binding	molecular_function
PGSC0003DMG400043373	GO:0004616	phosphogluconate dehydrogenase (decarboxylating) activity	molecular_function
PGSC0003DMG400043373	GO:0019521	D-gluconate metabolic process	biological_process
PGSC0003DMG400043373	GO:0009409	response to cold	biological_process
PGSC0003DMG400043373	GO:0009414	response to water deprivation	biological_process
PGSC0003DMG400043373	GO:0009651	response to salt stress	biological_process
PGSC0003DMG400043373	GO:0009737	response to abscisic acid	biological_process
PGSC0003DMG400043394	GO:0009733	response to auxin	biological_process
PGSC0003DMG400043451	GO:0004040	amidase activity	molecular_function
PGSC0003DMG400043451	GO:0016810	hydrolase activity, acting on carbon-nitrogen (but not peptide) bonds	molecular_function
PGSC0003DMG400043451	GO:0043864	indoleacetamide hydrolase activity	molecular_function
PGSC0003DMG400043451	GO:0009684	indoleacetic acid biosynthetic process	biological_process
PGSC0003DMG400043451	GO:0009851	auxin biosynthetic process	biological_process
PGSC0003DMG400043451	GO:0005654	nucleoplasm	cellular_component
PGSC0003DMG400043451	GO:0005737	cytoplasm	cellular_component
PGSC0003DMG400043451	GO:0005829	cytosol	cellular_component
PGSC0003DMG400043471	GO:0005102	signaling receptor binding	molecular_function
PGSC0003DMG400043471	GO:0016020	membrane	cellular_component
PGSC0003DMG400043471	GO:0016021	integral component of membrane	cellular_component
PGSC0003DMG400043471	GO:0009405	pathogenesis	biological_process
PGSC0003DMG400043560	GO:0005730	nucleolus	cellular_component
PGSC0003DMG400043560	GO:0006364	rRNA processing	biological_process
PGSC0003DMG400043560	GO:0005515	protein binding	molecular_function
PGSC0003DMG400043590	GO:0016020	membrane	cellular_component
PGSC0003DMG400043590	GO:0016021	integral component of membrane	cellular_component
PGSC0003DMG400043599	GO:0016020	membrane	cellular_component
PGSC0003DMG400043599	GO:0016021	integral component of membrane	cellular_component
PGSC0003DMG400043788	GO:0016020	membrane	cellular_component
PGSC0003DMG400043788	GO:0016021	integral component of membrane	cellular_component
PGSC0003DMG400044110	GO:0055114	oxidation-reduction process	biological_process
PGSC0003DMG400044110	GO:0016491	oxidoreductase activity	molecular_function
PGSC0003DMG400044116	GO:0052861	glucan endo-1,3-beta-glucanase activity, C-3 substituted reducing group	molecular_function
PGSC0003DMG400035539	GO:0016020	membrane	cellular_component
PGSC0003DMG400035539	GO:0016021	integral component of membrane	cellular_component
PGSC0003DMG400035539	GO:0022857	transmembrane transporter activity	molecular_function
PGSC0003DMG400035539	GO:0055085	transmembrane transport	biological_process
PGSC0003DMG400044149	GO:0016740	transferase activity	molecular_function
PGSC0003DMG400044149	GO:0008152	metabolic process	biological_process
PGSC0003DMG400044149	GO:0016757	transferase activity, transferring glycosyl groups	molecular_function
PGSC0003DMG400044149	GO:0016758	transferase activity, transferring hexosyl groups	molecular_function
PGSC0003DMG400044152	GO:0016740	transferase activity	molecular_function
PGSC0003DMG400044152	GO:0008152	metabolic process	biological_process
PGSC0003DMG400044152	GO:0016020	membrane	cellular_component
PGSC0003DMG400044152	GO:0016021	integral component of membrane	cellular_component
PGSC0003DMG400044152	GO:0016757	transferase activity, transferring glycosyl groups	molecular_function
PGSC0003DMG400044152	GO:0016758	transferase activity, transferring hexosyl groups	molecular_function
PGSC0003DMG400035559	GO:0016020	membrane	cellular_component
PGSC0003DMG400035559	GO:0016021	integral component of membrane	cellular_component
PGSC0003DMG400035559	GO:0009737	response to abscisic acid	biological_process
PGSC0003DMG400044171	GO:0016787	hydrolase activity	molecular_function
PGSC0003DMG400044171	GO:0006508	proteolysis	biological_process
PGSC0003DMG400044171	GO:0004252	serine-type endopeptidase activity	molecular_function
PGSC0003DMG400044242	GO:0005515	protein binding	molecular_function
PGSC0003DMG400044295	GO:0007275	multicellular organism development	biological_process
PGSC0003DMG400044295	GO:0009908	flower development	biological_process
PGSC0003DMG400044295	GO:0030154	cell differentiation	biological_process
PGSC0003DMG400035647	GO:0016853	isomerase activity	molecular_function
PGSC0003DMG400035647	GO:0005576	extracellular region	cellular_component
PGSC0003DMG400035647	GO:0048046	apoplast	cellular_component
PGSC0003DMG400044320	GO:0016020	membrane	cellular_component
PGSC0003DMG400044320	GO:0016021	integral component of membrane	cellular_component
PGSC0003DMG400044320	GO:0022857	transmembrane transporter activity	molecular_function
PGSC0003DMG400044320	GO:0055085	transmembrane transport	biological_process
PGSC0003DMG400035666	GO:0016740	transferase activity	molecular_function
PGSC0003DMG400035666	GO:0008152	metabolic process	biological_process
PGSC0003DMG400035666	GO:0016020	membrane	cellular_component
PGSC0003DMG400035666	GO:0016021	integral component of membrane	cellular_component
PGSC0003DMG400035666	GO:0016757	transferase activity, transferring glycosyl groups	molecular_function
PGSC0003DMG400035666	GO:0016758	transferase activity, transferring hexosyl groups	molecular_function
PGSC0003DMG400044366	GO:0016020	membrane	cellular_component
PGSC0003DMG400044366	GO:0016021	integral component of membrane	cellular_component
PGSC0003DMG400044366	GO:0019684	photosynthesis, light reaction	biological_process
PGSC0003DMG400044366	GO:0045156	electron transporter, transferring electrons within the cyclic electron transport pathway of photosynthesis activity	molecular_function
PGSC0003DMG400044366	GO:0009772	photosynthetic electron transport in photosystem II	biological_process
PGSC0003DMG400035689	GO:0016740	transferase activity	molecular_function
PGSC0003DMG400035689	GO:0008152	metabolic process	biological_process
PGSC0003DMG400035689	GO:0016757	transferase activity, transferring glycosyl groups	molecular_function
PGSC0003DMG400035689	GO:0016758	transferase activity, transferring hexosyl groups	molecular_function
PGSC0003DMG400044420	GO:0003677	DNA binding	molecular_function
PGSC0003DMG400044420	GO:0005634	nucleus	cellular_component
PGSC0003DMG400044420	GO:0006260	DNA replication	biological_process
PGSC0003DMG400035711	GO:0009507	chloroplast	cellular_component
PGSC0003DMG400035711	GO:0009536	plastid	cellular_component
PGSC0003DMG400035711	GO:0046872	metal ion binding	molecular_function
PGSC0003DMG400035711	GO:0055114	oxidation-reduction process	biological_process
PGSC0003DMG400035711	GO:0009055	electron transfer activity	molecular_function
PGSC0003DMG400035711	GO:0051536	iron-sulfur cluster binding	molecular_function
PGSC0003DMG400035711	GO:0022900	electron transport chain	biological_process
PGSC0003DMG400035711	GO:0051537	2 iron, 2 sulfur cluster binding	molecular_function
PGSC0003DMG400035738	GO:0046710	GDP metabolic process	biological_process
PGSC0003DMG400035738	GO:0006163	purine nucleotide metabolic process	biological_process
PGSC0003DMG400035738	GO:0046037	GMP metabolic process	biological_process
PGSC0003DMG400035738	GO:0004385	guanylate kinase activity	molecular_function
PGSC0003DMG400035738	GO:0048638	regulation of developmental growth	biological_process
PGSC0003DMG400035743	GO:0016311	dephosphorylation	biological_process
PGSC0003DMG400035743	GO:0016791	phosphatase activity	molecular_function
PGSC0003DMG400035743	GO:0030145	manganese ion binding	molecular_function
PGSC0003DMG400035743	GO:0005829	cytosol	cellular_component
PGSC0003DMG400044580	GO:0006355	regulation of transcription, DNA-templated	biological_process
PGSC0003DMG400044580	GO:0005634	nucleus	cellular_component
PGSC0003DMG400044580	GO:0043565	sequence-specific DNA binding	molecular_function
PGSC0003DMG400044580	GO:0046982	protein heterodimerization activity	molecular_function
PGSC0003DMG400044580	GO:0005737	cytoplasm	cellular_component
PGSC0003DMG400044580	GO:0051512	positive regulation of unidimensional cell growth	biological_process
PGSC0003DMG400044580	GO:0048579	negative regulation of long-day photoperiodism, flowering	biological_process
PGSC0003DMG400035823	GO:0016020	membrane	cellular_component
PGSC0003DMG400035823	GO:0016021	integral component of membrane	cellular_component
PGSC0003DMG400035836	GO:0052726	inositol-1,3,4-trisphosphate 5-kinase activity	molecular_function
PGSC0003DMG400035836	GO:0046872	metal ion binding	molecular_function
PGSC0003DMG400035836	GO:0016740	transferase activity	molecular_function
PGSC0003DMG400035836	GO:0000166	nucleotide binding	molecular_function
PGSC0003DMG400035836	GO:0005524	ATP binding	molecular_function
PGSC0003DMG400035836	GO:0016301	kinase activity	molecular_function
PGSC0003DMG400035836	GO:0016310	phosphorylation	biological_process
PGSC0003DMG400035836	GO:0000287	magnesium ion binding	molecular_function
PGSC0003DMG400035836	GO:0005622	intracellular	cellular_component
PGSC0003DMG400035836	GO:0047325	inositol tetrakisphosphate 1-kinase activity	molecular_function
PGSC0003DMG400035836	GO:0052725	inositol-1,3,4-trisphosphate 6-kinase activity	molecular_function
PGSC0003DMG400035836	GO:0032957	inositol trisphosphate metabolic process	biological_process
PGSC0003DMG400035878	GO:0055114	oxidation-reduction process	biological_process
PGSC0003DMG400035878	GO:0016020	membrane	cellular_component
PGSC0003DMG400035878	GO:0016021	integral component of membrane	cellular_component
PGSC0003DMG400035878	GO:0006629	lipid metabolic process	biological_process
PGSC0003DMG400035878	GO:0016717	oxidoreductase activity, acting on paired donors, with oxidation of a pair of donors resulting in the reduction of molecular oxygen to two molecules of water	molecular_function
PGSC0003DMG400044745	GO:0004672	protein kinase activity	molecular_function
PGSC0003DMG400044745	GO:0005524	ATP binding	molecular_function
PGSC0003DMG400044745	GO:0006468	protein phosphorylation	biological_process
PGSC0003DMG400035893	GO:0005515	protein binding	molecular_function
PGSC0003DMG400035905	GO:0005509	calcium ion binding	molecular_function
PGSC0003DMG400044826	GO:0016491	oxidoreductase activity	molecular_function
PGSC0003DMG400044826	GO:0055114	oxidation-reduction process	biological_process
PGSC0003DMG400035938	GO:0016020	membrane	cellular_component
PGSC0003DMG400035938	GO:0016021	integral component of membrane	cellular_component
PGSC0003DMG400044864	GO:0055114	oxidation-reduction process	biological_process
PGSC0003DMG400044864	GO:0016575	histone deacetylation	biological_process
PGSC0003DMG400044864	GO:0051568	histone H3-K4 methylation	biological_process
PGSC0003DMG400044864	GO:0003677	DNA binding	molecular_function
PGSC0003DMG400044864	GO:0016491	oxidoreductase activity	molecular_function
PGSC0003DMG400044864	GO:0048364	root development	biological_process
PGSC0003DMG400044864	GO:0005634	nucleus	cellular_component
PGSC0003DMG400044864	GO:0005515	protein binding	molecular_function
PGSC0003DMG400035976	GO:0016740	transferase activity	molecular_function
PGSC0003DMG400035976	GO:0008152	metabolic process	biological_process
PGSC0003DMG400035976	GO:0016757	transferase activity, transferring glycosyl groups	molecular_function
PGSC0003DMG400035976	GO:0016758	transferase activity, transferring hexosyl groups	molecular_function
PGSC0003DMG400035996	GO:0008270	zinc ion binding	molecular_function
PGSC0003DMG400035996	GO:0005515	protein binding	molecular_function
PGSC0003DMG400036004	GO:0055114	oxidation-reduction process	biological_process
PGSC0003DMG400036004	GO:0016020	membrane	cellular_component
PGSC0003DMG400036004	GO:0016021	integral component of membrane	cellular_component
PGSC0003DMG400036004	GO:0006629	lipid metabolic process	biological_process
PGSC0003DMG400036004	GO:0016717	oxidoreductase activity, acting on paired donors, with oxidation of a pair of donors resulting in the reduction of molecular oxygen to two molecules of water	molecular_function
PGSC0003DMG400044958	GO:0009767	photosynthetic electron transport chain	biological_process
PGSC0003DMG400044958	GO:0009507	chloroplast	cellular_component
PGSC0003DMG400044958	GO:0009534	chloroplast thylakoid	cellular_component
PGSC0003DMG400044958	GO:0009535	chloroplast thylakoid membrane	cellular_component
PGSC0003DMG400044958	GO:0010598	NAD(P)H dehydrogenase complex (plastoquinone)	cellular_component
PGSC0003DMG400036059	GO:0016020	membrane	cellular_component
PGSC0003DMG400036059	GO:0016021	integral component of membrane	cellular_component
PGSC0003DMG400036067	GO:0005840	ribosome	cellular_component
PGSC0003DMG400036067	GO:0003723	RNA binding	molecular_function
PGSC0003DMG400036067	GO:0009507	chloroplast	cellular_component
PGSC0003DMG400036067	GO:0009536	plastid	cellular_component
PGSC0003DMG400036067	GO:0005622	intracellular	cellular_component
PGSC0003DMG400036067	GO:0003735	structural constituent of ribosome	molecular_function
PGSC0003DMG400036067	GO:0019843	rRNA binding	molecular_function
PGSC0003DMG400036067	GO:0006412	translation	biological_process
PGSC0003DMG400036067	GO:0030529	intracellular ribonucleoprotein complex	cellular_component
PGSC0003DMG400036067	GO:0015935	small ribosomal subunit	cellular_component
PGSC0003DMG400045075	GO:0016020	membrane	cellular_component
PGSC0003DMG400045075	GO:0016021	integral component of membrane	cellular_component
PGSC0003DMG400045075	GO:0048868	pollen tube development	biological_process
PGSC0003DMG400045075	GO:0005768	endosome	cellular_component
PGSC0003DMG400045075	GO:0005794	Golgi apparatus	cellular_component
PGSC0003DMG400045075	GO:0005802	trans-Golgi network	cellular_component
PGSC0003DMG400045083	GO:0016020	membrane	cellular_component
PGSC0003DMG400045083	GO:0016021	integral component of membrane	cellular_component
PGSC0003DMG400045090	GO:0008270	zinc ion binding	molecular_function
PGSC0003DMG400045090	GO:0005515	protein binding	molecular_function
PGSC0003DMG400045101	GO:0007165	signal transduction	biological_process
PGSC0003DMG400045101	GO:0005515	protein binding	molecular_function
PGSC0003DMG400036129	GO:0016747	transferase activity, transferring acyl groups other than amino-acyl groups	molecular_function
PGSC0003DMG400045197	GO:0003677	DNA binding	molecular_function
PGSC0003DMG400045197	GO:0005634	nucleus	cellular_component
PGSC0003DMG400045197	GO:0006351	transcription, DNA-templated	biological_process
PGSC0003DMG400045197	GO:0006355	regulation of transcription, DNA-templated	biological_process
PGSC0003DMG400045235	GO:0006508	proteolysis	biological_process
PGSC0003DMG400045235	GO:0004252	serine-type endopeptidase activity	molecular_function
PGSC0003DMG400045331	GO:0045492	xylan biosynthetic process	biological_process
PGSC0003DMG400045331	GO:0005794	Golgi apparatus	cellular_component
PGSC0003DMG400045331	GO:1990538	xylan O-acetyltransferase activity	molecular_function
PGSC0003DMG400045338	GO:0055114	oxidation-reduction process	biological_process
PGSC0003DMG400045338	GO:0016670	oxidoreductase activity, acting on a sulfur group of donors, oxygen as acceptor	molecular_function
PGSC0003DMG400045338	GO:0001735	prenylcysteine oxidase activity	molecular_function
PGSC0003DMG400045338	GO:0030328	prenylcysteine catabolic process	biological_process
PGSC0003DMG400045338	GO:0009738	abscisic acid-activated signaling pathway	biological_process
PGSC0003DMG400045338	GO:0030327	prenylated protein catabolic process	biological_process
PGSC0003DMG400045338	GO:0045338	farnesyl diphosphate metabolic process	biological_process
PGSC0003DMG400045338	GO:0005773	vacuole	cellular_component
PGSC0003DMG400045338	GO:0005774	vacuolar membrane	cellular_component
PGSC0003DMG400036305	GO:0016020	membrane	cellular_component
PGSC0003DMG400036305	GO:0016021	integral component of membrane	cellular_component
PGSC0003DMG400045432	GO:0016740	transferase activity	molecular_function
PGSC0003DMG400045432	GO:0004842	ubiquitin-protein transferase activity	molecular_function
PGSC0003DMG400045432	GO:0016567	protein ubiquitination	biological_process
PGSC0003DMG400045432	GO:0005488	binding	molecular_function
PGSC0003DMG400045432	GO:0005515	protein binding	molecular_function
PGSC0003DMG400036477	GO:0009658	chloroplast organization	biological_process
PGSC0003DMG400036477	GO:0009507	chloroplast	cellular_component
PGSC0003DMG400036477	GO:0009536	plastid	cellular_component
PGSC0003DMG400036477	GO:0009941	chloroplast envelope	cellular_component
PGSC0003DMG400036477	GO:0005515	protein binding	molecular_function
PGSC0003DMG400036566	GO:0003700	DNA-binding transcription factor activity	molecular_function
PGSC0003DMG400036566	GO:0003677	DNA binding	molecular_function
PGSC0003DMG400036566	GO:0006355	regulation of transcription, DNA-templated	biological_process
PGSC0003DMG400036566	GO:0005634	nucleus	cellular_component
PGSC0003DMG400036566	GO:0006351	transcription, DNA-templated	biological_process
PGSC0003DMG400045775	GO:0052726	inositol-1,3,4-trisphosphate 5-kinase activity	molecular_function
PGSC0003DMG400045775	GO:0016740	transferase activity	molecular_function
PGSC0003DMG400045775	GO:0000166	nucleotide binding	molecular_function
PGSC0003DMG400045775	GO:0005524	ATP binding	molecular_function
PGSC0003DMG400045775	GO:0016301	kinase activity	molecular_function
PGSC0003DMG400045775	GO:0016310	phosphorylation	biological_process
PGSC0003DMG400045775	GO:0000287	magnesium ion binding	molecular_function
PGSC0003DMG400045775	GO:0046872	metal ion binding	molecular_function
PGSC0003DMG400045775	GO:0005622	intracellular	cellular_component
PGSC0003DMG400045775	GO:0047325	inositol tetrakisphosphate 1-kinase activity	molecular_function
PGSC0003DMG400045775	GO:0052725	inositol-1,3,4-trisphosphate 6-kinase activity	molecular_function
PGSC0003DMG400045775	GO:0032957	inositol trisphosphate metabolic process	biological_process
PGSC0003DMG400045810	GO:0003676	nucleic acid binding	molecular_function
PGSC0003DMG400045810	GO:0008270	zinc ion binding	molecular_function
PGSC0003DMG400036774	GO:0004672	protein kinase activity	molecular_function
PGSC0003DMG400036774	GO:0005524	ATP binding	molecular_function
PGSC0003DMG400036774	GO:0006468	protein phosphorylation	biological_process
PGSC0003DMG400036774	GO:0016020	membrane	cellular_component
PGSC0003DMG400036774	GO:0016021	integral component of membrane	cellular_component
PGSC0003DMG400036797	GO:0006508	proteolysis	biological_process
PGSC0003DMG400036797	GO:0004252	serine-type endopeptidase activity	molecular_function
PGSC0003DMG400036817	GO:0016787	hydrolase activity	molecular_function
PGSC0003DMG400036817	GO:0008233	peptidase activity	molecular_function
PGSC0003DMG400036817	GO:0006508	proteolysis	biological_process
PGSC0003DMG400036817	GO:0004252	serine-type endopeptidase activity	molecular_function
PGSC0003DMG400036817	GO:0008236	serine-type peptidase activity	molecular_function
PGSC0003DMG400036851	GO:0003779	actin binding	molecular_function
PGSC0003DMG400036851	GO:0005622	intracellular	cellular_component
PGSC0003DMG400036851	GO:0030042	actin filament depolymerization	biological_process
PGSC0003DMG400036851	GO:0015629	actin cytoskeleton	cellular_component
PGSC0003DMG400036869	GO:0003743	translation initiation factor activity	molecular_function
PGSC0003DMG400036869	GO:0006413	translational initiation	biological_process
PGSC0003DMG400046044	GO:0003677	DNA binding	molecular_function
PGSC0003DMG400046044	GO:0006355	regulation of transcription, DNA-templated	biological_process
PGSC0003DMG400046044	GO:0003676	nucleic acid binding	molecular_function
PGSC0003DMG400046044	GO:0008270	zinc ion binding	molecular_function
PGSC0003DMG400046044	GO:0003729	mRNA binding	molecular_function
PGSC0003DMG400046044	GO:0009409	response to cold	biological_process
PGSC0003DMG400046044	GO:0009631	cold acclimation	biological_process
PGSC0003DMG400046044	GO:0009826	unidimensional cell growth	biological_process
PGSC0003DMG400046044	GO:0032508	DNA duplex unwinding	biological_process
PGSC0003DMG400046044	GO:0005634	nucleus	cellular_component
PGSC0003DMG400046044	GO:0005737	cytoplasm	cellular_component
PGSC0003DMG400036966	GO:0003979	UDP-glucose 6-dehydrogenase activity	molecular_function
PGSC0003DMG400036966	GO:0055114	oxidation-reduction process	biological_process
PGSC0003DMG400036966	GO:0051287	NAD binding	molecular_function
PGSC0003DMG400036966	GO:0016491	oxidoreductase activity	molecular_function
PGSC0003DMG400036966	GO:0016616	oxidoreductase activity, acting on the CH-OH group of donors, NAD or NADP as acceptor	molecular_function
PGSC0003DMG400036976	GO:0008152	metabolic process	biological_process
PGSC0003DMG400036976	GO:0016787	hydrolase activity	molecular_function
PGSC0003DMG400037053	GO:0046872	metal ion binding	molecular_function
PGSC0003DMG400037159	GO:0006952	defense response	biological_process
PGSC0003DMG400037159	GO:0043531	ADP binding	molecular_function
PGSC0003DMG400037185	GO:0016020	membrane	cellular_component
PGSC0003DMG400037185	GO:0016021	integral component of membrane	cellular_component
PGSC0003DMG400037185	GO:0005515	protein binding	molecular_function
PGSC0003DMG400046292	GO:0016020	membrane	cellular_component
PGSC0003DMG400046292	GO:0016021	integral component of membrane	cellular_component
PGSC0003DMG400046303	GO:0016020	membrane	cellular_component
PGSC0003DMG400046303	GO:0016021	integral component of membrane	cellular_component
PGSC0003DMG400046303	GO:0009507	chloroplast	cellular_component
PGSC0003DMG400046303	GO:0009536	plastid	cellular_component
PGSC0003DMG400046303	GO:0015979	photosynthesis	biological_process
PGSC0003DMG400046303	GO:0009523	photosystem II	cellular_component
PGSC0003DMG400046303	GO:0009535	chloroplast thylakoid membrane	cellular_component
PGSC0003DMG400046303	GO:0009579	thylakoid	cellular_component
PGSC0003DMG400046303	GO:0016168	chlorophyll binding	molecular_function
PGSC0003DMG400046303	GO:0018298	protein-chromophore linkage	biological_process
PGSC0003DMG400046303	GO:0009767	photosynthetic electron transport chain	biological_process
PGSC0003DMG400046303	GO:0019684	photosynthesis, light reaction	biological_process
PGSC0003DMG400046303	GO:0045156	electron transporter, transferring electrons within the cyclic electron transport pathway of photosynthesis activity	molecular_function
PGSC0003DMG400046303	GO:0009772	photosynthetic electron transport in photosystem II	biological_process
PGSC0003DMG400046303	GO:0010207	photosystem II assembly	biological_process
PGSC0003DMG400046303	GO:0009521	photosystem	cellular_component
PGSC0003DMG400046303	GO:0009534	chloroplast thylakoid	cellular_component
PGSC0003DMG400046303	GO:0010287	plastoglobule	cellular_component
PGSC0003DMG400046324	GO:0016740	transferase activity	molecular_function
PGSC0003DMG400046324	GO:0000166	nucleotide binding	molecular_function
PGSC0003DMG400046324	GO:0004672	protein kinase activity	molecular_function
PGSC0003DMG400046324	GO:0004674	protein serine/threonine kinase activity	molecular_function
PGSC0003DMG400046324	GO:0005524	ATP binding	molecular_function
PGSC0003DMG400046324	GO:0016301	kinase activity	molecular_function
PGSC0003DMG400046324	GO:0006468	protein phosphorylation	biological_process
PGSC0003DMG400046324	GO:0016310	phosphorylation	biological_process
PGSC0003DMG400046324	GO:0016020	membrane	cellular_component
PGSC0003DMG400046324	GO:0016021	integral component of membrane	cellular_component
PGSC0003DMG400046345	GO:0005840	ribosome	cellular_component
PGSC0003DMG400046345	GO:0003735	structural constituent of ribosome	molecular_function
PGSC0003DMG400046345	GO:0006412	translation	biological_process
PGSC0003DMG400046345	GO:0015934	large ribosomal subunit	cellular_component
PGSC0003DMG400046345	GO:0030529	intracellular ribonucleoprotein complex	cellular_component
PGSC0003DMG400037235	GO:0016740	transferase activity	molecular_function
PGSC0003DMG400037235	GO:0008152	metabolic process	biological_process
PGSC0003DMG400037235	GO:0016757	transferase activity, transferring glycosyl groups	molecular_function
PGSC0003DMG400037235	GO:0016758	transferase activity, transferring hexosyl groups	molecular_function
PGSC0003DMG400037250	GO:0016740	transferase activity	molecular_function
PGSC0003DMG400037250	GO:0000166	nucleotide binding	molecular_function
PGSC0003DMG400037250	GO:0005524	ATP binding	molecular_function
PGSC0003DMG400037250	GO:0046872	metal ion binding	molecular_function
PGSC0003DMG400037250	GO:0005737	cytoplasm	cellular_component
PGSC0003DMG400037250	GO:0006730	one-carbon metabolic process	biological_process
PGSC0003DMG400037250	GO:0004478	methionine adenosyltransferase activity	molecular_function
PGSC0003DMG400037250	GO:0006556	S-adenosylmethionine biosynthetic process	biological_process
PGSC0003DMG400037251	GO:0003723	RNA binding	molecular_function
PGSC0003DMG400037251	GO:0003676	nucleic acid binding	molecular_function
PGSC0003DMG400037262	GO:0016020	membrane	cellular_component
PGSC0003DMG400037262	GO:0016021	integral component of membrane	cellular_component
PGSC0003DMG400046427	GO:0016740	transferase activity	molecular_function
PGSC0003DMG400046427	GO:0008146	sulfotransferase activity	molecular_function
PGSC0003DMG400046448	GO:0005525	GTP binding	molecular_function
PGSC0003DMG400046514	GO:0016020	membrane	cellular_component
PGSC0003DMG400046514	GO:0016021	integral component of membrane	cellular_component
PGSC0003DMG400037401	GO:0003824	catalytic activity	molecular_function
PGSC0003DMG400037401	GO:0050662	coenzyme binding	molecular_function
PGSC0003DMG400046546	GO:0043531	ADP binding	molecular_function
PGSC0003DMG400046579	GO:0005694	chromosome	cellular_component
PGSC0003DMG400046579	GO:0003677	DNA binding	molecular_function
PGSC0003DMG400046579	GO:0005634	nucleus	cellular_component
PGSC0003DMG400046579	GO:0006334	nucleosome assembly	biological_process
PGSC0003DMG400046579	GO:0046982	protein heterodimerization activity	molecular_function
PGSC0003DMG400046579	GO:0000786	nucleosome	cellular_component
PGSC0003DMG400037460	GO:0004672	protein kinase activity	molecular_function
PGSC0003DMG400037460	GO:0005524	ATP binding	molecular_function
PGSC0003DMG400037460	GO:0006468	protein phosphorylation	biological_process
PGSC0003DMG400046676	GO:0044375	regulation of peroxisome size	biological_process
PGSC0003DMG400046676	GO:0016020	membrane	cellular_component
PGSC0003DMG400046676	GO:0016021	integral component of membrane	cellular_component
PGSC0003DMG400046676	GO:0005779	integral component of peroxisomal membrane	cellular_component
PGSC0003DMG400046676	GO:0016559	peroxisome fission	biological_process
PGSC0003DMG400046676	GO:0042802	identical protein binding	molecular_function
PGSC0003DMG400046676	GO:0007031	peroxisome organization	biological_process
PGSC0003DMG400046676	GO:0005777	peroxisome	cellular_component
PGSC0003DMG400046676	GO:0005778	peroxisomal membrane	cellular_component
PGSC0003DMG400046726	GO:0005515	protein binding	molecular_function
PGSC0003DMG400037583	GO:0016787	hydrolase activity	molecular_function
PGSC0003DMG400037583	GO:0006508	proteolysis	biological_process
PGSC0003DMG400037583	GO:0004252	serine-type endopeptidase activity	molecular_function
PGSC0003DMG400046756	GO:0003682	chromatin binding	molecular_function
PGSC0003DMG400046756	GO:0045892	negative regulation of transcription, DNA-templated	biological_process
PGSC0003DMG400046756	GO:0007219	Notch signaling pathway	biological_process
PGSC0003DMG400046756	GO:0044030	regulation of DNA methylation	biological_process
PGSC0003DMG400046756	GO:2000232	regulation of rRNA processing	biological_process
PGSC0003DMG400046756	GO:0005634	nucleus	cellular_component
PGSC0003DMG400046756	GO:0005731	nucleolus organizer region	cellular_component
PGSC0003DMG400037616	GO:0016020	membrane	cellular_component
PGSC0003DMG400037616	GO:0016021	integral component of membrane	cellular_component
PGSC0003DMG400037616	GO:0055114	oxidation-reduction process	biological_process
PGSC0003DMG400046768	GO:0005085	guanyl-nucleotide exchange factor activity	molecular_function
PGSC0003DMG400046768	GO:0005089	Rho guanyl-nucleotide exchange factor activity	molecular_function
PGSC0003DMG400046768	GO:0065009	regulation of molecular function	biological_process
PGSC0003DMG400046804	GO:0016020	membrane	cellular_component
PGSC0003DMG400046804	GO:0016021	integral component of membrane	cellular_component
PGSC0003DMG400046804	GO:0022857	transmembrane transporter activity	molecular_function
PGSC0003DMG400046804	GO:0055085	transmembrane transport	biological_process
PGSC0003DMG400046813	GO:0055114	oxidation-reduction process	biological_process
PGSC0003DMG400046813	GO:0004497	monooxygenase activity	molecular_function
PGSC0003DMG400046813	GO:0016491	oxidoreductase activity	molecular_function
PGSC0003DMG400046813	GO:0046872	metal ion binding	molecular_function
PGSC0003DMG400046813	GO:0020037	heme binding	molecular_function
PGSC0003DMG400046813	GO:0005506	iron ion binding	molecular_function
PGSC0003DMG400046813	GO:0016705	oxidoreductase activity, acting on paired donors, with incorporation or reduction of molecular oxygen	molecular_function
PGSC0003DMG400037662	GO:0005515	protein binding	molecular_function
PGSC0003DMG400037697	GO:0016020	membrane	cellular_component
PGSC0003DMG400037697	GO:0016021	integral component of membrane	cellular_component
PGSC0003DMG400037705	GO:0005515	protein binding	molecular_function
PGSC0003DMG400037737	GO:0003700	DNA-binding transcription factor activity	molecular_function
PGSC0003DMG400037737	GO:0006355	regulation of transcription, DNA-templated	biological_process
PGSC0003DMG400046940	GO:0009793	embryo development ending in seed dormancy	biological_process
PGSC0003DMG400046940	GO:0009507	chloroplast	cellular_component
PGSC0003DMG400046968	GO:0005515	protein binding	molecular_function
PGSC0003DMG400047044	GO:0008299	isoprenoid biosynthetic process	biological_process
PGSC0003DMG400047044	GO:0016740	transferase activity	molecular_function
PGSC0003DMG400037840	GO:0016740	transferase activity	molecular_function
PGSC0003DMG400037840	GO:0008152	metabolic process	biological_process
PGSC0003DMG400037840	GO:0016757	transferase activity, transferring glycosyl groups	molecular_function
PGSC0003DMG400037840	GO:0016758	transferase activity, transferring hexosyl groups	molecular_function
PGSC0003DMG400037844	GO:0055114	oxidation-reduction process	biological_process
PGSC0003DMG400037844	GO:0016020	membrane	cellular_component
PGSC0003DMG400037844	GO:0016021	integral component of membrane	cellular_component
PGSC0003DMG400037844	GO:0004497	monooxygenase activity	molecular_function
PGSC0003DMG400037844	GO:0016491	oxidoreductase activity	molecular_function
PGSC0003DMG400037844	GO:0046872	metal ion binding	molecular_function
PGSC0003DMG400037844	GO:0020037	heme binding	molecular_function
PGSC0003DMG400037844	GO:0005506	iron ion binding	molecular_function
PGSC0003DMG400037844	GO:0016705	oxidoreductase activity, acting on paired donors, with incorporation or reduction of molecular oxygen	molecular_function
PGSC0003DMG400037851	GO:0016020	membrane	cellular_component
PGSC0003DMG400037851	GO:0016021	integral component of membrane	cellular_component
PGSC0003DMG400037851	GO:0005515	protein binding	molecular_function
PGSC0003DMG400037860	GO:0000166	nucleotide binding	molecular_function
PGSC0003DMG400037860	GO:0005524	ATP binding	molecular_function
PGSC0003DMG400037860	GO:0004386	helicase activity	molecular_function
PGSC0003DMG400037860	GO:0016787	hydrolase activity	molecular_function
PGSC0003DMG400037860	GO:0003676	nucleic acid binding	molecular_function
PGSC0003DMG400047102	GO:0016020	membrane	cellular_component
PGSC0003DMG400047102	GO:0016021	integral component of membrane	cellular_component
PGSC0003DMG400037894	GO:0016787	hydrolase activity	molecular_function
PGSC0003DMG400037894	GO:0004190	aspartic-type endopeptidase activity	molecular_function
PGSC0003DMG400037894	GO:0008233	peptidase activity	molecular_function
PGSC0003DMG400037894	GO:0006508	proteolysis	biological_process
PGSC0003DMG400047155	GO:0005515	protein binding	molecular_function
PGSC0003DMG400037923	GO:0016020	membrane	cellular_component
PGSC0003DMG400037923	GO:0016021	integral component of membrane	cellular_component
PGSC0003DMG400047233	GO:0005509	calcium ion binding	molecular_function
PGSC0003DMG400038020	GO:0006952	defense response	biological_process
PGSC0003DMG400038020	GO:0043531	ADP binding	molecular_function
PGSC0003DMG400047273	GO:0016020	membrane	cellular_component
PGSC0003DMG400047273	GO:0016021	integral component of membrane	cellular_component
PGSC0003DMG400047273	GO:0016787	hydrolase activity	molecular_function
PGSC0003DMG400038055	GO:0016020	membrane	cellular_component
PGSC0003DMG400038055	GO:0016021	integral component of membrane	cellular_component
PGSC0003DMG400047327	GO:0006883	cellular sodium ion homeostasis	biological_process
PGSC0003DMG400047327	GO:0043433	negative regulation of DNA-binding transcription factor activity	biological_process
PGSC0003DMG400047327	GO:1901001	negative regulation of response to salt stress	biological_process
PGSC0003DMG400047327	GO:0030007	cellular potassium ion homeostasis	biological_process
PGSC0003DMG400047327	GO:0005634	nucleus	cellular_component
PGSC0003DMG400038079	GO:0016788	hydrolase activity, acting on ester bonds	molecular_function
PGSC0003DMG400047346	GO:0071219	cellular response to molecule of bacterial origin	biological_process
PGSC0003DMG400047346	GO:0071323	cellular response to chitin	biological_process
PGSC0003DMG400047346	GO:0004672	protein kinase activity	molecular_function
PGSC0003DMG400047346	GO:0005524	ATP binding	molecular_function
PGSC0003DMG400047346	GO:0006468	protein phosphorylation	biological_process
PGSC0003DMG400047346	GO:0016020	membrane	cellular_component
PGSC0003DMG400047346	GO:0016021	integral component of membrane	cellular_component
PGSC0003DMG400047346	GO:0008061	chitin binding	molecular_function
PGSC0003DMG400047346	GO:0045087	innate immune response	biological_process
PGSC0003DMG400047346	GO:0005886	plasma membrane	cellular_component
PGSC0003DMG400038126	GO:0005515	protein binding	molecular_function
PGSC0003DMG400038162	GO:0032259	methylation	biological_process
PGSC0003DMG400038162	GO:0003723	RNA binding	molecular_function
PGSC0003DMG400038162	GO:0008168	methyltransferase activity	molecular_function
PGSC0003DMG400038162	GO:0006396	RNA processing	biological_process
PGSC0003DMG400038162	GO:0008173	RNA methyltransferase activity	molecular_function
PGSC0003DMG400038162	GO:0001510	RNA methylation	biological_process
PGSC0003DMG400038162	GO:0009507	chloroplast	cellular_component
PGSC0003DMG400038188	GO:0055114	oxidation-reduction process	biological_process
PGSC0003DMG400038188	GO:0016491	oxidoreductase activity	molecular_function
PGSC0003DMG400038200	GO:0003735	structural constituent of ribosome	molecular_function
PGSC0003DMG400038200	GO:0006412	translation	biological_process
PGSC0003DMG400038200	GO:0005840	ribosome	cellular_component
PGSC0003DMG400038200	GO:0015935	small ribosomal subunit	cellular_component
PGSC0003DMG400038305	GO:0016740	transferase activity	molecular_function
PGSC0003DMG400038305	GO:0008152	metabolic process	biological_process
PGSC0003DMG400038305	GO:0016757	transferase activity, transferring glycosyl groups	molecular_function
PGSC0003DMG400038305	GO:0016758	transferase activity, transferring hexosyl groups	molecular_function
PGSC0003DMG400038314	GO:0004672	protein kinase activity	molecular_function
PGSC0003DMG400038314	GO:0005524	ATP binding	molecular_function
PGSC0003DMG400038314	GO:0006468	protein phosphorylation	biological_process
PGSC0003DMG400038314	GO:0016020	membrane	cellular_component
PGSC0003DMG400038314	GO:0016021	integral component of membrane	cellular_component
PGSC0003DMG400038332	GO:0016787	hydrolase activity	molecular_function
PGSC0003DMG400038332	GO:0008233	peptidase activity	molecular_function
PGSC0003DMG400038332	GO:0006508	proteolysis	biological_process
PGSC0003DMG400038332	GO:0004252	serine-type endopeptidase activity	molecular_function
PGSC0003DMG400038332	GO:0008236	serine-type peptidase activity	molecular_function
PGSC0003DMG400038433	GO:0008152	metabolic process	biological_process
PGSC0003DMG400038433	GO:0016787	hydrolase activity	molecular_function
PGSC0003DMG400038453	GO:0055114	oxidation-reduction process	biological_process
PGSC0003DMG400038453	GO:0016491	oxidoreductase activity	molecular_function
PGSC0003DMG400038556	GO:0016020	membrane	cellular_component
PGSC0003DMG400038556	GO:0016021	integral component of membrane	cellular_component
PGSC0003DMG400038589	GO:0003700	DNA-binding transcription factor activity	molecular_function
PGSC0003DMG400038589	GO:0003677	DNA binding	molecular_function
PGSC0003DMG400038589	GO:0006355	regulation of transcription, DNA-templated	biological_process
PGSC0003DMG400038589	GO:0005634	nucleus	cellular_component
PGSC0003DMG400038589	GO:0043565	sequence-specific DNA binding	molecular_function
PGSC0003DMG400038589	GO:0046872	metal ion binding	molecular_function
PGSC0003DMG400038589	GO:0006351	transcription, DNA-templated	biological_process
PGSC0003DMG400038589	GO:0008270	zinc ion binding	molecular_function
PGSC0003DMG400038589	GO:0045893	positive regulation of transcription, DNA-templated	biological_process
PGSC0003DMG400038641	GO:0005515	protein binding	molecular_function
PGSC0003DMG400038720	GO:0005515	protein binding	molecular_function
PGSC0003DMG400038827	GO:0005515	protein binding	molecular_function
PGSC0003DMG400038862	GO:0016020	membrane	cellular_component
PGSC0003DMG400038862	GO:0016021	integral component of membrane	cellular_component
PGSC0003DMG400038897	GO:0055114	oxidation-reduction process	biological_process
PGSC0003DMG400038897	GO:0005840	ribosome	cellular_component
PGSC0003DMG400038897	GO:0003735	structural constituent of ribosome	molecular_function
PGSC0003DMG400038897	GO:0006412	translation	biological_process
PGSC0003DMG400038897	GO:0005507	copper ion binding	molecular_function
PGSC0003DMG400038971	GO:0005515	protein binding	molecular_function
PGSC0003DMG400038990	GO:0016020	membrane	cellular_component
PGSC0003DMG400038990	GO:0016021	integral component of membrane	cellular_component
PGSC0003DMG400038990	GO:0005515	protein binding	molecular_function
PGSC0003DMG400039047	GO:0016020	membrane	cellular_component
PGSC0003DMG400039047	GO:0016021	integral component of membrane	cellular_component
PGSC0003DMG400039263	GO:0006351	transcription, DNA-templated	biological_process
PGSC0003DMG400039263	GO:0006355	regulation of transcription, DNA-templated	biological_process
PGSC0003DMG400039297	GO:0005515	protein binding	molecular_function
PGSC0003DMG400039355	GO:0005515	protein binding	molecular_function
PGSC0003DMG400039436	GO:0042753	positive regulation of circadian rhythm	biological_process
PGSC0003DMG400039453	GO:0016740	transferase activity	molecular_function
PGSC0003DMG400039453	GO:0008152	metabolic process	biological_process
PGSC0003DMG400039453	GO:0016757	transferase activity, transferring glycosyl groups	molecular_function
PGSC0003DMG400039453	GO:0016758	transferase activity, transferring hexosyl groups	molecular_function
PGSC0003DMG400039532	GO:0005509	calcium ion binding	molecular_function
PGSC0003DMG400039680	GO:0004672	protein kinase activity	molecular_function
PGSC0003DMG400039680	GO:0005524	ATP binding	molecular_function
PGSC0003DMG400039680	GO:0006468	protein phosphorylation	biological_process
PGSC0003DMG400039680	GO:0016020	membrane	cellular_component
PGSC0003DMG400039680	GO:0016021	integral component of membrane	cellular_component
PGSC0003DMG400039680	GO:0005515	protein binding	molecular_function
PGSC0003DMG400039752	GO:0015031	protein transport	biological_process
PGSC0003DMG400039752	GO:0006887	exocytosis	biological_process
PGSC0003DMG400039752	GO:0000145	exocyst	cellular_component
PGSC0003DMG400039752	GO:0005829	cytosol	cellular_component
PGSC0003DMG400039752	GO:0005886	plasma membrane	cellular_component
PGSC0003DMG400039789	GO:0016740	transferase activity	molecular_function
PGSC0003DMG400039789	GO:0008152	metabolic process	biological_process
PGSC0003DMG400039789	GO:0016757	transferase activity, transferring glycosyl groups	molecular_function
PGSC0003DMG400039789	GO:0016758	transferase activity, transferring hexosyl groups	molecular_function
PGSC0003DMG400039791	GO:0055114	oxidation-reduction process	biological_process
PGSC0003DMG400039791	GO:0004497	monooxygenase activity	molecular_function
PGSC0003DMG400039791	GO:0016491	oxidoreductase activity	molecular_function
PGSC0003DMG400039791	GO:0046872	metal ion binding	molecular_function
PGSC0003DMG400039791	GO:0020037	heme binding	molecular_function
PGSC0003DMG400039791	GO:0005506	iron ion binding	molecular_function
PGSC0003DMG400039791	GO:0016705	oxidoreductase activity, acting on paired donors, with incorporation or reduction of molecular oxygen	molecular_function
PGSC0003DMG400039862	GO:0008270	zinc ion binding	molecular_function
PGSC0003DMG400039862	GO:0005634	nucleus	cellular_component
PGSC0003DMG400039862	GO:0005737	cytoplasm	cellular_component
PGSC0003DMG400039862	GO:0009507	chloroplast	cellular_component
PGSC0003DMG400039862	GO:0005515	protein binding	molecular_function
PGSC0003DMG400039917	GO:0016740	transferase activity	molecular_function
PGSC0003DMG400039917	GO:0008152	metabolic process	biological_process
PGSC0003DMG400039917	GO:0016758	transferase activity, transferring hexosyl groups	molecular_function
PGSC0003DMG400040046	GO:0003700	DNA-binding transcription factor activity	molecular_function
PGSC0003DMG400040046	GO:0003677	DNA binding	molecular_function
PGSC0003DMG400040046	GO:0006355	regulation of transcription, DNA-templated	biological_process
PGSC0003DMG400040046	GO:0005634	nucleus	cellular_component
PGSC0003DMG400040046	GO:0006351	transcription, DNA-templated	biological_process
PGSC0003DMG400040194	GO:0005515	protein binding	molecular_function
PGSC0003DMG400040194	GO:0009793	embryo development ending in seed dormancy	biological_process
PGSC0003DMG400040194	GO:0005634	nucleus	cellular_component
PGSC0003DMG400040232	GO:0003677	DNA binding	molecular_function
PGSC0003DMG400040232	GO:0005634	nucleus	cellular_component
PGSC0003DMG400040232	GO:0006351	transcription, DNA-templated	biological_process
PGSC0003DMG400040232	GO:0006355	regulation of transcription, DNA-templated	biological_process
PGSC0003DMG400040241	GO:0005515	protein binding	molecular_function
PGSC0003DMG400040260	GO:0006952	defense response	biological_process
PGSC0003DMG400040260	GO:0016798	hydrolase activity, acting on glycosyl bonds	molecular_function
PGSC0003DMG400040260	GO:0042973	glucan endo-1,3-beta-D-glucosidase activity	molecular_function
PGSC0003DMG400040260	GO:0016787	hydrolase activity	molecular_function
PGSC0003DMG400040260	GO:0005975	carbohydrate metabolic process	biological_process
PGSC0003DMG400040260	GO:0008152	metabolic process	biological_process
PGSC0003DMG400040260	GO:0004553	hydrolase activity, hydrolyzing O-glycosyl compounds	molecular_function
PGSC0003DMG400040260	GO:0005773	vacuole	cellular_component
PGSC0003DMG400040483	GO:0005488	binding	molecular_function
PGSC0003DMG400040483	GO:0005515	protein binding	molecular_function
PGSC0003DMG400040510	GO:0005515	protein binding	molecular_function
PGSC0003DMG400040535	GO:0005784	Sec61 translocon complex	cellular_component
PGSC0003DMG400040535	GO:0016020	membrane	cellular_component
PGSC0003DMG400040535	GO:0016021	integral component of membrane	cellular_component
PGSC0003DMG400040535	GO:0015031	protein transport	biological_process
PGSC0003DMG400040535	GO:0005783	endoplasmic reticulum	cellular_component
PGSC0003DMG400040535	GO:0006886	intracellular protein transport	biological_process
PGSC0003DMG400040591	GO:0071805	potassium ion transmembrane transport	biological_process
PGSC0003DMG400040591	GO:0034220	ion transmembrane transport	biological_process
PGSC0003DMG400040591	GO:0005249	voltage-gated potassium channel activity	molecular_function
PGSC0003DMG400040591	GO:0016020	membrane	cellular_component
PGSC0003DMG400040591	GO:0016021	integral component of membrane	cellular_component
PGSC0003DMG400040591	GO:0055085	transmembrane transport	biological_process
PGSC0003DMG400040591	GO:0006811	ion transport	biological_process
PGSC0003DMG400040591	GO:0006813	potassium ion transport	biological_process
PGSC0003DMG400040591	GO:0005216	ion channel activity	molecular_function
PGSC0003DMG400040651	GO:0008152	metabolic process	biological_process
PGSC0003DMG400040651	GO:0016787	hydrolase activity	molecular_function
PGSC0003DMG400040663	GO:0003677	DNA binding	molecular_function
PGSC0003DMG400040663	GO:0005634	nucleus	cellular_component
PGSC0003DMG400040663	GO:0006351	transcription, DNA-templated	biological_process
PGSC0003DMG400040663	GO:0006355	regulation of transcription, DNA-templated	biological_process
PGSC0003DMG400040677	GO:0090502	RNA phosphodiester bond hydrolysis, endonucleolytic	biological_process
PGSC0003DMG400040677	GO:0003723	RNA binding	molecular_function
PGSC0003DMG400040677	GO:0033897	ribonuclease T2 activity	molecular_function
PGSC0003DMG400040729	GO:0004672	protein kinase activity	molecular_function
PGSC0003DMG400040729	GO:0005524	ATP binding	molecular_function
PGSC0003DMG400040729	GO:0006468	protein phosphorylation	biological_process
PGSC0003DMG400040850	GO:0005515	protein binding	molecular_function
PGSC0003DMG400040994	GO:0016020	membrane	cellular_component
PGSC0003DMG400040994	GO:0016021	integral component of membrane	cellular_component
PGSC0003DMG400041027	GO:0003743	translation initiation factor activity	molecular_function
PGSC0003DMG400041027	GO:0006413	translational initiation	biological_process
PGSC0003DMG400041029	GO:0051087	chaperone binding	molecular_function
PGSC0003DMG400041029	GO:0005515	protein binding	molecular_function
PGSC0003DMG400041047	GO:0008033	tRNA processing	biological_process
PGSC0003DMG400041047	GO:0003723	RNA binding	molecular_function
PGSC0003DMG400041047	GO:0006397	mRNA processing	biological_process
PGSC0003DMG400041047	GO:0009507	chloroplast	cellular_component
PGSC0003DMG400041047	GO:0009536	plastid	cellular_component
PGSC0003DMG400041047	GO:0008380	RNA splicing	biological_process
PGSC0003DMG400041220	GO:0080167	response to karrikin	biological_process
PGSC0003DMG400041269	GO:0055114	oxidation-reduction process	biological_process
PGSC0003DMG400041269	GO:0004497	monooxygenase activity	molecular_function
PGSC0003DMG400041269	GO:0016491	oxidoreductase activity	molecular_function
PGSC0003DMG400041269	GO:0046872	metal ion binding	molecular_function
PGSC0003DMG400041269	GO:0020037	heme binding	molecular_function
PGSC0003DMG400041269	GO:0005506	iron ion binding	molecular_function
PGSC0003DMG400041269	GO:0016705	oxidoreductase activity, acting on paired donors, with incorporation or reduction of molecular oxygen	molecular_function
PGSC0003DMG400041311	GO:0004672	protein kinase activity	molecular_function
PGSC0003DMG400041311	GO:0005524	ATP binding	molecular_function
PGSC0003DMG400041311	GO:0006468	protein phosphorylation	biological_process
PGSC0003DMG400041336	GO:0005515	protein binding	molecular_function
PGSC0003DMG400041402	GO:0016787	hydrolase activity	molecular_function
PGSC0003DMG400041402	GO:0004190	aspartic-type endopeptidase activity	molecular_function
PGSC0003DMG400041402	GO:0008233	peptidase activity	molecular_function
PGSC0003DMG400041402	GO:0006508	proteolysis	biological_process
PGSC0003DMG400041450	GO:0005524	ATP binding	molecular_function
PGSC0003DMG400041467	GO:0003676	nucleic acid binding	molecular_function
PGSC0003DMG400041508	GO:0008299	isoprenoid biosynthetic process	biological_process
PGSC0003DMG400041508	GO:0016740	transferase activity	molecular_function
PGSC0003DMG400041620	GO:0016020	membrane	cellular_component
PGSC0003DMG400041620	GO:0009507	chloroplast	cellular_component
PGSC0003DMG400041620	GO:0009536	plastid	cellular_component
PGSC0003DMG400041620	GO:0046872	metal ion binding	molecular_function
PGSC0003DMG400041620	GO:0055114	oxidation-reduction process	biological_process
PGSC0003DMG400041620	GO:0009055	electron transfer activity	molecular_function
PGSC0003DMG400041620	GO:0022900	electron transport chain	biological_process
PGSC0003DMG400041620	GO:0009535	chloroplast thylakoid membrane	cellular_component
PGSC0003DMG400041620	GO:0009579	thylakoid	cellular_component
PGSC0003DMG400041620	GO:0005507	copper ion binding	molecular_function
PGSC0003DMG400041652	GO:0055114	oxidation-reduction process	biological_process
PGSC0003DMG400041652	GO:0016020	membrane	cellular_component
PGSC0003DMG400041652	GO:0016021	integral component of membrane	cellular_component
PGSC0003DMG400041652	GO:0006629	lipid metabolic process	biological_process
PGSC0003DMG400041652	GO:0016717	oxidoreductase activity, acting on paired donors, with oxidation of a pair of donors resulting in the reduction of molecular oxygen to two molecules of water	molecular_function
PGSC0003DMG400041767	GO:0000166	nucleotide binding	molecular_function
PGSC0003DMG400041767	GO:0003924	GTPase activity	molecular_function
PGSC0003DMG400041767	GO:0005525	GTP binding	molecular_function
PGSC0003DMG400041767	GO:0005622	intracellular	cellular_component
PGSC0003DMG400041767	GO:0003746	translation elongation factor activity	molecular_function
PGSC0003DMG400041767	GO:0006414	translational elongation	biological_process
PGSC0003DMG400041998	GO:0010223	secondary shoot formation	biological_process
PGSC0003DMG400041998	GO:1901601	strigolactone biosynthetic process	biological_process
PGSC0003DMG400041998	GO:1902348	cellular response to strigolactone	biological_process
PGSC0003DMG400028001	GO:0006952	defense response	biological_process
PGSC0003DMG400028001	GO:0043531	ADP binding	molecular_function
PGSC0003DMG400028009	GO:0009507	chloroplast	cellular_component
PGSC0003DMG400028009	GO:0009535	chloroplast thylakoid membrane	cellular_component
PGSC0003DMG400028009	GO:0009579	thylakoid	cellular_component
PGSC0003DMG400028009	GO:0010287	plastoglobule	cellular_component
PGSC0003DMG400028012	GO:0005525	GTP binding	molecular_function
PGSC0003DMG400028013	GO:0033612	receptor serine/threonine kinase binding	molecular_function
PGSC0003DMG400028013	GO:0010087	phloem or xylem histogenesis	biological_process
PGSC0003DMG400028013	GO:0010089	xylem development	biological_process
PGSC0003DMG400028026	GO:0005215	transporter activity	molecular_function
PGSC0003DMG400028026	GO:0016020	membrane	cellular_component
PGSC0003DMG400028026	GO:0016021	integral component of membrane	cellular_component
PGSC0003DMG400028026	GO:0022857	transmembrane transporter activity	molecular_function
PGSC0003DMG400028026	GO:0006857	oligopeptide transport	biological_process
PGSC0003DMG400028026	GO:0055085	transmembrane transport	biological_process
PGSC0003DMG401028027	GO:0000413	protein peptidyl-prolyl isomerization	biological_process
PGSC0003DMG401028027	GO:0016853	isomerase activity	molecular_function
PGSC0003DMG401028027	GO:0003755	peptidyl-prolyl cis-trans isomerase activity	molecular_function
PGSC0003DMG401028027	GO:0009507	chloroplast	cellular_component
PGSC0003DMG401028027	GO:0009535	chloroplast thylakoid membrane	cellular_component
PGSC0003DMG401028027	GO:0009579	thylakoid	cellular_component
PGSC0003DMG401028027	GO:0031977	thylakoid lumen	cellular_component
PGSC0003DMG402028027	GO:0003824	catalytic activity	molecular_function
PGSC0003DMG402028027	GO:0005975	carbohydrate metabolic process	biological_process
PGSC0003DMG402028027	GO:0005737	cytoplasm	cellular_component
PGSC0003DMG402028027	GO:0006098	pentose-phosphate shunt	biological_process
PGSC0003DMG402028027	GO:0004801	sedoheptulose-7-phosphate:D-glyceraldehyde-3-phosphate glyceronetransferase activity	molecular_function
PGSC0003DMG402028027	GO:0016740	transferase activity	molecular_function
PGSC0003DMG402028027	GO:0009809	lignin biosynthetic process	biological_process
PGSC0003DMG402028027	GO:0033587	shikimate biosynthetic process	biological_process
PGSC0003DMG402028027	GO:0046686	response to cadmium ion	biological_process
PGSC0003DMG402028027	GO:0005739	mitochondrion	cellular_component
PGSC0003DMG402028027	GO:0009507	chloroplast	cellular_component
PGSC0003DMG402028027	GO:0009536	plastid	cellular_component
PGSC0003DMG402028027	GO:0009570	chloroplast stroma	cellular_component
PGSC0003DMG400028048	GO:0043086	negative regulation of catalytic activity	biological_process
PGSC0003DMG400028048	GO:0004857	enzyme inhibitor activity	molecular_function
PGSC0003DMG400028061	GO:0042793	plastid transcription	biological_process
PGSC0003DMG400028061	GO:0045893	positive regulation of transcription, DNA-templated	biological_process
PGSC0003DMG400028061	GO:0009295	nucleoid	cellular_component
PGSC0003DMG400028061	GO:0009507	chloroplast	cellular_component
PGSC0003DMG400028061	GO:0009508	plastid chromosome	cellular_component
PGSC0003DMG400028063	GO:0016020	membrane	cellular_component
PGSC0003DMG400028063	GO:0016021	integral component of membrane	cellular_component
PGSC0003DMG400028066	GO:0004672	protein kinase activity	molecular_function
PGSC0003DMG400028066	GO:0005524	ATP binding	molecular_function
PGSC0003DMG400028066	GO:0006468	protein phosphorylation	biological_process
PGSC0003DMG400028069	GO:0003824	catalytic activity	molecular_function
PGSC0003DMG400028069	GO:0050662	coenzyme binding	molecular_function
PGSC0003DMG400028073	GO:0004672	protein kinase activity	molecular_function
PGSC0003DMG400028073	GO:0005524	ATP binding	molecular_function
PGSC0003DMG400028073	GO:0006468	protein phosphorylation	biological_process
PGSC0003DMG400028073	GO:0016020	membrane	cellular_component
PGSC0003DMG400028073	GO:0016021	integral component of membrane	cellular_component
PGSC0003DMG400028078	GO:0016020	membrane	cellular_component
PGSC0003DMG400028078	GO:0016021	integral component of membrane	cellular_component
PGSC0003DMG400028078	GO:0009535	chloroplast thylakoid membrane	cellular_component
PGSC0003DMG400028078	GO:0009507	chloroplast	cellular_component
PGSC0003DMG400028081	GO:0043531	ADP binding	molecular_function
PGSC0003DMG400028096	GO:0055114	oxidation-reduction process	biological_process
PGSC0003DMG400028096	GO:0016020	membrane	cellular_component
PGSC0003DMG400028096	GO:0016021	integral component of membrane	cellular_component
PGSC0003DMG400028096	GO:0020037	heme binding	molecular_function
PGSC0003DMG400028096	GO:0005506	iron ion binding	molecular_function
PGSC0003DMG400028096	GO:0016705	oxidoreductase activity, acting on paired donors, with incorporation or reduction of molecular oxygen	molecular_function
PGSC0003DMG400028097	GO:0016491	oxidoreductase activity	molecular_function
PGSC0003DMG400028097	GO:0055114	oxidation-reduction process	biological_process
PGSC0003DMG400028098	GO:0003677	DNA binding	molecular_function
PGSC0003DMG400028098	GO:0005634	nucleus	cellular_component
PGSC0003DMG400028099	GO:0005634	nucleus	cellular_component
PGSC0003DMG400028100	GO:0003677	DNA binding	molecular_function
PGSC0003DMG400028100	GO:0005634	nucleus	cellular_component
PGSC0003DMG400028100	GO:0006351	transcription, DNA-templated	biological_process
PGSC0003DMG400028100	GO:0006355	regulation of transcription, DNA-templated	biological_process
PGSC0003DMG400028102	GO:0016020	membrane	cellular_component
PGSC0003DMG400028102	GO:0016021	integral component of membrane	cellular_component
PGSC0003DMG400028102	GO:0022857	transmembrane transporter activity	molecular_function
PGSC0003DMG400028102	GO:0055085	transmembrane transport	biological_process
PGSC0003DMG400028104	GO:0005854	nascent polypeptide-associated complex	cellular_component
PGSC0003DMG400028105	GO:0016020	membrane	cellular_component
PGSC0003DMG400028105	GO:0016021	integral component of membrane	cellular_component
PGSC0003DMG400028106	GO:0003729	mRNA binding	molecular_function
PGSC0003DMG400028106	GO:0000245	spliceosomal complex assembly	biological_process
PGSC0003DMG400028106	GO:0005488	binding	molecular_function
PGSC0003DMG400028108	GO:0019773	proteasome core complex, alpha-subunit complex	cellular_component
PGSC0003DMG400028108	GO:0004298	threonine-type endopeptidase activity	molecular_function
PGSC0003DMG400028108	GO:0005634	nucleus	cellular_component
PGSC0003DMG400028108	GO:0000502	proteasome complex	cellular_component
PGSC0003DMG400028108	GO:0016787	hydrolase activity	molecular_function
PGSC0003DMG400028108	GO:0008233	peptidase activity	molecular_function
PGSC0003DMG400028108	GO:0006508	proteolysis	biological_process
PGSC0003DMG400028108	GO:0005737	cytoplasm	cellular_component
PGSC0003DMG400028108	GO:0006511	ubiquitin-dependent protein catabolic process	biological_process
PGSC0003DMG400028108	GO:0004175	endopeptidase activity	molecular_function
PGSC0003DMG400028108	GO:0051603	proteolysis involved in cellular protein catabolic process	biological_process
PGSC0003DMG400028108	GO:0005839	proteasome core complex	cellular_component
PGSC0003DMG400028109	GO:0008180	COP9 signalosome	cellular_component
PGSC0003DMG400028110	GO:0016567	protein ubiquitination	biological_process
PGSC0003DMG400028110	GO:0016740	transferase activity	molecular_function
PGSC0003DMG400028110	GO:0000166	nucleotide binding	molecular_function
PGSC0003DMG400028110	GO:0005524	ATP binding	molecular_function
PGSC0003DMG400028110	GO:0006511	ubiquitin-dependent protein catabolic process	biological_process
PGSC0003DMG400028110	GO:0004842	ubiquitin-protein transferase activity	molecular_function
PGSC0003DMG400028111	GO:0003723	RNA binding	molecular_function
PGSC0003DMG400028111	GO:0003676	nucleic acid binding	molecular_function
PGSC0003DMG400028112	GO:0016301	kinase activity	molecular_function
PGSC0003DMG400028112	GO:0016310	phosphorylation	biological_process
PGSC0003DMG400028112	GO:0005515	protein binding	molecular_function
PGSC0003DMG400028113	GO:0003677	DNA binding	molecular_function
PGSC0003DMG400028113	GO:0005634	nucleus	cellular_component
PGSC0003DMG400028113	GO:0016020	membrane	cellular_component
PGSC0003DMG400028113	GO:0016021	integral component of membrane	cellular_component
PGSC0003DMG400028113	GO:0006260	DNA replication	biological_process
PGSC0003DMG400028113	GO:0006281	DNA repair	biological_process
PGSC0003DMG400028113	GO:0006310	DNA recombination	biological_process
PGSC0003DMG400028114	GO:0016020	membrane	cellular_component
PGSC0003DMG400028114	GO:0016021	integral component of membrane	cellular_component
PGSC0003DMG400028115	GO:0050790	regulation of catalytic activity	biological_process
PGSC0003DMG400028115	GO:0051087	chaperone binding	molecular_function
PGSC0003DMG400028115	GO:0006457	protein folding	biological_process
PGSC0003DMG400028115	GO:0042803	protein homodimerization activity	molecular_function
PGSC0003DMG400028115	GO:0000774	adenyl-nucleotide exchange factor activity	molecular_function
PGSC0003DMG400028115	GO:0005739	mitochondrion	cellular_component
PGSC0003DMG400028115	GO:0005759	mitochondrial matrix	cellular_component
PGSC0003DMG400028115	GO:0005507	copper ion binding	molecular_function
PGSC0003DMG400028115	GO:0009507	chloroplast	cellular_component
PGSC0003DMG400028115	GO:0009570	chloroplast stroma	cellular_component
PGSC0003DMG400028115	GO:0009579	thylakoid	cellular_component
PGSC0003DMG400028117	GO:0016020	membrane	cellular_component
PGSC0003DMG400028117	GO:0016021	integral component of membrane	cellular_component
PGSC0003DMG400028117	GO:0055085	transmembrane transport	biological_process
PGSC0003DMG400028117	GO:0015238	drug transmembrane transporter activity	molecular_function
PGSC0003DMG400028117	GO:0015297	antiporter activity	molecular_function
PGSC0003DMG400028117	GO:0006855	drug transmembrane transport	biological_process
PGSC0003DMG401028118	GO:0008152	metabolic process	biological_process
PGSC0003DMG401028118	GO:0016829	lyase activity	molecular_function
PGSC0003DMG401028118	GO:0003824	catalytic activity	molecular_function
PGSC0003DMG402028118	GO:0000413	protein peptidyl-prolyl isomerization	biological_process
PGSC0003DMG402028118	GO:0010951	negative regulation of endopeptidase activity	biological_process
PGSC0003DMG402028118	GO:0016853	isomerase activity	molecular_function
PGSC0003DMG402028118	GO:0003755	peptidyl-prolyl cis-trans isomerase activity	molecular_function
PGSC0003DMG402028118	GO:0004869	cysteine-type endopeptidase inhibitor activity	molecular_function
PGSC0003DMG400028121	GO:0003700	DNA-binding transcription factor activity	molecular_function
PGSC0003DMG400028121	GO:0006355	regulation of transcription, DNA-templated	biological_process
PGSC0003DMG401028122	GO:0005634	nucleus	cellular_component
PGSC0003DMG401028122	GO:0003723	RNA binding	molecular_function
PGSC0003DMG401028122	GO:0006397	mRNA processing	biological_process
PGSC0003DMG401028122	GO:0030529	intracellular ribonucleoprotein complex	cellular_component
PGSC0003DMG401028122	GO:0008380	RNA splicing	biological_process
PGSC0003DMG401028122	GO:0000398	mRNA splicing, via spliceosome	biological_process
PGSC0003DMG401028122	GO:0005681	spliceosomal complex	cellular_component
PGSC0003DMG401028122	GO:0000387	spliceosomal snRNP assembly	biological_process
PGSC0003DMG401028122	GO:0005732	small nucleolar ribonucleoprotein complex	cellular_component
PGSC0003DMG400028123	GO:0016020	membrane	cellular_component
PGSC0003DMG400028123	GO:0016021	integral component of membrane	cellular_component
PGSC0003DMG400028124	GO:0016020	membrane	cellular_component
PGSC0003DMG400028124	GO:0016021	integral component of membrane	cellular_component
PGSC0003DMG400028125	GO:0003677	DNA binding	molecular_function
PGSC0003DMG400028125	GO:0009737	response to abscisic acid	biological_process
PGSC0003DMG400028125	GO:0009416	response to light stimulus	biological_process
PGSC0003DMG400028125	GO:0009414	response to water deprivation	biological_process
PGSC0003DMG400028125	GO:0010118	stomatal movement	biological_process
PGSC0003DMG400028125	GO:0009753	response to jasmonic acid	biological_process
PGSC0003DMG400028125	GO:0009751	response to salicylic acid	biological_process
PGSC0003DMG400028127	GO:0032259	methylation	biological_process
PGSC0003DMG400028127	GO:0003871	5-methyltetrahydropteroyltriglutamate-homocysteine S-methyltransferase activity	molecular_function
PGSC0003DMG400028127	GO:0016740	transferase activity	molecular_function
PGSC0003DMG400028127	GO:0008168	methyltransferase activity	molecular_function
PGSC0003DMG400028127	GO:0008270	zinc ion binding	molecular_function
PGSC0003DMG400028127	GO:0008652	cellular amino acid biosynthetic process	biological_process
PGSC0003DMG400028127	GO:0009086	methionine biosynthetic process	biological_process
PGSC0003DMG400028128	GO:0061025	membrane fusion	biological_process
PGSC0003DMG400028128	GO:0016020	membrane	cellular_component
PGSC0003DMG400028128	GO:0016021	integral component of membrane	cellular_component
PGSC0003DMG400028128	GO:0005622	intracellular	cellular_component
PGSC0003DMG400028128	GO:0006886	intracellular protein transport	biological_process
PGSC0003DMG400028128	GO:0016192	vesicle-mediated transport	biological_process
PGSC0003DMG400028128	GO:0005484	SNAP receptor activity	molecular_function
PGSC0003DMG400028128	GO:0005886	plasma membrane	cellular_component
PGSC0003DMG400028128	GO:0009737	response to abscisic acid	biological_process
PGSC0003DMG400028128	GO:0009506	plasmodesma	cellular_component
PGSC0003DMG400028128	GO:0009504	cell plate	cellular_component
PGSC0003DMG400028128	GO:0005802	trans-Golgi network	cellular_component
PGSC0003DMG400028129	GO:0018022	peptidyl-lysine methylation	biological_process
PGSC0003DMG400028129	GO:0016740	transferase activity	molecular_function
PGSC0003DMG400028129	GO:0008168	methyltransferase activity	molecular_function
PGSC0003DMG400028129	GO:0003676	nucleic acid binding	molecular_function
PGSC0003DMG400028129	GO:0032259	methylation	biological_process
PGSC0003DMG400028129	GO:0005737	cytoplasm	cellular_component
PGSC0003DMG400028129	GO:0016279	protein-lysine N-methyltransferase activity	molecular_function
PGSC0003DMG400028130	GO:0016020	membrane	cellular_component
PGSC0003DMG400028130	GO:0016021	integral component of membrane	cellular_component
PGSC0003DMG400028130	GO:0004252	serine-type endopeptidase activity	molecular_function
PGSC0003DMG400028130	GO:0006508	proteolysis	biological_process
PGSC0003DMG400028130	GO:0005515	protein binding	molecular_function
PGSC0003DMG400028132	GO:0000987	proximal promoter sequence-specific DNA binding	molecular_function
PGSC0003DMG400028132	GO:0010030	positive regulation of seed germination	biological_process
PGSC0003DMG400028132	GO:0043985	histone H4-R3 methylation	biological_process
PGSC0003DMG400028132	GO:0005634	nucleus	cellular_component
PGSC0003DMG400028132	GO:0005515	protein binding	molecular_function
PGSC0003DMG400028134	GO:0016311	dephosphorylation	biological_process
PGSC0003DMG400028134	GO:0005986	sucrose biosynthetic process	biological_process
PGSC0003DMG400028134	GO:0000287	magnesium ion binding	molecular_function
PGSC0003DMG400028134	GO:0050307	sucrose-phosphate phosphatase activity	molecular_function
PGSC0003DMG400028134	GO:0016787	hydrolase activity	molecular_function
PGSC0003DMG400028142	GO:0005886	plasma membrane	cellular_component
PGSC0003DMG400028143	GO:0003677	DNA binding	molecular_function
PGSC0003DMG400028143	GO:0005634	nucleus	cellular_component
PGSC0003DMG400028143	GO:0006260	DNA replication	biological_process
PGSC0003DMG400028143	GO:0003676	nucleic acid binding	molecular_function
PGSC0003DMG400028143	GO:0006281	DNA repair	biological_process
PGSC0003DMG400028143	GO:0006310	DNA recombination	biological_process
PGSC0003DMG400028144	GO:0003700	DNA-binding transcription factor activity	molecular_function
PGSC0003DMG400028144	GO:0006355	regulation of transcription, DNA-templated	biological_process
PGSC0003DMG400028145	GO:0061025	membrane fusion	biological_process
PGSC0003DMG400028145	GO:0016020	membrane	cellular_component
PGSC0003DMG400028145	GO:0016021	integral component of membrane	cellular_component
PGSC0003DMG400028145	GO:0005622	intracellular	cellular_component
PGSC0003DMG400028145	GO:0006886	intracellular protein transport	biological_process
PGSC0003DMG400028145	GO:0016192	vesicle-mediated transport	biological_process
PGSC0003DMG400028145	GO:0005484	SNAP receptor activity	molecular_function
PGSC0003DMG400028147	GO:0016740	transferase activity	molecular_function
PGSC0003DMG400028147	GO:0000166	nucleotide binding	molecular_function
PGSC0003DMG400028147	GO:0004672	protein kinase activity	molecular_function
PGSC0003DMG400028147	GO:0004674	protein serine/threonine kinase activity	molecular_function
PGSC0003DMG400028147	GO:0005524	ATP binding	molecular_function
PGSC0003DMG400028147	GO:0016301	kinase activity	molecular_function
PGSC0003DMG400028147	GO:0006468	protein phosphorylation	biological_process
PGSC0003DMG400028147	GO:0016310	phosphorylation	biological_process
PGSC0003DMG400028147	GO:0016020	membrane	cellular_component
PGSC0003DMG400028147	GO:0016021	integral component of membrane	cellular_component
PGSC0003DMG400028151	GO:0016020	membrane	cellular_component
PGSC0003DMG400028151	GO:0016021	integral component of membrane	cellular_component
PGSC0003DMG400028152	GO:0016020	membrane	cellular_component
PGSC0003DMG400028152	GO:0016021	integral component of membrane	cellular_component
PGSC0003DMG400028153	GO:0016020	membrane	cellular_component
PGSC0003DMG400028153	GO:0016021	integral component of membrane	cellular_component
PGSC0003DMG400028156	GO:0005515	protein binding	molecular_function
PGSC0003DMG400028158	GO:0005886	plasma membrane	cellular_component
PGSC0003DMG400028159	GO:0003677	DNA binding	molecular_function
PGSC0003DMG400028159	GO:0005634	nucleus	cellular_component
PGSC0003DMG400028159	GO:0006351	transcription, DNA-templated	biological_process
PGSC0003DMG400028159	GO:0006355	regulation of transcription, DNA-templated	biological_process
PGSC0003DMG400028161	GO:0005524	ATP binding	molecular_function
PGSC0003DMG400028161	GO:0005739	mitochondrion	cellular_component
PGSC0003DMG400028162	GO:0005840	ribosome	cellular_component
PGSC0003DMG400028162	GO:0003735	structural constituent of ribosome	molecular_function
PGSC0003DMG400028162	GO:0006412	translation	biological_process
PGSC0003DMG400028162	GO:0030529	intracellular ribonucleoprotein complex	cellular_component
PGSC0003DMG400028164	GO:0003677	DNA binding	molecular_function
PGSC0003DMG400028164	GO:0005634	nucleus	cellular_component
PGSC0003DMG400028164	GO:0006351	transcription, DNA-templated	biological_process
PGSC0003DMG400028164	GO:0006355	regulation of transcription, DNA-templated	biological_process
PGSC0003DMG400028165	GO:0005515	protein binding	molecular_function
PGSC0003DMG400028166	GO:0003700	DNA-binding transcription factor activity	molecular_function
PGSC0003DMG400028166	GO:0006355	regulation of transcription, DNA-templated	biological_process
PGSC0003DMG400028167	GO:0003677	DNA binding	molecular_function
PGSC0003DMG400028167	GO:0046872	metal ion binding	molecular_function
PGSC0003DMG400028167	GO:0008270	zinc ion binding	molecular_function
PGSC0003DMG400028169	GO:0004672	protein kinase activity	molecular_function
PGSC0003DMG400028169	GO:0005524	ATP binding	molecular_function
PGSC0003DMG400028169	GO:0006468	protein phosphorylation	biological_process
PGSC0003DMG400028173	GO:0008083	growth factor activity	molecular_function
PGSC0003DMG400028173	GO:0005576	extracellular region	cellular_component
PGSC0003DMG400028173	GO:0008283	cell proliferation	biological_process
PGSC0003DMG400028173	GO:0010469	regulation of signaling receptor activity	biological_process
PGSC0003DMG400028174	GO:0019843	rRNA binding	molecular_function
PGSC0003DMG400028174	GO:0000027	ribosomal large subunit assembly	biological_process
PGSC0003DMG400028174	GO:0005730	nucleolus	cellular_component
PGSC0003DMG400028174	GO:0000470	maturation of LSU-rRNA	biological_process
PGSC0003DMG400028177	GO:0016740	transferase activity	molecular_function
PGSC0003DMG400028177	GO:0016301	kinase activity	molecular_function
PGSC0003DMG400028177	GO:0016310	phosphorylation	biological_process
PGSC0003DMG400028177	GO:0000287	magnesium ion binding	molecular_function
PGSC0003DMG400028177	GO:0003824	catalytic activity	molecular_function
PGSC0003DMG400028177	GO:0006096	glycolytic process	biological_process
PGSC0003DMG400028177	GO:0004743	pyruvate kinase activity	molecular_function
PGSC0003DMG400028177	GO:0030955	potassium ion binding	molecular_function
PGSC0003DMG400028178	GO:0005515	protein binding	molecular_function
PGSC0003DMG400028179	GO:0055114	oxidation-reduction process	biological_process
PGSC0003DMG400028179	GO:0015031	protein transport	biological_process
PGSC0003DMG400028179	GO:0050661	NADP binding	molecular_function
PGSC0003DMG400028179	GO:0006810	transport	biological_process
PGSC0003DMG400028179	GO:0008883	glutamyl-tRNA reductase activity	molecular_function
PGSC0003DMG400028179	GO:0033014	tetrapyrrole biosynthetic process	biological_process
PGSC0003DMG400028179	GO:0032509	endosome transport via multivesicular body sorting pathway	biological_process
PGSC0003DMG400028179	GO:0000813	ESCRT I complex	cellular_component
PGSC0003DMG400028179	GO:0016020	membrane	cellular_component
PGSC0003DMG400028179	GO:0016021	integral component of membrane	cellular_component
PGSC0003DMG400028180	GO:0055114	oxidation-reduction process	biological_process
PGSC0003DMG400028180	GO:0004497	monooxygenase activity	molecular_function
PGSC0003DMG400028180	GO:0016491	oxidoreductase activity	molecular_function
PGSC0003DMG400028180	GO:0046872	metal ion binding	molecular_function
PGSC0003DMG400028180	GO:0020037	heme binding	molecular_function
PGSC0003DMG400028180	GO:0005506	iron ion binding	molecular_function
PGSC0003DMG400028180	GO:0016705	oxidoreductase activity, acting on paired donors, with incorporation or reduction of molecular oxygen	molecular_function
PGSC0003DMG400028181	GO:0046872	metal ion binding	molecular_function
PGSC0003DMG400028182	GO:0016020	membrane	cellular_component
PGSC0003DMG400028182	GO:0016021	integral component of membrane	cellular_component
PGSC0003DMG400028182	GO:0055085	transmembrane transport	biological_process
PGSC0003DMG400028182	GO:0015267	channel activity	molecular_function
PGSC0003DMG401028184	GO:0008152	metabolic process	biological_process
PGSC0003DMG401028184	GO:0003824	catalytic activity	molecular_function
PGSC0003DMG400028185	GO:0046872	metal ion binding	molecular_function
PGSC0003DMG400028185	GO:0030001	metal ion transport	biological_process
PGSC0003DMG400028186	GO:0009733	response to auxin	biological_process
PGSC0003DMG400028187	GO:0009733	response to auxin	biological_process
PGSC0003DMG400028188	GO:0009733	response to auxin	biological_process
PGSC0003DMG400028190	GO:0055114	oxidation-reduction process	biological_process
PGSC0003DMG400028190	GO:0004497	monooxygenase activity	molecular_function
PGSC0003DMG400028190	GO:0016491	oxidoreductase activity	molecular_function
PGSC0003DMG400028190	GO:0046872	metal ion binding	molecular_function
PGSC0003DMG400028190	GO:0020037	heme binding	molecular_function
PGSC0003DMG400028190	GO:0005506	iron ion binding	molecular_function
PGSC0003DMG400028190	GO:0016705	oxidoreductase activity, acting on paired donors, with incorporation or reduction of molecular oxygen	molecular_function
PGSC0003DMG400028190	GO:0016020	membrane	cellular_component
PGSC0003DMG400028190	GO:0016021	integral component of membrane	cellular_component
PGSC0003DMG400028191	GO:0016020	membrane	cellular_component
PGSC0003DMG400028191	GO:0016021	integral component of membrane	cellular_component
PGSC0003DMG400028191	GO:0055085	transmembrane transport	biological_process
PGSC0003DMG400028191	GO:0009734	auxin-activated signaling pathway	biological_process
PGSC0003DMG400028192	GO:0005634	nucleus	cellular_component
PGSC0003DMG400028192	GO:0016020	membrane	cellular_component
PGSC0003DMG400028192	GO:0016021	integral component of membrane	cellular_component
PGSC0003DMG400028193	GO:0003924	GTPase activity	molecular_function
PGSC0003DMG400028193	GO:0005525	GTP binding	molecular_function
PGSC0003DMG400028193	GO:0005200	structural constituent of cytoskeleton	molecular_function
PGSC0003DMG400028193	GO:0007010	cytoskeleton organization	biological_process
PGSC0003DMG400028193	GO:0007017	microtubule-based process	biological_process
PGSC0003DMG400028193	GO:0005874	microtubule	cellular_component
PGSC0003DMG400028193	GO:0000166	nucleotide binding	molecular_function
PGSC0003DMG400028193	GO:0005737	cytoplasm	cellular_component
PGSC0003DMG400028193	GO:0005856	cytoskeleton	cellular_component
PGSC0003DMG400028196	GO:0016020	membrane	cellular_component
PGSC0003DMG400028196	GO:0016021	integral component of membrane	cellular_component
PGSC0003DMG400028197	GO:0006139	nucleobase-containing compound metabolic process	biological_process
PGSC0003DMG400028197	GO:0003677	DNA binding	molecular_function
PGSC0003DMG400028197	GO:0005634	nucleus	cellular_component
PGSC0003DMG400028197	GO:0003676	nucleic acid binding	molecular_function
PGSC0003DMG400028197	GO:0006357	regulation of transcription by RNA polymerase II	biological_process
PGSC0003DMG400028197	GO:0006351	transcription, DNA-templated	biological_process
PGSC0003DMG400028197	GO:0006355	regulation of transcription, DNA-templated	biological_process
PGSC0003DMG400028197	GO:0032968	positive regulation of transcription elongation from RNA polymerase II promoter	biological_process
PGSC0003DMG400028197	GO:0000991	transcription factor activity, core RNA polymerase II binding	molecular_function
PGSC0003DMG400028197	GO:0032784	regulation of DNA-templated transcription, elongation	biological_process
PGSC0003DMG400028199	GO:0090305	nucleic acid phosphodiester bond hydrolysis	biological_process
PGSC0003DMG400028199	GO:0003677	DNA binding	molecular_function
PGSC0003DMG400028199	GO:0004518	nuclease activity	molecular_function
PGSC0003DMG400028200	GO:0016020	membrane	cellular_component
PGSC0003DMG400028200	GO:0016021	integral component of membrane	cellular_component
PGSC0003DMG400028204	GO:0016020	membrane	cellular_component
PGSC0003DMG400028204	GO:0016021	integral component of membrane	cellular_component
PGSC0003DMG400028205	GO:0007219	Notch signaling pathway	biological_process
PGSC0003DMG400028205	GO:0016020	membrane	cellular_component
PGSC0003DMG400028205	GO:0016021	integral component of membrane	cellular_component
PGSC0003DMG400028205	GO:0016787	hydrolase activity	molecular_function
PGSC0003DMG400028205	GO:0004190	aspartic-type endopeptidase activity	molecular_function
PGSC0003DMG400028205	GO:0008233	peptidase activity	molecular_function
PGSC0003DMG400028205	GO:0006508	proteolysis	biological_process
PGSC0003DMG400028205	GO:0005794	Golgi apparatus	cellular_component
PGSC0003DMG400028205	GO:0005783	endoplasmic reticulum	cellular_component
PGSC0003DMG400028205	GO:0005789	endoplasmic reticulum membrane	cellular_component
PGSC0003DMG400028205	GO:0000139	Golgi membrane	cellular_component
PGSC0003DMG400028205	GO:0016485	protein processing	biological_process
PGSC0003DMG400028205	GO:0005798	Golgi-associated vesicle	cellular_component
PGSC0003DMG400028205	GO:0043231	intracellular membrane-bounded organelle	cellular_component
PGSC0003DMG400028207	GO:0006508	proteolysis	biological_process
PGSC0003DMG400028208	GO:0003824	catalytic activity	molecular_function
PGSC0003DMG400028209	GO:0003723	RNA binding	molecular_function
PGSC0003DMG400028209	GO:0003676	nucleic acid binding	molecular_function
PGSC0003DMG400028210	GO:0010449	root meristem growth	biological_process
PGSC0003DMG400028210	GO:0010628	positive regulation of gene expression	biological_process
PGSC0003DMG400028210	GO:0080037	negative regulation of cytokinin-activated signaling pathway	biological_process
PGSC0003DMG400028210	GO:2000012	regulation of auxin polar transport	biological_process
PGSC0003DMG400028210	GO:0005634	nucleus	cellular_component
PGSC0003DMG400028210	GO:0005737	cytoplasm	cellular_component
PGSC0003DMG400028212	GO:0004672	protein kinase activity	molecular_function
PGSC0003DMG400028212	GO:0006468	protein phosphorylation	biological_process
PGSC0003DMG400028212	GO:0016020	membrane	cellular_component
PGSC0003DMG400028212	GO:0016021	integral component of membrane	cellular_component
PGSC0003DMG400028212	GO:0005515	protein binding	molecular_function
PGSC0003DMG400028212	GO:0005524	ATP binding	molecular_function
PGSC0003DMG400028213	GO:0016020	membrane	cellular_component
PGSC0003DMG400028213	GO:0016021	integral component of membrane	cellular_component
PGSC0003DMG400028213	GO:0016757	transferase activity, transferring glycosyl groups	molecular_function
PGSC0003DMG400028213	GO:0006486	protein glycosylation	biological_process
PGSC0003DMG400028214	GO:0055114	oxidation-reduction process	biological_process
PGSC0003DMG400028214	GO:0004128	cytochrome-b5 reductase activity, acting on NAD(P)H	molecular_function
PGSC0003DMG400028214	GO:0022900	electron transport chain	biological_process
PGSC0003DMG400028214	GO:0016020	membrane	cellular_component
PGSC0003DMG400028214	GO:0016021	integral component of membrane	cellular_component
PGSC0003DMG400028214	GO:0016491	oxidoreductase activity	molecular_function
PGSC0003DMG400028214	GO:0005783	endoplasmic reticulum	cellular_component
PGSC0003DMG400028214	GO:0005886	plasma membrane	cellular_component
PGSC0003DMG400028214	GO:0009505	plant-type cell wall	cellular_component
PGSC0003DMG400028215	GO:0016020	membrane	cellular_component
PGSC0003DMG400028215	GO:0016021	integral component of membrane	cellular_component
PGSC0003DMG400028215	GO:0022857	transmembrane transporter activity	molecular_function
PGSC0003DMG400028215	GO:0055085	transmembrane transport	biological_process
PGSC0003DMG400028215	GO:0015171	amino acid transmembrane transporter activity	molecular_function
PGSC0003DMG400028215	GO:0003333	amino acid transmembrane transport	biological_process
PGSC0003DMG400028216	GO:0016020	membrane	cellular_component
PGSC0003DMG400028216	GO:0016021	integral component of membrane	cellular_component
PGSC0003DMG400028216	GO:0006508	proteolysis	biological_process
PGSC0003DMG400028216	GO:0004222	metalloendopeptidase activity	molecular_function
PGSC0003DMG400028216	GO:0009416	response to light stimulus	biological_process
PGSC0003DMG400028216	GO:0009630	gravitropism	biological_process
PGSC0003DMG400028216	GO:0009658	chloroplast organization	biological_process
PGSC0003DMG400028216	GO:0009723	response to ethylene	biological_process
PGSC0003DMG400028216	GO:0009959	negative gravitropism	biological_process
PGSC0003DMG400028216	GO:0010027	thylakoid membrane organization	biological_process
PGSC0003DMG400028216	GO:0010207	photosystem II assembly	biological_process
PGSC0003DMG400028216	GO:0043157	response to cation stress	biological_process
PGSC0003DMG400028216	GO:0048564	photosystem I assembly	biological_process
PGSC0003DMG400028216	GO:0060359	response to ammonium ion	biological_process
PGSC0003DMG400028216	GO:0009507	chloroplast	cellular_component
PGSC0003DMG400028217	GO:0016020	membrane	cellular_component
PGSC0003DMG400028217	GO:0016021	integral component of membrane	cellular_component
PGSC0003DMG400028218	GO:0006811	ion transport	biological_process
PGSC0003DMG400028218	GO:0015992	proton transport	biological_process
PGSC0003DMG400028218	GO:0015078	proton transmembrane transporter activity	molecular_function
PGSC0003DMG400028218	GO:0015991	ATP hydrolysis coupled proton transport	biological_process
PGSC0003DMG400028218	GO:0033179	proton-transporting V-type ATPase, V0 domain	cellular_component
PGSC0003DMG400028219	GO:0016740	transferase activity	molecular_function
PGSC0003DMG400028219	GO:0017183	peptidyl-diphthamide biosynthetic process from peptidyl-histidine	biological_process
PGSC0003DMG400028221	GO:0016491	oxidoreductase activity	molecular_function
PGSC0003DMG400028221	GO:0055114	oxidation-reduction process	biological_process
PGSC0003DMG400028223	GO:0006511	ubiquitin-dependent protein catabolic process	biological_process
PGSC0003DMG400028223	GO:0036459	thiol-dependent ubiquitinyl hydrolase activity	molecular_function
PGSC0003DMG400028223	GO:0016579	protein deubiquitination	biological_process
PGSC0003DMG400028223	GO:0005515	protein binding	molecular_function
PGSC0003DMG400028224	GO:0055114	oxidation-reduction process	biological_process
PGSC0003DMG400028224	GO:0016491	oxidoreductase activity	molecular_function
PGSC0003DMG400028224	GO:0016117	carotenoid biosynthetic process	biological_process
PGSC0003DMG400028224	GO:0046608	carotenoid isomerase activity	molecular_function
PGSC0003DMG400028230	GO:0005634	nucleus	cellular_component
PGSC0003DMG400028234	GO:0016020	membrane	cellular_component
PGSC0003DMG400028234	GO:0005737	cytoplasm	cellular_component
PGSC0003DMG400028234	GO:0015031	protein transport	biological_process
PGSC0003DMG400028234	GO:0005794	Golgi apparatus	cellular_component
PGSC0003DMG400028234	GO:0005198	structural molecule activity	molecular_function
PGSC0003DMG400028234	GO:0006886	intracellular protein transport	biological_process
PGSC0003DMG400028234	GO:0000139	Golgi membrane	cellular_component
PGSC0003DMG400028234	GO:0016192	vesicle-mediated transport	biological_process
PGSC0003DMG400028234	GO:0030117	membrane coat	cellular_component
PGSC0003DMG400028234	GO:0030126	COPI vesicle coat	cellular_component
PGSC0003DMG400028234	GO:0030663	COPI-coated vesicle membrane	cellular_component
PGSC0003DMG400028234	GO:0031410	cytoplasmic vesicle	cellular_component
PGSC0003DMG400028234	GO:0005488	binding	molecular_function
PGSC0003DMG400028236	GO:0019538	protein metabolic process	biological_process
PGSC0003DMG400028238	GO:0098869	cellular oxidant detoxification	biological_process
PGSC0003DMG400028238	GO:0055114	oxidation-reduction process	biological_process
PGSC0003DMG400028238	GO:0016209	antioxidant activity	molecular_function
PGSC0003DMG400028238	GO:0016491	oxidoreductase activity	molecular_function
PGSC0003DMG400028238	GO:0005623	cell	cellular_component
PGSC0003DMG400028238	GO:0045454	cell redox homeostasis	biological_process
PGSC0003DMG400028238	GO:0051920	peroxiredoxin activity	molecular_function
PGSC0003DMG400028240	GO:0008152	metabolic process	biological_process
PGSC0003DMG400028240	GO:0016829	lyase activity	molecular_function
PGSC0003DMG400028240	GO:0003824	catalytic activity	molecular_function
PGSC0003DMG400028240	GO:0009089	lysine biosynthetic process via diaminopimelate	biological_process
PGSC0003DMG400028240	GO:0008840	4-hydroxy-tetrahydrodipicolinate synthase	molecular_function
PGSC0003DMG402028242	GO:0005634	nucleus	cellular_component
PGSC0003DMG402028242	GO:0008270	zinc ion binding	molecular_function
PGSC0003DMG400028243	GO:0005840	ribosome	cellular_component
PGSC0003DMG400028243	GO:0005622	intracellular	cellular_component
PGSC0003DMG400028243	GO:0003735	structural constituent of ribosome	molecular_function
PGSC0003DMG400028243	GO:0006412	translation	biological_process
PGSC0003DMG400028245	GO:0016491	oxidoreductase activity	molecular_function
PGSC0003DMG400028245	GO:0055114	oxidation-reduction process	biological_process
PGSC0003DMG400028246	GO:0003723	RNA binding	molecular_function
PGSC0003DMG400028246	GO:0005623	cell	cellular_component
PGSC0003DMG400028246	GO:0006396	RNA processing	biological_process
PGSC0003DMG400028246	GO:0048046	apoplast	cellular_component
PGSC0003DMG400028246	GO:0006874	cellular calcium ion homeostasis	biological_process
PGSC0003DMG400028248	GO:0003723	RNA binding	molecular_function
PGSC0003DMG400028248	GO:0003676	nucleic acid binding	molecular_function
PGSC0003DMG400028248	GO:0009507	chloroplast	cellular_component
PGSC0003DMG400028248	GO:1901002	positive regulation of response to salt stress	biological_process
PGSC0003DMG401028252	GO:0016798	hydrolase activity, acting on glycosyl bonds	molecular_function
PGSC0003DMG401028252	GO:0016787	hydrolase activity	molecular_function
PGSC0003DMG401028252	GO:0005975	carbohydrate metabolic process	biological_process
PGSC0003DMG401028252	GO:0008152	metabolic process	biological_process
PGSC0003DMG401028252	GO:0004553	hydrolase activity, hydrolyzing O-glycosyl compounds	molecular_function
PGSC0003DMG401028252	GO:0004564	beta-fructofuranosidase activity	molecular_function
PGSC0003DMG401028252	GO:0004575	sucrose alpha-glucosidase activity	molecular_function
PGSC0003DMG402028252	GO:0016798	hydrolase activity, acting on glycosyl bonds	molecular_function
PGSC0003DMG402028252	GO:0016787	hydrolase activity	molecular_function
PGSC0003DMG402028252	GO:0005975	carbohydrate metabolic process	biological_process
PGSC0003DMG402028252	GO:0008152	metabolic process	biological_process
PGSC0003DMG402028252	GO:0004553	hydrolase activity, hydrolyzing O-glycosyl compounds	molecular_function
PGSC0003DMG402028252	GO:0004564	beta-fructofuranosidase activity	molecular_function
PGSC0003DMG402028252	GO:0004575	sucrose alpha-glucosidase activity	molecular_function
PGSC0003DMG400028253	GO:0003777	microtubule motor activity	molecular_function
PGSC0003DMG400028253	GO:0007018	microtubule-based movement	biological_process
PGSC0003DMG400028255	GO:0009507	chloroplast	cellular_component
PGSC0003DMG400028255	GO:0009535	chloroplast thylakoid membrane	cellular_component
PGSC0003DMG400028255	GO:0010287	plastoglobule	cellular_component
PGSC0003DMG400028257	GO:0016567	protein ubiquitination	biological_process
PGSC0003DMG400028257	GO:0004842	ubiquitin-protein transferase activity	molecular_function
PGSC0003DMG400028257	GO:0005515	protein binding	molecular_function
PGSC0003DMG400028257	GO:0016740	transferase activity	molecular_function
PGSC0003DMG400028258	GO:0005515	protein binding	molecular_function
PGSC0003DMG400028259	GO:0006351	transcription, DNA-templated	biological_process
PGSC0003DMG400028259	GO:0006355	regulation of transcription, DNA-templated	biological_process
PGSC0003DMG400028259	GO:0005634	nucleus	cellular_component
PGSC0003DMG400028259	GO:0005524	ATP binding	molecular_function
PGSC0003DMG400028259	GO:0032502	developmental process	biological_process
PGSC0003DMG400028261	GO:0016829	lyase activity	molecular_function
PGSC0003DMG400028261	GO:0003824	catalytic activity	molecular_function
PGSC0003DMG400028261	GO:0004332	fructose-bisphosphate aldolase activity	molecular_function
PGSC0003DMG400028261	GO:0006096	glycolytic process	biological_process
PGSC0003DMG400028265	GO:0046872	metal ion binding	molecular_function
PGSC0003DMG400028265	GO:0003723	RNA binding	molecular_function
PGSC0003DMG400028265	GO:0003676	nucleic acid binding	molecular_function
PGSC0003DMG400028265	GO:0000398	mRNA splicing, via spliceosome	biological_process
PGSC0003DMG400028265	GO:0089701	U2AF	cellular_component
PGSC0003DMG400028266	GO:0016491	oxidoreductase activity	molecular_function
PGSC0003DMG400028266	GO:0055114	oxidation-reduction process	biological_process
PGSC0003DMG400028266	GO:0005623	cell	cellular_component
PGSC0003DMG400028266	GO:0045454	cell redox homeostasis	biological_process
PGSC0003DMG400028267	GO:0016020	membrane	cellular_component
PGSC0003DMG400028267	GO:0016021	integral component of membrane	cellular_component
PGSC0003DMG400028268	GO:0055114	oxidation-reduction process	biological_process
PGSC0003DMG400028268	GO:0004497	monooxygenase activity	molecular_function
PGSC0003DMG400028268	GO:0016491	oxidoreductase activity	molecular_function
PGSC0003DMG400028268	GO:0046872	metal ion binding	molecular_function
PGSC0003DMG400028268	GO:0020037	heme binding	molecular_function
PGSC0003DMG400028268	GO:0005506	iron ion binding	molecular_function
PGSC0003DMG400028268	GO:0016705	oxidoreductase activity, acting on paired donors, with incorporation or reduction of molecular oxygen	molecular_function
PGSC0003DMG400028273	GO:0006520	cellular amino acid metabolic process	biological_process
PGSC0003DMG400028273	GO:0016829	lyase activity	molecular_function
PGSC0003DMG400028273	GO:0008652	cellular amino acid biosynthetic process	biological_process
PGSC0003DMG400028273	GO:0009082	branched-chain amino acid biosynthetic process	biological_process
PGSC0003DMG400028273	GO:0009097	isoleucine biosynthetic process	biological_process
PGSC0003DMG400028273	GO:0030170	pyridoxal phosphate binding	molecular_function
PGSC0003DMG400028273	GO:0004794	L-threonine ammonia-lyase activity	molecular_function
PGSC0003DMG400028276	GO:0003824	catalytic activity	molecular_function
PGSC0003DMG400028276	GO:0004356	glutamate-ammonia ligase activity	molecular_function
PGSC0003DMG400028276	GO:0006807	nitrogen compound metabolic process	biological_process
PGSC0003DMG400028278	GO:0016740	transferase activity	molecular_function
PGSC0003DMG400028278	GO:0008152	metabolic process	biological_process
PGSC0003DMG400028278	GO:0016758	transferase activity, transferring hexosyl groups	molecular_function
PGSC0003DMG400028280	GO:0005515	protein binding	molecular_function
PGSC0003DMG400028283	GO:0009941	chloroplast envelope	cellular_component
PGSC0003DMG400028284	GO:0050790	regulation of catalytic activity	biological_process
PGSC0003DMG400028284	GO:0007165	signal transduction	biological_process
PGSC0003DMG400028284	GO:0019888	protein phosphatase regulator activity	molecular_function
PGSC0003DMG400028284	GO:0000159	protein phosphatase type 2A complex	cellular_component
PGSC0003DMG400028284	GO:0043666	regulation of phosphoprotein phosphatase activity	biological_process
PGSC0003DMG400028284	GO:0005488	binding	molecular_function
PGSC0003DMG400028285	GO:0016020	membrane	cellular_component
PGSC0003DMG400028285	GO:0016021	integral component of membrane	cellular_component
PGSC0003DMG400028285	GO:0016853	isomerase activity	molecular_function
PGSC0003DMG400028285	GO:0003755	peptidyl-prolyl cis-trans isomerase activity	molecular_function
PGSC0003DMG400028285	GO:0000413	protein peptidyl-prolyl isomerization	biological_process
PGSC0003DMG400028286	GO:0016020	membrane	cellular_component
PGSC0003DMG400028286	GO:0016021	integral component of membrane	cellular_component
PGSC0003DMG400028286	GO:0055085	transmembrane transport	biological_process
PGSC0003DMG400028287	GO:0016740	transferase activity	molecular_function
PGSC0003DMG400028287	GO:0000166	nucleotide binding	molecular_function
PGSC0003DMG400028287	GO:0005524	ATP binding	molecular_function
PGSC0003DMG400028287	GO:0046872	metal ion binding	molecular_function
PGSC0003DMG400028287	GO:0006730	one-carbon metabolic process	biological_process
PGSC0003DMG400028287	GO:0004478	methionine adenosyltransferase activity	molecular_function
PGSC0003DMG400028287	GO:0006556	S-adenosylmethionine biosynthetic process	biological_process
PGSC0003DMG400028306	GO:0008270	zinc ion binding	molecular_function
PGSC0003DMG400028308	GO:0003677	DNA binding	molecular_function
PGSC0003DMG400028308	GO:0005634	nucleus	cellular_component
PGSC0003DMG400028308	GO:0046872	metal ion binding	molecular_function
PGSC0003DMG400028310	GO:0016020	membrane	cellular_component
PGSC0003DMG400028310	GO:0016021	integral component of membrane	cellular_component
PGSC0003DMG400028310	GO:0046872	metal ion binding	molecular_function
PGSC0003DMG400028310	GO:0020037	heme binding	molecular_function
PGSC0003DMG400028311	GO:0016020	membrane	cellular_component
PGSC0003DMG400028311	GO:0016021	integral component of membrane	cellular_component
PGSC0003DMG400028311	GO:0000427	plastid-encoded plastid RNA polymerase complex	cellular_component
PGSC0003DMG400028311	GO:0042644	chloroplast nucleoid	cellular_component
PGSC0003DMG400028311	GO:0006355	regulation of transcription, DNA-templated	biological_process
PGSC0003DMG400028311	GO:0042793	plastid transcription	biological_process
PGSC0003DMG400028311	GO:0009658	chloroplast organization	biological_process
PGSC0003DMG400028311	GO:0009662	etioplast organization	biological_process
PGSC0003DMG400028311	GO:0009295	nucleoid	cellular_component
PGSC0003DMG401028313	GO:0005515	protein binding	molecular_function
PGSC0003DMG402028313	GO:0005743	mitochondrial inner membrane	cellular_component
PGSC0003DMG402028313	GO:0016020	membrane	cellular_component
PGSC0003DMG402028313	GO:0005739	mitochondrion	cellular_component
PGSC0003DMG402028313	GO:0006744	ubiquinone biosynthetic process	biological_process
PGSC0003DMG402028313	GO:0031314	extrinsic component of mitochondrial inner membrane	cellular_component
PGSC0003DMG400028314	GO:0006529	asparagine biosynthetic process	biological_process
PGSC0003DMG400028314	GO:0004066	asparagine synthase (glutamine-hydrolyzing) activity	molecular_function
PGSC0003DMG400028315	GO:0007165	signal transduction	biological_process
PGSC0003DMG400028316	GO:1903830	magnesium ion transmembrane transport	biological_process
PGSC0003DMG400028316	GO:0016020	membrane	cellular_component
PGSC0003DMG400028316	GO:0016021	integral component of membrane	cellular_component
PGSC0003DMG400028316	GO:0055085	transmembrane transport	biological_process
PGSC0003DMG400028316	GO:0030001	metal ion transport	biological_process
PGSC0003DMG400028316	GO:0046873	metal ion transmembrane transporter activity	molecular_function
PGSC0003DMG400028316	GO:0015095	magnesium ion transmembrane transporter activity	molecular_function
PGSC0003DMG400028317	GO:0005524	ATP binding	molecular_function
PGSC0003DMG400028317	GO:0006526	arginine biosynthetic process	biological_process
PGSC0003DMG400028317	GO:0004055	argininosuccinate synthase activity	molecular_function
PGSC0003DMG400028317	GO:0009507	chloroplast	cellular_component
PGSC0003DMG400028317	GO:0009536	plastid	cellular_component
PGSC0003DMG400028317	GO:0009570	chloroplast stroma	cellular_component
PGSC0003DMG400028318	GO:0016020	membrane	cellular_component
PGSC0003DMG400028318	GO:0016021	integral component of membrane	cellular_component
PGSC0003DMG401028319	GO:0003824	catalytic activity	molecular_function
PGSC0003DMG402028319	GO:0003824	catalytic activity	molecular_function
PGSC0003DMG400028320	GO:0005739	mitochondrion	cellular_component
PGSC0003DMG400028320	GO:0005515	protein binding	molecular_function
PGSC0003DMG400028321	GO:0006355	regulation of transcription, DNA-templated	biological_process
PGSC0003DMG400028321	GO:0005634	nucleus	cellular_component
PGSC0003DMG400028321	GO:0043189	H4/H2A histone acetyltransferase complex	cellular_component
PGSC0003DMG400028325	GO:0016020	membrane	cellular_component
PGSC0003DMG400028325	GO:0016798	hydrolase activity, acting on glycosyl bonds	molecular_function
PGSC0003DMG400028326	GO:0005618	cell wall	cellular_component
PGSC0003DMG400028326	GO:0005515	protein binding	molecular_function
PGSC0003DMG401028329	GO:0003677	DNA binding	molecular_function
PGSC0003DMG401028329	GO:0005515	protein binding	molecular_function
PGSC0003DMG400028333	GO:0051301	cell division	biological_process
PGSC0003DMG400028333	GO:0032955	regulation of division septum assembly	biological_process
PGSC0003DMG400028333	GO:0042802	identical protein binding	molecular_function
PGSC0003DMG400028333	GO:0051117	ATPase binding	molecular_function
PGSC0003DMG400028333	GO:0010020	chloroplast fission	biological_process
PGSC0003DMG400028333	GO:0009507	chloroplast	cellular_component
PGSC0003DMG400028333	GO:0009706	chloroplast inner membrane	cellular_component
PGSC0003DMG400028334	GO:0005515	protein binding	molecular_function
PGSC0003DMG400028335	GO:0003700	DNA-binding transcription factor activity	molecular_function
PGSC0003DMG400028335	GO:0003677	DNA binding	molecular_function
PGSC0003DMG400028335	GO:0006355	regulation of transcription, DNA-templated	biological_process
PGSC0003DMG400028335	GO:0005634	nucleus	cellular_component
PGSC0003DMG400028335	GO:0043565	sequence-specific DNA binding	molecular_function
PGSC0003DMG400028335	GO:0006351	transcription, DNA-templated	biological_process
PGSC0003DMG400028336	GO:0016746	transferase activity, transferring acyl groups	molecular_function
PGSC0003DMG400028336	GO:0016740	transferase activity	molecular_function
PGSC0003DMG400028336	GO:0016020	membrane	cellular_component
PGSC0003DMG400028336	GO:0016021	integral component of membrane	cellular_component
PGSC0003DMG400028336	GO:0019706	protein-cysteine S-palmitoyltransferase activity	molecular_function
PGSC0003DMG400028337	GO:0016020	membrane	cellular_component
PGSC0003DMG400028337	GO:0016021	integral component of membrane	cellular_component
PGSC0003DMG400028339	GO:0006952	defense response	biological_process
PGSC0003DMG400028339	GO:0043531	ADP binding	molecular_function
PGSC0003DMG401028340	GO:0006457	protein folding	biological_process
PGSC0003DMG401028340	GO:0051082	unfolded protein binding	molecular_function
PGSC0003DMG401028340	GO:0016272	prefoldin complex	cellular_component
PGSC0003DMG402028340	GO:0005634	nucleus	cellular_component
PGSC0003DMG400028343	GO:0005086	ARF guanyl-nucleotide exchange factor activity	molecular_function
PGSC0003DMG400028343	GO:0001736	establishment of planar polarity	biological_process
PGSC0003DMG400028343	GO:0007155	cell adhesion	biological_process
PGSC0003DMG400028343	GO:0009880	embryonic pattern specification	biological_process
PGSC0003DMG400028343	GO:0009942	longitudinal axis specification	biological_process
PGSC0003DMG400028343	GO:0010540	basipetal auxin transport	biological_process
PGSC0003DMG400028343	GO:0016192	vesicle-mediated transport	biological_process
PGSC0003DMG400028343	GO:0065009	regulation of molecular function	biological_process
PGSC0003DMG400028343	GO:0032012	regulation of ARF protein signal transduction	biological_process
PGSC0003DMG400028343	GO:0042802	identical protein binding	molecular_function
PGSC0003DMG400028343	GO:0042803	protein homodimerization activity	molecular_function
PGSC0003DMG400028343	GO:0000911	cytokinesis by cell plate formation	biological_process
PGSC0003DMG400028343	GO:0006897	endocytosis	biological_process
PGSC0003DMG400028343	GO:0009793	embryo development ending in seed dormancy	biological_process
PGSC0003DMG400028343	GO:0009826	unidimensional cell growth	biological_process
PGSC0003DMG400028343	GO:0010087	phloem or xylem histogenesis	biological_process
PGSC0003DMG400028343	GO:0010274	hydrotropism	biological_process
PGSC0003DMG400028343	GO:0010311	lateral root formation	biological_process
PGSC0003DMG400028343	GO:0032509	endosome transport via multivesicular body sorting pathway	biological_process
PGSC0003DMG400028343	GO:0048765	root hair cell differentiation	biological_process
PGSC0003DMG400028343	GO:0071555	cell wall organization	biological_process
PGSC0003DMG400028343	GO:0005768	endosome	cellular_component
PGSC0003DMG400028343	GO:0005886	plasma membrane	cellular_component
PGSC0003DMG400028344	GO:0061025	membrane fusion	biological_process
PGSC0003DMG400028344	GO:0016020	membrane	cellular_component
PGSC0003DMG400028344	GO:0016021	integral component of membrane	cellular_component
PGSC0003DMG400028344	GO:0006886	intracellular protein transport	biological_process
PGSC0003DMG400028344	GO:0016192	vesicle-mediated transport	biological_process
PGSC0003DMG400028344	GO:0006810	transport	biological_process
PGSC0003DMG400028344	GO:0005484	SNAP receptor activity	molecular_function
PGSC0003DMG400028344	GO:0005794	Golgi apparatus	cellular_component
PGSC0003DMG400028344	GO:0006623	protein targeting to vacuole	biological_process
PGSC0003DMG400028344	GO:0005768	endosome	cellular_component
PGSC0003DMG400028344	GO:0005802	trans-Golgi network	cellular_component
PGSC0003DMG400028344	GO:0005886	plasma membrane	cellular_component
PGSC0003DMG400028346	GO:0000166	nucleotide binding	molecular_function
PGSC0003DMG400028346	GO:0004672	protein kinase activity	molecular_function
PGSC0003DMG400028346	GO:0004674	protein serine/threonine kinase activity	molecular_function
PGSC0003DMG400028346	GO:0005524	ATP binding	molecular_function
PGSC0003DMG400028346	GO:0006468	protein phosphorylation	biological_process
PGSC0003DMG400028346	GO:0005515	protein binding	molecular_function
PGSC0003DMG400028347	GO:0016740	transferase activity	molecular_function
PGSC0003DMG400028347	GO:0016757	transferase activity, transferring glycosyl groups	molecular_function
PGSC0003DMG400028347	GO:0005975	carbohydrate metabolic process	biological_process
PGSC0003DMG400028347	GO:0006004	fucose metabolic process	biological_process
PGSC0003DMG400028348	GO:0032259	methylation	biological_process
PGSC0003DMG400028348	GO:0030785	[ribulose-bisphosphate carboxylase]-lysine N-methyltransferase activity	molecular_function
PGSC0003DMG400028348	GO:0009507	chloroplast	cellular_component
PGSC0003DMG400028348	GO:0005515	protein binding	molecular_function
PGSC0003DMG400028349	GO:0016740	transferase activity	molecular_function
PGSC0003DMG400028349	GO:0008146	sulfotransferase activity	molecular_function
PGSC0003DMG400028352	GO:0055114	oxidation-reduction process	biological_process
PGSC0003DMG400028352	GO:0004497	monooxygenase activity	molecular_function
PGSC0003DMG400028352	GO:0016491	oxidoreductase activity	molecular_function
PGSC0003DMG400028352	GO:0046872	metal ion binding	molecular_function
PGSC0003DMG400028352	GO:0020037	heme binding	molecular_function
PGSC0003DMG400028352	GO:0005506	iron ion binding	molecular_function
PGSC0003DMG400028352	GO:0016705	oxidoreductase activity, acting on paired donors, with incorporation or reduction of molecular oxygen	molecular_function
PGSC0003DMG400028356	GO:0032040	small-subunit processome	cellular_component
PGSC0003DMG400028361	GO:0030054	cell junction	cellular_component
PGSC0003DMG400028361	GO:0016853	isomerase activity	molecular_function
PGSC0003DMG400028361	GO:0071555	cell wall organization	biological_process
PGSC0003DMG400028361	GO:0005576	extracellular region	cellular_component
PGSC0003DMG400028361	GO:0016866	intramolecular transferase activity	molecular_function
PGSC0003DMG400028361	GO:0005794	Golgi apparatus	cellular_component
PGSC0003DMG400028361	GO:0005618	cell wall	cellular_component
PGSC0003DMG400028361	GO:0030244	cellulose biosynthetic process	biological_process
PGSC0003DMG400028361	GO:0006486	protein glycosylation	biological_process
PGSC0003DMG400028361	GO:0052691	UDP-arabinopyranose mutase activity	molecular_function
PGSC0003DMG400028361	GO:0009506	plasmodesma	cellular_component
PGSC0003DMG400028361	GO:0071669	plant-type cell wall organization or biogenesis	biological_process
PGSC0003DMG400028362	GO:0044237	cellular metabolic process	biological_process
PGSC0003DMG400028362	GO:0042558	pteridine-containing compound metabolic process	biological_process
PGSC0003DMG400028362	GO:0009396	folic acid-containing compound biosynthetic process	biological_process
PGSC0003DMG400028362	GO:0003848	2-amino-4-hydroxy-6-hydroxymethyldihydropteridine diphosphokinase activity	molecular_function
PGSC0003DMG400028362	GO:0004156	dihydropteroate synthase activity	molecular_function
PGSC0003DMG400028363	GO:0017057	6-phosphogluconolactonase activity	molecular_function
PGSC0003DMG400028363	GO:0005975	carbohydrate metabolic process	biological_process
PGSC0003DMG400028363	GO:0006098	pentose-phosphate shunt	biological_process
PGSC0003DMG400028364	GO:0042274	ribosomal small subunit biogenesis	biological_process
PGSC0003DMG400028368	GO:0000166	nucleotide binding	molecular_function
PGSC0003DMG400028368	GO:0005524	ATP binding	molecular_function
PGSC0003DMG400028368	GO:0016020	membrane	cellular_component
PGSC0003DMG400028368	GO:0016021	integral component of membrane	cellular_component
PGSC0003DMG400028369	GO:0016020	membrane	cellular_component
PGSC0003DMG400028369	GO:0016021	integral component of membrane	cellular_component
PGSC0003DMG402028370	GO:0005515	protein binding	molecular_function
PGSC0003DMG400028371	GO:0016311	dephosphorylation	biological_process
PGSC0003DMG400028371	GO:0046872	metal ion binding	molecular_function
PGSC0003DMG400028371	GO:0016787	hydrolase activity	molecular_function
PGSC0003DMG400028371	GO:0003993	acid phosphatase activity	molecular_function
PGSC0003DMG400028373	GO:0005515	protein binding	molecular_function
PGSC0003DMG400028374	GO:0016020	membrane	cellular_component
PGSC0003DMG400028374	GO:0016021	integral component of membrane	cellular_component
PGSC0003DMG400028374	GO:0022857	transmembrane transporter activity	molecular_function
PGSC0003DMG400028374	GO:0071705	nitrogen compound transport	biological_process
PGSC0003DMG400028374	GO:0055085	transmembrane transport	biological_process
PGSC0003DMG400028375	GO:0016020	membrane	cellular_component
PGSC0003DMG400028375	GO:0016021	integral component of membrane	cellular_component
PGSC0003DMG400028375	GO:0005783	endoplasmic reticulum	cellular_component
PGSC0003DMG400028375	GO:0031625	ubiquitin protein ligase binding	molecular_function
PGSC0003DMG400028375	GO:0030433	ubiquitin-dependent ERAD pathway	biological_process
PGSC0003DMG400028375	GO:0005730	nucleolus	cellular_component
PGSC0003DMG400028375	GO:0005774	vacuolar membrane	cellular_component
PGSC0003DMG400028375	GO:0005794	Golgi apparatus	cellular_component
PGSC0003DMG400028375	GO:0009506	plasmodesma	cellular_component
PGSC0003DMG400028376	GO:0016020	membrane	cellular_component
PGSC0003DMG400028376	GO:0016021	integral component of membrane	cellular_component
PGSC0003DMG400028378	GO:0032259	methylation	biological_process
PGSC0003DMG400028378	GO:0008168	methyltransferase activity	molecular_function
PGSC0003DMG400028378	GO:0016020	membrane	cellular_component
PGSC0003DMG400028378	GO:0016021	integral component of membrane	cellular_component
PGSC0003DMG400028380	GO:0046872	metal ion binding	molecular_function
PGSC0003DMG400028380	GO:0003824	catalytic activity	molecular_function
PGSC0003DMG400028380	GO:0006508	proteolysis	biological_process
PGSC0003DMG400028380	GO:0004222	metalloendopeptidase activity	molecular_function
PGSC0003DMG400028381	GO:0003700	DNA-binding transcription factor activity	molecular_function
PGSC0003DMG400028381	GO:0003677	DNA binding	molecular_function
PGSC0003DMG400028381	GO:0006355	regulation of transcription, DNA-templated	biological_process
PGSC0003DMG400028381	GO:0005634	nucleus	cellular_component
PGSC0003DMG400028381	GO:0043565	sequence-specific DNA binding	molecular_function
PGSC0003DMG400028381	GO:0006351	transcription, DNA-templated	biological_process
PGSC0003DMG400028381	GO:0044212	transcription regulatory region DNA binding	molecular_function
PGSC0003DMG400028381	GO:0006970	response to osmotic stress	biological_process
PGSC0003DMG400028381	GO:0009414	response to water deprivation	biological_process
PGSC0003DMG400028381	GO:0009651	response to salt stress	biological_process
PGSC0003DMG400028382	GO:0016740	transferase activity	molecular_function
PGSC0003DMG400028382	GO:0005975	carbohydrate metabolic process	biological_process
PGSC0003DMG400028382	GO:0016757	transferase activity, transferring glycosyl groups	molecular_function
PGSC0003DMG400028382	GO:0004645	phosphorylase activity	molecular_function
PGSC0003DMG400028382	GO:0008184	glycogen phosphorylase activity	molecular_function
PGSC0003DMG400028382	GO:0102250	linear malto-oligosaccharide phosphorylase activity	molecular_function
PGSC0003DMG400028382	GO:0102499	SHG alpha-glucan phosphorylase activity	molecular_function
PGSC0003DMG400028382	GO:0030170	pyridoxal phosphate binding	molecular_function
PGSC0003DMG400028382	GO:0005515	protein binding	molecular_function
PGSC0003DMG400028382	GO:0009507	chloroplast	cellular_component
PGSC0003DMG400028382	GO:0009536	plastid	cellular_component
PGSC0003DMG400028382	GO:0008152	metabolic process	biological_process
PGSC0003DMG400028382	GO:0009501	amyloplast	cellular_component
PGSC0003DMG400028382	GO:0003824	catalytic activity	molecular_function
PGSC0003DMG400028383	GO:0016020	membrane	cellular_component
PGSC0003DMG400028383	GO:0016021	integral component of membrane	cellular_component
PGSC0003DMG400028383	GO:0046872	metal ion binding	molecular_function
PGSC0003DMG400028386	GO:0051302	regulation of cell division	biological_process
PGSC0003DMG400028386	GO:0010082	regulation of root meristem growth	biological_process
PGSC0003DMG400028386	GO:0032875	regulation of DNA endoreduplication	biological_process
PGSC0003DMG400028386	GO:0005739	mitochondrion	cellular_component
PGSC0003DMG400028387	GO:0016020	membrane	cellular_component
PGSC0003DMG400028387	GO:0016021	integral component of membrane	cellular_component
PGSC0003DMG400028387	GO:0009507	chloroplast	cellular_component
PGSC0003DMG400028389	GO:0051301	cell division	biological_process
PGSC0003DMG400028389	GO:0055114	oxidation-reduction process	biological_process
PGSC0003DMG400028389	GO:0051287	NAD binding	molecular_function
PGSC0003DMG400028389	GO:0005524	ATP binding	molecular_function
PGSC0003DMG400028389	GO:0009058	biosynthetic process	biological_process
PGSC0003DMG400028389	GO:0005737	cytoplasm	cellular_component
PGSC0003DMG400028389	GO:0016874	ligase activity	molecular_function
PGSC0003DMG400028389	GO:0008360	regulation of cell shape	biological_process
PGSC0003DMG400028389	GO:0008764	UDP-N-acetylmuramoylalanine-D-glutamate ligase activity	molecular_function
PGSC0003DMG400028390	GO:0003677	DNA binding	molecular_function
PGSC0003DMG400028390	GO:0006355	regulation of transcription, DNA-templated	biological_process
PGSC0003DMG400028390	GO:0005634	nucleus	cellular_component
PGSC0003DMG400028390	GO:0016020	membrane	cellular_component
PGSC0003DMG400028390	GO:0016021	integral component of membrane	cellular_component
PGSC0003DMG400028393	GO:0016020	membrane	cellular_component
PGSC0003DMG400028393	GO:0016021	integral component of membrane	cellular_component
PGSC0003DMG400028393	GO:0005789	endoplasmic reticulum membrane	cellular_component
PGSC0003DMG400028394	GO:0032259	methylation	biological_process
PGSC0003DMG400028394	GO:0030785	[ribulose-bisphosphate carboxylase]-lysine N-methyltransferase activity	molecular_function
PGSC0003DMG400028394	GO:0009507	chloroplast	cellular_component
PGSC0003DMG400028394	GO:0005515	protein binding	molecular_function
PGSC0003DMG400028396	GO:0016020	membrane	cellular_component
PGSC0003DMG400028396	GO:0016021	integral component of membrane	cellular_component
PGSC0003DMG400028399	GO:0016020	membrane	cellular_component
PGSC0003DMG400028399	GO:0016021	integral component of membrane	cellular_component
PGSC0003DMG400028406	GO:0016788	hydrolase activity, acting on ester bonds	molecular_function
PGSC0003DMG400028407	GO:0004672	protein kinase activity	molecular_function
PGSC0003DMG400028407	GO:0005524	ATP binding	molecular_function
PGSC0003DMG400028407	GO:0006468	protein phosphorylation	biological_process
PGSC0003DMG400028409	GO:0055114	oxidation-reduction process	biological_process
PGSC0003DMG400028409	GO:0051287	NAD binding	molecular_function
PGSC0003DMG400028409	GO:0008152	metabolic process	biological_process
PGSC0003DMG400028409	GO:0016491	oxidoreductase activity	molecular_function
PGSC0003DMG400028409	GO:0008270	zinc ion binding	molecular_function
PGSC0003DMG400028409	GO:0000105	histidine biosynthetic process	biological_process
PGSC0003DMG400028409	GO:0004399	histidinol dehydrogenase activity	molecular_function
PGSC0003DMG400028410	GO:0016020	membrane	cellular_component
PGSC0003DMG400028410	GO:0016021	integral component of membrane	cellular_component
PGSC0003DMG400028410	GO:0019915	lipid storage	biological_process
PGSC0003DMG400028411	GO:0016311	dephosphorylation	biological_process
PGSC0003DMG400028411	GO:0016791	phosphatase activity	molecular_function
PGSC0003DMG400028413	GO:0046872	metal ion binding	molecular_function
PGSC0003DMG400028414	GO:0003700	DNA-binding transcription factor activity	molecular_function
PGSC0003DMG400028414	GO:0003677	DNA binding	molecular_function
PGSC0003DMG400028414	GO:0006355	regulation of transcription, DNA-templated	biological_process
PGSC0003DMG400028414	GO:0005634	nucleus	cellular_component
PGSC0003DMG400028414	GO:0043565	sequence-specific DNA binding	molecular_function
PGSC0003DMG400028414	GO:0005515	protein binding	molecular_function
PGSC0003DMG400028417	GO:0016812	hydrolase activity, acting on carbon-nitrogen (but not peptide) bonds, in cyclic amides	molecular_function
PGSC0003DMG400028417	GO:0016787	hydrolase activity	molecular_function
PGSC0003DMG400028417	GO:0004151	dihydroorotase activity	molecular_function
PGSC0003DMG400028417	GO:0019856	pyrimidine nucleobase biosynthetic process	biological_process
PGSC0003DMG400028417	GO:0009507	chloroplast	cellular_component
PGSC0003DMG400028418	GO:0016020	membrane	cellular_component
PGSC0003DMG400028418	GO:0016021	integral component of membrane	cellular_component
PGSC0003DMG400028418	GO:0015031	protein transport	biological_process
PGSC0003DMG400028420	GO:0032981	mitochondrial respiratory chain complex I assembly	biological_process
PGSC0003DMG400028420	GO:0005773	vacuole	cellular_component
PGSC0003DMG400028420	GO:0009507	chloroplast	cellular_component
PGSC0003DMG400028420	GO:0009570	chloroplast stroma	cellular_component
PGSC0003DMG400028421	GO:0005515	protein binding	molecular_function
PGSC0003DMG400028422	GO:0003924	GTPase activity	molecular_function
PGSC0003DMG400028422	GO:0005525	GTP binding	molecular_function
PGSC0003DMG400028425	GO:0005515	protein binding	molecular_function
PGSC0003DMG400028426	GO:0006970	response to osmotic stress	biological_process
PGSC0003DMG400028426	GO:0009834	plant-type secondary cell wall biogenesis	biological_process
PGSC0003DMG400028426	GO:0016740	transferase activity	molecular_function
PGSC0003DMG400028426	GO:0016020	membrane	cellular_component
PGSC0003DMG400028426	GO:0016021	integral component of membrane	cellular_component
PGSC0003DMG400028426	GO:0046872	metal ion binding	molecular_function
PGSC0003DMG400028426	GO:0071555	cell wall organization	biological_process
PGSC0003DMG400028426	GO:0016757	transferase activity, transferring glycosyl groups	molecular_function
PGSC0003DMG400028426	GO:0005886	plasma membrane	cellular_component
PGSC0003DMG400028426	GO:0030244	cellulose biosynthetic process	biological_process
PGSC0003DMG400028426	GO:0016760	cellulose synthase (UDP-forming) activity	molecular_function
PGSC0003DMG400028426	GO:0005618	cell wall	cellular_component
PGSC0003DMG400028426	GO:0042742	defense response to bacterium	biological_process
PGSC0003DMG400028426	GO:0050832	defense response to fungus	biological_process
PGSC0003DMG400028426	GO:0009414	response to water deprivation	biological_process
PGSC0003DMG401028427	GO:0006353	DNA-templated transcription, termination	biological_process
PGSC0003DMG401028427	GO:0005515	protein binding	molecular_function
PGSC0003DMG400028428	GO:0000166	nucleotide binding	molecular_function
PGSC0003DMG400028428	GO:0004672	protein kinase activity	molecular_function
PGSC0003DMG400028428	GO:0004674	protein serine/threonine kinase activity	molecular_function
PGSC0003DMG400028428	GO:0005524	ATP binding	molecular_function
PGSC0003DMG400028428	GO:0006468	protein phosphorylation	biological_process
PGSC0003DMG400028430	GO:0006351	transcription, DNA-templated	biological_process
PGSC0003DMG400028430	GO:0003899	DNA-directed 5'-3' RNA polymerase activity	molecular_function
PGSC0003DMG400028440	GO:0016740	transferase activity	molecular_function
PGSC0003DMG400028440	GO:0000166	nucleotide binding	molecular_function
PGSC0003DMG400028440	GO:0004672	protein kinase activity	molecular_function
PGSC0003DMG400028440	GO:0004674	protein serine/threonine kinase activity	molecular_function
PGSC0003DMG400028440	GO:0005524	ATP binding	molecular_function
PGSC0003DMG400028440	GO:0016301	kinase activity	molecular_function
PGSC0003DMG400028440	GO:0006468	protein phosphorylation	biological_process
PGSC0003DMG400028440	GO:0007165	signal transduction	biological_process
PGSC0003DMG400028440	GO:0016310	phosphorylation	biological_process
PGSC0003DMG400028443	GO:0004672	protein kinase activity	molecular_function
PGSC0003DMG400028443	GO:0006468	protein phosphorylation	biological_process
PGSC0003DMG400028443	GO:0005524	ATP binding	molecular_function
PGSC0003DMG400028443	GO:0005515	protein binding	molecular_function
PGSC0003DMG400028444	GO:0004112	cyclic-nucleotide phosphodiesterase activity	molecular_function
PGSC0003DMG400028444	GO:0016874	ligase activity	molecular_function
PGSC0003DMG400028448	GO:0006955	immune response	biological_process
PGSC0003DMG400028448	GO:0008219	cell death	biological_process
PGSC0003DMG400028448	GO:0009626	plant-type hypersensitive response	biological_process
PGSC0003DMG400028448	GO:0010337	regulation of salicylic acid metabolic process	biological_process
PGSC0003DMG402028453	GO:0005515	protein binding	molecular_function
PGSC0003DMG400028454	GO:0004672	protein kinase activity	molecular_function
PGSC0003DMG400028454	GO:0005524	ATP binding	molecular_function
PGSC0003DMG400028454	GO:0006468	protein phosphorylation	biological_process
PGSC0003DMG400028454	GO:0016020	membrane	cellular_component
PGSC0003DMG400028454	GO:0016021	integral component of membrane	cellular_component
PGSC0003DMG400028454	GO:0000166	nucleotide binding	molecular_function
PGSC0003DMG400028454	GO:0004674	protein serine/threonine kinase activity	molecular_function
PGSC0003DMG400028458	GO:0016020	membrane	cellular_component
PGSC0003DMG400028458	GO:0016021	integral component of membrane	cellular_component
PGSC0003DMG400028459	GO:0006351	transcription, DNA-templated	biological_process
PGSC0003DMG400028459	GO:0003700	DNA-binding transcription factor activity	molecular_function
PGSC0003DMG400028459	GO:0009742	brassinosteroid mediated signaling pathway	biological_process
PGSC0003DMG400028459	GO:0006355	regulation of transcription, DNA-templated	biological_process
PGSC0003DMG400028460	GO:0045892	negative regulation of transcription, DNA-templated	biological_process
PGSC0003DMG400028462	GO:0016740	transferase activity	molecular_function
PGSC0003DMG400028462	GO:0004842	ubiquitin-protein transferase activity	molecular_function
PGSC0003DMG400028462	GO:0016567	protein ubiquitination	biological_process
PGSC0003DMG400028462	GO:0005488	binding	molecular_function
PGSC0003DMG400028462	GO:0005515	protein binding	molecular_function
PGSC0003DMG400028463	GO:0003677	DNA binding	molecular_function
PGSC0003DMG400028463	GO:0005524	ATP binding	molecular_function
PGSC0003DMG400028463	GO:0006260	DNA replication	biological_process
PGSC0003DMG400028463	GO:0003887	DNA-directed DNA polymerase activity	molecular_function
PGSC0003DMG400028463	GO:0071897	DNA biosynthetic process	biological_process
PGSC0003DMG400028463	GO:0009360	DNA polymerase III complex	cellular_component
PGSC0003DMG400028464	GO:0043130	ubiquitin binding	molecular_function
PGSC0003DMG400028465	GO:0016020	membrane	cellular_component
PGSC0003DMG400028465	GO:0016021	integral component of membrane	cellular_component
PGSC0003DMG400028465	GO:0015031	protein transport	biological_process
PGSC0003DMG400028465	GO:0005783	endoplasmic reticulum	cellular_component
PGSC0003DMG400028465	GO:0005789	endoplasmic reticulum membrane	cellular_component
PGSC0003DMG400028465	GO:0046923	ER retention sequence binding	molecular_function
PGSC0003DMG400028465	GO:0006621	protein retention in ER lumen	biological_process
PGSC0003DMG400028465	GO:0005794	Golgi apparatus	cellular_component
PGSC0003DMG400028465	GO:0005801	cis-Golgi network	cellular_component
PGSC0003DMG400028467	GO:0003824	catalytic activity	molecular_function
PGSC0003DMG400028467	GO:0005992	trehalose biosynthetic process	biological_process
PGSC0003DMG400028469	GO:0003700	DNA-binding transcription factor activity	molecular_function
PGSC0003DMG400028469	GO:0003677	DNA binding	molecular_function
PGSC0003DMG400028469	GO:0006355	regulation of transcription, DNA-templated	biological_process
PGSC0003DMG400028469	GO:0005634	nucleus	cellular_component
PGSC0003DMG400028469	GO:0043565	sequence-specific DNA binding	molecular_function
PGSC0003DMG400028469	GO:0006351	transcription, DNA-templated	biological_process
PGSC0003DMG400028470	GO:0016020	membrane	cellular_component
PGSC0003DMG400028470	GO:0016021	integral component of membrane	cellular_component
PGSC0003DMG400028470	GO:0046872	metal ion binding	molecular_function
PGSC0003DMG400028470	GO:0008270	zinc ion binding	molecular_function
PGSC0003DMG400028475	GO:0016020	membrane	cellular_component
PGSC0003DMG400028475	GO:0016021	integral component of membrane	cellular_component
PGSC0003DMG400028475	GO:0010196	nonphotochemical quenching	biological_process
PGSC0003DMG400028475	GO:0009507	chloroplast	cellular_component
PGSC0003DMG400028476	GO:0005215	transporter activity	molecular_function
PGSC0003DMG400028476	GO:0016020	membrane	cellular_component
PGSC0003DMG400028476	GO:0016021	integral component of membrane	cellular_component
PGSC0003DMG400028476	GO:0022857	transmembrane transporter activity	molecular_function
PGSC0003DMG400028476	GO:0055085	transmembrane transport	biological_process
PGSC0003DMG400028476	GO:0006810	transport	biological_process
PGSC0003DMG400028477	GO:0006355	regulation of transcription, DNA-templated	biological_process
PGSC0003DMG400028478	GO:0006970	response to osmotic stress	biological_process
PGSC0003DMG400028478	GO:0004672	protein kinase activity	molecular_function
PGSC0003DMG400028478	GO:0005524	ATP binding	molecular_function
PGSC0003DMG400028478	GO:0006468	protein phosphorylation	biological_process
PGSC0003DMG400028478	GO:0016020	membrane	cellular_component
PGSC0003DMG400028478	GO:0016021	integral component of membrane	cellular_component
PGSC0003DMG400028478	GO:0009733	response to auxin	biological_process
PGSC0003DMG400028478	GO:0009793	embryo development ending in seed dormancy	biological_process
PGSC0003DMG400028478	GO:0005516	calmodulin binding	molecular_function
PGSC0003DMG400028478	GO:0046777	protein autophosphorylation	biological_process
PGSC0003DMG400028478	GO:0009625	response to insect	biological_process
PGSC0003DMG400028478	GO:0005515	protein binding	molecular_function
PGSC0003DMG400028479	GO:0007165	signal transduction	biological_process
PGSC0003DMG400028479	GO:0016740	transferase activity	molecular_function
PGSC0003DMG400028479	GO:0000166	nucleotide binding	molecular_function
PGSC0003DMG400028479	GO:0004672	protein kinase activity	molecular_function
PGSC0003DMG400028479	GO:0004674	protein serine/threonine kinase activity	molecular_function
PGSC0003DMG400028479	GO:0005524	ATP binding	molecular_function
PGSC0003DMG400028479	GO:0016301	kinase activity	molecular_function
PGSC0003DMG400028479	GO:0006468	protein phosphorylation	biological_process
PGSC0003DMG400028479	GO:0016310	phosphorylation	biological_process
PGSC0003DMG400028479	GO:0016020	membrane	cellular_component
PGSC0003DMG400028479	GO:0016021	integral component of membrane	cellular_component
PGSC0003DMG400028479	GO:0009737	response to abscisic acid	biological_process
PGSC0003DMG401028487	GO:0000166	nucleotide binding	molecular_function
PGSC0003DMG401028487	GO:0004672	protein kinase activity	molecular_function
PGSC0003DMG401028487	GO:0004674	protein serine/threonine kinase activity	molecular_function
PGSC0003DMG401028487	GO:0005524	ATP binding	molecular_function
PGSC0003DMG401028487	GO:0006468	protein phosphorylation	biological_process
PGSC0003DMG401028489	GO:1903830	magnesium ion transmembrane transport	biological_process
PGSC0003DMG401028489	GO:0016020	membrane	cellular_component
PGSC0003DMG401028489	GO:0016021	integral component of membrane	cellular_component
PGSC0003DMG401028489	GO:0055085	transmembrane transport	biological_process
PGSC0003DMG401028489	GO:0030001	metal ion transport	biological_process
PGSC0003DMG401028489	GO:0046873	metal ion transmembrane transporter activity	molecular_function
PGSC0003DMG401028489	GO:0015095	magnesium ion transmembrane transporter activity	molecular_function
PGSC0003DMG401028489	GO:0005773	vacuole	cellular_component
PGSC0003DMG402028489	GO:0009735	response to cytokinin	biological_process
PGSC0003DMG402028489	GO:0009507	chloroplast	cellular_component
PGSC0003DMG402028489	GO:0009570	chloroplast stroma	cellular_component
PGSC0003DMG400028491	GO:0016740	transferase activity	molecular_function
PGSC0003DMG400028491	GO:0000166	nucleotide binding	molecular_function
PGSC0003DMG400028491	GO:0004672	protein kinase activity	molecular_function
PGSC0003DMG400028491	GO:0004674	protein serine/threonine kinase activity	molecular_function
PGSC0003DMG400028491	GO:0005524	ATP binding	molecular_function
PGSC0003DMG400028491	GO:0016301	kinase activity	molecular_function
PGSC0003DMG400028491	GO:0006468	protein phosphorylation	biological_process
PGSC0003DMG400028491	GO:0007165	signal transduction	biological_process
PGSC0003DMG400028491	GO:0016310	phosphorylation	biological_process
PGSC0003DMG400028491	GO:0016020	membrane	cellular_component
PGSC0003DMG400028491	GO:0016021	integral component of membrane	cellular_component
PGSC0003DMG400028497	GO:0003676	nucleic acid binding	molecular_function
PGSC0003DMG400028498	GO:0003676	nucleic acid binding	molecular_function
PGSC0003DMG400028502	GO:0005524	ATP binding	molecular_function
PGSC0003DMG400028502	GO:0005737	cytoplasm	cellular_component
PGSC0003DMG400028502	GO:0000166	nucleotide binding	molecular_function
PGSC0003DMG400028502	GO:0004812	aminoacyl-tRNA ligase activity	molecular_function
PGSC0003DMG400028502	GO:0006418	tRNA aminoacylation for protein translation	biological_process
PGSC0003DMG400028502	GO:0004827	proline-tRNA ligase activity	molecular_function
PGSC0003DMG400028502	GO:0006433	prolyl-tRNA aminoacylation	biological_process
PGSC0003DMG400028504	GO:0005524	ATP binding	molecular_function
PGSC0003DMG400028504	GO:0003676	nucleic acid binding	molecular_function
PGSC0003DMG400028504	GO:0008270	zinc ion binding	molecular_function
PGSC0003DMG400028505	GO:0055114	oxidation-reduction process	biological_process
PGSC0003DMG400028505	GO:0016491	oxidoreductase activity	molecular_function
PGSC0003DMG400028505	GO:0046872	metal ion binding	molecular_function
PGSC0003DMG400028511	GO:0016020	membrane	cellular_component
PGSC0003DMG400028511	GO:0015031	protein transport	biological_process
PGSC0003DMG400028511	GO:0016192	vesicle-mediated transport	biological_process
PGSC0003DMG401028513	GO:0005515	protein binding	molecular_function
PGSC0003DMG401028515	GO:0015036	disulfide oxidoreductase activity	molecular_function
PGSC0003DMG401028515	GO:0046872	metal ion binding	molecular_function
PGSC0003DMG401028515	GO:0009055	electron transfer activity	molecular_function
PGSC0003DMG401028515	GO:0022900	electron transport chain	biological_process
PGSC0003DMG401028515	GO:0055114	oxidation-reduction process	biological_process
PGSC0003DMG401028515	GO:0005623	cell	cellular_component
PGSC0003DMG401028515	GO:0015035	protein disulfide oxidoreductase activity	molecular_function
PGSC0003DMG401028515	GO:0045454	cell redox homeostasis	biological_process
PGSC0003DMG401028515	GO:0051536	iron-sulfur cluster binding	molecular_function
PGSC0003DMG401028515	GO:0051537	2 iron, 2 sulfur cluster binding	molecular_function
PGSC0003DMG401028515	GO:0005739	mitochondrion	cellular_component
PGSC0003DMG400028516	GO:0005743	mitochondrial inner membrane	cellular_component
PGSC0003DMG400028516	GO:0016020	membrane	cellular_component
PGSC0003DMG400028516	GO:0016021	integral component of membrane	cellular_component
PGSC0003DMG400028516	GO:0046872	metal ion binding	molecular_function
PGSC0003DMG400028516	GO:0055114	oxidation-reduction process	biological_process
PGSC0003DMG400028516	GO:0009055	electron transfer activity	molecular_function
PGSC0003DMG400028516	GO:0020037	heme binding	molecular_function
PGSC0003DMG400028516	GO:0022900	electron transport chain	biological_process
PGSC0003DMG400028516	GO:0005739	mitochondrion	cellular_component
PGSC0003DMG400028516	GO:0070469	respiratory chain	cellular_component
PGSC0003DMG400028520	GO:0003700	DNA-binding transcription factor activity	molecular_function
PGSC0003DMG400028520	GO:0003677	DNA binding	molecular_function
PGSC0003DMG400028520	GO:0006355	regulation of transcription, DNA-templated	biological_process
PGSC0003DMG400028520	GO:0005634	nucleus	cellular_component
PGSC0003DMG400028520	GO:0043565	sequence-specific DNA binding	molecular_function
PGSC0003DMG400028520	GO:0006351	transcription, DNA-templated	biological_process
PGSC0003DMG400028521	GO:0003824	catalytic activity	molecular_function
PGSC0003DMG400028521	GO:0050662	coenzyme binding	molecular_function
PGSC0003DMG403028522	GO:0016020	membrane	cellular_component
PGSC0003DMG403028522	GO:0016021	integral component of membrane	cellular_component
PGSC0003DMG400028524	GO:0005840	ribosome	cellular_component
PGSC0003DMG400028527	GO:0005515	protein binding	molecular_function
PGSC0003DMG401028528	GO:0048364	root development	biological_process
PGSC0003DMG401028528	GO:0050355	triphosphatase activity	molecular_function
PGSC0003DMG400028531	GO:0003824	catalytic activity	molecular_function
PGSC0003DMG402028532	GO:0005515	protein binding	molecular_function
PGSC0003DMG400028533	GO:0003677	DNA binding	molecular_function
PGSC0003DMG400028533	GO:0005634	nucleus	cellular_component
PGSC0003DMG400028535	GO:0005515	protein binding	molecular_function
PGSC0003DMG400028538	GO:0016020	membrane	cellular_component
PGSC0003DMG400028538	GO:0016021	integral component of membrane	cellular_component
PGSC0003DMG400028539	GO:0005509	calcium ion binding	molecular_function
PGSC0003DMG400028539	GO:0016787	hydrolase activity	molecular_function
PGSC0003DMG400028539	GO:0003824	catalytic activity	molecular_function
PGSC0003DMG400028539	GO:0016020	membrane	cellular_component
PGSC0003DMG400028539	GO:0016042	lipid catabolic process	biological_process
PGSC0003DMG400028539	GO:0004630	phospholipase D activity	molecular_function
PGSC0003DMG400028539	GO:0070290	N-acylphosphatidylethanolamine-specific phospholipase D activity	molecular_function
PGSC0003DMG400028539	GO:0046470	phosphatidylcholine metabolic process	biological_process
PGSC0003DMG400028540	GO:0003676	nucleic acid binding	molecular_function
PGSC0003DMG400028541	GO:0016798	hydrolase activity, acting on glycosyl bonds	molecular_function
PGSC0003DMG400028541	GO:0016787	hydrolase activity	molecular_function
PGSC0003DMG400028541	GO:0005975	carbohydrate metabolic process	biological_process
PGSC0003DMG400028541	GO:0004650	polygalacturonase activity	molecular_function
PGSC0003DMG400028541	GO:0008152	metabolic process	biological_process
PGSC0003DMG400028544	GO:0016787	hydrolase activity	molecular_function
PGSC0003DMG400028545	GO:1902600	proton transmembrane transport	biological_process
PGSC0003DMG400028545	GO:0022900	electron transport chain	biological_process
PGSC0003DMG400028545	GO:0004129	cytochrome-c oxidase activity	molecular_function
PGSC0003DMG400028545	GO:0005740	mitochondrial envelope	cellular_component
PGSC0003DMG400028548	GO:0016020	membrane	cellular_component
PGSC0003DMG400028548	GO:0016021	integral component of membrane	cellular_component
PGSC0003DMG400028559	GO:0008152	metabolic process	biological_process
PGSC0003DMG400028559	GO:0016787	hydrolase activity	molecular_function
PGSC0003DMG400028560	GO:0004672	protein kinase activity	molecular_function
PGSC0003DMG400028560	GO:0005524	ATP binding	molecular_function
PGSC0003DMG400028560	GO:0006468	protein phosphorylation	biological_process
PGSC0003DMG401028564	GO:0032259	methylation	biological_process
PGSC0003DMG401028564	GO:0008168	methyltransferase activity	molecular_function
PGSC0003DMG402028564	GO:0032259	methylation	biological_process
PGSC0003DMG402028564	GO:0008168	methyltransferase activity	molecular_function
PGSC0003DMG401028565	GO:0005215	transporter activity	molecular_function
PGSC0003DMG401028565	GO:0016020	membrane	cellular_component
PGSC0003DMG401028565	GO:0016021	integral component of membrane	cellular_component
PGSC0003DMG401028565	GO:0022857	transmembrane transporter activity	molecular_function
PGSC0003DMG401028565	GO:0055085	transmembrane transport	biological_process
PGSC0003DMG402028565	GO:0005215	transporter activity	molecular_function
PGSC0003DMG402028565	GO:0016020	membrane	cellular_component
PGSC0003DMG402028565	GO:0016021	integral component of membrane	cellular_component
PGSC0003DMG402028565	GO:0022857	transmembrane transporter activity	molecular_function
PGSC0003DMG402028565	GO:0055085	transmembrane transport	biological_process
PGSC0003DMG400028566	GO:0008152	metabolic process	biological_process
PGSC0003DMG400028566	GO:0003824	catalytic activity	molecular_function
PGSC0003DMG400028566	GO:0004834	tryptophan synthase activity	molecular_function
PGSC0003DMG400028566	GO:0006568	tryptophan metabolic process	biological_process
PGSC0003DMG400028566	GO:0033984	indole-3-glycerol-phosphate lyase activity	molecular_function
PGSC0003DMG400028566	GO:0000162	tryptophan biosynthetic process	biological_process
PGSC0003DMG400028566	GO:0005737	cytoplasm	cellular_component
PGSC0003DMG400028567	GO:0016020	membrane	cellular_component
PGSC0003DMG400028567	GO:0016021	integral component of membrane	cellular_component
PGSC0003DMG400028567	GO:0022857	transmembrane transporter activity	molecular_function
PGSC0003DMG400028567	GO:0055085	transmembrane transport	biological_process
PGSC0003DMG401028570	GO:0008152	metabolic process	biological_process
PGSC0003DMG401028570	GO:0003824	catalytic activity	molecular_function
PGSC0003DMG402028570	GO:0008152	metabolic process	biological_process
PGSC0003DMG402028570	GO:0003824	catalytic activity	molecular_function
PGSC0003DMG400028571	GO:0016020	membrane	cellular_component
PGSC0003DMG400028571	GO:0016021	integral component of membrane	cellular_component
PGSC0003DMG401028572	GO:0000166	nucleotide binding	molecular_function
PGSC0003DMG401028572	GO:0005524	ATP binding	molecular_function
PGSC0003DMG401028572	GO:0005737	cytoplasm	cellular_component
PGSC0003DMG401028572	GO:0006457	protein folding	biological_process
PGSC0003DMG401028572	GO:0051082	unfolded protein binding	molecular_function
PGSC0003DMG401028572	GO:0005829	cytosol	cellular_component
PGSC0003DMG401028572	GO:0005886	plasma membrane	cellular_component
PGSC0003DMG401028572	GO:0009506	plasmodesma	cellular_component
PGSC0003DMG402028574	GO:0016311	dephosphorylation	biological_process
PGSC0003DMG402028574	GO:0016020	membrane	cellular_component
PGSC0003DMG402028574	GO:0016021	integral component of membrane	cellular_component
PGSC0003DMG401028577	GO:0008152	metabolic process	biological_process
PGSC0003DMG401028577	GO:0003824	catalytic activity	molecular_function
PGSC0003DMG400028579	GO:0016020	membrane	cellular_component
PGSC0003DMG400028579	GO:0016021	integral component of membrane	cellular_component
PGSC0003DMG400028581	GO:0046872	metal ion binding	molecular_function
PGSC0003DMG400028581	GO:0030001	metal ion transport	biological_process
PGSC0003DMG400028581	GO:0009506	plasmodesma	cellular_component
PGSC0003DMG400028583	GO:0005730	nucleolus	cellular_component
PGSC0003DMG400028584	GO:0005515	protein binding	molecular_function
PGSC0003DMG400028585	GO:0046872	metal ion binding	molecular_function
PGSC0003DMG401028586	GO:0008299	isoprenoid biosynthetic process	biological_process
PGSC0003DMG401028586	GO:0016126	sterol biosynthetic process	biological_process
PGSC0003DMG401028586	GO:0016740	transferase activity	molecular_function
PGSC0003DMG401028586	GO:0000166	nucleotide binding	molecular_function
PGSC0003DMG401028586	GO:0005524	ATP binding	molecular_function
PGSC0003DMG401028586	GO:0016301	kinase activity	molecular_function
PGSC0003DMG401028586	GO:0016310	phosphorylation	biological_process
PGSC0003DMG401028586	GO:0005737	cytoplasm	cellular_component
PGSC0003DMG401028586	GO:0006629	lipid metabolic process	biological_process
PGSC0003DMG401028586	GO:0006694	steroid biosynthetic process	biological_process
PGSC0003DMG401028586	GO:0008202	steroid metabolic process	biological_process
PGSC0003DMG401028586	GO:0004496	mevalonate kinase activity	molecular_function
PGSC0003DMG401028586	GO:0019287	isopentenyl diphosphate biosynthetic process, mevalonate pathway	biological_process
PGSC0003DMG401028586	GO:0005829	cytosol	cellular_component
PGSC0003DMG402028588	GO:0005524	ATP binding	molecular_function
PGSC0003DMG402028588	GO:0005737	cytoplasm	cellular_component
PGSC0003DMG402028588	GO:0000166	nucleotide binding	molecular_function
PGSC0003DMG402028588	GO:0004812	aminoacyl-tRNA ligase activity	molecular_function
PGSC0003DMG402028588	GO:0006418	tRNA aminoacylation for protein translation	biological_process
PGSC0003DMG402028588	GO:0004828	serine-tRNA ligase activity	molecular_function
PGSC0003DMG402028588	GO:0006434	seryl-tRNA aminoacylation	biological_process
PGSC0003DMG400028589	GO:0005509	calcium ion binding	molecular_function
PGSC0003DMG400028589	GO:0003924	GTPase activity	molecular_function
PGSC0003DMG400028589	GO:0005525	GTP binding	molecular_function
PGSC0003DMG400028592	GO:0055114	oxidation-reduction process	biological_process
PGSC0003DMG400028592	GO:0009089	lysine biosynthetic process via diaminopimelate	biological_process
PGSC0003DMG400028592	GO:0008839	4-hydroxy-tetrahydrodipicolinate reductase	molecular_function
PGSC0003DMG400028592	GO:0070402	NADPH binding	molecular_function
PGSC0003DMG400028593	GO:0005622	intracellular	cellular_component
PGSC0003DMG400028593	GO:0000160	phosphorelay signal transduction system	biological_process
PGSC0003DMG400028593	GO:0004871	obsolete signal transducer activity	molecular_function
PGSC0003DMG400028594	GO:0042594	response to starvation	biological_process
PGSC0003DMG400028594	GO:0005515	protein binding	molecular_function
PGSC0003DMG400028599	GO:0042803	protein homodimerization activity	molecular_function
PGSC0003DMG400028599	GO:0000166	nucleotide binding	molecular_function
PGSC0003DMG400028599	GO:0005524	ATP binding	molecular_function
PGSC0003DMG400028599	GO:0046872	metal ion binding	molecular_function
PGSC0003DMG400028599	GO:0016874	ligase activity	molecular_function
PGSC0003DMG400028599	GO:0000287	magnesium ion binding	molecular_function
PGSC0003DMG400028599	GO:0006750	glutathione biosynthetic process	biological_process
PGSC0003DMG400028599	GO:0004363	glutathione synthase activity	molecular_function
PGSC0003DMG400028599	GO:0043295	glutathione binding	molecular_function
PGSC0003DMG400028601	GO:0016788	hydrolase activity, acting on ester bonds	molecular_function
PGSC0003DMG400028603	GO:0016020	membrane	cellular_component
PGSC0003DMG400028603	GO:0016021	integral component of membrane	cellular_component
PGSC0003DMG400028603	GO:0016787	hydrolase activity	molecular_function
PGSC0003DMG400028603	GO:0004190	aspartic-type endopeptidase activity	molecular_function
PGSC0003DMG400028603	GO:0008233	peptidase activity	molecular_function
PGSC0003DMG400028603	GO:0006508	proteolysis	biological_process
PGSC0003DMG400028604	GO:0004672	protein kinase activity	molecular_function
PGSC0003DMG400028604	GO:0005524	ATP binding	molecular_function
PGSC0003DMG400028604	GO:0006468	protein phosphorylation	biological_process
PGSC0003DMG400028604	GO:0016020	membrane	cellular_component
PGSC0003DMG400028604	GO:0016021	integral component of membrane	cellular_component
PGSC0003DMG400028604	GO:0000166	nucleotide binding	molecular_function
PGSC0003DMG400028604	GO:0004674	protein serine/threonine kinase activity	molecular_function
PGSC0003DMG400028606	GO:0045047	protein targeting to ER	biological_process
PGSC0003DMG400028606	GO:0016020	membrane	cellular_component
PGSC0003DMG400028606	GO:0016021	integral component of membrane	cellular_component
PGSC0003DMG400028606	GO:0016787	hydrolase activity	molecular_function
PGSC0003DMG400028606	GO:0008233	peptidase activity	molecular_function
PGSC0003DMG400028606	GO:0006508	proteolysis	biological_process
PGSC0003DMG400028606	GO:0005783	endoplasmic reticulum	cellular_component
PGSC0003DMG400028606	GO:0005789	endoplasmic reticulum membrane	cellular_component
PGSC0003DMG400028606	GO:0006465	signal peptide processing	biological_process
PGSC0003DMG400028606	GO:0005787	signal peptidase complex	cellular_component
PGSC0003DMG400028606	GO:0031090	organelle membrane	cellular_component
PGSC0003DMG400028606	GO:0043231	intracellular membrane-bounded organelle	cellular_component
PGSC0003DMG400028607	GO:0071805	potassium ion transmembrane transport	biological_process
PGSC0003DMG400028607	GO:0035725	sodium ion transmembrane transport	biological_process
PGSC0003DMG400028607	GO:0016020	membrane	cellular_component
PGSC0003DMG400028607	GO:0016021	integral component of membrane	cellular_component
PGSC0003DMG400028607	GO:0055085	transmembrane transport	biological_process
PGSC0003DMG400028607	GO:0005886	plasma membrane	cellular_component
PGSC0003DMG400028607	GO:0015079	potassium ion transmembrane transporter activity	molecular_function
PGSC0003DMG400028607	GO:0034399	nuclear periphery	cellular_component
PGSC0003DMG400028607	GO:0015081	sodium ion transmembrane transporter activity	molecular_function
PGSC0003DMG400028607	GO:0006814	sodium ion transport	biological_process
PGSC0003DMG400028610	GO:0016020	membrane	cellular_component
PGSC0003DMG400028610	GO:0016021	integral component of membrane	cellular_component
PGSC0003DMG400028610	GO:0016192	vesicle-mediated transport	biological_process
PGSC0003DMG400028610	GO:0005794	Golgi apparatus	cellular_component
PGSC0003DMG400028611	GO:0016020	membrane	cellular_component
PGSC0003DMG400028611	GO:0016021	integral component of membrane	cellular_component
PGSC0003DMG400028614	GO:0016020	membrane	cellular_component
PGSC0003DMG400028614	GO:0016021	integral component of membrane	cellular_component
PGSC0003DMG400028615	GO:0016020	membrane	cellular_component
PGSC0003DMG400028615	GO:0015031	protein transport	biological_process
PGSC0003DMG400028615	GO:0005737	cytoplasm	cellular_component
PGSC0003DMG400028615	GO:0005794	Golgi apparatus	cellular_component
PGSC0003DMG400028615	GO:0005198	structural molecule activity	molecular_function
PGSC0003DMG400028615	GO:0006886	intracellular protein transport	biological_process
PGSC0003DMG400028615	GO:0000139	Golgi membrane	cellular_component
PGSC0003DMG400028615	GO:0016192	vesicle-mediated transport	biological_process
PGSC0003DMG400028615	GO:0030117	membrane coat	cellular_component
PGSC0003DMG400028615	GO:0030663	COPI-coated vesicle membrane	cellular_component
PGSC0003DMG400028615	GO:0031410	cytoplasmic vesicle	cellular_component
PGSC0003DMG400028615	GO:0005515	protein binding	molecular_function
PGSC0003DMG400028615	GO:0005829	cytosol	cellular_component
PGSC0003DMG400028617	GO:0004672	protein kinase activity	molecular_function
PGSC0003DMG400028617	GO:0005524	ATP binding	molecular_function
PGSC0003DMG400028617	GO:0006468	protein phosphorylation	biological_process
PGSC0003DMG400028617	GO:0016020	membrane	cellular_component
PGSC0003DMG400028617	GO:0016021	integral component of membrane	cellular_component
PGSC0003DMG400028621	GO:1902600	proton transmembrane transport	biological_process
PGSC0003DMG400028621	GO:0022900	electron transport chain	biological_process
PGSC0003DMG400028621	GO:0004129	cytochrome-c oxidase activity	molecular_function
PGSC0003DMG400028621	GO:0005740	mitochondrial envelope	cellular_component
PGSC0003DMG400028622	GO:0016787	hydrolase activity	molecular_function
PGSC0003DMG402028626	GO:0010478	chlororespiration	biological_process
PGSC0003DMG402028626	GO:0009507	chloroplast	cellular_component
PGSC0003DMG402028626	GO:0009570	chloroplast stroma	cellular_component
PGSC0003DMG402028626	GO:0009579	thylakoid	cellular_component
PGSC0003DMG400028627	GO:0042277	peptide binding	molecular_function
PGSC0003DMG400028627	GO:0008356	asymmetric cell division	biological_process
PGSC0003DMG400028627	GO:0009737	response to abscisic acid	biological_process
PGSC0003DMG400028627	GO:0016020	membrane	cellular_component
PGSC0003DMG400028627	GO:0033612	receptor serine/threonine kinase binding	molecular_function
PGSC0003DMG400028627	GO:0010090	trichome morphogenesis	biological_process
PGSC0003DMG400028627	GO:0010375	stomatal complex patterning	biological_process
PGSC0003DMG400028627	GO:0010376	stomatal complex formation	biological_process
PGSC0003DMG400028627	GO:0050832	defense response to fungus	biological_process
PGSC0003DMG400028627	GO:0071215	cellular response to abscisic acid stimulus	biological_process
PGSC0003DMG400028627	GO:1905034	regulation of antifungal innate immune response	biological_process
PGSC0003DMG400028627	GO:0005515	protein binding	molecular_function
PGSC0003DMG400028628	GO:0005515	protein binding	molecular_function
PGSC0003DMG400028629	GO:0006614	SRP-dependent cotranslational protein targeting to membrane	biological_process
PGSC0003DMG400028629	GO:0045047	protein targeting to ER	biological_process
PGSC0003DMG400028629	GO:0000166	nucleotide binding	molecular_function
PGSC0003DMG400028629	GO:0003723	RNA binding	molecular_function
PGSC0003DMG400028629	GO:0003924	GTPase activity	molecular_function
PGSC0003DMG400028629	GO:0005525	GTP binding	molecular_function
PGSC0003DMG400028629	GO:0030529	intracellular ribonucleoprotein complex	cellular_component
PGSC0003DMG400028629	GO:0005737	cytoplasm	cellular_component
PGSC0003DMG400028629	GO:0008312	7S RNA binding	molecular_function
PGSC0003DMG400028629	GO:0005786	signal recognition particle, endoplasmic reticulum targeting	cellular_component
PGSC0003DMG400028629	GO:0048500	signal recognition particle	cellular_component
PGSC0003DMG400028630	GO:0005515	protein binding	molecular_function
[truncated: 56,393 more rows]

## Sheet: Upregulated
GeneID	GO.Accession	GO.term.name	GO.domain
PGSC0003DMG400044116	GO:0052861	glucan endo-1,3-beta-glucanase activity, C-3 substituted reducing group	molecular_function
PGSC0003DMG400036797	GO:0006508	proteolysis	biological_process
PGSC0003DMG400036797	GO:0004252	serine-type endopeptidase activity	molecular_function
PGSC0003DMG400046940	GO:0009793	embryo development ending in seed dormancy	biological_process
PGSC0003DMG400046940	GO:0009507	chloroplast	cellular_component
PGSC0003DMG400038162	GO:0032259	methylation	biological_process
PGSC0003DMG400038162	GO:0003723	RNA binding	molecular_function
PGSC0003DMG400038162	GO:0008168	methyltransferase activity	molecular_function
PGSC0003DMG400038162	GO:0006396	RNA processing	biological_process
PGSC0003DMG400038162	GO:0008173	RNA methyltransferase activity	molecular_function
PGSC0003DMG400038162	GO:0001510	RNA methylation	biological_process
PGSC0003DMG400038162	GO:0009507	chloroplast	cellular_component
PGSC0003DMG400040260	GO:0006952	defense response	biological_process
PGSC0003DMG400040260	GO:0016798	hydrolase activity, acting on glycosyl bonds	molecular_function
PGSC0003DMG400040260	GO:0042973	glucan endo-1,3-beta-D-glucosidase activity	molecular_function
PGSC0003DMG400040260	GO:0016787	hydrolase activity	molecular_function
PGSC0003DMG400040260	GO:0005975	carbohydrate metabolic process	biological_process
PGSC0003DMG400040260	GO:0008152	metabolic process	biological_process
PGSC0003DMG400040260	GO:0004553	hydrolase activity, hydrolyzing O-glycosyl compounds	molecular_function
PGSC0003DMG400040260	GO:0005773	vacuole	cellular_component
PGSC0003DMG400040677	GO:0090502	RNA phosphodiester bond hydrolysis, endonucleolytic	biological_process
PGSC0003DMG400040677	GO:0003723	RNA binding	molecular_function
PGSC0003DMG400040677	GO:0033897	ribonuclease T2 activity	molecular_function
PGSC0003DMG400028115	GO:0050790	regulation of catalytic activity	biological_process
PGSC0003DMG400028115	GO:0051087	chaperone binding	molecular_function
PGSC0003DMG400028115	GO:0006457	protein folding	biological_process
PGSC0003DMG400028115	GO:0042803	protein homodimerization activity	molecular_function
PGSC0003DMG400028115	GO:0000774	adenyl-nucleotide exchange factor activity	molecular_function
PGSC0003DMG400028115	GO:0005739	mitochondrion	cellular_component
PGSC0003DMG400028115	GO:0005759	mitochondrial matrix	cellular_component
PGSC0003DMG400028115	GO:0005507	copper ion binding	molecular_function
PGSC0003DMG400028115	GO:0009507	chloroplast	cellular_component
PGSC0003DMG400028115	GO:0009570	chloroplast stroma	cellular_component
PGSC0003DMG400028115	GO:0009579	thylakoid	cellular_component
PGSC0003DMG400028162	GO:0005840	ribosome	cellular_component
PGSC0003DMG400028162	GO:0003735	structural constituent of ribosome	molecular_function
PGSC0003DMG400028162	GO:0006412	translation	biological_process
PGSC0003DMG400028162	GO:0030529	intracellular ribonucleoprotein complex	cellular_component
PGSC0003DMG400028174	GO:0019843	rRNA binding	molecular_function
PGSC0003DMG400028174	GO:0000027	ribosomal large subunit assembly	biological_process
PGSC0003DMG400028174	GO:0005730	nucleolus	cellular_component
PGSC0003DMG400028174	GO:0000470	maturation of LSU-rRNA	biological_process
PGSC0003DMG400028182	GO:0016020	membrane	cellular_component
PGSC0003DMG400028182	GO:0016021	integral component of membrane	cellular_component
PGSC0003DMG400028182	GO:0055085	transmembrane transport	biological_process
PGSC0003DMG400028182	GO:0015267	channel activity	molecular_function
PGSC0003DMG400028185	GO:0046872	metal ion binding	molecular_function
PGSC0003DMG400028185	GO:0030001	metal ion transport	biological_process
PGSC0003DMG400028238	GO:0098869	cellular oxidant detoxification	biological_process
PGSC0003DMG400028238	GO:0055114	oxidation-reduction process	biological_process
PGSC0003DMG400028238	GO:0016209	antioxidant activity	molecular_function
PGSC0003DMG400028238	GO:0016491	oxidoreductase activity	molecular_function
PGSC0003DMG400028238	GO:0005623	cell	cellular_component
PGSC0003DMG400028238	GO:0045454	cell redox homeostasis	biological_process
PGSC0003DMG400028238	GO:0051920	peroxiredoxin activity	molecular_function
PGSC0003DMG400028266	GO:0016491	oxidoreductase activity	molecular_function
PGSC0003DMG400028266	GO:0055114	oxidation-reduction process	biological_process
PGSC0003DMG400028266	GO:0005623	cell	cellular_component
PGSC0003DMG400028266	GO:0045454	cell redox homeostasis	biological_process
PGSC0003DMG400028280	GO:0005515	protein binding	molecular_function
PGSC0003DMG400028311	GO:0016020	membrane	cellular_component
PGSC0003DMG400028311	GO:0016021	integral component of membrane	cellular_component
PGSC0003DMG400028311	GO:0000427	plastid-encoded plastid RNA polymerase complex	cellular_component
PGSC0003DMG400028311	GO:0042644	chloroplast nucleoid	cellular_component
PGSC0003DMG400028311	GO:0006355	regulation of transcription, DNA-templated	biological_process
PGSC0003DMG400028311	GO:0042793	plastid transcription	biological_process
PGSC0003DMG400028311	GO:0009658	chloroplast organization	biological_process
PGSC0003DMG400028311	GO:0009662	etioplast organization	biological_process
PGSC0003DMG400028311	GO:0009295	nucleoid	cellular_component
PGSC0003DMG400028505	GO:0055114	oxidation-reduction process	biological_process
PGSC0003DMG400028505	GO:0016491	oxidoreductase activity	molecular_function
PGSC0003DMG400028505	GO:0046872	metal ion binding	molecular_function
PGSC0003DMG400028641	GO:0015867	ATP transport	biological_process
PGSC0003DMG400028641	GO:0015866	ADP transport	biological_process
PGSC0003DMG400028641	GO:0000166	nucleotide binding	molecular_function
PGSC0003DMG400028641	GO:0005524	ATP binding	molecular_function
PGSC0003DMG400028641	GO:0016020	membrane	cellular_component
PGSC0003DMG400028641	GO:0016021	integral component of membrane	cellular_component
PGSC0003DMG400028641	GO:0009507	chloroplast	cellular_component
PGSC0003DMG400028641	GO:0009536	plastid	cellular_component
PGSC0003DMG400028641	GO:0006810	transport	biological_process
PGSC0003DMG400028641	GO:0005471	ATP:ADP antiporter activity	molecular_function
PGSC0003DMG400028641	GO:0031969	chloroplast membrane	cellular_component
PGSC0003DMG400028641	GO:0006862	nucleotide transport	biological_process
PGSC0003DMG400028744	GO:0005737	cytoplasm	cellular_component
PGSC0003DMG400028744	GO:0006457	protein folding	biological_process
PGSC0003DMG400028773	GO:0005975	carbohydrate metabolic process	biological_process
PGSC0003DMG400028773	GO:0004553	hydrolase activity, hydrolyzing O-glycosyl compounds	molecular_function
PGSC0003DMG400029085	GO:0003824	catalytic activity	molecular_function
PGSC0003DMG400029085	GO:0009116	nucleoside metabolic process	biological_process
PGSC0003DMG402029142	GO:0006952	defense response	biological_process
PGSC0003DMG402029142	GO:0042742	defense response to bacterium	biological_process
PGSC0003DMG402029142	GO:0050832	defense response to fungus	biological_process
PGSC0003DMG402029142	GO:0005739	mitochondrion	cellular_component
PGSC0003DMG402029142	GO:0048364	root development	biological_process
PGSC0003DMG402029142	GO:0071433	cell wall repair	biological_process
PGSC0003DMG400029192	GO:0008565	protein transporter activity	molecular_function
PGSC0003DMG400029192	GO:0003824	catalytic activity	molecular_function
PGSC0003DMG400029192	GO:0045037	protein import into chloroplast stroma	biological_process
PGSC0003DMG400029192	GO:0009507	chloroplast	cellular_component
PGSC0003DMG400029192	GO:0009536	plastid	cellular_component
PGSC0003DMG400029192	GO:0009706	chloroplast inner membrane	cellular_component
PGSC0003DMG400029192	GO:0009941	chloroplast envelope	cellular_component
PGSC0003DMG400029201	GO:0000287	magnesium ion binding	molecular_function
PGSC0003DMG400029201	GO:0010333	terpene synthase activity	molecular_function
PGSC0003DMG400029201	GO:0016829	lyase activity	molecular_function
PGSC0003DMG400029201	GO:0008152	metabolic process	biological_process
PGSC0003DMG400029201	GO:0046872	metal ion binding	molecular_function
PGSC0003DMG400029247	GO:0008152	metabolic process	biological_process
PGSC0003DMG400029266	GO:0019843	rRNA binding	molecular_function
PGSC0003DMG400029266	GO:0005840	ribosome	cellular_component
PGSC0003DMG400029266	GO:0005622	intracellular	cellular_component
PGSC0003DMG400029266	GO:0003735	structural constituent of ribosome	molecular_function
PGSC0003DMG400029266	GO:0006412	translation	biological_process
PGSC0003DMG400029283	GO:0005840	ribosome	cellular_component
PGSC0003DMG400029283	GO:0005622	intracellular	cellular_component
PGSC0003DMG400029283	GO:0003735	structural constituent of ribosome	molecular_function
PGSC0003DMG400029283	GO:0006412	translation	biological_process
PGSC0003DMG400029283	GO:0030529	intracellular ribonucleoprotein complex	cellular_component
PGSC0003DMG400029399	GO:0019898	extrinsic component of membrane	cellular_component
PGSC0003DMG400029399	GO:0005509	calcium ion binding	molecular_function
PGSC0003DMG400029399	GO:0015979	photosynthesis	biological_process
PGSC0003DMG400029399	GO:0009523	photosystem II	cellular_component
PGSC0003DMG400029399	GO:0009654	photosystem II oxygen evolving complex	cellular_component
PGSC0003DMG400029485	GO:0005840	ribosome	cellular_component
PGSC0003DMG400029485	GO:0005622	intracellular	cellular_component
PGSC0003DMG400029485	GO:0003735	structural constituent of ribosome	molecular_function
PGSC0003DMG400029485	GO:0006412	translation	biological_process
PGSC0003DMG400029485	GO:0030529	intracellular ribonucleoprotein complex	cellular_component
PGSC0003DMG400029628	GO:0005515	protein binding	molecular_function
PGSC0003DMG400029700	GO:0005199	structural constituent of cell wall	molecular_function
PGSC0003DMG400029760	GO:0005840	ribosome	cellular_component
PGSC0003DMG400029760	GO:0005622	intracellular	cellular_component
PGSC0003DMG400029760	GO:0003735	structural constituent of ribosome	molecular_function
PGSC0003DMG400029760	GO:0006412	translation	biological_process
PGSC0003DMG400029760	GO:0030529	intracellular ribonucleoprotein complex	cellular_component
PGSC0003DMG402029927	GO:0005840	ribosome	cellular_component
PGSC0003DMG402029927	GO:0005622	intracellular	cellular_component
PGSC0003DMG402029927	GO:0003735	structural constituent of ribosome	molecular_function
PGSC0003DMG402029927	GO:0006412	translation	biological_process
PGSC0003DMG402029927	GO:0030529	intracellular ribonucleoprotein complex	cellular_component
PGSC0003DMG400030052	GO:0005840	ribosome	cellular_component
PGSC0003DMG400030052	GO:0003735	structural constituent of ribosome	molecular_function
PGSC0003DMG400030052	GO:0006412	translation	biological_process
PGSC0003DMG400030052	GO:0030529	intracellular ribonucleoprotein complex	cellular_component
PGSC0003DMG400030121	GO:0004470	malic enzyme activity	molecular_function
PGSC0003DMG400030121	GO:0055114	oxidation-reduction process	biological_process
PGSC0003DMG400030121	GO:0051287	NAD binding	molecular_function
PGSC0003DMG400030121	GO:0016491	oxidoreductase activity	molecular_function
PGSC0003DMG400030121	GO:0046872	metal ion binding	molecular_function
PGSC0003DMG400030121	GO:0004471	malate dehydrogenase (decarboxylating) (NAD+) activity	molecular_function
PGSC0003DMG400030153	GO:0005840	ribosome	cellular_component
PGSC0003DMG400030153	GO:0003735	structural constituent of ribosome	molecular_function
PGSC0003DMG400030153	GO:0006412	translation	biological_process
PGSC0003DMG400030153	GO:0030529	intracellular ribonucleoprotein complex	cellular_component
PGSC0003DMG400030158	GO:0016740	transferase activity	molecular_function
PGSC0003DMG400030158	GO:0008152	metabolic process	biological_process
PGSC0003DMG400030158	GO:0003824	catalytic activity	molecular_function
PGSC0003DMG400030158	GO:0006633	fatty acid biosynthetic process	biological_process
PGSC0003DMG400030158	GO:0016747	transferase activity, transferring acyl groups other than amino-acyl groups	molecular_function
PGSC0003DMG400030395	GO:0005840	ribosome	cellular_component
PGSC0003DMG400030395	GO:0005622	intracellular	cellular_component
PGSC0003DMG400030395	GO:0003735	structural constituent of ribosome	molecular_function
PGSC0003DMG400030395	GO:0006412	translation	biological_process
PGSC0003DMG400030784	GO:0009055	electron transfer activity	molecular_function
PGSC0003DMG400030784	GO:0022900	electron transport chain	biological_process
PGSC0003DMG400030784	GO:0055114	oxidation-reduction process	biological_process
PGSC0003DMG400030784	GO:0005623	cell	cellular_component
PGSC0003DMG400030784	GO:0015035	protein disulfide oxidoreductase activity	molecular_function
PGSC0003DMG400030784	GO:0045454	cell redox homeostasis	biological_process
PGSC0003DMG400030802	GO:0005840	ribosome	cellular_component
PGSC0003DMG400030802	GO:0003723	RNA binding	molecular_function
PGSC0003DMG400030802	GO:0003735	structural constituent of ribosome	molecular_function
PGSC0003DMG400030802	GO:0006412	translation	biological_process
PGSC0003DMG400030802	GO:0030529	intracellular ribonucleoprotein complex	cellular_component
PGSC0003DMG400030802	GO:1990904	ribonucleoprotein complex	cellular_component
PGSC0003DMG400030802	GO:0015935	small ribosomal subunit	cellular_component
PGSC0003DMG400030946	GO:0003700	DNA-binding transcription factor activity	molecular_function
PGSC0003DMG400030946	GO:0006355	regulation of transcription, DNA-templated	biological_process
PGSC0003DMG400031166	GO:0006165	nucleoside diphosphate phosphorylation	biological_process
PGSC0003DMG400031166	GO:0016740	transferase activity	molecular_function
PGSC0003DMG400031166	GO:0000166	nucleotide binding	molecular_function
PGSC0003DMG400031166	GO:0005524	ATP binding	molecular_function
PGSC0003DMG400031166	GO:0016301	kinase activity	molecular_function
PGSC0003DMG400031166	GO:0016310	phosphorylation	biological_process
PGSC0003DMG400031166	GO:0004550	nucleoside diphosphate kinase activity	molecular_function
PGSC0003DMG400031166	GO:0006183	GTP biosynthetic process	biological_process
PGSC0003DMG400031166	GO:0006228	UTP biosynthetic process	biological_process
PGSC0003DMG400031166	GO:0006241	CTP biosynthetic process	biological_process
PGSC0003DMG400031166	GO:0070301	cellular response to hydrogen peroxide	biological_process
PGSC0003DMG400031205	GO:0005515	protein binding	molecular_function
PGSC0003DMG400031234	GO:0043043	peptide biosynthetic process	biological_process
PGSC0003DMG400031234	GO:0005737	cytoplasm	cellular_component
PGSC0003DMG400031234	GO:0003746	translation elongation factor activity	molecular_function
PGSC0003DMG400031234	GO:0006414	translational elongation	biological_process
PGSC0003DMG400031234	GO:0009507	chloroplast	cellular_component
PGSC0003DMG400031234	GO:0009570	chloroplast stroma	cellular_component
PGSC0003DMG400005642	GO:0005840	ribosome	cellular_component
PGSC0003DMG400005642	GO:0005622	intracellular	cellular_component
PGSC0003DMG400005642	GO:0003735	structural constituent of ribosome	molecular_function
PGSC0003DMG400005642	GO:0006412	translation	biological_process
PGSC0003DMG400005642	GO:0030529	intracellular ribonucleoprotein complex	cellular_component
PGSC0003DMG400005661	GO:0016020	membrane	cellular_component
PGSC0003DMG400005661	GO:0016021	integral component of membrane	cellular_component
PGSC0003DMG400005661	GO:0055085	transmembrane transport	biological_process
PGSC0003DMG400005661	GO:0015238	drug transmembrane transporter activity	molecular_function
PGSC0003DMG400005661	GO:0015297	antiporter activity	molecular_function
PGSC0003DMG400005661	GO:0006855	drug transmembrane transport	biological_process
PGSC0003DMG400005691	GO:0006364	rRNA processing	biological_process
PGSC0003DMG400005691	GO:0005730	nucleolus	cellular_component
PGSC0003DMG400005691	GO:0009744	response to sucrose	biological_process
PGSC0003DMG400005691	GO:0010119	regulation of stomatal movement	biological_process
PGSC0003DMG400005691	GO:0009553	embryo sac development	biological_process
PGSC0003DMG400005691	GO:0005515	protein binding	molecular_function
PGSC0003DMG400005691	GO:0005634	nucleus	cellular_component
PGSC0003DMG400005731	GO:0006869	lipid transport	biological_process
PGSC0003DMG400005732	GO:0046872	metal ion binding	molecular_function
PGSC0003DMG400005760	GO:0015098	molybdate ion transmembrane transporter activity	molecular_function
PGSC0003DMG400005760	GO:0015689	molybdate ion transport	biological_process
PGSC0003DMG400005760	GO:0090414	molybdate ion export from vacuole	biological_process
PGSC0003DMG400005760	GO:0016020	membrane	cellular_component
PGSC0003DMG400005760	GO:0016021	integral component of membrane	cellular_component
PGSC0003DMG400005760	GO:0005773	vacuole	cellular_component
PGSC0003DMG400005760	GO:0009705	plant-type vacuole membrane	cellular_component
PGSC0003DMG400005763	GO:0016020	membrane	cellular_component
PGSC0003DMG400005763	GO:0016021	integral component of membrane	cellular_component
PGSC0003DMG400005862	GO:0005840	ribosome	cellular_component
PGSC0003DMG400005862	GO:0003735	structural constituent of ribosome	molecular_function
PGSC0003DMG400005862	GO:0006412	translation	biological_process
PGSC0003DMG400005862	GO:0005515	protein binding	molecular_function
PGSC0003DMG400031787	GO:0005840	ribosome	cellular_component
PGSC0003DMG400031787	GO:0005622	intracellular	cellular_component
PGSC0003DMG400031787	GO:0003735	structural constituent of ribosome	molecular_function
PGSC0003DMG400031787	GO:0006412	translation	biological_process
PGSC0003DMG400031788	GO:0006950	response to stress	biological_process
PGSC0003DMG400031789	GO:0005840	ribosome	cellular_component
PGSC0003DMG400031789	GO:0005622	intracellular	cellular_component
PGSC0003DMG400031789	GO:0003735	structural constituent of ribosome	molecular_function
PGSC0003DMG400031789	GO:0006412	translation	biological_process
PGSC0003DMG401005911	GO:0005840	ribosome	cellular_component
PGSC0003DMG401005911	GO:0005622	intracellular	cellular_component
PGSC0003DMG401005911	GO:0003735	structural constituent of ribosome	molecular_function
PGSC0003DMG401005911	GO:0006412	translation	biological_process
PGSC0003DMG401005911	GO:0030529	intracellular ribonucleoprotein complex	cellular_component
PGSC0003DMG400031811	GO:0016020	membrane	cellular_component
PGSC0003DMG400031811	GO:0016021	integral component of membrane	cellular_component
PGSC0003DMG400005950	GO:0010466	negative regulation of peptidase activity	biological_process
PGSC0003DMG400005950	GO:0030414	peptidase inhibitor activity	molecular_function
PGSC0003DMG400005950	GO:0010951	negative regulation of endopeptidase activity	biological_process
PGSC0003DMG400005950	GO:0004869	cysteine-type endopeptidase inhibitor activity	molecular_function
PGSC0003DMG400005997	GO:0005622	intracellular	cellular_component
PGSC0003DMG400005997	GO:0008270	zinc ion binding	molecular_function
PGSC0003DMG400005997	GO:0016020	membrane	cellular_component
PGSC0003DMG400005997	GO:0016021	integral component of membrane	cellular_component
PGSC0003DMG400032190	GO:0005840	ribosome	cellular_component
PGSC0003DMG400032190	GO:0005622	intracellular	cellular_component
PGSC0003DMG400032190	GO:0003735	structural constituent of ribosome	molecular_function
PGSC0003DMG400032190	GO:0030529	intracellular ribonucleoprotein complex	cellular_component
PGSC0003DMG400032190	GO:0006414	translational elongation	biological_process
PGSC0003DMG400032264	GO:0016740	transferase activity	molecular_function
PGSC0003DMG400032264	GO:0008652	cellular amino acid biosynthetic process	biological_process
PGSC0003DMG400032264	GO:0004124	cysteine synthase activity	molecular_function
PGSC0003DMG400032264	GO:0006535	cysteine biosynthetic process from serine	biological_process
PGSC0003DMG400032264	GO:0019344	cysteine biosynthetic process	biological_process
PGSC0003DMG400032264	GO:0005737	cytoplasm	cellular_component
PGSC0003DMG400006319	GO:0005975	carbohydrate metabolic process	biological_process
PGSC0003DMG400006319	GO:0004553	hydrolase activity, hydrolyzing O-glycosyl compounds	molecular_function
PGSC0003DMG400032546	GO:0003824	catalytic activity	molecular_function
PGSC0003DMG400032546	GO:0030170	pyridoxal phosphate binding	molecular_function
PGSC0003DMG400032546	GO:0008483	transaminase activity	molecular_function
PGSC0003DMG400032546	GO:0033014	tetrapyrrole biosynthetic process	biological_process
PGSC0003DMG400032546	GO:0042286	glutamate-1-semialdehyde 2,1-aminomutase activity	molecular_function
PGSC0003DMG400006388	GO:0016020	membrane	cellular_component
PGSC0003DMG400006388	GO:0016021	integral component of membrane	cellular_component
PGSC0003DMG400006429	GO:0016311	dephosphorylation	biological_process
PGSC0003DMG400006429	GO:0035335	peptidyl-tyrosine dephosphorylation	biological_process
PGSC0003DMG400006429	GO:0004725	protein tyrosine phosphatase activity	molecular_function
PGSC0003DMG400006429	GO:0016791	phosphatase activity	molecular_function
PGSC0003DMG400033072	GO:0055114	oxidation-reduction process	biological_process
PGSC0003DMG400033072	GO:0003842	1-pyrroline-5-carboxylate dehydrogenase activity	molecular_function
PGSC0003DMG400033072	GO:0010133	proline catabolic process to glutamate	biological_process
PGSC0003DMG400033072	GO:0008152	metabolic process	biological_process
PGSC0003DMG400033072	GO:0016491	oxidoreductase activity	molecular_function
PGSC0003DMG400033072	GO:0016620	oxidoreductase activity, acting on the aldehyde or oxo group of donors, NAD or NADP as acceptor	molecular_function
PGSC0003DMG400033072	GO:0008270	zinc ion binding	molecular_function
PGSC0003DMG400033072	GO:0050897	cobalt ion binding	molecular_function
PGSC0003DMG400033072	GO:0009651	response to salt stress	biological_process
PGSC0003DMG400033072	GO:0072593	reactive oxygen species metabolic process	biological_process
PGSC0003DMG400033072	GO:0005739	mitochondrion	cellular_component
PGSC0003DMG400033072	GO:0009507	chloroplast	cellular_component
PGSC0003DMG400033080	GO:0005840	ribosome	cellular_component
PGSC0003DMG400033080	GO:0005622	intracellular	cellular_component
PGSC0003DMG400033080	GO:0003735	structural constituent of ribosome	molecular_function
PGSC0003DMG400033080	GO:0006412	translation	biological_process
PGSC0003DMG400006590	GO:0016740	transferase activity	molecular_function
PGSC0003DMG400006590	GO:0016301	kinase activity	molecular_function
PGSC0003DMG400006590	GO:0016310	phosphorylation	biological_process
PGSC0003DMG400006590	GO:0000287	magnesium ion binding	molecular_function
PGSC0003DMG400006590	GO:0003824	catalytic activity	molecular_function
PGSC0003DMG400006590	GO:0006096	glycolytic process	biological_process
PGSC0003DMG400006590	GO:0004743	pyruvate kinase activity	molecular_function
PGSC0003DMG400006590	GO:0030955	potassium ion binding	molecular_function
PGSC0003DMG400006590	GO:0006629	lipid metabolic process	biological_process
PGSC0003DMG400006590	GO:0006633	fatty acid biosynthetic process	biological_process
PGSC0003DMG400006590	GO:0010431	seed maturation	biological_process
PGSC0003DMG400006590	GO:0046686	response to cadmium ion	biological_process
PGSC0003DMG400006590	GO:0048316	seed development	biological_process
PGSC0003DMG400006590	GO:0005739	mitochondrion	cellular_component
PGSC0003DMG400006590	GO:0009507	chloroplast	cellular_component
PGSC0003DMG400006590	GO:0009570	chloroplast stroma	cellular_component
PGSC0003DMG400033112	GO:0046872	metal ion binding	molecular_function
PGSC0003DMG400033112	GO:0030001	metal ion transport	biological_process
PGSC0003DMG400033123	GO:0004190	aspartic-type endopeptidase activity	molecular_function
PGSC0003DMG400033123	GO:0006508	proteolysis	biological_process
PGSC0003DMG400033143	GO:0005840	ribosome	cellular_component
PGSC0003DMG400033143	GO:0005622	intracellular	cellular_component
PGSC0003DMG400033143	GO:0003735	structural constituent of ribosome	molecular_function
PGSC0003DMG400033143	GO:0006412	translation	biological_process
PGSC0003DMG400033143	GO:0030529	intracellular ribonucleoprotein complex	cellular_component
PGSC0003DMG400006668	GO:0016020	membrane	cellular_component
PGSC0003DMG400006668	GO:0016021	integral component of membrane	cellular_component
PGSC0003DMG400033341	GO:0005840	ribosome	cellular_component
PGSC0003DMG400033341	GO:0003735	structural constituent of ribosome	molecular_function
PGSC0003DMG400033341	GO:0006412	translation	biological_process
PGSC0003DMG400033341	GO:0030529	intracellular ribonucleoprotein complex	cellular_component
PGSC0003DMG400033876	GO:0003700	DNA-binding transcription factor activity	molecular_function
PGSC0003DMG400033876	GO:0006355	regulation of transcription, DNA-templated	biological_process
PGSC0003DMG400033882	GO:0016798	hydrolase activity, acting on glycosyl bonds	molecular_function
PGSC0003DMG400033882	GO:0016787	hydrolase activity	molecular_function
PGSC0003DMG400033882	GO:0005975	carbohydrate metabolic process	biological_process
PGSC0003DMG400033882	GO:0008152	metabolic process	biological_process
PGSC0003DMG400033882	GO:0004553	hydrolase activity, hydrolyzing O-glycosyl compounds	molecular_function
PGSC0003DMG400016883	GO:0005840	ribosome	cellular_component
PGSC0003DMG400016883	GO:0000312	plastid small ribosomal subunit	cellular_component
PGSC0003DMG400016883	GO:0003735	structural constituent of ribosome	molecular_function
PGSC0003DMG400016883	GO:0006412	translation	biological_process
PGSC0003DMG400016883	GO:0030529	intracellular ribonucleoprotein complex	cellular_component
PGSC0003DMG400016883	GO:0009507	chloroplast	cellular_component
PGSC0003DMG400016883	GO:0009570	chloroplast stroma	cellular_component
PGSC0003DMG400016883	GO:0009941	chloroplast envelope	cellular_component
PGSC0003DMG400016883	GO:0016020	membrane	cellular_component
PGSC0003DMG400034310	GO:0003677	DNA binding	molecular_function
PGSC0003DMG400034310	GO:0005634	nucleus	cellular_component
PGSC0003DMG400034310	GO:0016020	membrane	cellular_component
PGSC0003DMG400034310	GO:0016021	integral component of membrane	cellular_component
PGSC0003DMG400034310	GO:0046872	metal ion binding	molecular_function
PGSC0003DMG400006975	GO:0034220	ion transmembrane transport	biological_process
PGSC0003DMG400006975	GO:1902476	chloride transmembrane transport	biological_process
PGSC0003DMG400006975	GO:0016020	membrane	cellular_component
PGSC0003DMG400006975	GO:0016021	integral component of membrane	cellular_component
PGSC0003DMG400006975	GO:0055085	transmembrane transport	biological_process
PGSC0003DMG400006975	GO:0006811	ion transport	biological_process
PGSC0003DMG400006975	GO:0005216	ion channel activity	molecular_function
PGSC0003DMG400006975	GO:0005247	voltage-gated chloride channel activity	molecular_function
PGSC0003DMG400006975	GO:0006821	chloride transport	biological_process
PGSC0003DMG400006976	GO:0005840	ribosome	cellular_component
PGSC0003DMG400006976	GO:0003735	structural constituent of ribosome	molecular_function
PGSC0003DMG400006976	GO:0006412	translation	biological_process
PGSC0003DMG400006982	GO:0016020	membrane	cellular_component
PGSC0003DMG400006982	GO:0016021	integral component of membrane	cellular_component
PGSC0003DMG400007119	GO:0005840	ribosome	cellular_component
PGSC0003DMG400007119	GO:0016020	membrane	cellular_component
PGSC0003DMG400007119	GO:0016021	integral component of membrane	cellular_component
PGSC0003DMG400007119	GO:0005622	intracellular	cellular_component
PGSC0003DMG400007119	GO:0003735	structural constituent of ribosome	molecular_function
PGSC0003DMG400007119	GO:0030529	intracellular ribonucleoprotein complex	cellular_component
PGSC0003DMG400007119	GO:0006414	translational elongation	biological_process
PGSC0003DMG400017151	GO:0005840	ribosome	cellular_component
PGSC0003DMG400017151	GO:0003735	structural constituent of ribosome	molecular_function
PGSC0003DMG400017151	GO:0006412	translation	biological_process
PGSC0003DMG400017151	GO:0030529	intracellular ribonucleoprotein complex	cellular_component
PGSC0003DMG400007315	GO:0006396	RNA processing	biological_process
PGSC0003DMG400007315	GO:0001522	pseudouridine synthesis	biological_process
PGSC0003DMG400007315	GO:0003723	RNA binding	molecular_function
PGSC0003DMG400007315	GO:0009982	pseudouridine synthase activity	molecular_function
PGSC0003DMG400007315	GO:0009451	RNA modification	biological_process
PGSC0003DMG400007315	GO:0005730	nucleolus	cellular_component
PGSC0003DMG400007315	GO:0005829	cytosol	cellular_component
PGSC0003DMG400007315	GO:0009506	plasmodesma	cellular_component
PGSC0003DMG401007333	GO:0005515	protein binding	molecular_function
PGSC0003DMG401007333	GO:0000427	plastid-encoded plastid RNA polymerase complex	cellular_component
PGSC0003DMG401007333	GO:0042793	plastid transcription	biological_process
PGSC0003DMG401007333	GO:0009416	response to light stimulus	biological_process
PGSC0003DMG401007333	GO:0009658	chloroplast organization	biological_process
PGSC0003DMG401007333	GO:0010027	thylakoid membrane organization	biological_process
PGSC0003DMG401007333	GO:0009534	chloroplast thylakoid	cellular_component
PGSC0003DMG401007333	GO:0009508	plastid chromosome	cellular_component
PGSC0003DMG401007333	GO:0009295	nucleoid	cellular_component
PGSC0003DMG401007333	GO:0009507	chloroplast	cellular_component
PGSC0003DMG400007335	GO:0016787	hydrolase activity	molecular_function
PGSC0003DMG400007335	GO:0016020	membrane	cellular_component
PGSC0003DMG400007335	GO:0016021	integral component of membrane	cellular_component
PGSC0003DMG400007335	GO:0102490	8-oxo-dGTP phosphohydrolase activity	molecular_function
PGSC0003DMG400007335	GO:0000166	nucleotide binding	molecular_function
PGSC0003DMG400007335	GO:0005524	ATP binding	molecular_function
PGSC0003DMG400007335	GO:0102485	dATP phosphohydrolase activity	molecular_function
PGSC0003DMG400007335	GO:0102486	dCTP phosphohydrolase activity	molecular_function
PGSC0003DMG400007335	GO:0102487	dUTP phosphohydrolase activity	molecular_function
PGSC0003DMG400007335	GO:0102488	dTTP phosphohydrolase activity	molecular_function
PGSC0003DMG400007335	GO:0102489	GTP phosphohydrolase activity	molecular_function
PGSC0003DMG400007335	GO:0102491	dGTP phosphohydrolase activity	molecular_function
PGSC0003DMG400017337	GO:0016020	membrane	cellular_component
PGSC0003DMG400017337	GO:0016021	integral component of membrane	cellular_component
PGSC0003DMG400017337	GO:0005515	protein binding	molecular_function
PGSC0003DMG400007410	GO:0005840	ribosome	cellular_component
PGSC0003DMG400007410	GO:0005622	intracellular	cellular_component
PGSC0003DMG400007410	GO:0003735	structural constituent of ribosome	molecular_function
PGSC0003DMG400007410	GO:0030529	intracellular ribonucleoprotein complex	cellular_component
PGSC0003DMG400007410	GO:0006414	translational elongation	biological_process
PGSC0003DMG400007429	GO:0005840	ribosome	cellular_component
PGSC0003DMG400007429	GO:0005622	intracellular	cellular_component
PGSC0003DMG400007429	GO:0003735	structural constituent of ribosome	molecular_function
PGSC0003DMG400007429	GO:0006412	translation	biological_process
PGSC0003DMG400007429	GO:0030529	intracellular ribonucleoprotein complex	cellular_component
PGSC0003DMG400017432	GO:0000166	nucleotide binding	molecular_function
PGSC0003DMG400017432	GO:0005524	ATP binding	molecular_function
PGSC0003DMG400017432	GO:0016020	membrane	cellular_component
PGSC0003DMG400017432	GO:0016021	integral component of membrane	cellular_component
PGSC0003DMG400017432	GO:0055085	transmembrane transport	biological_process
PGSC0003DMG400017432	GO:0016887	ATPase activity	molecular_function
PGSC0003DMG400017432	GO:0042626	ATPase activity, coupled to transmembrane movement of substances	molecular_function
PGSC0003DMG400017445	GO:0005634	nucleus	cellular_component
PGSC0003DMG402017504	GO:0005515	protein binding	molecular_function
PGSC0003DMG400007599	GO:0005840	ribosome	cellular_component
PGSC0003DMG400007599	GO:0005622	intracellular	cellular_component
PGSC0003DMG400007599	GO:0003735	structural constituent of ribosome	molecular_function
PGSC0003DMG400007599	GO:0006412	translation	biological_process
PGSC0003DMG400017523	GO:0005515	protein binding	molecular_function
PGSC0003DMG400017573	GO:0005840	ribosome	cellular_component
PGSC0003DMG400017573	GO:0005622	intracellular	cellular_component
PGSC0003DMG400017573	GO:0003735	structural constituent of ribosome	molecular_function
PGSC0003DMG400017573	GO:0006412	translation	biological_process
PGSC0003DMG400017573	GO:0030529	intracellular ribonucleoprotein complex	cellular_component
PGSC0003DMG400017584	GO:0003723	RNA binding	molecular_function
PGSC0003DMG400017584	GO:0003676	nucleic acid binding	molecular_function
PGSC0003DMG400035337	GO:0005840	ribosome	cellular_component
PGSC0003DMG400035337	GO:0005622	intracellular	cellular_component
PGSC0003DMG400035337	GO:0003735	structural constituent of ribosome	molecular_function
PGSC0003DMG400035337	GO:0006412	translation	biological_process
PGSC0003DMG400035337	GO:0015934	large ribosomal subunit	cellular_component
PGSC0003DMG400007705	GO:0006413	translational initiation	biological_process
PGSC0003DMG400007705	GO:0003743	translation initiation factor activity	molecular_function
PGSC0003DMG400007705	GO:0003723	RNA binding	molecular_function
PGSC0003DMG400007705	GO:0006412	translation	biological_process
PGSC0003DMG400007705	GO:0009507	chloroplast	cellular_component
PGSC0003DMG400017608	GO:0005840	ribosome	cellular_component
PGSC0003DMG400017608	GO:0003735	structural constituent of ribosome	molecular_function
PGSC0003DMG400017608	GO:0006412	translation	biological_process
PGSC0003DMG400017619	GO:0016020	membrane	cellular_component
PGSC0003DMG400017619	GO:0016021	integral component of membrane	cellular_component
PGSC0003DMG400017619	GO:0009507	chloroplast	cellular_component
PGSC0003DMG400017627	GO:0006952	defense response	biological_process
PGSC0003DMG400017627	GO:0003677	DNA binding	molecular_function
PGSC0003DMG400017627	GO:0006355	regulation of transcription, DNA-templated	biological_process
PGSC0003DMG400017627	GO:0005634	nucleus	cellular_component
PGSC0003DMG400017627	GO:0009507	chloroplast	cellular_component
PGSC0003DMG400017627	GO:0009536	plastid	cellular_component
PGSC0003DMG400017627	GO:0006351	transcription, DNA-templated	biological_process
PGSC0003DMG400017627	GO:0003697	single-stranded DNA binding	molecular_function
PGSC0003DMG400017627	GO:0003700	DNA-binding transcription factor activity	molecular_function
PGSC0003DMG400017627	GO:0045893	positive regulation of transcription, DNA-templated	biological_process
PGSC0003DMG400017627	GO:0050832	defense response to fungus	biological_process
PGSC0003DMG400017627	GO:0043565	sequence-specific DNA binding	molecular_function
PGSC0003DMG400007794	GO:0005975	carbohydrate metabolic process	biological_process
PGSC0003DMG400007794	GO:0004553	hydrolase activity, hydrolyzing O-glycosyl compounds	molecular_function
PGSC0003DMG400007794	GO:0006073	cellular glucan metabolic process	biological_process
PGSC0003DMG400007794	GO:0016798	hydrolase activity, acting on glycosyl bonds	molecular_function
PGSC0003DMG400007794	GO:0016740	transferase activity	molecular_function
PGSC0003DMG400007794	GO:0016787	hydrolase activity	molecular_function
PGSC0003DMG400007794	GO:0008152	metabolic process	biological_process
PGSC0003DMG400007794	GO:0071555	cell wall organization	biological_process
PGSC0003DMG400007794	GO:0005576	extracellular region	cellular_component
PGSC0003DMG400007794	GO:0005618	cell wall	cellular_component
PGSC0003DMG400007794	GO:0048046	apoplast	cellular_component
PGSC0003DMG400007794	GO:0016762	xyloglucan:xyloglucosyl transferase activity	molecular_function
PGSC0003DMG400007794	GO:0010411	xyloglucan metabolic process	biological_process
PGSC0003DMG400007794	GO:0042546	cell wall biogenesis	biological_process
PGSC0003DMG400007854	GO:0006073	cellular glucan metabolic process	biological_process
PGSC0003DMG400007854	GO:0016798	hydrolase activity, acting on glycosyl bonds	molecular_function
PGSC0003DMG400007854	GO:0016740	transferase activity	molecular_function
PGSC0003DMG400007854	GO:0016787	hydrolase activity	molecular_function
PGSC0003DMG400007854	GO:0005975	carbohydrate metabolic process	biological_process
PGSC0003DMG400007854	GO:0008152	metabolic process	biological_process
PGSC0003DMG400007854	GO:0071555	cell wall organization	biological_process
PGSC0003DMG400007854	GO:0005576	extracellular region	cellular_component
PGSC0003DMG400007854	GO:0004553	hydrolase activity, hydrolyzing O-glycosyl compounds	molecular_function
PGSC0003DMG400007854	GO:0005618	cell wall	cellular_component
PGSC0003DMG400007854	GO:0048046	apoplast	cellular_component
PGSC0003DMG400007854	GO:0016762	xyloglucan:xyloglucosyl transferase activity	molecular_function
PGSC0003DMG400007854	GO:0010411	xyloglucan metabolic process	biological_process
PGSC0003DMG400007854	GO:0042546	cell wall biogenesis	biological_process
PGSC0003DMG400017714	GO:0098869	cellular oxidant detoxification	biological_process
PGSC0003DMG400017714	GO:0070588	calcium ion transmembrane transport	biological_process
PGSC0003DMG400017714	GO:0071435	potassium ion export	biological_process
PGSC0003DMG400017714	GO:0016020	membrane	cellular_component
PGSC0003DMG400017714	GO:0005509	calcium ion binding	molecular_function
PGSC0003DMG400017714	GO:0005544	calcium-dependent phospholipid binding	molecular_function
PGSC0003DMG400017714	GO:0004601	peroxidase activity	molecular_function
PGSC0003DMG400017714	GO:0005507	copper ion binding	molecular_function
PGSC0003DMG400017714	GO:0005524	ATP binding	molecular_function
PGSC0003DMG400017714	GO:0008270	zinc ion binding	molecular_function
PGSC0003DMG400017714	GO:0042803	protein homodimerization activity	molecular_function
PGSC0003DMG400017714	GO:0006970	response to osmotic stress	biological_process
PGSC0003DMG400017714	GO:0009408	response to heat	biological_process
PGSC0003DMG400017714	GO:0009409	response to cold	biological_process
PGSC0003DMG400017714	GO:0009414	response to water deprivation	biological_process
PGSC0003DMG400017714	GO:0009651	response to salt stress	biological_process
PGSC0003DMG400017714	GO:0009737	response to abscisic acid	biological_process
PGSC0003DMG400017714	GO:0046686	response to cadmium ion	biological_process
PGSC0003DMG400017714	GO:0005618	cell wall	cellular_component
PGSC0003DMG400017714	GO:0005739	mitochondrion	cellular_component
PGSC0003DMG400017714	GO:0005773	vacuole	cellular_component
PGSC0003DMG400017714	GO:0005774	vacuolar membrane	cellular_component
PGSC0003DMG400017714	GO:0005829	cytosol	cellular_component
PGSC0003DMG400017714	GO:0005886	plasma membrane	cellular_component
PGSC0003DMG400017714	GO:0009506	plasmodesma	cellular_component
PGSC0003DMG400017714	GO:0009507	chloroplast	cellular_component
PGSC0003DMG400017714	GO:0009570	chloroplast stroma	cellular_component
PGSC0003DMG400017714	GO:0009579	thylakoid	cellular_component
PGSC0003DMG400017714	GO:0048046	apoplast	cellular_component
PGSC0003DMG400007859	GO:0055114	oxidation-reduction process	biological_process
PGSC0003DMG400007859	GO:0016491	oxidoreductase activity	molecular_function
PGSC0003DMG400007859	GO:0046872	metal ion binding	molecular_function
PGSC0003DMG400007859	GO:0008652	cellular amino acid biosynthetic process	biological_process
PGSC0003DMG400007859	GO:0009082	branched-chain amino acid biosynthetic process	biological_process
PGSC0003DMG400007859	GO:0009097	isoleucine biosynthetic process	biological_process
PGSC0003DMG400007859	GO:0009099	valine biosynthetic process	biological_process
PGSC0003DMG400007859	GO:0004455	ketol-acid reductoisomerase activity	molecular_function
PGSC0003DMG400017735	GO:0005525	GTP binding	molecular_function
PGSC0003DMG400017735	GO:0003723	RNA binding	molecular_function
PGSC0003DMG400017735	GO:0005622	intracellular	cellular_component
PGSC0003DMG400017735	GO:0000166	nucleotide binding	molecular_function
PGSC0003DMG400017735	GO:0005829	cytosol	cellular_component
PGSC0003DMG400017735	GO:0005739	mitochondrion	cellular_component
PGSC0003DMG400017735	GO:0097177	mitochondrial ribosome binding	molecular_function
PGSC0003DMG401017804	GO:0007165	signal transduction	biological_process
PGSC0003DMG400017812	GO:0003723	RNA binding	molecular_function
PGSC0003DMG400017812	GO:0003735	structural constituent of ribosome	molecular_function
PGSC0003DMG400017812	GO:0006412	translation	biological_process
PGSC0003DMG400017812	GO:0005840	ribosome	cellular_component
PGSC0003DMG400017812	GO:0030529	intracellular ribonucleoprotein complex	cellular_component
PGSC0003DMG400017812	GO:0015935	small ribosomal subunit	cellular_component
PGSC0003DMG400017936	GO:0006950	response to stress	biological_process
PGSC0003DMG400008117	GO:0000166	nucleotide binding	molecular_function
PGSC0003DMG400008117	GO:0003924	GTPase activity	molecular_function
PGSC0003DMG400008117	GO:0005525	GTP binding	molecular_function
PGSC0003DMG400008117	GO:0005737	cytoplasm	cellular_component
PGSC0003DMG400008117	GO:0003746	translation elongation factor activity	molecular_function
PGSC0003DMG400008117	GO:0006414	translational elongation	biological_process
PGSC0003DMG400018094	GO:0005840	ribosome	cellular_component
PGSC0003DMG400018094	GO:0005622	intracellular	cellular_component
PGSC0003DMG400018094	GO:0003735	structural constituent of ribosome	molecular_function
PGSC0003DMG400018094	GO:0006412	translation	biological_process
PGSC0003DMG400018094	GO:0030529	intracellular ribonucleoprotein complex	cellular_component
PGSC0003DMG400018096	GO:0034457	Mpp10 complex	cellular_component
PGSC0003DMG400018096	GO:0005634	nucleus	cellular_component
PGSC0003DMG400018096	GO:0030529	intracellular ribonucleoprotein complex	cellular_component
PGSC0003DMG400018096	GO:0006364	rRNA processing	biological_process
PGSC0003DMG400018096	GO:0042254	ribosome biogenesis	biological_process
PGSC0003DMG400018096	GO:0005730	nucleolus	cellular_component
PGSC0003DMG400018096	GO:0005732	small nucleolar ribonucleoprotein complex	cellular_component
PGSC0003DMG400018096	GO:0005829	cytosol	cellular_component
PGSC0003DMG400018107	GO:0005634	nucleus	cellular_component
PGSC0003DMG400018107	GO:0005730	nucleolus	cellular_component
PGSC0003DMG400018107	GO:0005515	protein binding	molecular_function
PGSC0003DMG400018107	GO:0009553	embryo sac development	biological_process
PGSC0003DMG400008262	GO:0055114	oxidation-reduction process	biological_process
PGSC0003DMG400008262	GO:0016491	oxidoreductase activity	molecular_function
PGSC0003DMG400008262	GO:0020037	heme binding	molecular_function
PGSC0003DMG400008262	GO:0051536	iron-sulfur cluster binding	molecular_function
PGSC0003DMG400018135	GO:0055114	oxidation-reduction process	biological_process
PGSC0003DMG400018135	GO:0004497	monooxygenase activity	molecular_function
PGSC0003DMG400018135	GO:0016491	oxidoreductase activity	molecular_function
PGSC0003DMG400018135	GO:0046872	metal ion binding	molecular_function
PGSC0003DMG400018135	GO:0020037	heme binding	molecular_function
PGSC0003DMG400018135	GO:0005506	iron ion binding	molecular_function
PGSC0003DMG400018135	GO:0016705	oxidoreductase activity, acting on paired donors, with incorporation or reduction of molecular oxygen	molecular_function
PGSC0003DMG400008285	GO:0005840	ribosome	cellular_component
PGSC0003DMG400008285	GO:0003735	structural constituent of ribosome	molecular_function
PGSC0003DMG400008285	GO:0006412	translation	biological_process
PGSC0003DMG400008285	GO:0030529	intracellular ribonucleoprotein complex	cellular_component
PGSC0003DMG400008313	GO:0003824	catalytic activity	molecular_function
PGSC0003DMG400008313	GO:0044237	cellular metabolic process	biological_process
PGSC0003DMG400018180	GO:0005840	ribosome	cellular_component
PGSC0003DMG400018180	GO:0005622	intracellular	cellular_component
PGSC0003DMG400018180	GO:0003735	structural constituent of ribosome	molecular_function
PGSC0003DMG400018180	GO:0006412	translation	biological_process
PGSC0003DMG400018180	GO:0015934	large ribosomal subunit	cellular_component
PGSC0003DMG400018180	GO:0030529	intracellular ribonucleoprotein complex	cellular_component
PGSC0003DMG402008350	GO:0005840	ribosome	cellular_component
PGSC0003DMG402008350	GO:0005622	intracellular	cellular_component
PGSC0003DMG402008350	GO:0003735	structural constituent of ribosome	molecular_function
PGSC0003DMG402008350	GO:0006412	translation	biological_process
PGSC0003DMG400008366	GO:0001522	pseudouridine synthesis	biological_process
PGSC0003DMG400008366	GO:0005634	nucleus	cellular_component
PGSC0003DMG400008366	GO:0003723	RNA binding	molecular_function
PGSC0003DMG400008366	GO:0030529	intracellular ribonucleoprotein complex	cellular_component
PGSC0003DMG400008366	GO:0006364	rRNA processing	biological_process
PGSC0003DMG400008366	GO:0042254	ribosome biogenesis	biological_process
PGSC0003DMG400008366	GO:0005730	nucleolus	cellular_component
PGSC0003DMG400008366	GO:0031429	box H/ACA snoRNP complex	cellular_component
PGSC0003DMG400018280	GO:0046983	protein dimerization activity	molecular_function
PGSC0003DMG400018286	GO:0008152	metabolic process	biological_process
PGSC0003DMG400018286	GO:0000287	magnesium ion binding	molecular_function
PGSC0003DMG400018286	GO:0046872	metal ion binding	molecular_function
PGSC0003DMG400018286	GO:0010333	terpene synthase activity	molecular_function
PGSC0003DMG400018286	GO:0016829	lyase activity	molecular_function
PGSC0003DMG400008485	GO:0006952	defense response	biological_process
PGSC0003DMG400008485	GO:0009607	response to biotic stimulus	biological_process
PGSC0003DMG400018321	GO:0008152	metabolic process	biological_process
PGSC0003DMG400018321	GO:0016740	transferase activity	molecular_function
PGSC0003DMG400018321	GO:0005542	folic acid binding	molecular_function
PGSC0003DMG400008492	GO:0008134	transcription factor binding	molecular_function
PGSC0003DMG400008492	GO:0010228	vegetative to reproductive phase transition of meristem	biological_process
PGSC0003DMG400008492	GO:0048510	regulation of timing of transition from vegetative to reproductive phase	biological_process
PGSC0003DMG400008492	GO:0048574	long-day photoperiodism, flowering	biological_process
PGSC0003DMG400008492	GO:0005634	nucleus	cellular_component
PGSC0003DMG400008492	GO:0005737	cytoplasm	cellular_component
PGSC0003DMG400008492	GO:0005886	plasma membrane	cellular_component
PGSC0003DMG400008492	GO:0048471	perinuclear region of cytoplasm	cellular_component
PGSC0003DMG400008492	GO:0005515	protein binding	molecular_function
PGSC0003DMG400008513	GO:0005840	ribosome	cellular_component
PGSC0003DMG400008513	GO:0005622	intracellular	cellular_component
PGSC0003DMG400008513	GO:0003735	structural constituent of ribosome	molecular_function
PGSC0003DMG400008513	GO:0030529	intracellular ribonucleoprotein complex	cellular_component
PGSC0003DMG400008513	GO:0006414	translational elongation	biological_process
PGSC0003DMG400018425	GO:0005840	ribosome	cellular_component
PGSC0003DMG400018425	GO:0005622	intracellular	cellular_component
PGSC0003DMG400018425	GO:0003735	structural constituent of ribosome	molecular_function
PGSC0003DMG400018425	GO:0006412	translation	biological_process
PGSC0003DMG400018431	GO:0005576	extracellular region	cellular_component
PGSC0003DMG400018431	GO:0009664	plant-type cell wall organization	biological_process
PGSC0003DMG400018431	GO:0016020	membrane	cellular_component
PGSC0003DMG400018431	GO:0071555	cell wall organization	biological_process
PGSC0003DMG400018431	GO:0005618	cell wall	cellular_component
PGSC0003DMG400018431	GO:0006949	syncytium formation	biological_process
PGSC0003DMG400008673	GO:0016798	hydrolase activity, acting on glycosyl bonds	molecular_function
PGSC0003DMG400008673	GO:0004568	chitinase activity	molecular_function
PGSC0003DMG400008673	GO:0016787	hydrolase activity	molecular_function
PGSC0003DMG400008673	GO:0005975	carbohydrate metabolic process	biological_process
PGSC0003DMG400008673	GO:0008152	metabolic process	biological_process
PGSC0003DMG400008673	GO:0006032	chitin catabolic process	biological_process
PGSC0003DMG400008673	GO:0016998	cell wall macromolecule catabolic process	biological_process
PGSC0003DMG400018535	GO:0016020	membrane	cellular_component
PGSC0003DMG400018535	GO:0016021	integral component of membrane	cellular_component
PGSC0003DMG400018535	GO:0055085	transmembrane transport	biological_process
PGSC0003DMG400008754	GO:0005840	ribosome	cellular_component
PGSC0003DMG400008754	GO:0005622	intracellular	cellular_component
PGSC0003DMG400008754	GO:0003735	structural constituent of ribosome	molecular_function
PGSC0003DMG400008754	GO:0006412	translation	biological_process
PGSC0003DMG401008784	GO:0016020	membrane	cellular_component
PGSC0003DMG401008784	GO:0016021	integral component of membrane	cellular_component
PGSC0003DMG400018644	GO:0004672	protein kinase activity	molecular_function
PGSC0003DMG400018644	GO:0005524	ATP binding	molecular_function
PGSC0003DMG400018644	GO:0006468	protein phosphorylation	biological_process
PGSC0003DMG400008833	GO:0005576	extracellular region	cellular_component
PGSC0003DMG400008833	GO:0009664	plant-type cell wall organization	biological_process
PGSC0003DMG400008833	GO:0016020	membrane	cellular_component
PGSC0003DMG400008833	GO:0071555	cell wall organization	biological_process
PGSC0003DMG400008833	GO:0005618	cell wall	cellular_component
PGSC0003DMG400008847	GO:0003824	catalytic activity	molecular_function
PGSC0003DMG400008847	GO:0016787	hydrolase activity	molecular_function
PGSC0003DMG400008847	GO:0017168	5-oxoprolinase (ATP-hydrolyzing) activity	molecular_function
PGSC0003DMG400008847	GO:0006751	glutathione catabolic process	biological_process
PGSC0003DMG400008847	GO:0005829	cytosol	cellular_component
PGSC0003DMG400008847	GO:0009506	plasmodesma	cellular_component
PGSC0003DMG400008865	GO:0005840	ribosome	cellular_component
PGSC0003DMG400008865	GO:0003735	structural constituent of ribosome	molecular_function
PGSC0003DMG400008865	GO:0006412	translation	biological_process
PGSC0003DMG400008865	GO:0030529	intracellular ribonucleoprotein complex	cellular_component
PGSC0003DMG400008913	GO:0005515	protein binding	molecular_function
PGSC0003DMG400018856	GO:0005515	protein binding	molecular_function
PGSC0003DMG400008938	GO:0016798	hydrolase activity, acting on glycosyl bonds	molecular_function
PGSC0003DMG400008938	GO:0016787	hydrolase activity	molecular_function
PGSC0003DMG400008938	GO:0003824	catalytic activity	molecular_function
PGSC0003DMG400008938	GO:0005975	carbohydrate metabolic process	biological_process
PGSC0003DMG400008938	GO:0008152	metabolic process	biological_process
PGSC0003DMG400008938	GO:0004553	hydrolase activity, hydrolyzing O-glycosyl compounds	molecular_function
PGSC0003DMG400008938	GO:0000272	polysaccharide catabolic process	biological_process
PGSC0003DMG400008938	GO:0008810	cellulase activity	molecular_function
PGSC0003DMG400008938	GO:0030245	cellulose catabolic process	biological_process
PGSC0003DMG400018877	GO:0016787	hydrolase activity	molecular_function
PGSC0003DMG400018877	GO:0004190	aspartic-type endopeptidase activity	molecular_function
PGSC0003DMG400018877	GO:0008233	peptidase activity	molecular_function
PGSC0003DMG400018877	GO:0006508	proteolysis	biological_process
PGSC0003DMG400009120	GO:0004672	protein kinase activity	molecular_function
PGSC0003DMG400009120	GO:0005524	ATP binding	molecular_function
PGSC0003DMG400009120	GO:0006468	protein phosphorylation	biological_process
PGSC0003DMG400019272	GO:0005840	ribosome	cellular_component
PGSC0003DMG400019272	GO:0009507	chloroplast	cellular_component
PGSC0003DMG400019272	GO:0009536	plastid	cellular_component
PGSC0003DMG400019272	GO:0003723	RNA binding	molecular_function
PGSC0003DMG400019272	GO:0016740	transferase activity	molecular_function
PGSC0003DMG400019272	GO:0005622	intracellular	cellular_component
PGSC0003DMG400019272	GO:0003735	structural constituent of ribosome	molecular_function
PGSC0003DMG400019272	GO:0019843	rRNA binding	molecular_function
PGSC0003DMG400019272	GO:0006412	translation	biological_process
PGSC0003DMG400019272	GO:0015934	large ribosomal subunit	cellular_component
PGSC0003DMG400019272	GO:0030529	intracellular ribonucleoprotein complex	cellular_component
PGSC0003DMG400019360	GO:0005840	ribosome	cellular_component
PGSC0003DMG400019360	GO:0005622	intracellular	cellular_component
PGSC0003DMG400019360	GO:0003735	structural constituent of ribosome	molecular_function
PGSC0003DMG400019360	GO:0006412	translation	biological_process
PGSC0003DMG400019360	GO:0030529	intracellular ribonucleoprotein complex	cellular_component
PGSC0003DMG400009268	GO:0010951	negative regulation of endopeptidase activity	biological_process
PGSC0003DMG400009268	GO:0004867	serine-type endopeptidase inhibitor activity	molecular_function
PGSC0003DMG400019409	GO:0006342	chromatin silencing	biological_process
PGSC0003DMG400019435	GO:0090501	RNA phosphodiester bond hydrolysis	biological_process
PGSC0003DMG400019435	GO:0042742	defense response to bacterium	biological_process
PGSC0003DMG400019435	GO:0050832	defense response to fungus	biological_process
PGSC0003DMG400019435	GO:0008061	chitin binding	molecular_function
PGSC0003DMG400019435	GO:0004540	ribonuclease activity	molecular_function
PGSC0003DMG400019435	GO:0009615	response to virus	biological_process
PGSC0003DMG400019435	GO:0009627	systemic acquired resistance	biological_process
PGSC0003DMG400019435	GO:0009651	response to salt stress	biological_process
PGSC0003DMG400019435	GO:0009723	response to ethylene	biological_process
PGSC0003DMG400019435	GO:0009817	defense response to fungus, incompatible interaction	biological_process
PGSC0003DMG400019435	GO:0080027	response to herbivore	biological_process
PGSC0003DMG400019437	GO:0042742	defense response to bacterium	biological_process
PGSC0003DMG400019437	GO:0050832	defense response to fungus	biological_process
PGSC0003DMG400019472	GO:0046872	metal ion binding	molecular_function
PGSC0003DMG400019472	GO:0006878	cellular copper ion homeostasis	biological_process
PGSC0003DMG400019472	GO:0030001	metal ion transport	biological_process
PGSC0003DMG400019472	GO:0019904	protein domain specific binding	molecular_function
PGSC0003DMG400019472	GO:0009651	response to salt stress	biological_process
PGSC0003DMG400019472	GO:0046686	response to cadmium ion	biological_process
PGSC0003DMG400019472	GO:0009507	chloroplast	cellular_component
PGSC0003DMG400019472	GO:0048046	apoplast	cellular_component
PGSC0003DMG400019517	GO:0006952	defense response	biological_process
PGSC0003DMG400019517	GO:0008061	chitin binding	molecular_function
PGSC0003DMG400019517	GO:0030246	carbohydrate binding	molecular_function
PGSC0003DMG400009365	GO:0003680	AT DNA binding	molecular_function
PGSC0003DMG400019563	GO:0005840	ribosome	cellular_component
PGSC0003DMG400019563	GO:0003723	RNA binding	molecular_function
PGSC0003DMG400019563	GO:0003735	structural constituent of ribosome	molecular_function
PGSC0003DMG400019563	GO:0006412	translation	biological_process
PGSC0003DMG400019563	GO:0030529	intracellular ribonucleoprotein complex	cellular_component
PGSC0003DMG400019563	GO:0015935	small ribosomal subunit	cellular_component
PGSC0003DMG400009402	GO:0003924	GTPase activity	molecular_function
PGSC0003DMG400009402	GO:0005525	GTP binding	molecular_function
PGSC0003DMG400009402	GO:0005739	mitochondrion	cellular_component
PGSC0003DMG400019647	GO:0010157	response to chlorate	biological_process
PGSC0003DMG400019647	GO:0045037	protein import into chloroplast stroma	biological_process
PGSC0003DMG400019647	GO:0005524	ATP binding	molecular_function
PGSC0003DMG400019647	GO:0006950	response to stress	biological_process
PGSC0003DMG400019647	GO:0006457	protein folding	biological_process
PGSC0003DMG400019647	GO:0051082	unfolded protein binding	molecular_function
PGSC0003DMG400019647	GO:0042803	protein homodimerization activity	molecular_function
PGSC0003DMG400019647	GO:0009408	response to heat	biological_process
PGSC0003DMG400019647	GO:0009414	response to water deprivation	biological_process
PGSC0003DMG400019647	GO:0009651	response to salt stress	biological_process
PGSC0003DMG400019647	GO:0009704	de-etiolation	biological_process
PGSC0003DMG400019647	GO:0005739	mitochondrion	cellular_component
PGSC0003DMG400019647	GO:0005774	vacuolar membrane	cellular_component
PGSC0003DMG400019647	GO:0009507	chloroplast	cellular_component
PGSC0003DMG400019647	GO:0009536	plastid	cellular_component
PGSC0003DMG400019647	GO:0009570	chloroplast stroma	cellular_component
PGSC0003DMG400019647	GO:0009941	chloroplast envelope	cellular_component
PGSC0003DMG400009470	GO:0008033	tRNA processing	biological_process
PGSC0003DMG400009470	GO:0000166	nucleotide binding	molecular_function
PGSC0003DMG400009470	GO:0003924	GTPase activity	molecular_function
PGSC0003DMG400009470	GO:0005525	GTP binding	molecular_function
PGSC0003DMG400009470	GO:0005622	intracellular	cellular_component
PGSC0003DMG400009470	GO:0006400	tRNA modification	biological_process
PGSC0003DMG400009470	GO:0005515	protein binding	molecular_function
PGSC0003DMG400009477	GO:0016311	dephosphorylation	biological_process
PGSC0003DMG400009477	GO:0016787	hydrolase activity	molecular_function
PGSC0003DMG400009477	GO:0003824	catalytic activity	molecular_function
PGSC0003DMG400009477	GO:0005992	trehalose biosynthetic process	biological_process
PGSC0003DMG400009477	GO:0004805	trehalose-phosphatase activity	molecular_function
PGSC0003DMG400009477	GO:0006979	response to oxidative stress	biological_process
PGSC0003DMG400009477	GO:0009507	chloroplast	cellular_component
PGSC0003DMG400009477	GO:0009651	response to salt stress	biological_process
PGSC0003DMG400009477	GO:0015927	trehalase activity	molecular_function
PGSC0003DMG400009477	GO:0006970	response to osmotic stress	biological_process
PGSC0003DMG400009513	GO:0010466	negative regulation of peptidase activity	biological_process
PGSC0003DMG400009513	GO:0030414	peptidase inhibitor activity	molecular_function
PGSC0003DMG400009513	GO:0010951	negative regulation of endopeptidase activity	biological_process
PGSC0003DMG400009513	GO:0019828	aspartic-type endopeptidase inhibitor activity	molecular_function
PGSC0003DMG400009513	GO:0004866	endopeptidase inhibitor activity	molecular_function
PGSC0003DMG400009513	GO:0008233	peptidase activity	molecular_function
PGSC0003DMG400009513	GO:0006508	proteolysis	biological_process
PGSC0003DMG400009513	GO:0005773	vacuole	cellular_component
PGSC0003DMG400009513	GO:0004867	serine-type endopeptidase inhibitor activity	molecular_function
PGSC0003DMG400009514	GO:0010951	negative regulation of endopeptidase activity	biological_process
PGSC0003DMG400009514	GO:0004866	endopeptidase inhibitor activity	molecular_function
PGSC0003DMG400019764	GO:0005840	ribosome	cellular_component
PGSC0003DMG400019764	GO:0005622	intracellular	cellular_component
PGSC0003DMG400019764	GO:0003735	structural constituent of ribosome	molecular_function
PGSC0003DMG400019764	GO:0006412	translation	biological_process
PGSC0003DMG400019764	GO:0030529	intracellular ribonucleoprotein complex	cellular_component
PGSC0003DMG400019856	GO:0016740	transferase activity	molecular_function
PGSC0003DMG400019856	GO:0003723	RNA binding	molecular_function
PGSC0003DMG400019856	GO:0016779	nucleotidyltransferase activity	molecular_function
PGSC0003DMG400019856	GO:0006396	RNA processing	biological_process
PGSC0003DMG400019872	GO:0055114	oxidation-reduction process	biological_process
PGSC0003DMG400019872	GO:0008152	metabolic process	biological_process
PGSC0003DMG400019872	GO:0003824	catalytic activity	molecular_function
PGSC0003DMG400019872	GO:0004604	phosphoadenylyl-sulfate reductase (thioredoxin) activity	molecular_function
PGSC0003DMG400019872	GO:0019379	sulfate assimilation, phosphoadenylyl sulfate reduction by phosphoadenylyl-sulfate reductase (thioredoxin)	biological_process
PGSC0003DMG400019872	GO:0005623	cell	cellular_component
PGSC0003DMG400019872	GO:0045454	cell redox homeostasis	biological_process
PGSC0003DMG400019872	GO:0016671	oxidoreductase activity, acting on a sulfur group of donors, disulfide as acceptor	molecular_function
PGSC0003DMG400019872	GO:0019419	sulfate reduction	biological_process
PGSC0003DMG402019891	GO:0005840	ribosome	cellular_component
PGSC0003DMG400020017	GO:0016798	hydrolase activity, acting on glycosyl bonds	molecular_function
PGSC0003DMG400020017	GO:0016787	hydrolase activity	molecular_function
PGSC0003DMG400020017	GO:0005975	carbohydrate metabolic process	biological_process
PGSC0003DMG400020017	GO:0008152	metabolic process	biological_process
PGSC0003DMG400020017	GO:0004553	hydrolase activity, hydrolyzing O-glycosyl compounds	molecular_function
PGSC0003DMG400020017	GO:0042973	glucan endo-1,3-beta-D-glucosidase activity	molecular_function
PGSC0003DMG400020017	GO:0016020	membrane	cellular_component
PGSC0003DMG400020017	GO:0016021	integral component of membrane	cellular_component
PGSC0003DMG400009873	GO:0000166	nucleotide binding	molecular_function
PGSC0003DMG400009873	GO:0005524	ATP binding	molecular_function
PGSC0003DMG400009873	GO:0004386	helicase activity	molecular_function
PGSC0003DMG400009873	GO:0016787	hydrolase activity	molecular_function
PGSC0003DMG400009873	GO:0003676	nucleic acid binding	molecular_function
PGSC0003DMG400020108	GO:0005840	ribosome	cellular_component
PGSC0003DMG400020108	GO:0005622	intracellular	cellular_component
PGSC0003DMG400020108	GO:0003735	structural constituent of ribosome	molecular_function
PGSC0003DMG400020108	GO:0006412	translation	biological_process
PGSC0003DMG400020108	GO:0030529	intracellular ribonucleoprotein complex	cellular_component
PGSC0003DMG400020116	GO:0004180	carboxypeptidase activity	molecular_function
PGSC0003DMG400020116	GO:0016787	hydrolase activity	molecular_function
PGSC0003DMG400020116	GO:0008233	peptidase activity	molecular_function
PGSC0003DMG400020116	GO:0006508	proteolysis	biological_process
PGSC0003DMG400020116	GO:0004185	serine-type carboxypeptidase activity	molecular_function
PGSC0003DMG400020148	GO:0005840	ribosome	cellular_component
PGSC0003DMG400020148	GO:0005622	intracellular	cellular_component
PGSC0003DMG400020148	GO:0003735	structural constituent of ribosome	molecular_function
PGSC0003DMG400020148	GO:0006412	translation	biological_process
PGSC0003DMG400020150	GO:0005840	ribosome	cellular_component
PGSC0003DMG400020150	GO:0003735	structural constituent of ribosome	molecular_function
PGSC0003DMG400020150	GO:0006412	translation	biological_process
PGSC0003DMG400020150	GO:0030529	intracellular ribonucleoprotein complex	cellular_component
PGSC0003DMG403020240	GO:0008081	phosphoric diester hydrolase activity	molecular_function
PGSC0003DMG403020240	GO:0006629	lipid metabolic process	biological_process
PGSC0003DMG400020335	GO:0016740	transferase activity	molecular_function
PGSC0003DMG400020335	GO:0016020	membrane	cellular_component
PGSC0003DMG400020335	GO:0016021	integral component of membrane	cellular_component
PGSC0003DMG400020335	GO:0016757	transferase activity, transferring glycosyl groups	molecular_function
PGSC0003DMG400020335	GO:0005975	carbohydrate metabolic process	biological_process
PGSC0003DMG400020335	GO:0006004	fucose metabolic process	biological_process
PGSC0003DMG400020343	GO:0016747	transferase activity, transferring acyl groups other than amino-acyl groups	molecular_function
PGSC0003DMG400010060	GO:0016853	isomerase activity	molecular_function
PGSC0003DMG400010060	GO:0003755	peptidyl-prolyl cis-trans isomerase activity	molecular_function
PGSC0003DMG400010060	GO:0000413	protein peptidyl-prolyl isomerization	biological_process
PGSC0003DMG400010060	GO:0006457	protein folding	biological_process
PGSC0003DMG400010060	GO:0005515	protein binding	molecular_function
PGSC0003DMG401010073	GO:0055114	oxidation-reduction process	biological_process
PGSC0003DMG401010073	GO:0004497	monooxygenase activity	molecular_function
PGSC0003DMG401010073	GO:0016491	oxidoreductase activity	molecular_function
PGSC0003DMG401010073	GO:0046872	metal ion binding	molecular_function
PGSC0003DMG401010073	GO:0020037	heme binding	molecular_function
PGSC0003DMG401010073	GO:0005506	iron ion binding	molecular_function
PGSC0003DMG401010073	GO:0016705	oxidoreductase activity, acting on paired donors, with incorporation or reduction of molecular oxygen	molecular_function
PGSC0003DMG400020361	GO:0042644	chloroplast nucleoid	cellular_component
PGSC0003DMG400020361	GO:0042793	plastid transcription	biological_process
PGSC0003DMG400020361	GO:0016301	kinase activity	molecular_function
PGSC0003DMG400020361	GO:0016310	phosphorylation	biological_process
PGSC0003DMG400020361	GO:0016773	phosphotransferase activity, alcohol group as acceptor	molecular_function
PGSC0003DMG400020361	GO:0043621	protein self-association	molecular_function
PGSC0003DMG400020361	GO:0009658	chloroplast organization	biological_process
PGSC0003DMG400020361	GO:0005634	nucleus	cellular_component
PGSC0003DMG400020361	GO:0005737	cytoplasm	cellular_component
PGSC0003DMG400020361	GO:0009295	nucleoid	cellular_component
PGSC0003DMG400020361	GO:0009507	chloroplast	cellular_component
PGSC0003DMG400010119	GO:0032259	methylation	biological_process
PGSC0003DMG400010119	GO:0003723	RNA binding	molecular_function
PGSC0003DMG400010119	GO:0008168	methyltransferase activity	molecular_function
PGSC0003DMG400010119	GO:0008033	tRNA processing	biological_process
PGSC0003DMG400010119	GO:0006364	rRNA processing	biological_process
PGSC0003DMG400020422	GO:0015977	carbon fixation	biological_process
PGSC0003DMG400020422	GO:0003824	catalytic activity	molecular_function
PGSC0003DMG400020422	GO:0008964	phosphoenolpyruvate carboxylase activity	molecular_function
PGSC0003DMG400020422	GO:0006099	tricarboxylic acid cycle	biological_process
PGSC0003DMG400020422	GO:0016020	membrane	cellular_component
PGSC0003DMG400020422	GO:0016021	integral component of membrane	cellular_component
PGSC0003DMG400020434	GO:0005840	ribosome	cellular_component
PGSC0003DMG400020434	GO:0005622	intracellular	cellular_component
PGSC0003DMG400020434	GO:0003735	structural constituent of ribosome	molecular_function
PGSC0003DMG400020434	GO:0006412	translation	biological_process
PGSC0003DMG400020434	GO:0030529	intracellular ribonucleoprotein complex	cellular_component
PGSC0003DMG402020453	GO:0055114	oxidation-reduction process	biological_process
PGSC0003DMG402020453	GO:0046872	metal ion binding	molecular_function
PGSC0003DMG402020453	GO:0020037	heme binding	molecular_function
PGSC0003DMG402020453	GO:0004497	monooxygenase activity	molecular_function
PGSC0003DMG402020453	GO:0005506	iron ion binding	molecular_function
PGSC0003DMG402020453	GO:0016705	oxidoreductase activity, acting on paired donors, with incorporation or reduction of molecular oxygen	molecular_function
PGSC0003DMG400010291	GO:0005840	ribosome	cellular_component
PGSC0003DMG400010291	GO:0005622	intracellular	cellular_component
PGSC0003DMG400010291	GO:0003735	structural constituent of ribosome	molecular_function
PGSC0003DMG400010291	GO:0006412	translation	biological_process
PGSC0003DMG400010318	GO:0006353	DNA-templated transcription, termination	biological_process
PGSC0003DMG400011211	GO:0005840	ribosome	cellular_component
PGSC0003DMG400011211	GO:0005622	intracellular	cellular_component
PGSC0003DMG400011211	GO:0003735	structural constituent of ribosome	molecular_function
PGSC0003DMG400011211	GO:0006412	translation	biological_process
PGSC0003DMG400011211	GO:0030529	intracellular ribonucleoprotein complex	cellular_component
PGSC0003DMG400011211	GO:0009507	chloroplast	cellular_component
PGSC0003DMG400020595	GO:0008152	metabolic process	biological_process
PGSC0003DMG400020595	GO:0000287	magnesium ion binding	molecular_function
PGSC0003DMG400020595	GO:0046872	metal ion binding	molecular_function
PGSC0003DMG400020595	GO:0010333	terpene synthase activity	molecular_function
PGSC0003DMG400020595	GO:0016829	lyase activity	molecular_function
PGSC0003DMG400020637	GO:0005840	ribosome	cellular_component
PGSC0003DMG400020637	GO:0005622	intracellular	cellular_component
PGSC0003DMG400020637	GO:0003735	structural constituent of ribosome	molecular_function
PGSC0003DMG400020637	GO:0006412	translation	biological_process
PGSC0003DMG400020637	GO:0030529	intracellular ribonucleoprotein complex	cellular_component
PGSC0003DMG400020645	GO:0009507	chloroplast	cellular_component
PGSC0003DMG400020645	GO:0009579	thylakoid	cellular_component
PGSC0003DMG401020664	GO:0046872	metal ion binding	molecular_function
PGSC0003DMG400010469	GO:0005840	ribosome	cellular_component
PGSC0003DMG400010469	GO:0005622	intracellular	cellular_component
PGSC0003DMG400010469	GO:0003735	structural constituent of ribosome	molecular_function
PGSC0003DMG400010469	GO:0006412	translation	biological_process
PGSC0003DMG400010469	GO:0030529	intracellular ribonucleoprotein complex	cellular_component
PGSC0003DMG400010469	GO:0015935	small ribosomal subunit	cellular_component
PGSC0003DMG400010470	GO:0016787	hydrolase activity	molecular_function
PGSC0003DMG400010470	GO:0008233	peptidase activity	molecular_function
PGSC0003DMG400010470	GO:0006508	proteolysis	biological_process
PGSC0003DMG400010470	GO:0004252	serine-type endopeptidase activity	molecular_function
PGSC0003DMG400010470	GO:0008236	serine-type peptidase activity	molecular_function
PGSC0003DMG402010558	GO:0005840	ribosome	cellular_component
PGSC0003DMG402010558	GO:0005622	intracellular	cellular_component
PGSC0003DMG402010558	GO:0003735	structural constituent of ribosome	molecular_function
PGSC0003DMG402010558	GO:0006412	translation	biological_process
PGSC0003DMG402010558	GO:0030529	intracellular ribonucleoprotein complex	cellular_component
PGSC0003DMG401020784	GO:0003700	DNA-binding transcription factor activity	molecular_function
PGSC0003DMG401020784	GO:0003677	DNA binding	molecular_function
PGSC0003DMG401020784	GO:0006355	regulation of transcription, DNA-templated	biological_process
PGSC0003DMG400020809	GO:0055114	oxidation-reduction process	biological_process
PGSC0003DMG400020809	GO:0004497	monooxygenase activity	molecular_function
PGSC0003DMG400020809	GO:0016491	oxidoreductase activity	molecular_function
PGSC0003DMG400020809	GO:0046872	metal ion binding	molecular_function
PGSC0003DMG400020809	GO:0020037	heme binding	molecular_function
PGSC0003DMG400020809	GO:0005506	iron ion binding	molecular_function
PGSC0003DMG400020809	GO:0016705	oxidoreductase activity, acting on paired donors, with incorporation or reduction of molecular oxygen	molecular_function
PGSC0003DMG400011323	GO:0009627	systemic acquired resistance	biological_process
PGSC0003DMG400011323	GO:0005504	fatty acid binding	molecular_function
PGSC0003DMG400020906	GO:0016020	membrane	cellular_component
PGSC0003DMG400020906	GO:0016021	integral component of membrane	cellular_component
PGSC0003DMG400020906	GO:0055085	transmembrane transport	biological_process
PGSC0003DMG400020906	GO:0015267	channel activity	molecular_function
PGSC0003DMG401020908	GO:0016020	membrane	cellular_component
PGSC0003DMG401020908	GO:0016021	integral component of membrane	cellular_component
PGSC0003DMG401020908	GO:0055085	transmembrane transport	biological_process
PGSC0003DMG401020908	GO:0015267	channel activity	molecular_function
PGSC0003DMG400010768	GO:0009055	electron transfer activity	molecular_function
PGSC0003DMG400010768	GO:0022900	electron transport chain	biological_process
PGSC0003DMG400010768	GO:0055114	oxidation-reduction process	biological_process
PGSC0003DMG400010768	GO:0005623	cell	cellular_component
PGSC0003DMG400010768	GO:0015035	protein disulfide oxidoreductase activity	molecular_function
PGSC0003DMG400010768	GO:0045454	cell redox homeostasis	biological_process
PGSC0003DMG402020908	GO:0016020	membrane	cellular_component
PGSC0003DMG402020908	GO:0016021	integral component of membrane	cellular_component
PGSC0003DMG402020908	GO:0055085	transmembrane transport	biological_process
PGSC0003DMG402020908	GO:0015267	channel activity	molecular_function
PGSC0003DMG400010802	GO:0004345	glucose-6-phosphate dehydrogenase activity	molecular_function
PGSC0003DMG400010802	GO:0055114	oxidation-reduction process	biological_process
PGSC0003DMG400010802	GO:0050661	NADP binding	molecular_function
PGSC0003DMG400010802	GO:0006006	glucose metabolic process	biological_process
PGSC0003DMG400010802	GO:0006098	pentose-phosphate shunt	biological_process
PGSC0003DMG400010802	GO:0016020	membrane	cellular_component
PGSC0003DMG400010802	GO:0016021	integral component of membrane	cellular_component
PGSC0003DMG400010802	GO:0016491	oxidoreductase activity	molecular_function
PGSC0003DMG400010802	GO:0005975	carbohydrate metabolic process	biological_process
PGSC0003DMG400010809	GO:0043086	negative regulation of catalytic activity	biological_process
PGSC0003DMG400010809	GO:0004857	enzyme inhibitor activity	molecular_function
PGSC0003DMG400011346	GO:0009909	regulation of flower development	biological_process
PGSC0003DMG400010935	GO:0046872	metal ion binding	molecular_function
PGSC0003DMG400010935	GO:1900871	chloroplast mRNA modification	biological_process
PGSC0003DMG400010935	GO:0009658	chloroplast organization	biological_process
PGSC0003DMG400010935	GO:0009507	chloroplast	cellular_component
PGSC0003DMG400010935	GO:0009570	chloroplast stroma	cellular_component
PGSC0003DMG402021097	GO:0000427	plastid-encoded plastid RNA polymerase complex	cellular_component
PGSC0003DMG402021097	GO:0042793	plastid transcription	biological_process
PGSC0003DMG402021097	GO:0006355	regulation of transcription, DNA-templated	biological_process
PGSC0003DMG402021097	GO:0005634	nucleus	cellular_component
PGSC0003DMG402021097	GO:0009507	chloroplast	cellular_component
PGSC0003DMG402021097	GO:0009416	response to light stimulus	biological_process
PGSC0003DMG402021097	GO:0090228	positive regulation of red or far-red light signaling pathway	biological_process
PGSC0003DMG402021097	GO:0045893	positive regulation of transcription, DNA-templated	biological_process
PGSC0003DMG402021097	GO:0009637	response to blue light	biological_process
PGSC0003DMG402021097	GO:0010218	response to far red light	biological_process
PGSC0003DMG402021097	GO:0010114	response to red light	biological_process
PGSC0003DMG402021097	GO:0009508	plastid chromosome	cellular_component
PGSC0003DMG402021097	GO:0009295	nucleoid	cellular_component
PGSC0003DMG400021100	GO:0005840	ribosome	cellular_component
PGSC0003DMG400021100	GO:0005622	intracellular	cellular_component
PGSC0003DMG400021100	GO:0003735	structural constituent of ribosome	molecular_function
PGSC0003DMG400021100	GO:0006412	translation	biological_process
PGSC0003DMG400021142	GO:0055114	oxidation-reduction process	biological_process
PGSC0003DMG400021142	GO:0016020	membrane	cellular_component
PGSC0003DMG400021142	GO:0016021	integral component of membrane	cellular_component
PGSC0003DMG400021142	GO:0050660	flavin adenine dinucleotide binding	molecular_function
PGSC0003DMG400021142	GO:0016491	oxidoreductase activity	molecular_function
PGSC0003DMG400021142	GO:0016614	oxidoreductase activity, acting on CH-OH group of donors	molecular_function
PGSC0003DMG400021142	GO:0071949	FAD binding	molecular_function
PGSC0003DMG400010999	GO:0033290	eukaryotic 48S preinitiation complex	cellular_component
PGSC0003DMG400010999	GO:0006413	translational initiation	biological_process
PGSC0003DMG400010999	GO:0001731	formation of translation preinitiation complex	biological_process
PGSC0003DMG400010999	GO:0003723	RNA binding	molecular_function
PGSC0003DMG400010999	GO:0003743	translation initiation factor activity	molecular_function
PGSC0003DMG400010999	GO:0006412	translation	biological_process
PGSC0003DMG400010999	GO:0005737	cytoplasm	cellular_component
PGSC0003DMG400010999	GO:0006446	regulation of translational initiation	biological_process
PGSC0003DMG400010999	GO:0005852	eukaryotic translation initiation factor 3 complex	cellular_component
PGSC0003DMG400010999	GO:0016282	eukaryotic 43S preinitiation complex	cellular_component
PGSC0003DMG400010999	GO:0001732	formation of cytoplasmic translation initiation complex	biological_process
PGSC0003DMG400010999	GO:0002183	cytoplasmic translational initiation	biological_process
PGSC0003DMG400011370	GO:0045927	positive regulation of growth	biological_process
PGSC0003DMG400011370	GO:0080186	developmental vegetative growth	biological_process
PGSC0003DMG400011370	GO:0034389	lipid droplet organization	biological_process
PGSC0003DMG400011370	GO:1902584	positive regulation of response to water deprivation	biological_process
PGSC0003DMG400011370	GO:0005811	lipid droplet	cellular_component
PGSC0003DMG400011027	GO:0016740	transferase activity	molecular_function
PGSC0003DMG400011027	GO:0008152	metabolic process	biological_process
PGSC0003DMG400011027	GO:0016757	transferase activity, transferring glycosyl groups	molecular_function
PGSC0003DMG400011027	GO:0016758	transferase activity, transferring hexosyl groups	molecular_function
PGSC0003DMG400021170	GO:0005840	ribosome	cellular_component
PGSC0003DMG400021170	GO:0003723	RNA binding	molecular_function
PGSC0003DMG400021170	GO:0005622	intracellular	cellular_component
PGSC0003DMG400021170	GO:0003735	structural constituent of ribosome	molecular_function
PGSC0003DMG400021170	GO:0019843	rRNA binding	molecular_function
PGSC0003DMG400021170	GO:0006412	translation	biological_process
PGSC0003DMG400021170	GO:0030529	intracellular ribonucleoprotein complex	cellular_component
PGSC0003DMG400021170	GO:0005737	cytoplasm	cellular_component
PGSC0003DMG400011044	GO:0000015	phosphopyruvate hydratase complex	cellular_component
PGSC0003DMG400011044	GO:0004634	phosphopyruvate hydratase activity	molecular_function
PGSC0003DMG400011044	GO:0046872	metal ion binding	molecular_function
PGSC0003DMG400011044	GO:0000287	magnesium ion binding	molecular_function
PGSC0003DMG400011044	GO:0006096	glycolytic process	biological_process
PGSC0003DMG400011047	GO:0005840	ribosome	cellular_component
PGSC0003DMG400011047	GO:0003735	structural constituent of ribosome	molecular_function
PGSC0003DMG400011047	GO:0006412	translation	biological_process
PGSC0003DMG400021190	GO:0019843	rRNA binding	molecular_function
PGSC0003DMG400021190	GO:0005840	ribosome	cellular_component
PGSC0003DMG400021190	GO:0003723	RNA binding	molecular_function
PGSC0003DMG400021190	GO:0005622	intracellular	cellular_component
PGSC0003DMG400021190	GO:0003735	structural constituent of ribosome	molecular_function
PGSC0003DMG400021190	GO:0006412	translation	biological_process
PGSC0003DMG400021190	GO:0030529	intracellular ribonucleoprotein complex	cellular_component
PGSC0003DMG400011058	GO:0003723	RNA binding	molecular_function
PGSC0003DMG400011058	GO:0003676	nucleic acid binding	molecular_function
PGSC0003DMG402021263	GO:0006779	porphyrin-containing compound biosynthetic process	biological_process
PGSC0003DMG402021263	GO:0004853	uroporphyrinogen decarboxylase activity	molecular_function
PGSC0003DMG402021263	GO:0016831	carboxy-lyase activity	molecular_function
PGSC0003DMG402021263	GO:0016829	lyase activity	molecular_function
PGSC0003DMG402021263	GO:0006782	protoporphyrinogen IX biosynthetic process	biological_process
PGSC0003DMG402021263	GO:0046686	response to cadmium ion	biological_process
PGSC0003DMG402021263	GO:0009570	chloroplast stroma	cellular_component
PGSC0003DMG402021263	GO:0009507	chloroplast	cellular_component
PGSC0003DMG400011152	GO:0006351	transcription, DNA-templated	biological_process
PGSC0003DMG400011152	GO:0003677	DNA binding	molecular_function
PGSC0003DMG400011152	GO:0016740	transferase activity	molecular_function
PGSC0003DMG400011152	GO:0003899	DNA-directed 5'-3' RNA polymerase activity	molecular_function
PGSC0003DMG400011152	GO:0016779	nucleotidyltransferase activity	molecular_function
PGSC0003DMG400011152	GO:0005739	mitochondrion	cellular_component
PGSC0003DMG400021364	GO:0003723	RNA binding	molecular_function
PGSC0003DMG400021364	GO:0003676	nucleic acid binding	molecular_function
PGSC0003DMG400021364	GO:0003729	mRNA binding	molecular_function
PGSC0003DMG400021364	GO:0031425	chloroplast RNA processing	biological_process
PGSC0003DMG400021364	GO:1901259	chloroplast rRNA processing	biological_process
PGSC0003DMG400021364	GO:0009507	chloroplast	cellular_component
PGSC0003DMG400021364	GO:0009570	chloroplast stroma	cellular_component
PGSC0003DMG400021364	GO:0009579	thylakoid	cellular_component
PGSC0003DMG400011436	GO:0055114	oxidation-reduction process	biological_process
PGSC0003DMG400011436	GO:0006633	fatty acid biosynthetic process	biological_process
PGSC0003DMG400011436	GO:0004318	enoyl-[acyl-carrier-protein] reductase (NADH) activity	molecular_function
PGSC0003DMG400021381	GO:0003700	DNA-binding transcription factor activity	molecular_function
PGSC0003DMG400021381	GO:0005634	nucleus	cellular_component
PGSC0003DMG400021381	GO:0006355	regulation of transcription, DNA-templated	biological_process
PGSC0003DMG400021420	GO:0005840	ribosome	cellular_component
PGSC0003DMG400021420	GO:0005622	intracellular	cellular_component
PGSC0003DMG400021420	GO:0003735	structural constituent of ribosome	molecular_function
PGSC0003DMG400021420	GO:0006412	translation	biological_process
PGSC0003DMG400021420	GO:0015934	large ribosomal subunit	cellular_component
PGSC0003DMG400021517	GO:0006952	defense response	biological_process
PGSC0003DMG400021517	GO:0005576	extracellular region	cellular_component
PGSC0003DMG400021517	GO:0005618	cell wall	cellular_component
PGSC0003DMG400021574	GO:0043086	negative regulation of catalytic activity	biological_process
PGSC0003DMG400021574	GO:0004857	enzyme inhibitor activity	molecular_function
PGSC0003DMG401021671	GO:0016020	membrane	cellular_component
PGSC0003DMG401021671	GO:0016021	integral component of membrane	cellular_component
PGSC0003DMG400022511	GO:1990904	ribonucleoprotein complex	cellular_component
PGSC0003DMG400022511	GO:0005840	ribosome	cellular_component
PGSC0003DMG400022511	GO:0042254	ribosome biogenesis	biological_process
PGSC0003DMG400022511	GO:0030529	intracellular ribonucleoprotein complex	cellular_component
PGSC0003DMG400021761	GO:0006869	lipid transport	biological_process
PGSC0003DMG400021763	GO:0006869	lipid transport	biological_process
PGSC0003DMG400021855	GO:0016020	membrane	cellular_component
PGSC0003DMG400021855	GO:0016021	integral component of membrane	cellular_component
PGSC0003DMG400022621	GO:0005515	protein binding	molecular_function
PGSC0003DMG400021927	GO:0005840	ribosome	cellular_component
PGSC0003DMG400021927	GO:0005622	intracellular	cellular_component
PGSC0003DMG400021927	GO:0003735	structural constituent of ribosome	molecular_function
PGSC0003DMG400021927	GO:0006412	translation	biological_process
PGSC0003DMG400022674	GO:0009055	electron transfer activity	molecular_function
PGSC0003DMG400022674	GO:0022900	electron transport chain	biological_process
PGSC0003DMG400022674	GO:0055114	oxidation-reduction process	biological_process
PGSC0003DMG400022674	GO:0005623	cell	cellular_component
PGSC0003DMG400022674	GO:0015035	protein disulfide oxidoreductase activity	molecular_function
PGSC0003DMG400022674	GO:0045454	cell redox homeostasis	biological_process
PGSC0003DMG400000003	GO:0016020	membrane	cellular_component
PGSC0003DMG400000003	GO:0016021	integral component of membrane	cellular_component
PGSC0003DMG400000003	GO:0055085	transmembrane transport	biological_process
PGSC0003DMG400000066	GO:0009269	response to desiccation	biological_process
PGSC0003DMG400022126	GO:1900865	chloroplast RNA modification	biological_process
PGSC0003DMG400022126	GO:0033014	tetrapyrrole biosynthetic process	biological_process
PGSC0003DMG400022126	GO:0004418	hydroxymethylbilane synthase activity	molecular_function
PGSC0003DMG400022126	GO:0018160	peptidyl-pyrromethane cofactor linkage	biological_process
PGSC0003DMG400022126	GO:0042742	defense response to bacterium	biological_process
PGSC0003DMG400022126	GO:0048046	apoplast	cellular_component
PGSC0003DMG400022126	GO:0009570	chloroplast stroma	cellular_component
PGSC0003DMG400022126	GO:0009941	chloroplast envelope	cellular_component
PGSC0003DMG400022126	GO:0009507	chloroplast	cellular_component
PGSC0003DMG400022782	GO:0032259	methylation	biological_process
PGSC0003DMG400022782	GO:0008168	methyltransferase activity	molecular_function
PGSC0003DMG400022782	GO:0008652	cellular amino acid biosynthetic process	biological_process
PGSC0003DMG400022782	GO:0016310	phosphorylation	biological_process
PGSC0003DMG400022782	GO:0004072	aspartate kinase activity	molecular_function
PGSC0003DMG400022782	GO:0009088	threonine biosynthetic process	biological_process
PGSC0003DMG400022782	GO:0009089	lysine biosynthetic process via diaminopimelate	biological_process
PGSC0003DMG400022782	GO:0009570	chloroplast stroma	cellular_component
PGSC0003DMG400000098	GO:0003723	RNA binding	molecular_function
PGSC0003DMG400000098	GO:0000373	Group II intron splicing	biological_process
PGSC0003DMG400000098	GO:0015979	photosynthesis	biological_process
PGSC0003DMG400000098	GO:0009507	chloroplast	cellular_component
PGSC0003DMG400022796	GO:0055114	oxidation-reduction process	biological_process
PGSC0003DMG400022796	GO:0051287	NAD binding	molecular_function
PGSC0003DMG400022796	GO:0003942	N-acetyl-gamma-glutamyl-phosphate reductase activity	molecular_function
PGSC0003DMG400022796	GO:0005737	cytoplasm	cellular_component
PGSC0003DMG400022796	GO:0046983	protein dimerization activity	molecular_function
PGSC0003DMG400022796	GO:0016620	oxidoreductase activity, acting on the aldehyde or oxo group of donors, NAD or NADP as acceptor	molecular_function
PGSC0003DMG400022796	GO:0050661	NADP binding	molecular_function
PGSC0003DMG400022796	GO:0009089	lysine biosynthetic process via diaminopimelate	biological_process
PGSC0003DMG400022796	GO:0008652	cellular amino acid biosynthetic process	biological_process
PGSC0003DMG400022796	GO:0009086	methionine biosynthetic process	biological_process
PGSC0003DMG400022796	GO:0009097	isoleucine biosynthetic process	biological_process
PGSC0003DMG400022796	GO:0004073	aspartate-semialdehyde dehydrogenase activity	molecular_function
PGSC0003DMG400022796	GO:0009088	threonine biosynthetic process	biological_process
PGSC0003DMG400022796	GO:0005739	mitochondrion	cellular_component
PGSC0003DMG400022796	GO:0009507	chloroplast	cellular_component
PGSC0003DMG400022796	GO:0009536	plastid	cellular_component
PGSC0003DMG400022796	GO:0009570	chloroplast stroma	cellular_component
PGSC0003DMG400022823	GO:0003700	DNA-binding transcription factor activity	molecular_function
PGSC0003DMG400022823	GO:0003677	DNA binding	molecular_function
PGSC0003DMG400022823	GO:0006355	regulation of transcription, DNA-templated	biological_process
PGSC0003DMG400022823	GO:0005634	nucleus	cellular_component
PGSC0003DMG400022823	GO:0006351	transcription, DNA-templated	biological_process
PGSC0003DMG400022181	GO:0016740	transferase activity	molecular_function
PGSC0003DMG400022181	GO:0005737	cytoplasm	cellular_component
PGSC0003DMG400022181	GO:0006535	cysteine biosynthetic process from serine	biological_process
PGSC0003DMG400022181	GO:0009001	serine O-acetyltransferase activity	molecular_function
PGSC0003DMG400022192	GO:0005840	ribosome	cellular_component
PGSC0003DMG400022192	GO:0005622	intracellular	cellular_component
PGSC0003DMG400022192	GO:0003735	structural constituent of ribosome	molecular_function
PGSC0003DMG400022192	GO:0006412	translation	biological_process
PGSC0003DMG400022192	GO:0030529	intracellular ribonucleoprotein complex	cellular_component
PGSC0003DMG401000216	GO:0005524	ATP binding	molecular_function
PGSC0003DMG401000216	GO:0003676	nucleic acid binding	molecular_function
PGSC0003DMG400000280	GO:0003700	DNA-binding transcription factor activity	molecular_function
PGSC0003DMG400000280	GO:0006355	regulation of transcription, DNA-templated	biological_process
PGSC0003DMG400000280	GO:0043565	sequence-specific DNA binding	molecular_function
PGSC0003DMG400000280	GO:0046872	metal ion binding	molecular_function
PGSC0003DMG400000280	GO:0008270	zinc ion binding	molecular_function
PGSC0003DMG400000286	GO:0005840	ribosome	cellular_component
PGSC0003DMG400000286	GO:0005622	intracellular	cellular_component
PGSC0003DMG400000286	GO:0003735	structural constituent of ribosome	molecular_function
PGSC0003DMG400000286	GO:0006412	translation	biological_process
PGSC0003DMG400000286	GO:0030529	intracellular ribonucleoprotein complex	cellular_component
PGSC0003DMG400022983	GO:0005634	nucleus	cellular_component
PGSC0003DMG400022983	GO:0005515	protein binding	molecular_function
PGSC0003DMG400011639	GO:0016020	membrane	cellular_component
PGSC0003DMG400011639	GO:0016021	integral component of membrane	cellular_component
PGSC0003DMG400000345	GO:0005840	ribosome	cellular_component
PGSC0003DMG400000345	GO:0005622	intracellular	cellular_component
PGSC0003DMG400000345	GO:0003735	structural constituent of ribosome	molecular_function
PGSC0003DMG400000345	GO:0006412	translation	biological_process
PGSC0003DMG400022365	GO:0030246	carbohydrate binding	molecular_function
PGSC0003DMG400022365	GO:0016798	hydrolase activity, acting on glycosyl bonds	molecular_function
PGSC0003DMG400022365	GO:0016787	hydrolase activity	molecular_function
PGSC0003DMG400022365	GO:0005975	carbohydrate metabolic process	biological_process
PGSC0003DMG400022365	GO:0008152	metabolic process	biological_process
PGSC0003DMG400022365	GO:0004553	hydrolase activity, hydrolyzing O-glycosyl compounds	molecular_function
PGSC0003DMG400022365	GO:0004565	beta-galactosidase activity	molecular_function
PGSC0003DMG400000456	GO:0005840	ribosome	cellular_component
PGSC0003DMG400000456	GO:0005622	intracellular	cellular_component
PGSC0003DMG400000456	GO:0003735	structural constituent of ribosome	molecular_function
PGSC0003DMG400000456	GO:0006412	translation	biological_process
PGSC0003DMG400000456	GO:0009507	chloroplast	cellular_component
PGSC0003DMG400000456	GO:0009570	chloroplast stroma	cellular_component
PGSC0003DMG400000456	GO:0009941	chloroplast envelope	cellular_component
PGSC0003DMG400011712	GO:0003700	DNA-binding transcription factor activity	molecular_function
PGSC0003DMG400011712	GO:0003677	DNA binding	molecular_function
PGSC0003DMG400011712	GO:0006355	regulation of transcription, DNA-templated	biological_process
PGSC0003DMG400011712	GO:0003723	RNA binding	molecular_function
PGSC0003DMG400011712	GO:0003735	structural constituent of ribosome	molecular_function
PGSC0003DMG400011712	GO:0006412	translation	biological_process
PGSC0003DMG400011712	GO:0005840	ribosome	cellular_component
PGSC0003DMG400011712	GO:0015934	large ribosomal subunit	cellular_component
PGSC0003DMG400011712	GO:0030529	intracellular ribonucleoprotein complex	cellular_component
PGSC0003DMG400023205	GO:0016020	membrane	cellular_component
PGSC0003DMG400023205	GO:0016021	integral component of membrane	cellular_component
PGSC0003DMG400000487	GO:0005840	ribosome	cellular_component
PGSC0003DMG400000487	GO:0005622	intracellular	cellular_component
PGSC0003DMG400000487	GO:0003735	structural constituent of ribosome	molecular_function
PGSC0003DMG400000487	GO:0006412	translation	biological_process
PGSC0003DMG400000488	GO:0005840	ribosome	cellular_component
PGSC0003DMG400000488	GO:0005622	intracellular	cellular_component
PGSC0003DMG400000488	GO:0003735	structural constituent of ribosome	molecular_function
PGSC0003DMG400000488	GO:0006412	translation	biological_process
PGSC0003DMG400023272	GO:0000166	nucleotide binding	molecular_function
PGSC0003DMG400023272	GO:0003924	GTPase activity	molecular_function
PGSC0003DMG400023272	GO:0005525	GTP binding	molecular_function
PGSC0003DMG400023272	GO:0005737	cytoplasm	cellular_component
PGSC0003DMG400023272	GO:0003746	translation elongation factor activity	molecular_function
PGSC0003DMG400023272	GO:0006414	translational elongation	biological_process
PGSC0003DMG400000508	GO:0046872	metal ion binding	molecular_function
PGSC0003DMG400000508	GO:0030001	metal ion transport	biological_process
PGSC0003DMG400000508	GO:0009735	response to cytokinin	biological_process
PGSC0003DMG400000508	GO:0009507	chloroplast	cellular_component
PGSC0003DMG400000508	GO:0009535	chloroplast thylakoid membrane	cellular_component
PGSC0003DMG400000508	GO:0009570	chloroplast stroma	cellular_component
PGSC0003DMG400000508	GO:0009579	thylakoid	cellular_component
PGSC0003DMG400000508	GO:0009941	chloroplast envelope	cellular_component
PGSC0003DMG400011750	GO:0055114	oxidation-reduction process	biological_process
PGSC0003DMG400011750	GO:0004497	monooxygenase activity	molecular_function
PGSC0003DMG400011750	GO:0016491	oxidoreductase activity	molecular_function
PGSC0003DMG400011750	GO:0046872	metal ion binding	molecular_function
PGSC0003DMG400011750	GO:0020037	heme binding	molecular_function
PGSC0003DMG400011750	GO:0005506	iron ion binding	molecular_function
PGSC0003DMG400011750	GO:0016705	oxidoreductase activity, acting on paired donors, with incorporation or reduction of molecular oxygen	molecular_function
PGSC0003DMG400011751	GO:0055114	oxidation-reduction process	biological_process
PGSC0003DMG400011751	GO:0016491	oxidoreductase activity	molecular_function
PGSC0003DMG400011751	GO:0046872	metal ion binding	molecular_function
PGSC0003DMG400011752	GO:0016740	transferase activity	molecular_function
PGSC0003DMG400011752	GO:0016020	membrane	cellular_component
PGSC0003DMG400011752	GO:0016021	integral component of membrane	cellular_component
PGSC0003DMG400011752	GO:0071555	cell wall organization	biological_process
PGSC0003DMG400011752	GO:0016757	transferase activity, transferring glycosyl groups	molecular_function
PGSC0003DMG400011752	GO:0030244	cellulose biosynthetic process	biological_process
PGSC0003DMG400011752	GO:0016760	cellulose synthase (UDP-forming) activity	molecular_function
PGSC0003DMG400000545	GO:0033554	cellular response to stress	biological_process
PGSC0003DMG400000545	GO:0098869	cellular oxidant detoxification	biological_process
PGSC0003DMG400000546	GO:0033554	cellular response to stress	biological_process
PGSC0003DMG400000546	GO:0098869	cellular oxidant detoxification	biological_process
PGSC0003DMG400000547	GO:0033554	cellular response to stress	biological_process
PGSC0003DMG400000547	GO:0098869	cellular oxidant detoxification	biological_process
PGSC0003DMG400000556	GO:0046872	metal ion binding	molecular_function
PGSC0003DMG400000556	GO:0030001	metal ion transport	biological_process
PGSC0003DMG400000572	GO:0016020	membrane	cellular_component
PGSC0003DMG400000572	GO:0016021	integral component of membrane	cellular_component
PGSC0003DMG400000572	GO:0045039	protein import into mitochondrial inner membrane	biological_process
PGSC0003DMG400000572	GO:0042721	mitochondrial inner membrane protein insertion complex	cellular_component
PGSC0003DMG400000572	GO:0005515	protein binding	molecular_function
PGSC0003DMG400023392	GO:0030529	intracellular ribonucleoprotein complex	cellular_component
PGSC0003DMG400023392	GO:0005681	spliceosomal complex	cellular_component
PGSC0003DMG400023392	GO:0000387	spliceosomal snRNP assembly	biological_process
PGSC0003DMG400023394	GO:0005840	ribosome	cellular_component
PGSC0003DMG400023394	GO:0005622	intracellular	cellular_component
PGSC0003DMG400023394	GO:0003735	structural constituent of ribosome	molecular_function
PGSC0003DMG400023394	GO:0006412	translation	biological_process
PGSC0003DMG400011790	GO:0016020	membrane	cellular_component
PGSC0003DMG400011790	GO:0016021	integral component of membrane	cellular_component
PGSC0003DMG400011790	GO:0022857	transmembrane transporter activity	molecular_function
PGSC0003DMG400011790	GO:0055085	transmembrane transport	biological_process
PGSC0003DMG400011790	GO:0009624	response to nematode	biological_process
PGSC0003DMG400011790	GO:0009941	chloroplast envelope	cellular_component
PGSC0003DMG400011790	GO:0009507	chloroplast	cellular_component
PGSC0003DMG400000654	GO:0003723	RNA binding	molecular_function
PGSC0003DMG400000654	GO:0005730	nucleolus	cellular_component
PGSC0003DMG402023448	GO:0005737	cytoplasm	cellular_component
PGSC0003DMG402023448	GO:0006457	protein folding	biological_process
PGSC0003DMG400023453	GO:0000166	nucleotide binding	molecular_function
PGSC0003DMG400023453	GO:0005524	ATP binding	molecular_function
PGSC0003DMG400023453	GO:0005737	cytoplasm	cellular_component
PGSC0003DMG400023453	GO:0006457	protein folding	biological_process
PGSC0003DMG400023453	GO:0051082	unfolded protein binding	molecular_function
PGSC0003DMG400011834	GO:0055114	oxidation-reduction process	biological_process
PGSC0003DMG400011834	GO:0016491	oxidoreductase activity	molecular_function
PGSC0003DMG400000689	GO:0016798	hydrolase activity, acting on glycosyl bonds	molecular_function
PGSC0003DMG400000689	GO:0016787	hydrolase activity	molecular_function
PGSC0003DMG400000689	GO:0005975	carbohydrate metabolic process	biological_process
PGSC0003DMG400000689	GO:0008152	metabolic process	biological_process
PGSC0003DMG400000689	GO:0004553	hydrolase activity, hydrolyzing O-glycosyl compounds	molecular_function
PGSC0003DMG400011840	GO:0005840	ribosome	cellular_component
PGSC0003DMG400011840	GO:0016020	membrane	cellular_component
PGSC0003DMG400011840	GO:0016021	integral component of membrane	cellular_component
PGSC0003DMG400011840	GO:0005622	intracellular	cellular_component
PGSC0003DMG400011840	GO:0003735	structural constituent of ribosome	molecular_function
PGSC0003DMG400011840	GO:0006412	translation	biological_process
PGSC0003DMG400000710	GO:0003824	catalytic activity	molecular_function
PGSC0003DMG400011868	GO:0003824	catalytic activity	molecular_function
PGSC0003DMG400011868	GO:0030170	pyridoxal phosphate binding	molecular_function
PGSC0003DMG400011868	GO:0008483	transaminase activity	molecular_function
PGSC0003DMG400011868	GO:0043562	cellular response to nitrogen levels	biological_process
PGSC0003DMG400023492	GO:0046872	metal ion binding	molecular_function
PGSC0003DMG400023492	GO:0030001	metal ion transport	biological_process
PGSC0003DMG400000761	GO:0055114	oxidation-reduction process	biological_process
PGSC0003DMG400000761	GO:0016491	oxidoreductase activity	molecular_function
PGSC0003DMG400000761	GO:0005507	copper ion binding	molecular_function
PGSC0003DMG400023512	GO:0005840	ribosome	cellular_component
PGSC0003DMG400023512	GO:0005622	intracellular	cellular_component
PGSC0003DMG400023512	GO:0003735	structural constituent of ribosome	molecular_function
PGSC0003DMG400023512	GO:0006412	translation	biological_process
PGSC0003DMG400000776	GO:0009664	plant-type cell wall organization	biological_process
PGSC0003DMG400000776	GO:0005199	structural constituent of cell wall	molecular_function
PGSC0003DMG400023517	GO:0016020	membrane	cellular_component
PGSC0003DMG400023517	GO:0016021	integral component of membrane	cellular_component
PGSC0003DMG400000818	GO:0016020	membrane	cellular_component
PGSC0003DMG400000818	GO:0016021	integral component of membrane	cellular_component
PGSC0003DMG400000828	GO:0003677	DNA binding	molecular_function
PGSC0003DMG400000828	GO:0005634	nucleus	cellular_component
PGSC0003DMG400000828	GO:0006351	transcription, DNA-templated	biological_process
PGSC0003DMG400000828	GO:0006355	regulation of transcription, DNA-templated	biological_process
PGSC0003DMG400000828	GO:0043565	sequence-specific DNA binding	molecular_function
PGSC0003DMG400000828	GO:0045892	negative regulation of transcription, DNA-templated	biological_process
PGSC0003DMG400023620	GO:0000166	nucleotide binding	molecular_function
PGSC0003DMG400023620	GO:0005524	ATP binding	molecular_function
PGSC0003DMG400023620	GO:0016874	ligase activity	molecular_function
PGSC0003DMG400023620	GO:0003824	catalytic activity	molecular_function
PGSC0003DMG400023620	GO:0004356	glutamate-ammonia ligase activity	molecular_function
PGSC0003DMG400023620	GO:0006542	glutamine biosynthetic process	biological_process
PGSC0003DMG400023620	GO:0006807	nitrogen compound metabolic process	biological_process
PGSC0003DMG400000918	GO:0055114	oxidation-reduction process	biological_process
PGSC0003DMG400000944	GO:0009658	chloroplast organization	biological_process
PGSC0003DMG400000944	GO:0010239	chloroplast mRNA processing	biological_process
PGSC0003DMG400000944	GO:0048366	leaf development	biological_process
PGSC0003DMG400000944	GO:0009507	chloroplast	cellular_component
PGSC0003DMG400000944	GO:0009536	plastid	cellular_component
PGSC0003DMG400000944	GO:0009513	etioplast	cellular_component
PGSC0003DMG400000944	GO:0009537	proplastid	cellular_component
PGSC0003DMG400000944	GO:0009509	chromoplast	cellular_component
PGSC0003DMG400000944	GO:0042644	chloroplast nucleoid	cellular_component
PGSC0003DMG400000944	GO:0003723	RNA binding	molecular_function
PGSC0003DMG400000944	GO:0043621	protein self-association	molecular_function
PGSC0003DMG400000944	GO:0009965	leaf morphogenesis	biological_process
PGSC0003DMG400000944	GO:0042254	ribosome biogenesis	biological_process
PGSC0003DMG400000944	GO:0071482	cellular response to light stimulus	biological_process
PGSC0003DMG400000944	GO:0009501	amyloplast	cellular_component
PGSC0003DMG400000944	GO:0019843	rRNA binding	molecular_function
PGSC0003DMG400000944	GO:0016070	RNA metabolic process	biological_process
PGSC0003DMG400000944	GO:0009570	chloroplast stroma	cellular_component
PGSC0003DMG400011949	GO:0008289	lipid binding	molecular_function
PGSC0003DMG400011949	GO:0006869	lipid transport	biological_process
PGSC0003DMG400023692	GO:0090502	RNA phosphodiester bond hydrolysis, endonucleolytic	biological_process
PGSC0003DMG400023692	GO:0090501	RNA phosphodiester bond hydrolysis	biological_process
PGSC0003DMG400023692	GO:0006396	RNA processing	biological_process
PGSC0003DMG400023692	GO:0004525	ribonuclease III activity	molecular_function
PGSC0003DMG400023752	GO:0005840	ribosome	cellular_component
PGSC0003DMG400023752	GO:0005622	intracellular	cellular_component
PGSC0003DMG400023752	GO:0003735	structural constituent of ribosome	molecular_function
PGSC0003DMG400023752	GO:0030529	intracellular ribonucleoprotein complex	cellular_component
PGSC0003DMG400023752	GO:0006414	translational elongation	biological_process
PGSC0003DMG400023797	GO:0005515	protein binding	molecular_function
PGSC0003DMG400023801	GO:0016567	protein ubiquitination	biological_process
PGSC0003DMG400023801	GO:0016020	membrane	cellular_component
PGSC0003DMG400023801	GO:0016021	integral component of membrane	cellular_component
PGSC0003DMG400023801	GO:0046872	metal ion binding	molecular_function
PGSC0003DMG400023801	GO:0061630	ubiquitin protein ligase activity	molecular_function
PGSC0003DMG401023851	GO:0019843	rRNA binding	molecular_function
PGSC0003DMG401023851	GO:0005840	ribosome	cellular_component
PGSC0003DMG401023851	GO:0005622	intracellular	cellular_component
PGSC0003DMG401023851	GO:0003735	structural constituent of ribosome	molecular_function
PGSC0003DMG401023851	GO:0006412	translation	biological_process
PGSC0003DMG401023851	GO:0030529	intracellular ribonucleoprotein complex	cellular_component
PGSC0003DMG400001181	GO:0016020	membrane	cellular_component
PGSC0003DMG400001181	GO:0016021	integral component of membrane	cellular_component
PGSC0003DMG400001181	GO:0005739	mitochondrion	cellular_component
PGSC0003DMG400001181	GO:0051560	mitochondrial calcium ion homeostasis	biological_process
PGSC0003DMG400001252	GO:0005515	protein binding	molecular_function
PGSC0003DMG400012043	GO:0016020	membrane	cellular_component
PGSC0003DMG400012043	GO:0016021	integral component of membrane	cellular_component
PGSC0003DMG400023955	GO:0045717	negative regulation of fatty acid biosynthetic process	biological_process
PGSC0003DMG400023955	GO:0009507	chloroplast	cellular_component
PGSC0003DMG400023985	GO:0009507	chloroplast	cellular_component
PGSC0003DMG400023985	GO:0009536	plastid	cellular_component
PGSC0003DMG400023985	GO:0046872	metal ion binding	molecular_function
PGSC0003DMG400023985	GO:0055114	oxidation-reduction process	biological_process
PGSC0003DMG400023985	GO:0009055	electron transfer activity	molecular_function
PGSC0003DMG400023985	GO:0051536	iron-sulfur cluster binding	molecular_function
PGSC0003DMG400023985	GO:0022900	electron transport chain	biological_process
PGSC0003DMG400023985	GO:0051537	2 iron, 2 sulfur cluster binding	molecular_function
PGSC0003DMG400012101	GO:0005840	ribosome	cellular_component
PGSC0003DMG400012101	GO:0005622	intracellular	cellular_component
PGSC0003DMG400012101	GO:0003735	structural constituent of ribosome	molecular_function
PGSC0003DMG400012101	GO:0006412	translation	biological_process
PGSC0003DMG400001513	GO:0005840	ribosome	cellular_component
PGSC0003DMG400001513	GO:0003735	structural constituent of ribosome	molecular_function
PGSC0003DMG400001513	GO:0006412	translation	biological_process
PGSC0003DMG400001513	GO:0030529	intracellular ribonucleoprotein complex	cellular_component
PGSC0003DMG400012141	GO:0016740	transferase activity	molecular_function
PGSC0003DMG400012141	GO:0016301	kinase activity	molecular_function
PGSC0003DMG400012141	GO:0016310	phosphorylation	biological_process
PGSC0003DMG400012141	GO:0005515	protein binding	molecular_function
PGSC0003DMG400024152	GO:0016020	membrane	cellular_component
PGSC0003DMG400024152	GO:0016021	integral component of membrane	cellular_component
PGSC0003DMG400024152	GO:0012511	monolayer-surrounded lipid storage body	cellular_component
PGSC0003DMG400001662	GO:0016831	carboxy-lyase activity	molecular_function
PGSC0003DMG400001662	GO:0008792	arginine decarboxylase activity	molecular_function
PGSC0003DMG400001662	GO:0016829	lyase activity	molecular_function
PGSC0003DMG400001662	GO:0003824	catalytic activity	molecular_function
PGSC0003DMG400001662	GO:0006527	arginine catabolic process	biological_process
PGSC0003DMG400001662	GO:0008295	spermidine biosynthetic process	biological_process
PGSC0003DMG400001690	GO:0005840	ribosome	cellular_component
PGSC0003DMG400001690	GO:0005622	intracellular	cellular_component
PGSC0003DMG400001690	GO:0003735	structural constituent of ribosome	molecular_function
PGSC0003DMG400001690	GO:0006412	translation	biological_process
PGSC0003DMG400001718	GO:0005737	cytoplasm	cellular_component
PGSC0003DMG400001718	GO:0006457	protein folding	biological_process
PGSC0003DMG400024281	GO:0003824	catalytic activity	molecular_function
PGSC0003DMG400024281	GO:0030170	pyridoxal phosphate binding	molecular_function
PGSC0003DMG400024281	GO:0008483	transaminase activity	molecular_function
PGSC0003DMG400001759	GO:0005840	ribosome	cellular_component
PGSC0003DMG400001759	GO:0005622	intracellular	cellular_component
PGSC0003DMG400001759	GO:0003735	structural constituent of ribosome	molecular_function
PGSC0003DMG400001759	GO:0006412	translation	biological_process
PGSC0003DMG400001759	GO:0030529	intracellular ribonucleoprotein complex	cellular_component
PGSC0003DMG400001759	GO:0015935	small ribosomal subunit	cellular_component
PGSC0003DMG400012225	GO:0005840	ribosome	cellular_component
PGSC0003DMG400012225	GO:0003735	structural constituent of ribosome	molecular_function
PGSC0003DMG400012225	GO:0006412	translation	biological_process
PGSC0003DMG400012225	GO:0030529	intracellular ribonucleoprotein complex	cellular_component
PGSC0003DMG400012238	GO:0005840	ribosome	cellular_component
PGSC0003DMG400012238	GO:0003735	structural constituent of ribosome	molecular_function
PGSC0003DMG400012238	GO:0006412	translation	biological_process
PGSC0003DMG400012238	GO:0005515	protein binding	molecular_function
PGSC0003DMG400024374	GO:0006541	glutamine metabolic process	biological_process
PGSC0003DMG400024374	GO:0016787	hydrolase activity	molecular_function
PGSC0003DMG400012288	GO:0030246	carbohydrate binding	molecular_function
PGSC0003DMG400012288	GO:0016798	hydrolase activity, acting on glycosyl bonds	molecular_function
PGSC0003DMG400012288	GO:0016787	hydrolase activity	molecular_function
PGSC0003DMG400012288	GO:0003824	catalytic activity	molecular_function
PGSC0003DMG400012288	GO:0005975	carbohydrate metabolic process	biological_process
PGSC0003DMG400012288	GO:0008152	metabolic process	biological_process
PGSC0003DMG400012288	GO:0004553	hydrolase activity, hydrolyzing O-glycosyl compounds	molecular_function
PGSC0003DMG400012288	GO:0000272	polysaccharide catabolic process	biological_process
PGSC0003DMG400012288	GO:0008810	cellulase activity	molecular_function
PGSC0003DMG400012288	GO:0030245	cellulose catabolic process	biological_process
PGSC0003DMG400012322	GO:0055114	oxidation-reduction process	biological_process
PGSC0003DMG400012322	GO:0050660	flavin adenine dinucleotide binding	molecular_function
PGSC0003DMG400012322	GO:0016491	oxidoreductase activity	molecular_function
PGSC0003DMG400012322	GO:0005524	ATP binding	molecular_function
PGSC0003DMG400012322	GO:0005739	mitochondrion	cellular_component
PGSC0003DMG400012322	GO:0010319	stromule	cellular_component
PGSC0003DMG400012322	GO:0009409	response to cold	biological_process
PGSC0003DMG400012322	GO:0046686	response to cadmium ion	biological_process
PGSC0003DMG400012322	GO:0009570	chloroplast stroma	cellular_component
PGSC0003DMG400012322	GO:0009507	chloroplast	cellular_component
PGSC0003DMG402012338	GO:0051301	cell division	biological_process
PGSC0003DMG402012338	GO:0005524	ATP binding	molecular_function
PGSC0003DMG402012338	GO:0009058	biosynthetic process	biological_process
PGSC0003DMG402012338	GO:0005737	cytoplasm	cellular_component
PGSC0003DMG402012338	GO:0016874	ligase activity	molecular_function
PGSC0003DMG402012338	GO:0016881	acid-amino acid ligase activity	molecular_function
PGSC0003DMG402012338	GO:0008360	regulation of cell shape	biological_process
PGSC0003DMG400002046	GO:0016787	hydrolase activity	molecular_function
PGSC0003DMG400002046	GO:0004190	aspartic-type endopeptidase activity	molecular_function
PGSC0003DMG400002046	GO:0008233	peptidase activity	molecular_function
PGSC0003DMG400002046	GO:0006508	proteolysis	biological_process
PGSC0003DMG400024546	GO:0005840	ribosome	cellular_component
PGSC0003DMG400024546	GO:0005622	intracellular	cellular_component
PGSC0003DMG400024546	GO:0003735	structural constituent of ribosome	molecular_function
PGSC0003DMG400024546	GO:0006412	translation	biological_process
PGSC0003DMG400002084	GO:0006073	cellular glucan metabolic process	biological_process
PGSC0003DMG400002084	GO:0005618	cell wall	cellular_component
PGSC0003DMG400002084	GO:0016762	xyloglucan:xyloglucosyl transferase activity	molecular_function
PGSC0003DMG400002084	GO:0048046	apoplast	cellular_component
PGSC0003DMG400002084	GO:0016798	hydrolase activity, acting on glycosyl bonds	molecular_function
PGSC0003DMG400002084	GO:0016740	transferase activity	molecular_function
PGSC0003DMG400002084	GO:0016787	hydrolase activity	molecular_function
PGSC0003DMG400002084	GO:0005975	carbohydrate metabolic process	biological_process
PGSC0003DMG400002084	GO:0008152	metabolic process	biological_process
PGSC0003DMG400002084	GO:0071555	cell wall organization	biological_process
PGSC0003DMG400002084	GO:0005576	extracellular region	cellular_component
PGSC0003DMG400002084	GO:0004553	hydrolase activity, hydrolyzing O-glycosyl compounds	molecular_function
PGSC0003DMG400002084	GO:0010411	xyloglucan metabolic process	biological_process
PGSC0003DMG400002084	GO:0042546	cell wall biogenesis	biological_process
PGSC0003DMG400002085	GO:0043086	negative regulation of catalytic activity	biological_process
PGSC0003DMG400002085	GO:0004857	enzyme inhibitor activity	molecular_function
PGSC0003DMG400002085	GO:0016787	hydrolase activity	molecular_function
PGSC0003DMG400002085	GO:0071555	cell wall organization	biological_process
PGSC0003DMG400002085	GO:0005576	extracellular region	cellular_component
PGSC0003DMG400002085	GO:0005618	cell wall	cellular_component
PGSC0003DMG400002085	GO:0030599	pectinesterase activity	molecular_function
PGSC0003DMG400002085	GO:0045330	aspartyl esterase activity	molecular_function
PGSC0003DMG400002085	GO:0042545	cell wall modification	biological_process
PGSC0003DMG400002085	GO:0045490	pectin catabolic process	biological_process
PGSC0003DMG400002087	GO:0001522	pseudouridine synthesis	biological_process
PGSC0003DMG400002087	GO:0003723	RNA binding	molecular_function
PGSC0003DMG400002087	GO:0009982	pseudouridine synthase activity	molecular_function
PGSC0003DMG400002087	GO:0009451	RNA modification	biological_process
PGSC0003DMG400002156	GO:0055114	oxidation-reduction process	biological_process
PGSC0003DMG400002156	GO:0016491	oxidoreductase activity	molecular_function
PGSC0003DMG400002156	GO:0005506	iron ion binding	molecular_function
PGSC0003DMG400002156	GO:0008610	lipid biosynthetic process	biological_process
PGSC0003DMG400002156	GO:0016020	membrane	cellular_component
PGSC0003DMG400002156	GO:0016021	integral component of membrane	cellular_component
PGSC0003DMG402024610	GO:0009058	biosynthetic process	biological_process
PGSC0003DMG402024610	GO:0016844	strictosidine synthase activity	molecular_function
PGSC0003DMG400012550	GO:0055114	oxidation-reduction process	biological_process
PGSC0003DMG400012550	GO:0003824	catalytic activity	molecular_function
PGSC0003DMG400012550	GO:0018580	nitronate monooxygenase activity	molecular_function
PGSC0003DMG400012550	GO:0009610	response to symbiotic fungus	biological_process
PGSC0003DMG400012550	GO:0046686	response to cadmium ion	biological_process
PGSC0003DMG400012550	GO:0005829	cytosol	cellular_component
PGSC0003DMG400024719	GO:0005840	ribosome	cellular_component
PGSC0003DMG400024719	GO:0005622	intracellular	cellular_component
PGSC0003DMG400024719	GO:0003735	structural constituent of ribosome	molecular_function
PGSC0003DMG400024719	GO:0006412	translation	biological_process
PGSC0003DMG400024719	GO:0022625	cytosolic large ribosomal subunit	cellular_component
[truncated: 756 more rows]
