# Supplementary material for: Agro-physiological and transcriptome profiling reveal key genes associated with potato tuberization under different nitrogen regimes in aeroponics
Source: PLoS One. 2025 Mar 28;20(3):e0320313. doi: 10.1371/journal.pone.0320313 (PMC11952238; doi:10.1371/journal.pone.0320313)
Supplement: S1 File — Suppl. Excel sheet S1. DEGs in Kufri Jyoti for High N vs Low N (Tuber tissue). Suppl. Excel sheet S2. DEGs in Kufri Pukhraj for High N vs Low N (Tuber tissue). Suppl. Excel sheet S3. DEGs in Kufri Jyoti for High N vs Low N (Leaf tissue). Suppl. Excel sheet S4. DEGs in Kufri Pukhraj for High N vs Low N (Leaf tissue). Suppl. Excel sheet S5. Gene Ontology (GO) in Kufri Jyoti for High N vs Low N (Tuber tissue). Suppl. Excel sheet S6. Gene Ontology (GO) in Kufri Pukhraj for High N vs Low N (Tuber tissue). Suppl. Excel sheet S7. Gene Ontology (GO) in Kufri Jyoti for High N vs Low N (Leaf tissue). Suppl. Excel sheet S8. Gene Ontology (GO) in Kufri Pukhraj for High N vs Low N (Leaf tissue). Suppl. Excel sheet S9. KEGG pathways in Kufri Jyoti for High N vs Low N (Tuber tissue). Suppl. Excel sheet S10. KEGG pathways in Kufri Pukhraj for High N vs Low N (Tuber tissue). Suppl. Excel sheet S11. KEGG pathways in Kufri Jyoti for High N vs Low N (Leaf tissue). Suppl. Excel sheet S12. KEGG pathways in Kufri Pukhraj for High N vs Low N (Leaf tissue). Suppl. Excel sheet S13. DEGs in Kufri Pukhraj vs Kufri Jyoti under Low N (Tuber tissue). Suppl. Excel sheet S14. DEGs in Kufri Pukhraj vs Kufri Jyoti under High N (Tuber tissue). Suppl. Excel sheet S15. DEGs in Kufri Pukhraj vs Kufri Jyoti under Low N (Leaf tissue). Suppl. Excel sheet S16. DEGs in Kufri Pukhraj vs Kufri Jyoti under High N (Leaf tissue). Suppl. Fig. S17. Venn diagrams showing common genes (up-regulated and down-regulated) between tuber and leaf tissues of Kufri Jyoti and Kufri Pukhraj. Suppl. Table S18. RNA-seq data summary and reference mapping with the Potato genome. Suppl. Table S19. DEGs summary in high N vs. low N. Suppl. Table S20. GO annotation summary in high N vs. low N. Suppl. Table S21. KEGG Annotation Statistics of DEG in high N vs. low N. Suppl. Table S22. KEGG Pathway classification of DEG in high N vs. low N. Suppl. Table S23. Validation of selected genes through RT-qPCR analysis in high N vs. low N. (ZIP) [file pone.0320313.s001.zip › Suppl. files_updated_20-2-25/Suppl. Excel sheet S8_Pukhraj_HN vs LN_Leaf_GO.xlsx]

## Sheet: Inf
Suppl. Excel sheet S8. Gene Ontology (GO) in Kufri Pukhraj for High N vs Low N (Leaf tissue)

## Sheet: Downregulated
GeneID	GO.Accession	GO.term.name	GO.domain
PGSC0003DMG400044366	GO:0016020	membrane	cellular_component
PGSC0003DMG400044366	GO:0016021	integral component of membrane	cellular_component
PGSC0003DMG400044366	GO:0019684	photosynthesis, light reaction	biological_process
PGSC0003DMG400044366	GO:0045156	electron transporter, transferring electrons within the cyclic electron transport pathway of photosynthesis activity	molecular_function
PGSC0003DMG400044366	GO:0009772	photosynthetic electron transport in photosystem II	biological_process
PGSC0003DMG400035878	GO:0055114	oxidation-reduction process	biological_process
PGSC0003DMG400035878	GO:0016020	membrane	cellular_component
PGSC0003DMG400035878	GO:0016021	integral component of membrane	cellular_component
PGSC0003DMG400035878	GO:0006629	lipid metabolic process	biological_process
PGSC0003DMG400035878	GO:0016717	oxidoreductase activity, acting on paired donors, with oxidation of a pair of donors resulting in the reduction of molecular oxygen to two molecules of water	molecular_function
PGSC0003DMG400036004	GO:0055114	oxidation-reduction process	biological_process
PGSC0003DMG400036004	GO:0016020	membrane	cellular_component
PGSC0003DMG400036004	GO:0016021	integral component of membrane	cellular_component
PGSC0003DMG400036004	GO:0006629	lipid metabolic process	biological_process
PGSC0003DMG400036004	GO:0016717	oxidoreductase activity, acting on paired donors, with oxidation of a pair of donors resulting in the reduction of molecular oxygen to two molecules of water	molecular_function
PGSC0003DMG400036067	GO:0005840	ribosome	cellular_component
PGSC0003DMG400036067	GO:0003723	RNA binding	molecular_function
PGSC0003DMG400036067	GO:0009507	chloroplast	cellular_component
PGSC0003DMG400036067	GO:0009536	plastid	cellular_component
PGSC0003DMG400036067	GO:0005622	intracellular	cellular_component
PGSC0003DMG400036067	GO:0003735	structural constituent of ribosome	molecular_function
PGSC0003DMG400036067	GO:0019843	rRNA binding	molecular_function
PGSC0003DMG400036067	GO:0006412	translation	biological_process
PGSC0003DMG400036067	GO:0030529	intracellular ribonucleoprotein complex	cellular_component
PGSC0003DMG400036067	GO:0015935	small ribosomal subunit	cellular_component
PGSC0003DMG400046303	GO:0016020	membrane	cellular_component
PGSC0003DMG400046303	GO:0016021	integral component of membrane	cellular_component
PGSC0003DMG400046303	GO:0009507	chloroplast	cellular_component
PGSC0003DMG400046303	GO:0009536	plastid	cellular_component
PGSC0003DMG400046303	GO:0015979	photosynthesis	biological_process
PGSC0003DMG400046303	GO:0009523	photosystem II	cellular_component
PGSC0003DMG400046303	GO:0009535	chloroplast thylakoid membrane	cellular_component
PGSC0003DMG400046303	GO:0009579	thylakoid	cellular_component
PGSC0003DMG400046303	GO:0016168	chlorophyll binding	molecular_function
PGSC0003DMG400046303	GO:0018298	protein-chromophore linkage	biological_process
PGSC0003DMG400046303	GO:0009767	photosynthetic electron transport chain	biological_process
PGSC0003DMG400046303	GO:0019684	photosynthesis, light reaction	biological_process
PGSC0003DMG400046303	GO:0045156	electron transporter, transferring electrons within the cyclic electron transport pathway of photosynthesis activity	molecular_function
PGSC0003DMG400046303	GO:0009772	photosynthetic electron transport in photosystem II	biological_process
PGSC0003DMG400046303	GO:0010207	photosystem II assembly	biological_process
PGSC0003DMG400046303	GO:0009521	photosystem	cellular_component
PGSC0003DMG400046303	GO:0009534	chloroplast thylakoid	cellular_component
PGSC0003DMG400046303	GO:0010287	plastoglobule	cellular_component
PGSC0003DMG400046546	GO:0043531	ADP binding	molecular_function
PGSC0003DMG400028221	GO:0016491	oxidoreductase activity	molecular_function
PGSC0003DMG400028221	GO:0055114	oxidation-reduction process	biological_process
PGSC0003DMG400028479	GO:0007165	signal transduction	biological_process
PGSC0003DMG400028479	GO:0016740	transferase activity	molecular_function
PGSC0003DMG400028479	GO:0000166	nucleotide binding	molecular_function
PGSC0003DMG400028479	GO:0004672	protein kinase activity	molecular_function
PGSC0003DMG400028479	GO:0004674	protein serine/threonine kinase activity	molecular_function
PGSC0003DMG400028479	GO:0005524	ATP binding	molecular_function
PGSC0003DMG400028479	GO:0016301	kinase activity	molecular_function
PGSC0003DMG400028479	GO:0006468	protein phosphorylation	biological_process
PGSC0003DMG400028479	GO:0016310	phosphorylation	biological_process
PGSC0003DMG400028479	GO:0016020	membrane	cellular_component
PGSC0003DMG400028479	GO:0016021	integral component of membrane	cellular_component
PGSC0003DMG400028479	GO:0009737	response to abscisic acid	biological_process
PGSC0003DMG400028491	GO:0016740	transferase activity	molecular_function
PGSC0003DMG400028491	GO:0000166	nucleotide binding	molecular_function
PGSC0003DMG400028491	GO:0004672	protein kinase activity	molecular_function
PGSC0003DMG400028491	GO:0004674	protein serine/threonine kinase activity	molecular_function
PGSC0003DMG400028491	GO:0005524	ATP binding	molecular_function
PGSC0003DMG400028491	GO:0016301	kinase activity	molecular_function
PGSC0003DMG400028491	GO:0006468	protein phosphorylation	biological_process
PGSC0003DMG400028491	GO:0007165	signal transduction	biological_process
PGSC0003DMG400028491	GO:0016310	phosphorylation	biological_process
PGSC0003DMG400028491	GO:0016020	membrane	cellular_component
PGSC0003DMG400028491	GO:0016021	integral component of membrane	cellular_component
PGSC0003DMG400028535	GO:0005515	protein binding	molecular_function
PGSC0003DMG400028593	GO:0005622	intracellular	cellular_component
PGSC0003DMG400028593	GO:0000160	phosphorelay signal transduction system	biological_process
PGSC0003DMG400028593	GO:0004871	obsolete signal transducer activity	molecular_function
PGSC0003DMG400028617	GO:0004672	protein kinase activity	molecular_function
PGSC0003DMG400028617	GO:0005524	ATP binding	molecular_function
PGSC0003DMG400028617	GO:0006468	protein phosphorylation	biological_process
PGSC0003DMG400028617	GO:0016020	membrane	cellular_component
PGSC0003DMG400028617	GO:0016021	integral component of membrane	cellular_component
PGSC0003DMG400028671	GO:0016740	transferase activity	molecular_function
PGSC0003DMG400028671	GO:0008152	metabolic process	biological_process
PGSC0003DMG400028671	GO:0016757	transferase activity, transferring glycosyl groups	molecular_function
PGSC0003DMG400028671	GO:0016758	transferase activity, transferring hexosyl groups	molecular_function
PGSC0003DMG400028819	GO:0016020	membrane	cellular_component
PGSC0003DMG400028819	GO:0016021	integral component of membrane	cellular_component
PGSC0003DMG400029994	GO:0016020	membrane	cellular_component
PGSC0003DMG400029994	GO:0016021	integral component of membrane	cellular_component
PGSC0003DMG400029994	GO:0005515	protein binding	molecular_function
PGSC0003DMG400030335	GO:0016020	membrane	cellular_component
PGSC0003DMG400030335	GO:0016021	integral component of membrane	cellular_component
PGSC0003DMG400030361	GO:0046872	metal ion binding	molecular_function
PGSC0003DMG400030361	GO:0005515	protein binding	molecular_function
PGSC0003DMG400030397	GO:0003677	DNA binding	molecular_function
PGSC0003DMG400030472	GO:0003700	DNA-binding transcription factor activity	molecular_function
PGSC0003DMG400030472	GO:0003677	DNA binding	molecular_function
PGSC0003DMG400030472	GO:0006355	regulation of transcription, DNA-templated	biological_process
PGSC0003DMG400030472	GO:0005634	nucleus	cellular_component
PGSC0003DMG400030472	GO:0006351	transcription, DNA-templated	biological_process
PGSC0003DMG400030533	GO:0004672	protein kinase activity	molecular_function
PGSC0003DMG400030533	GO:0005524	ATP binding	molecular_function
PGSC0003DMG400030533	GO:0006468	protein phosphorylation	biological_process
PGSC0003DMG400030533	GO:0016020	membrane	cellular_component
PGSC0003DMG400030533	GO:0016021	integral component of membrane	cellular_component
PGSC0003DMG400030533	GO:0000166	nucleotide binding	molecular_function
PGSC0003DMG400030533	GO:0004674	protein serine/threonine kinase activity	molecular_function
PGSC0003DMG400030557	GO:0046872	metal ion binding	molecular_function
PGSC0003DMG400030557	GO:0008270	zinc ion binding	molecular_function
PGSC0003DMG400030557	GO:0016020	membrane	cellular_component
PGSC0003DMG400030557	GO:0016021	integral component of membrane	cellular_component
PGSC0003DMG400030896	GO:0006355	regulation of transcription, DNA-templated	biological_process
PGSC0003DMG400030896	GO:0005634	nucleus	cellular_component
PGSC0003DMG400030896	GO:0006351	transcription, DNA-templated	biological_process
PGSC0003DMG400030896	GO:0009734	auxin-activated signaling pathway	biological_process
PGSC0003DMG400030896	GO:0005515	protein binding	molecular_function
PGSC0003DMG400031081	GO:0005524	ATP binding	molecular_function
PGSC0003DMG400031081	GO:0009507	chloroplast	cellular_component
PGSC0003DMG400031131	GO:0016020	membrane	cellular_component
PGSC0003DMG400031131	GO:0016021	integral component of membrane	cellular_component
PGSC0003DMG400031271	GO:0000166	nucleotide binding	molecular_function
PGSC0003DMG400031271	GO:0005524	ATP binding	molecular_function
PGSC0003DMG400031271	GO:0016020	membrane	cellular_component
PGSC0003DMG400031271	GO:0016021	integral component of membrane	cellular_component
PGSC0003DMG400031314	GO:0046983	protein dimerization activity	molecular_function
PGSC0003DMG400031360	GO:0016740	transferase activity	molecular_function
PGSC0003DMG400031360	GO:0008152	metabolic process	biological_process
PGSC0003DMG400031360	GO:0016758	transferase activity, transferring hexosyl groups	molecular_function
PGSC0003DMG400031456	GO:0016020	membrane	cellular_component
PGSC0003DMG400031456	GO:0016021	integral component of membrane	cellular_component
PGSC0003DMG400005744	GO:0003924	GTPase activity	molecular_function
PGSC0003DMG400005744	GO:0005525	GTP binding	molecular_function
PGSC0003DMG400031518	GO:0055114	oxidation-reduction process	biological_process
PGSC0003DMG400031518	GO:0004497	monooxygenase activity	molecular_function
PGSC0003DMG400031518	GO:0016491	oxidoreductase activity	molecular_function
PGSC0003DMG400031518	GO:0046872	metal ion binding	molecular_function
PGSC0003DMG400031518	GO:0020037	heme binding	molecular_function
PGSC0003DMG400031518	GO:0005506	iron ion binding	molecular_function
PGSC0003DMG400031518	GO:0016705	oxidoreductase activity, acting on paired donors, with incorporation or reduction of molecular oxygen	molecular_function
PGSC0003DMG401031741	GO:0016020	membrane	cellular_component
PGSC0003DMG401031741	GO:0016021	integral component of membrane	cellular_component
PGSC0003DMG401031741	GO:0005886	plasma membrane	cellular_component
PGSC0003DMG401031741	GO:0008643	carbohydrate transport	biological_process
PGSC0003DMG402031741	GO:0016020	membrane	cellular_component
PGSC0003DMG402031741	GO:0016021	integral component of membrane	cellular_component
PGSC0003DMG402031741	GO:0005886	plasma membrane	cellular_component
PGSC0003DMG402031741	GO:0008643	carbohydrate transport	biological_process
PGSC0003DMG400031742	GO:0016020	membrane	cellular_component
PGSC0003DMG400031742	GO:0016021	integral component of membrane	cellular_component
PGSC0003DMG400031742	GO:0005886	plasma membrane	cellular_component
PGSC0003DMG400031742	GO:0008643	carbohydrate transport	biological_process
PGSC0003DMG400005871	GO:0003677	DNA binding	molecular_function
PGSC0003DMG400005871	GO:0005634	nucleus	cellular_component
PGSC0003DMG400005871	GO:0006351	transcription, DNA-templated	biological_process
PGSC0003DMG400005871	GO:0006355	regulation of transcription, DNA-templated	biological_process
PGSC0003DMG400005871	GO:0005515	protein binding	molecular_function
PGSC0003DMG400031761	GO:0005515	protein binding	molecular_function
PGSC0003DMG400032107	GO:0005524	ATP binding	molecular_function
PGSC0003DMG400032107	GO:0046872	metal ion binding	molecular_function
PGSC0003DMG400032107	GO:0003824	catalytic activity	molecular_function
PGSC0003DMG400032107	GO:0016301	kinase activity	molecular_function
PGSC0003DMG400032107	GO:0016310	phosphorylation	biological_process
PGSC0003DMG400032107	GO:0016772	transferase activity, transferring phosphorus-containing groups	molecular_function
PGSC0003DMG400032107	GO:0006090	pyruvate metabolic process	biological_process
PGSC0003DMG400032107	GO:0050242	pyruvate, phosphate dikinase activity	molecular_function
PGSC0003DMG400032107	GO:0005634	nucleus	cellular_component
PGSC0003DMG400032107	GO:0005829	cytosol	cellular_component
PGSC0003DMG400032107	GO:0009570	chloroplast stroma	cellular_component
PGSC0003DMG400032107	GO:0009507	chloroplast	cellular_component
PGSC0003DMG400032136	GO:0016020	membrane	cellular_component
PGSC0003DMG400032136	GO:0016021	integral component of membrane	cellular_component
PGSC0003DMG400032136	GO:0005515	protein binding	molecular_function
PGSC0003DMG400006111	GO:0016740	transferase activity	molecular_function
PGSC0003DMG400006111	GO:0016020	membrane	cellular_component
PGSC0003DMG400006111	GO:0016021	integral component of membrane	cellular_component
PGSC0003DMG400006111	GO:0016779	nucleotidyltransferase activity	molecular_function
PGSC0003DMG400006111	GO:0016772	transferase activity, transferring phosphorus-containing groups	molecular_function
PGSC0003DMG400006111	GO:0004605	phosphatidate cytidylyltransferase activity	molecular_function
PGSC0003DMG400006111	GO:0016024	CDP-diacylglycerol biosynthetic process	biological_process
PGSC0003DMG400006222	GO:0016020	membrane	cellular_component
PGSC0003DMG400006222	GO:0016021	integral component of membrane	cellular_component
PGSC0003DMG400006345	GO:0006351	transcription, DNA-templated	biological_process
PGSC0003DMG400006345	GO:0003700	DNA-binding transcription factor activity	molecular_function
PGSC0003DMG400006345	GO:0003677	DNA binding	molecular_function
PGSC0003DMG400006345	GO:0006355	regulation of transcription, DNA-templated	biological_process
PGSC0003DMG400006345	GO:0043565	sequence-specific DNA binding	molecular_function
PGSC0003DMG400033037	GO:0009507	chloroplast	cellular_component
PGSC0003DMG400033037	GO:0009536	plastid	cellular_component
PGSC0003DMG400033037	GO:0000287	magnesium ion binding	molecular_function
PGSC0003DMG400033037	GO:0004497	monooxygenase activity	molecular_function
PGSC0003DMG400033037	GO:0016491	oxidoreductase activity	molecular_function
PGSC0003DMG400033037	GO:0016829	lyase activity	molecular_function
PGSC0003DMG400033037	GO:0016984	ribulose-bisphosphate carboxylase activity	molecular_function
PGSC0003DMG400033037	GO:0046872	metal ion binding	molecular_function
PGSC0003DMG400033037	GO:0009853	photorespiration	biological_process
PGSC0003DMG400033037	GO:0015977	carbon fixation	biological_process
PGSC0003DMG400033037	GO:0015979	photosynthesis	biological_process
PGSC0003DMG400033037	GO:0019253	reductive pentose-phosphate cycle	biological_process
PGSC0003DMG400033037	GO:0055114	oxidation-reduction process	biological_process
PGSC0003DMG400033037	GO:0005618	cell wall	cellular_component
PGSC0003DMG400033037	GO:0048046	apoplast	cellular_component
PGSC0003DMG400033037	GO:0009737	response to abscisic acid	biological_process
PGSC0003DMG400033037	GO:0009535	chloroplast thylakoid membrane	cellular_component
PGSC0003DMG400033037	GO:0022626	cytosolic ribosome	cellular_component
PGSC0003DMG400033037	GO:0046686	response to cadmium ion	biological_process
PGSC0003DMG400033037	GO:0010287	plastoglobule	cellular_component
PGSC0003DMG400033037	GO:0009941	chloroplast envelope	cellular_component
PGSC0003DMG400033037	GO:0009570	chloroplast stroma	cellular_component
PGSC0003DMG400033037	GO:0009579	thylakoid	cellular_component
PGSC0003DMG400033037	GO:0016020	membrane	cellular_component
PGSC0003DMG400033047	GO:0003677	DNA binding	molecular_function
PGSC0003DMG400033047	GO:0006355	regulation of transcription, DNA-templated	biological_process
PGSC0003DMG400033047	GO:0005634	nucleus	cellular_component
PGSC0003DMG400033047	GO:0016020	membrane	cellular_component
PGSC0003DMG400033047	GO:0016021	integral component of membrane	cellular_component
PGSC0003DMG400033047	GO:0006351	transcription, DNA-templated	biological_process
PGSC0003DMG400033567	GO:0055114	oxidation-reduction process	biological_process
PGSC0003DMG400033567	GO:0016491	oxidoreductase activity	molecular_function
PGSC0003DMG400033567	GO:0046872	metal ion binding	molecular_function
PGSC0003DMG400033693	GO:0016020	membrane	cellular_component
PGSC0003DMG400033693	GO:0016021	integral component of membrane	cellular_component
PGSC0003DMG400033693	GO:0005886	plasma membrane	cellular_component
PGSC0003DMG400033693	GO:0008643	carbohydrate transport	biological_process
PGSC0003DMG400006863	GO:0003700	DNA-binding transcription factor activity	molecular_function
PGSC0003DMG400006863	GO:0003677	DNA binding	molecular_function
PGSC0003DMG400006863	GO:0006355	regulation of transcription, DNA-templated	biological_process
PGSC0003DMG400006863	GO:0016602	CCAAT-binding factor complex	cellular_component
PGSC0003DMG400016812	GO:0003700	DNA-binding transcription factor activity	molecular_function
PGSC0003DMG400016812	GO:0003677	DNA binding	molecular_function
PGSC0003DMG400016812	GO:0006355	regulation of transcription, DNA-templated	biological_process
PGSC0003DMG400016812	GO:0005634	nucleus	cellular_component
PGSC0003DMG400016812	GO:0006351	transcription, DNA-templated	biological_process
PGSC0003DMG400016812	GO:0043565	sequence-specific DNA binding	molecular_function
PGSC0003DMG400016812	GO:0005737	cytoplasm	cellular_component
PGSC0003DMG400016812	GO:0005886	plasma membrane	cellular_component
PGSC0003DMG400016812	GO:0045893	positive regulation of transcription, DNA-templated	biological_process
PGSC0003DMG400016812	GO:0051707	response to other organism	biological_process
PGSC0003DMG400016812	GO:0010286	heat acclimation	biological_process
PGSC0003DMG400016812	GO:0009735	response to cytokinin	biological_process
PGSC0003DMG400016812	GO:0008219	cell death	biological_process
PGSC0003DMG400016812	GO:0009723	response to ethylene	biological_process
PGSC0003DMG400016812	GO:0009753	response to jasmonic acid	biological_process
PGSC0003DMG400033928	GO:0006508	proteolysis	biological_process
PGSC0003DMG400033928	GO:0008236	serine-type peptidase activity	molecular_function
PGSC0003DMG400033928	GO:0005515	protein binding	molecular_function
PGSC0003DMG400033928	GO:0016020	membrane	cellular_component
PGSC0003DMG400034307	GO:0016020	membrane	cellular_component
PGSC0003DMG400034307	GO:0016021	integral component of membrane	cellular_component
PGSC0003DMG400034307	GO:0018106	peptidyl-histidine phosphorylation	biological_process
PGSC0003DMG400034307	GO:0023014	signal transduction by protein phosphorylation	biological_process
PGSC0003DMG400034307	GO:0007165	signal transduction	biological_process
PGSC0003DMG400034307	GO:0005622	intracellular	cellular_component
PGSC0003DMG400034307	GO:0000155	phosphorelay sensor kinase activity	molecular_function
PGSC0003DMG400034307	GO:0000160	phosphorelay signal transduction system	biological_process
PGSC0003DMG400034307	GO:0042742	defense response to bacterium	biological_process
PGSC0003DMG400034307	GO:0005886	plasma membrane	cellular_component
PGSC0003DMG400034307	GO:0009651	response to salt stress	biological_process
PGSC0003DMG400034307	GO:0009909	regulation of flower development	biological_process
PGSC0003DMG400034307	GO:0016036	cellular response to phosphate starvation	biological_process
PGSC0003DMG400034307	GO:0009414	response to water deprivation	biological_process
PGSC0003DMG400034307	GO:0010150	leaf senescence	biological_process
PGSC0003DMG400034307	GO:0010029	regulation of seed germination	biological_process
PGSC0003DMG400034307	GO:0010087	phloem or xylem histogenesis	biological_process
PGSC0003DMG400034307	GO:0080117	secondary growth	biological_process
PGSC0003DMG400034307	GO:0071329	cellular response to sucrose stimulus	biological_process
PGSC0003DMG400034307	GO:0070417	cellular response to cold	biological_process
PGSC0003DMG400034307	GO:0048509	regulation of meristem development	biological_process
PGSC0003DMG400034307	GO:0034757	negative regulation of iron ion transport	biological_process
PGSC0003DMG400034307	GO:0010271	regulation of chlorophyll catabolic process	biological_process
PGSC0003DMG400034307	GO:0043424	protein histidine kinase binding	molecular_function
PGSC0003DMG400034307	GO:0071215	cellular response to abscisic acid stimulus	biological_process
PGSC0003DMG400034307	GO:0004673	protein histidine kinase activity	molecular_function
PGSC0003DMG400034307	GO:0006970	response to osmotic stress	biological_process
PGSC0003DMG400034307	GO:0009409	response to cold	biological_process
PGSC0003DMG400034307	GO:0048831	regulation of shoot system development	biological_process
PGSC0003DMG400017258	GO:0016020	membrane	cellular_component
PGSC0003DMG400017258	GO:0016021	integral component of membrane	cellular_component
PGSC0003DMG400017258	GO:0009507	chloroplast	cellular_component
PGSC0003DMG400017258	GO:0009536	plastid	cellular_component
PGSC0003DMG400017258	GO:0016491	oxidoreductase activity	molecular_function
PGSC0003DMG400017258	GO:0046872	metal ion binding	molecular_function
PGSC0003DMG400017258	GO:0015979	photosynthesis	biological_process
PGSC0003DMG400017258	GO:0055114	oxidation-reduction process	biological_process
PGSC0003DMG400017258	GO:0009523	photosystem II	cellular_component
PGSC0003DMG400017258	GO:0009535	chloroplast thylakoid membrane	cellular_component
PGSC0003DMG400017258	GO:0009579	thylakoid	cellular_component
PGSC0003DMG400017258	GO:0005506	iron ion binding	molecular_function
PGSC0003DMG400017258	GO:0016168	chlorophyll binding	molecular_function
PGSC0003DMG400017258	GO:0018298	protein-chromophore linkage	biological_process
PGSC0003DMG400017258	GO:0009055	electron transfer activity	molecular_function
PGSC0003DMG400017258	GO:0019684	photosynthesis, light reaction	biological_process
PGSC0003DMG400017258	GO:0045156	electron transporter, transferring electrons within the cyclic electron transport pathway of photosynthesis activity	molecular_function
PGSC0003DMG400017258	GO:0009772	photosynthetic electron transport in photosystem II	biological_process
PGSC0003DMG400017281	GO:0055114	oxidation-reduction process	biological_process
PGSC0003DMG400017281	GO:0016020	membrane	cellular_component
PGSC0003DMG400017281	GO:0016021	integral component of membrane	cellular_component
PGSC0003DMG400017281	GO:0004497	monooxygenase activity	molecular_function
PGSC0003DMG400017281	GO:0016491	oxidoreductase activity	molecular_function
PGSC0003DMG400017281	GO:0046872	metal ion binding	molecular_function
PGSC0003DMG400017281	GO:0020037	heme binding	molecular_function
PGSC0003DMG400017281	GO:0005506	iron ion binding	molecular_function
PGSC0003DMG400017281	GO:0016705	oxidoreductase activity, acting on paired donors, with incorporation or reduction of molecular oxygen	molecular_function
PGSC0003DMG400017413	GO:0061615	glycolytic process through fructose-6-phosphate	biological_process
PGSC0003DMG400017413	GO:0016740	transferase activity	molecular_function
PGSC0003DMG400017413	GO:0000166	nucleotide binding	molecular_function
PGSC0003DMG400017413	GO:0005524	ATP binding	molecular_function
PGSC0003DMG400017413	GO:0016301	kinase activity	molecular_function
PGSC0003DMG400017413	GO:0016310	phosphorylation	biological_process
PGSC0003DMG400017413	GO:0046872	metal ion binding	molecular_function
PGSC0003DMG400017413	GO:0008152	metabolic process	biological_process
PGSC0003DMG400017413	GO:0005737	cytoplasm	cellular_component
PGSC0003DMG400017413	GO:0006096	glycolytic process	biological_process
PGSC0003DMG400017413	GO:0003824	catalytic activity	molecular_function
PGSC0003DMG400017413	GO:0003872	6-phosphofructokinase activity	molecular_function
PGSC0003DMG400017413	GO:0006002	fructose 6-phosphate metabolic process	biological_process
PGSC0003DMG400017542	GO:0003824	catalytic activity	molecular_function
PGSC0003DMG400017542	GO:0050662	coenzyme binding	molecular_function
PGSC0003DMG400007631	GO:0016829	lyase activity	molecular_function
PGSC0003DMG400007631	GO:0003824	catalytic activity	molecular_function
PGSC0003DMG400007631	GO:0030170	pyridoxal phosphate binding	molecular_function
PGSC0003DMG400007631	GO:0016831	carboxy-lyase activity	molecular_function
PGSC0003DMG400007631	GO:0019752	carboxylic acid metabolic process	biological_process
PGSC0003DMG400007670	GO:0005622	intracellular	cellular_component
PGSC0003DMG400007670	GO:0008270	zinc ion binding	molecular_function
PGSC0003DMG400007683	GO:1902358	sulfate transmembrane transport	biological_process
PGSC0003DMG400007683	GO:0008271	secondary active sulfate transmembrane transporter activity	molecular_function
PGSC0003DMG400007683	GO:0016020	membrane	cellular_component
PGSC0003DMG400007683	GO:0016021	integral component of membrane	cellular_component
PGSC0003DMG400007683	GO:0055085	transmembrane transport	biological_process
PGSC0003DMG400007683	GO:0015116	sulfate transmembrane transporter activity	molecular_function
PGSC0003DMG400007683	GO:0008272	sulfate transport	biological_process
PGSC0003DMG400035478	GO:0016020	membrane	cellular_component
PGSC0003DMG400035478	GO:0016021	integral component of membrane	cellular_component
PGSC0003DMG400017713	GO:0000166	nucleotide binding	molecular_function
PGSC0003DMG400017713	GO:0004672	protein kinase activity	molecular_function
PGSC0003DMG400017713	GO:0005524	ATP binding	molecular_function
PGSC0003DMG400017713	GO:0006468	protein phosphorylation	biological_process
PGSC0003DMG400017713	GO:0016020	membrane	cellular_component
PGSC0003DMG400017713	GO:0016021	integral component of membrane	cellular_component
PGSC0003DMG400017713	GO:0005515	protein binding	molecular_function
PGSC0003DMG400017751	GO:0005215	transporter activity	molecular_function
PGSC0003DMG400017751	GO:0016020	membrane	cellular_component
PGSC0003DMG400017751	GO:0016021	integral component of membrane	cellular_component
PGSC0003DMG400007951	GO:0003700	DNA-binding transcription factor activity	molecular_function
PGSC0003DMG400007951	GO:0003677	DNA binding	molecular_function
PGSC0003DMG400007951	GO:0006355	regulation of transcription, DNA-templated	biological_process
PGSC0003DMG400007951	GO:0005634	nucleus	cellular_component
PGSC0003DMG400007951	GO:0006351	transcription, DNA-templated	biological_process
PGSC0003DMG400007972	GO:0055114	oxidation-reduction process	biological_process
PGSC0003DMG400007972	GO:0016020	membrane	cellular_component
PGSC0003DMG400007972	GO:0016021	integral component of membrane	cellular_component
PGSC0003DMG400007972	GO:0004497	monooxygenase activity	molecular_function
PGSC0003DMG400007972	GO:0016491	oxidoreductase activity	molecular_function
PGSC0003DMG400007972	GO:0046872	metal ion binding	molecular_function
PGSC0003DMG400007972	GO:0020037	heme binding	molecular_function
PGSC0003DMG400007972	GO:0005506	iron ion binding	molecular_function
PGSC0003DMG400007972	GO:0016705	oxidoreductase activity, acting on paired donors, with incorporation or reduction of molecular oxygen	molecular_function
PGSC0003DMG400008043	GO:0005509	calcium ion binding	molecular_function
PGSC0003DMG400018115	GO:0005515	protein binding	molecular_function
PGSC0003DMG400008224	GO:0009055	electron transfer activity	molecular_function
PGSC0003DMG400008224	GO:0022900	electron transport chain	biological_process
PGSC0003DMG400008224	GO:0055114	oxidation-reduction process	biological_process
PGSC0003DMG400008224	GO:0005623	cell	cellular_component
PGSC0003DMG400008224	GO:0015035	protein disulfide oxidoreductase activity	molecular_function
PGSC0003DMG400008224	GO:0045454	cell redox homeostasis	biological_process
PGSC0003DMG400008270	GO:0005743	mitochondrial inner membrane	cellular_component
PGSC0003DMG400008270	GO:0016020	membrane	cellular_component
PGSC0003DMG400008270	GO:0016021	integral component of membrane	cellular_component
PGSC0003DMG400008270	GO:0005739	mitochondrion	cellular_component
PGSC0003DMG400008270	GO:0006850	mitochondrial pyruvate transmembrane transport	biological_process
PGSC0003DMG400008287	GO:0003924	GTPase activity	molecular_function
PGSC0003DMG400008287	GO:0006807	nitrogen compound metabolic process	biological_process
PGSC0003DMG400008287	GO:0016151	nickel cation binding	molecular_function
PGSC0003DMG400008287	GO:0043085	positive regulation of catalytic activity	biological_process
PGSC0003DMG400008287	GO:1905182	positive regulation of urease activity	biological_process
PGSC0003DMG400008287	GO:0016020	membrane	cellular_component
PGSC0003DMG400008354	GO:0016020	membrane	cellular_component
PGSC0003DMG400008354	GO:0016021	integral component of membrane	cellular_component
PGSC0003DMG400008372	GO:0051091	positive regulation of DNA-binding transcription factor activity	biological_process
PGSC0003DMG400008391	GO:0003700	DNA-binding transcription factor activity	molecular_function
PGSC0003DMG400008391	GO:0003677	DNA binding	molecular_function
PGSC0003DMG400008391	GO:0006355	regulation of transcription, DNA-templated	biological_process
PGSC0003DMG400008391	GO:0005634	nucleus	cellular_component
PGSC0003DMG400008391	GO:0043565	sequence-specific DNA binding	molecular_function
PGSC0003DMG400008391	GO:0006351	transcription, DNA-templated	biological_process
PGSC0003DMG400018422	GO:1902358	sulfate transmembrane transport	biological_process
PGSC0003DMG400018422	GO:0008271	secondary active sulfate transmembrane transporter activity	molecular_function
PGSC0003DMG400018422	GO:0016020	membrane	cellular_component
PGSC0003DMG400018422	GO:0016021	integral component of membrane	cellular_component
PGSC0003DMG400018422	GO:0055085	transmembrane transport	biological_process
PGSC0003DMG400018422	GO:0015116	sulfate transmembrane transporter activity	molecular_function
PGSC0003DMG400018422	GO:0008272	sulfate transport	biological_process
PGSC0003DMG400018435	GO:0003677	DNA binding	molecular_function
PGSC0003DMG400018435	GO:0006355	regulation of transcription, DNA-templated	biological_process
PGSC0003DMG400018435	GO:0005634	nucleus	cellular_component
PGSC0003DMG400018435	GO:0006351	transcription, DNA-templated	biological_process
PGSC0003DMG400018614	GO:0005515	protein binding	molecular_function
PGSC0003DMG400008751	GO:0004871	obsolete signal transducer activity	molecular_function
PGSC0003DMG400008751	GO:0007165	signal transduction	biological_process
PGSC0003DMG400008751	GO:0060918	auxin transport	biological_process
PGSC0003DMG400008751	GO:0099402	plant organ development	biological_process
PGSC0003DMG400008751	GO:0005515	protein binding	molecular_function
PGSC0003DMG400008796	GO:0005975	carbohydrate metabolic process	biological_process
PGSC0003DMG400008796	GO:0008061	chitin binding	molecular_function
PGSC0003DMG400008796	GO:0004568	chitinase activity	molecular_function
PGSC0003DMG400008796	GO:0006032	chitin catabolic process	biological_process
PGSC0003DMG400008796	GO:0016998	cell wall macromolecule catabolic process	biological_process
PGSC0003DMG400008849	GO:1902600	proton transmembrane transport	biological_process
PGSC0003DMG400008849	GO:0016020	membrane	cellular_component
PGSC0003DMG400008849	GO:0016021	integral component of membrane	cellular_component
PGSC0003DMG400008849	GO:0055085	transmembrane transport	biological_process
PGSC0003DMG400008849	GO:0006812	cation transport	biological_process
PGSC0003DMG400008849	GO:0015299	solute:proton antiporter activity	molecular_function
PGSC0003DMG400008947	GO:0055114	oxidation-reduction process	biological_process
PGSC0003DMG400008947	GO:0016491	oxidoreductase activity	molecular_function
PGSC0003DMG400008947	GO:0046872	metal ion binding	molecular_function
PGSC0003DMG402018893	GO:0009058	biosynthetic process	biological_process
PGSC0003DMG402018893	GO:0016844	strictosidine synthase activity	molecular_function
PGSC0003DMG400018922	GO:0005515	protein binding	molecular_function
PGSC0003DMG402018962	GO:0016853	isomerase activity	molecular_function
PGSC0003DMG402018962	GO:0016866	intramolecular transferase activity	molecular_function
PGSC0003DMG400009007	GO:0016020	membrane	cellular_component
PGSC0003DMG400009007	GO:0016021	integral component of membrane	cellular_component
PGSC0003DMG400009007	GO:0046872	metal ion binding	molecular_function
PGSC0003DMG400009007	GO:0008270	zinc ion binding	molecular_function
PGSC0003DMG400019068	GO:0006952	defense response	biological_process
PGSC0003DMG400019068	GO:0009607	response to biotic stimulus	biological_process
PGSC0003DMG400019077	GO:0009308	amine metabolic process	biological_process
PGSC0003DMG400019077	GO:0055114	oxidation-reduction process	biological_process
PGSC0003DMG400019077	GO:0016491	oxidoreductase activity	molecular_function
PGSC0003DMG400019077	GO:0046872	metal ion binding	molecular_function
PGSC0003DMG400019077	GO:0048038	quinone binding	molecular_function
PGSC0003DMG400019077	GO:0005507	copper ion binding	molecular_function
PGSC0003DMG400019077	GO:0008131	primary amine oxidase activity	molecular_function
PGSC0003DMG400009122	GO:0005634	nucleus	cellular_component
PGSC0003DMG400009122	GO:0005515	protein binding	molecular_function
PGSC0003DMG400019241	GO:0000166	nucleotide binding	molecular_function
PGSC0003DMG400019241	GO:0004672	protein kinase activity	molecular_function
PGSC0003DMG400019241	GO:0004674	protein serine/threonine kinase activity	molecular_function
PGSC0003DMG400019241	GO:0005524	ATP binding	molecular_function
PGSC0003DMG400019241	GO:0006468	protein phosphorylation	biological_process
PGSC0003DMG400019241	GO:0016020	membrane	cellular_component
PGSC0003DMG400019241	GO:0016021	integral component of membrane	cellular_component
PGSC0003DMG400019241	GO:0016740	transferase activity	molecular_function
PGSC0003DMG400019241	GO:0016301	kinase activity	molecular_function
PGSC0003DMG400019241	GO:0016310	phosphorylation	biological_process
PGSC0003DMG400019241	GO:0048544	recognition of pollen	biological_process
PGSC0003DMG400019293	GO:0003677	DNA binding	molecular_function
PGSC0003DMG400019293	GO:0006355	regulation of transcription, DNA-templated	biological_process
PGSC0003DMG400019293	GO:0005634	nucleus	cellular_component
PGSC0003DMG400019293	GO:0006351	transcription, DNA-templated	biological_process
PGSC0003DMG400019326	GO:0005515	protein binding	molecular_function
PGSC0003DMG400019419	GO:0022904	respiratory electron transport chain	biological_process
PGSC0003DMG400019419	GO:0016020	membrane	cellular_component
PGSC0003DMG400019419	GO:0016021	integral component of membrane	cellular_component
PGSC0003DMG400019419	GO:0009507	chloroplast	cellular_component
PGSC0003DMG400019419	GO:0009536	plastid	cellular_component
PGSC0003DMG400019419	GO:0046872	metal ion binding	molecular_function
PGSC0003DMG400019419	GO:0015979	photosynthesis	biological_process
PGSC0003DMG400019419	GO:0055114	oxidation-reduction process	biological_process
PGSC0003DMG400019419	GO:0016491	oxidoreductase activity	molecular_function
PGSC0003DMG400019419	GO:0009055	electron transfer activity	molecular_function
PGSC0003DMG400019419	GO:0020037	heme binding	molecular_function
PGSC0003DMG400019419	GO:0009535	chloroplast thylakoid membrane	cellular_component
PGSC0003DMG400019419	GO:0009579	thylakoid	cellular_component
PGSC0003DMG400019419	GO:0005506	iron ion binding	molecular_function
PGSC0003DMG400019419	GO:0045158	electron transporter, transferring electrons within cytochrome b6/f complex of photosystem II activity	molecular_function
PGSC0003DMG400019419	GO:0022900	electron transport chain	biological_process
PGSC0003DMG400019466	GO:0016020	membrane	cellular_component
PGSC0003DMG400019466	GO:0016021	integral component of membrane	cellular_component
PGSC0003DMG400019466	GO:0055085	transmembrane transport	biological_process
PGSC0003DMG400019526	GO:0016740	transferase activity	molecular_function
PGSC0003DMG400019526	GO:0046872	metal ion binding	molecular_function
PGSC0003DMG400019526	GO:0004842	ubiquitin-protein transferase activity	molecular_function
PGSC0003DMG400019526	GO:0016567	protein ubiquitination	biological_process
PGSC0003DMG400019605	GO:0000287	magnesium ion binding	molecular_function
PGSC0003DMG400019605	GO:0003824	catalytic activity	molecular_function
PGSC0003DMG400019605	GO:0006096	glycolytic process	biological_process
PGSC0003DMG400019605	GO:0004743	pyruvate kinase activity	molecular_function
PGSC0003DMG400019605	GO:0030955	potassium ion binding	molecular_function
PGSC0003DMG400019671	GO:0009055	electron transfer activity	molecular_function
PGSC0003DMG400019671	GO:0022900	electron transport chain	biological_process
PGSC0003DMG400019671	GO:0055114	oxidation-reduction process	biological_process
PGSC0003DMG400019671	GO:0005623	cell	cellular_component
PGSC0003DMG400019671	GO:0015035	protein disulfide oxidoreductase activity	molecular_function
PGSC0003DMG400019671	GO:0045454	cell redox homeostasis	biological_process
PGSC0003DMG400019772	GO:0016740	transferase activity	molecular_function
PGSC0003DMG400019772	GO:0016765	transferase activity, transferring alkyl or aryl (other than methyl) groups	molecular_function
PGSC0003DMG400019881	GO:0009611	response to wounding	biological_process
PGSC0003DMG400019881	GO:0080123	jasmonate-amino synthetase activity	molecular_function
PGSC0003DMG400019881	GO:0009694	jasmonic acid metabolic process	biological_process
PGSC0003DMG400019881	GO:0009864	induced systemic resistance, jasmonic acid mediated signaling pathway	biological_process
PGSC0003DMG400009706	GO:0005215	transporter activity	molecular_function
PGSC0003DMG400009706	GO:0016020	membrane	cellular_component
PGSC0003DMG400009706	GO:0016021	integral component of membrane	cellular_component
PGSC0003DMG402009879	GO:0016788	hydrolase activity, acting on ester bonds	molecular_function
PGSC0003DMG400010223	GO:0006508	proteolysis	biological_process
PGSC0003DMG400010223	GO:0008234	cysteine-type peptidase activity	molecular_function
PGSC0003DMG400020498	GO:0016787	hydrolase activity	molecular_function
PGSC0003DMG400020498	GO:0046856	phosphatidylinositol dephosphorylation	biological_process
PGSC0003DMG400020608	GO:0003700	DNA-binding transcription factor activity	molecular_function
PGSC0003DMG400020608	GO:0003677	DNA binding	molecular_function
PGSC0003DMG400020608	GO:0006355	regulation of transcription, DNA-templated	biological_process
PGSC0003DMG400020608	GO:0005634	nucleus	cellular_component
PGSC0003DMG400020608	GO:0043565	sequence-specific DNA binding	molecular_function
PGSC0003DMG400020608	GO:0006351	transcription, DNA-templated	biological_process
PGSC0003DMG400020777	GO:0016020	membrane	cellular_component
PGSC0003DMG400020777	GO:0016021	integral component of membrane	cellular_component
PGSC0003DMG401011339	GO:0055114	oxidation-reduction process	biological_process
PGSC0003DMG401011339	GO:0016020	membrane	cellular_component
PGSC0003DMG401011339	GO:0009507	chloroplast	cellular_component
PGSC0003DMG401011339	GO:0009536	plastid	cellular_component
PGSC0003DMG401011339	GO:0016491	oxidoreductase activity	molecular_function
PGSC0003DMG401011339	GO:0046872	metal ion binding	molecular_function
PGSC0003DMG401011339	GO:0008137	NADH dehydrogenase (ubiquinone) activity	molecular_function
PGSC0003DMG401011339	GO:0016655	oxidoreductase activity, acting on NAD(P)H, quinone or similar compound as acceptor	molecular_function
PGSC0003DMG401011339	GO:0048038	quinone binding	molecular_function
PGSC0003DMG401011339	GO:0019684	photosynthesis, light reaction	biological_process
PGSC0003DMG401011339	GO:0009535	chloroplast thylakoid membrane	cellular_component
PGSC0003DMG401011339	GO:0009579	thylakoid	cellular_component
PGSC0003DMG401011339	GO:0005506	iron ion binding	molecular_function
PGSC0003DMG401011339	GO:0016651	oxidoreductase activity, acting on NAD(P)H	molecular_function
PGSC0003DMG401011339	GO:0051536	iron-sulfur cluster binding	molecular_function
PGSC0003DMG401011339	GO:0051539	4 iron, 4 sulfur cluster binding	molecular_function
PGSC0003DMG401011339	GO:0016021	integral component of membrane	cellular_component
PGSC0003DMG401011339	GO:0042773	ATP synthesis coupled electron transport	biological_process
PGSC0003DMG401010883	GO:0003677	DNA binding	molecular_function
PGSC0003DMG402010883	GO:0003677	DNA binding	molecular_function
PGSC0003DMG400011379	GO:0016020	membrane	cellular_component
PGSC0003DMG400011379	GO:0016021	integral component of membrane	cellular_component
PGSC0003DMG400011379	GO:0009055	electron transfer activity	molecular_function
PGSC0003DMG400011379	GO:0022900	electron transport chain	biological_process
PGSC0003DMG400011379	GO:0055114	oxidation-reduction process	biological_process
PGSC0003DMG400011379	GO:0005623	cell	cellular_component
PGSC0003DMG400011379	GO:0015035	protein disulfide oxidoreductase activity	molecular_function
PGSC0003DMG400011379	GO:0045454	cell redox homeostasis	biological_process
PGSC0003DMG400011093	GO:0016020	membrane	cellular_component
PGSC0003DMG400011093	GO:0016021	integral component of membrane	cellular_component
PGSC0003DMG400011093	GO:0016567	protein ubiquitination	biological_process
PGSC0003DMG400011093	GO:0009789	positive regulation of abscisic acid-activated signaling pathway	biological_process
PGSC0003DMG400011093	GO:0061630	ubiquitin protein ligase activity	molecular_function
PGSC0003DMG400011093	GO:0006511	ubiquitin-dependent protein catabolic process	biological_process
PGSC0003DMG400011093	GO:0009651	response to salt stress	biological_process
PGSC0003DMG400011093	GO:0009737	response to abscisic acid	biological_process
PGSC0003DMG400011093	GO:0005829	cytosol	cellular_component
PGSC0003DMG400011093	GO:0004842	ubiquitin-protein transferase activity	molecular_function
PGSC0003DMG400011406	GO:0016020	membrane	cellular_component
PGSC0003DMG400011406	GO:0016021	integral component of membrane	cellular_component
PGSC0003DMG400011406	GO:0009055	electron transfer activity	molecular_function
PGSC0003DMG400011406	GO:0022900	electron transport chain	biological_process
PGSC0003DMG400011406	GO:0055114	oxidation-reduction process	biological_process
PGSC0003DMG400011406	GO:0005623	cell	cellular_component
PGSC0003DMG400011406	GO:0015035	protein disulfide oxidoreductase activity	molecular_function
PGSC0003DMG400011406	GO:0045454	cell redox homeostasis	biological_process
PGSC0003DMG400021365	GO:0003700	DNA-binding transcription factor activity	molecular_function
PGSC0003DMG400021365	GO:0006355	regulation of transcription, DNA-templated	biological_process
PGSC0003DMG400021423	GO:0003677	DNA binding	molecular_function
PGSC0003DMG400021423	GO:0005634	nucleus	cellular_component
PGSC0003DMG400021423	GO:0003700	DNA-binding transcription factor activity	molecular_function
PGSC0003DMG400021423	GO:0006355	regulation of transcription, DNA-templated	biological_process
PGSC0003DMG400021423	GO:0043565	sequence-specific DNA binding	molecular_function
PGSC0003DMG400021650	GO:0046872	metal ion binding	molecular_function
PGSC0003DMG400021650	GO:0030001	metal ion transport	biological_process
PGSC0003DMG400022467	GO:0016747	transferase activity, transferring acyl groups other than amino-acyl groups	molecular_function
PGSC0003DMG400022467	GO:0008080	N-acetyltransferase activity	molecular_function
PGSC0003DMG400022492	GO:0008152	metabolic process	biological_process
PGSC0003DMG400022492	GO:0016787	hydrolase activity	molecular_function
PGSC0003DMG400021738	GO:0016740	transferase activity	molecular_function
PGSC0003DMG400021738	GO:0008152	metabolic process	biological_process
PGSC0003DMG400021738	GO:0016757	transferase activity, transferring glycosyl groups	molecular_function
PGSC0003DMG400021738	GO:0016758	transferase activity, transferring hexosyl groups	molecular_function
PGSC0003DMG400022555	GO:0016740	transferase activity	molecular_function
PGSC0003DMG400022555	GO:0000166	nucleotide binding	molecular_function
PGSC0003DMG400022555	GO:0005524	ATP binding	molecular_function
PGSC0003DMG400021861	GO:0006952	defense response	biological_process
PGSC0003DMG400021861	GO:0043531	ADP binding	molecular_function
PGSC0003DMG400000001	GO:0016020	membrane	cellular_component
PGSC0003DMG400000001	GO:0016021	integral component of membrane	cellular_component
PGSC0003DMG400000001	GO:0055085	transmembrane transport	biological_process
PGSC0003DMG402000020	GO:0016491	oxidoreductase activity	molecular_function
PGSC0003DMG402000020	GO:0055114	oxidation-reduction process	biological_process
PGSC0003DMG400022743	GO:0055114	oxidation-reduction process	biological_process
PGSC0003DMG400022743	GO:0020037	heme binding	molecular_function
PGSC0003DMG400022743	GO:0005506	iron ion binding	molecular_function
PGSC0003DMG400022743	GO:0016705	oxidoreductase activity, acting on paired donors, with incorporation or reduction of molecular oxygen	molecular_function
PGSC0003DMG400022743	GO:0004497	monooxygenase activity	molecular_function
PGSC0003DMG400022743	GO:0016491	oxidoreductase activity	molecular_function
PGSC0003DMG400022743	GO:0046872	metal ion binding	molecular_function
PGSC0003DMG400022058	GO:0046983	protein dimerization activity	molecular_function
PGSC0003DMG400022134	GO:0003677	DNA binding	molecular_function
PGSC0003DMG400022134	GO:0006355	regulation of transcription, DNA-templated	biological_process
PGSC0003DMG400022134	GO:0005634	nucleus	cellular_component
PGSC0003DMG400022134	GO:0006351	transcription, DNA-templated	biological_process
PGSC0003DMG400000110	GO:0004144	diacylglycerol O-acyltransferase activity	molecular_function
PGSC0003DMG400000110	GO:0016020	membrane	cellular_component
PGSC0003DMG400000110	GO:0016021	integral component of membrane	cellular_component
PGSC0003DMG400000110	GO:0045017	glycerolipid biosynthetic process	biological_process
PGSC0003DMG400000129	GO:0009733	response to auxin	biological_process
PGSC0003DMG400000184	GO:0055114	oxidation-reduction process	biological_process
PGSC0003DMG400000184	GO:0016020	membrane	cellular_component
PGSC0003DMG400000184	GO:0016021	integral component of membrane	cellular_component
PGSC0003DMG400000184	GO:0016491	oxidoreductase activity	molecular_function
PGSC0003DMG400022255	GO:0016020	membrane	cellular_component
PGSC0003DMG400022255	GO:0016021	integral component of membrane	cellular_component
PGSC0003DMG400022260	GO:0005515	protein binding	molecular_function
PGSC0003DMG400022386	GO:0008270	zinc ion binding	molecular_function
PGSC0003DMG400022386	GO:0016787	hydrolase activity	molecular_function
PGSC0003DMG400022386	GO:0016810	hydrolase activity, acting on carbon-nitrogen (but not peptide) bonds	molecular_function
PGSC0003DMG400022386	GO:0004038	allantoinase activity	molecular_function
PGSC0003DMG400022386	GO:0050897	cobalt ion binding	molecular_function
PGSC0003DMG400022386	GO:0000256	allantoin catabolic process	biological_process
PGSC0003DMG400022386	GO:0006995	cellular response to nitrogen starvation	biological_process
PGSC0003DMG400022386	GO:0006145	purine nucleobase catabolic process	biological_process
PGSC0003DMG400022386	GO:0010136	ureide catabolic process	biological_process
PGSC0003DMG400022386	GO:0005783	endoplasmic reticulum	cellular_component
PGSC0003DMG400023125	GO:0005509	calcium ion binding	molecular_function
PGSC0003DMG400000448	GO:0006508	proteolysis	biological_process
PGSC0003DMG400000448	GO:0004185	serine-type carboxypeptidase activity	molecular_function
PGSC0003DMG400000448	GO:0004180	carboxypeptidase activity	molecular_function
PGSC0003DMG400000448	GO:0016787	hydrolase activity	molecular_function
PGSC0003DMG400000448	GO:0008233	peptidase activity	molecular_function
PGSC0003DMG400011747	GO:0005385	zinc ion transmembrane transporter activity	molecular_function
PGSC0003DMG400011747	GO:0016020	membrane	cellular_component
PGSC0003DMG400011747	GO:0016021	integral component of membrane	cellular_component
PGSC0003DMG400011747	GO:0055085	transmembrane transport	biological_process
PGSC0003DMG400011747	GO:0006811	ion transport	biological_process
PGSC0003DMG400011747	GO:0030001	metal ion transport	biological_process
PGSC0003DMG400011747	GO:0046873	metal ion transmembrane transporter activity	molecular_function
PGSC0003DMG400011747	GO:0071577	zinc ion transmembrane transport	biological_process
PGSC0003DMG400011754	GO:0003824	catalytic activity	molecular_function
PGSC0003DMG400011754	GO:0030170	pyridoxal phosphate binding	molecular_function
PGSC0003DMG400011754	GO:0008483	transaminase activity	molecular_function
PGSC0003DMG400023360	GO:0003700	DNA-binding transcription factor activity	molecular_function
PGSC0003DMG400023360	GO:0003677	DNA binding	molecular_function
PGSC0003DMG400023360	GO:0006355	regulation of transcription, DNA-templated	biological_process
PGSC0003DMG400023360	GO:0005634	nucleus	cellular_component
PGSC0003DMG400023360	GO:0043565	sequence-specific DNA binding	molecular_function
PGSC0003DMG400023360	GO:0006351	transcription, DNA-templated	biological_process
PGSC0003DMG400023365	GO:0008429	phosphatidylethanolamine binding	molecular_function
PGSC0003DMG400023365	GO:0009909	regulation of flower development	biological_process
PGSC0003DMG400023365	GO:0048573	photoperiodism, flowering	biological_process
PGSC0003DMG400000619	GO:0003677	DNA binding	molecular_function
PGSC0003DMG400000619	GO:0005634	nucleus	cellular_component
PGSC0003DMG400000754	GO:0000166	nucleotide binding	molecular_function
PGSC0003DMG400000754	GO:0004672	protein kinase activity	molecular_function
PGSC0003DMG400000754	GO:0004674	protein serine/threonine kinase activity	molecular_function
PGSC0003DMG400000754	GO:0005524	ATP binding	molecular_function
PGSC0003DMG400000754	GO:0006468	protein phosphorylation	biological_process
PGSC0003DMG400000754	GO:0005509	calcium ion binding	molecular_function
PGSC0003DMG400000808	GO:0016020	membrane	cellular_component
PGSC0003DMG400000808	GO:0016021	integral component of membrane	cellular_component
PGSC0003DMG400011891	GO:0003677	DNA binding	molecular_function
PGSC0003DMG400011891	GO:0006355	regulation of transcription, DNA-templated	biological_process
PGSC0003DMG400011891	GO:0005634	nucleus	cellular_component
PGSC0003DMG400011891	GO:0006351	transcription, DNA-templated	biological_process
PGSC0003DMG400011891	GO:0009651	response to salt stress	biological_process
PGSC0003DMG400011891	GO:0009737	response to abscisic acid	biological_process
PGSC0003DMG400011891	GO:0010089	xylem development	biological_process
PGSC0003DMG400011891	GO:0010150	leaf senescence	biological_process
PGSC0003DMG400011891	GO:0045892	negative regulation of transcription, DNA-templated	biological_process
PGSC0003DMG400023700	GO:0016020	membrane	cellular_component
PGSC0003DMG400023700	GO:0016021	integral component of membrane	cellular_component
PGSC0003DMG400023740	GO:0016020	membrane	cellular_component
PGSC0003DMG400023740	GO:0016021	integral component of membrane	cellular_component
PGSC0003DMG400012019	GO:0043086	negative regulation of catalytic activity	biological_process
PGSC0003DMG400012019	GO:0004857	enzyme inhibitor activity	molecular_function
PGSC0003DMG400012020	GO:0043086	negative regulation of catalytic activity	biological_process
PGSC0003DMG400012020	GO:0004857	enzyme inhibitor activity	molecular_function
PGSC0003DMG400001144	GO:0055114	oxidation-reduction process	biological_process
PGSC0003DMG400001144	GO:0020037	heme binding	molecular_function
PGSC0003DMG400001144	GO:0005506	iron ion binding	molecular_function
PGSC0003DMG400001144	GO:0016705	oxidoreductase activity, acting on paired donors, with incorporation or reduction of molecular oxygen	molecular_function
PGSC0003DMG400001144	GO:0004497	monooxygenase activity	molecular_function
PGSC0003DMG400001144	GO:0016491	oxidoreductase activity	molecular_function
PGSC0003DMG400001144	GO:0046872	metal ion binding	molecular_function
PGSC0003DMG400001179	GO:0016020	membrane	cellular_component
PGSC0003DMG400001179	GO:0016021	integral component of membrane	cellular_component
PGSC0003DMG400001179	GO:0008152	metabolic process	biological_process
PGSC0003DMG400001179	GO:0016787	hydrolase activity	molecular_function
PGSC0003DMG400012033	GO:0046872	metal ion binding	molecular_function
PGSC0003DMG400012033	GO:0016020	membrane	cellular_component
PGSC0003DMG400012033	GO:0016021	integral component of membrane	cellular_component
PGSC0003DMG400012033	GO:0009507	chloroplast	cellular_component
PGSC0003DMG400012033	GO:0009536	plastid	cellular_component
PGSC0003DMG400012033	GO:0016491	oxidoreductase activity	molecular_function
PGSC0003DMG400012033	GO:0015979	photosynthesis	biological_process
PGSC0003DMG400012033	GO:0055114	oxidation-reduction process	biological_process
PGSC0003DMG400012033	GO:0022900	electron transport chain	biological_process
PGSC0003DMG400012033	GO:0009535	chloroplast thylakoid membrane	cellular_component
PGSC0003DMG400012033	GO:0009579	thylakoid	cellular_component
PGSC0003DMG400012033	GO:0000287	magnesium ion binding	molecular_function
PGSC0003DMG400012033	GO:0016168	chlorophyll binding	molecular_function
PGSC0003DMG400012033	GO:0018298	protein-chromophore linkage	biological_process
PGSC0003DMG400012033	GO:0009522	photosystem I	cellular_component
PGSC0003DMG400012033	GO:0009055	electron transfer activity	molecular_function
PGSC0003DMG400012033	GO:0051536	iron-sulfur cluster binding	molecular_function
PGSC0003DMG400012033	GO:0051539	4 iron, 4 sulfur cluster binding	molecular_function
PGSC0003DMG400001338	GO:0003677	DNA binding	molecular_function
PGSC0003DMG400001338	GO:0006355	regulation of transcription, DNA-templated	biological_process
PGSC0003DMG400001338	GO:0005634	nucleus	cellular_component
PGSC0003DMG400001338	GO:0006351	transcription, DNA-templated	biological_process
PGSC0003DMG400001393	GO:0016020	membrane	cellular_component
PGSC0003DMG400001393	GO:0016021	integral component of membrane	cellular_component
PGSC0003DMG400001393	GO:0022857	transmembrane transporter activity	molecular_function
PGSC0003DMG400001393	GO:0055085	transmembrane transport	biological_process
PGSC0003DMG400024055	GO:0007165	signal transduction	biological_process
PGSC0003DMG400024055	GO:0043531	ADP binding	molecular_function
PGSC0003DMG400024055	GO:0005515	protein binding	molecular_function
PGSC0003DMG400001508	GO:0016020	membrane	cellular_component
PGSC0003DMG400001508	GO:0016021	integral component of membrane	cellular_component
PGSC0003DMG400001508	GO:0008519	ammonium transmembrane transporter activity	molecular_function
PGSC0003DMG400001508	GO:0015696	ammonium transport	biological_process
PGSC0003DMG400001508	GO:0072488	ammonium transmembrane transport	biological_process
PGSC0003DMG400001638	GO:0005509	calcium ion binding	molecular_function
PGSC0003DMG400024275	GO:0003824	catalytic activity	molecular_function
PGSC0003DMG400024275	GO:0030170	pyridoxal phosphate binding	molecular_function
PGSC0003DMG400024275	GO:0008483	transaminase activity	molecular_function
PGSC0003DMG401012244	GO:0016020	membrane	cellular_component
PGSC0003DMG401012244	GO:0016021	integral component of membrane	cellular_component
PGSC0003DMG401012244	GO:0055085	transmembrane transport	biological_process
PGSC0003DMG400001809	GO:0006073	cellular glucan metabolic process	biological_process
PGSC0003DMG400001809	GO:0005975	carbohydrate metabolic process	biological_process
PGSC0003DMG400001809	GO:0004553	hydrolase activity, hydrolyzing O-glycosyl compounds	molecular_function
PGSC0003DMG400001809	GO:0005618	cell wall	cellular_component
PGSC0003DMG400001809	GO:0016762	xyloglucan:xyloglucosyl transferase activity	molecular_function
PGSC0003DMG400001809	GO:0048046	apoplast	cellular_component
PGSC0003DMG400001809	GO:0016798	hydrolase activity, acting on glycosyl bonds	molecular_function
PGSC0003DMG400001809	GO:0016740	transferase activity	molecular_function
PGSC0003DMG400001809	GO:0016787	hydrolase activity	molecular_function
PGSC0003DMG400001809	GO:0008152	metabolic process	biological_process
PGSC0003DMG400001809	GO:0071555	cell wall organization	biological_process
PGSC0003DMG400001809	GO:0005576	extracellular region	cellular_component
PGSC0003DMG400001809	GO:0010411	xyloglucan metabolic process	biological_process
PGSC0003DMG400001809	GO:0042546	cell wall biogenesis	biological_process
PGSC0003DMG401012256	GO:0003677	DNA binding	molecular_function
PGSC0003DMG401012256	GO:0005634	nucleus	cellular_component
PGSC0003DMG401012256	GO:0006351	transcription, DNA-templated	biological_process
PGSC0003DMG401012256	GO:0006355	regulation of transcription, DNA-templated	biological_process
PGSC0003DMG401012256	GO:0005515	protein binding	molecular_function
PGSC0003DMG400001846	GO:0005215	transporter activity	molecular_function
PGSC0003DMG400001846	GO:0016020	membrane	cellular_component
PGSC0003DMG400001846	GO:0016021	integral component of membrane	cellular_component
PGSC0003DMG400001855	GO:0016161	beta-amylase activity	molecular_function
PGSC0003DMG400001855	GO:0016798	hydrolase activity, acting on glycosyl bonds	molecular_function
PGSC0003DMG400001855	GO:0102229	amylopectin maltohydrolase activity	molecular_function
PGSC0003DMG400001855	GO:0016787	hydrolase activity	molecular_function
PGSC0003DMG400001855	GO:0008152	metabolic process	biological_process
PGSC0003DMG400001855	GO:0005975	carbohydrate metabolic process	biological_process
PGSC0003DMG400001855	GO:0000272	polysaccharide catabolic process	biological_process
PGSC0003DMG400012329	GO:0003677	DNA binding	molecular_function
PGSC0003DMG400012329	GO:0006355	regulation of transcription, DNA-templated	biological_process
PGSC0003DMG400012329	GO:0005634	nucleus	cellular_component
PGSC0003DMG400012329	GO:0005829	cytosol	cellular_component
PGSC0003DMG400012329	GO:0009506	plasmodesma	cellular_component
PGSC0003DMG400012355	GO:0016020	membrane	cellular_component
PGSC0003DMG400012355	GO:0016021	integral component of membrane	cellular_component
PGSC0003DMG400002161	GO:0009651	response to salt stress	biological_process
PGSC0003DMG400002169	GO:0005515	protein binding	molecular_function
PGSC0003DMG400024664	GO:0016020	membrane	cellular_component
PGSC0003DMG400024664	GO:0016021	integral component of membrane	cellular_component
PGSC0003DMG400012578	GO:0016740	transferase activity	molecular_function
PGSC0003DMG400012578	GO:0008152	metabolic process	biological_process
PGSC0003DMG400012578	GO:0016757	transferase activity, transferring glycosyl groups	molecular_function
PGSC0003DMG400012578	GO:0016758	transferase activity, transferring hexosyl groups	molecular_function
PGSC0003DMG400024700	GO:0046872	metal ion binding	molecular_function
PGSC0003DMG400024700	GO:0003676	nucleic acid binding	molecular_function
PGSC0003DMG400002472	GO:0006351	transcription, DNA-templated	biological_process
PGSC0003DMG400002472	GO:0003677	DNA binding	molecular_function
PGSC0003DMG400002472	GO:0046983	protein dimerization activity	molecular_function
PGSC0003DMG400002472	GO:0003899	DNA-directed 5'-3' RNA polymerase activity	molecular_function
PGSC0003DMG400012664	GO:0016020	membrane	cellular_component
PGSC0003DMG400012664	GO:0016021	integral component of membrane	cellular_component
PGSC0003DMG400012664	GO:0055085	transmembrane transport	biological_process
PGSC0003DMG400012664	GO:0015238	drug transmembrane transporter activity	molecular_function
PGSC0003DMG400012664	GO:0015297	antiporter activity	molecular_function
PGSC0003DMG400012664	GO:0006855	drug transmembrane transport	biological_process
PGSC0003DMG401024988	GO:0055114	oxidation-reduction process	biological_process
PGSC0003DMG401024988	GO:0016491	oxidoreductase activity	molecular_function
PGSC0003DMG401024988	GO:0046872	metal ion binding	molecular_function
PGSC0003DMG400002804	GO:0006950	response to stress	biological_process
PGSC0003DMG400025042	GO:0016020	membrane	cellular_component
PGSC0003DMG400025042	GO:0016021	integral component of membrane	cellular_component
PGSC0003DMG400025042	GO:0009055	electron transfer activity	molecular_function
PGSC0003DMG400025042	GO:0022900	electron transport chain	biological_process
PGSC0003DMG400002824	GO:0003677	DNA binding	molecular_function
PGSC0003DMG400002824	GO:0006355	regulation of transcription, DNA-templated	biological_process
PGSC0003DMG400002824	GO:0005634	nucleus	cellular_component
PGSC0003DMG400002824	GO:0006351	transcription, DNA-templated	biological_process
PGSC0003DMG400013108	GO:0005385	zinc ion transmembrane transporter activity	molecular_function
PGSC0003DMG400013108	GO:0016020	membrane	cellular_component
PGSC0003DMG400013108	GO:0016021	integral component of membrane	cellular_component
PGSC0003DMG400013108	GO:0055085	transmembrane transport	biological_process
PGSC0003DMG400013108	GO:0006811	ion transport	biological_process
PGSC0003DMG400013108	GO:0030001	metal ion transport	biological_process
PGSC0003DMG400013108	GO:0046873	metal ion transmembrane transporter activity	molecular_function
PGSC0003DMG400013108	GO:0071577	zinc ion transmembrane transport	biological_process
PGSC0003DMG400003054	GO:0006012	galactose metabolic process	biological_process
PGSC0003DMG400003054	GO:0003978	UDP-glucose 4-epimerase activity	molecular_function
PGSC0003DMG400003054	GO:0016853	isomerase activity	molecular_function
PGSC0003DMG400003091	GO:0055114	oxidation-reduction process	biological_process
PGSC0003DMG400003091	GO:0016491	oxidoreductase activity	molecular_function
PGSC0003DMG400003091	GO:0046872	metal ion binding	molecular_function
PGSC0003DMG400013259	GO:0005634	nucleus	cellular_component
PGSC0003DMG400013259	GO:0015031	protein transport	biological_process
PGSC0003DMG400013259	GO:0005737	cytoplasm	cellular_component
PGSC0003DMG400013259	GO:0000055	ribosomal large subunit export from nucleus	biological_process
PGSC0003DMG400013259	GO:0043023	ribosomal large subunit binding	molecular_function
PGSC0003DMG400003193	GO:0006952	defense response	biological_process
PGSC0003DMG400003193	GO:0009607	response to biotic stimulus	biological_process
PGSC0003DMG402013333	GO:0035335	peptidyl-tyrosine dephosphorylation	biological_process
PGSC0003DMG402013333	GO:0004725	protein tyrosine phosphatase activity	molecular_function
PGSC0003DMG402013333	GO:0016311	dephosphorylation	biological_process
PGSC0003DMG402013333	GO:1900424	regulation of defense response to bacterium	biological_process
PGSC0003DMG402013333	GO:0016791	phosphatase activity	molecular_function
PGSC0003DMG400003305	GO:0055114	oxidation-reduction process	biological_process
PGSC0003DMG400003305	GO:0004497	monooxygenase activity	molecular_function
PGSC0003DMG400003305	GO:0016491	oxidoreductase activity	molecular_function
PGSC0003DMG400003305	GO:0046872	metal ion binding	molecular_function
PGSC0003DMG400003305	GO:0020037	heme binding	molecular_function
PGSC0003DMG400003305	GO:0005506	iron ion binding	molecular_function
PGSC0003DMG400003305	GO:0016705	oxidoreductase activity, acting on paired donors, with incorporation or reduction of molecular oxygen	molecular_function
PGSC0003DMG400003340	GO:0055114	oxidation-reduction process	biological_process
PGSC0003DMG400003340	GO:0016020	membrane	cellular_component
PGSC0003DMG400003340	GO:0016021	integral component of membrane	cellular_component
PGSC0003DMG400003340	GO:0004497	monooxygenase activity	molecular_function
PGSC0003DMG400003340	GO:0016491	oxidoreductase activity	molecular_function
PGSC0003DMG400003340	GO:0046872	metal ion binding	molecular_function
PGSC0003DMG400003340	GO:0020037	heme binding	molecular_function
PGSC0003DMG400003340	GO:0005506	iron ion binding	molecular_function
PGSC0003DMG400003340	GO:0016705	oxidoreductase activity, acting on paired donors, with incorporation or reduction of molecular oxygen	molecular_function
PGSC0003DMG400025433	GO:0016020	membrane	cellular_component
PGSC0003DMG400025433	GO:0016021	integral component of membrane	cellular_component
PGSC0003DMG400025433	GO:0055085	transmembrane transport	biological_process
PGSC0003DMG400025433	GO:0015238	drug transmembrane transporter activity	molecular_function
PGSC0003DMG400025433	GO:0015297	antiporter activity	molecular_function
PGSC0003DMG400025433	GO:0006855	drug transmembrane transport	biological_process
PGSC0003DMG400003429	GO:0000166	nucleotide binding	molecular_function
PGSC0003DMG400003429	GO:0004672	protein kinase activity	molecular_function
PGSC0003DMG400003429	GO:0005524	ATP binding	molecular_function
PGSC0003DMG400003429	GO:0006468	protein phosphorylation	biological_process
PGSC0003DMG400003429	GO:0016020	membrane	cellular_component
PGSC0003DMG400003429	GO:0016021	integral component of membrane	cellular_component
PGSC0003DMG400003429	GO:0005515	protein binding	molecular_function
PGSC0003DMG400003522	GO:0016740	transferase activity	molecular_function
PGSC0003DMG400003522	GO:0016757	transferase activity, transferring glycosyl groups	molecular_function
PGSC0003DMG400003522	GO:0047216	inositol 3-alpha-galactosyltransferase activity	molecular_function
PGSC0003DMG400003522	GO:0006012	galactose metabolic process	biological_process
PGSC0003DMG400003607	GO:0032259	methylation	biological_process
PGSC0003DMG400003607	GO:0008168	methyltransferase activity	molecular_function
PGSC0003DMG400013696	GO:0055114	oxidation-reduction process	biological_process
PGSC0003DMG400013696	GO:0004497	monooxygenase activity	molecular_function
PGSC0003DMG400013696	GO:0016491	oxidoreductase activity	molecular_function
PGSC0003DMG400013696	GO:0046872	metal ion binding	molecular_function
PGSC0003DMG400013696	GO:0020037	heme binding	molecular_function
PGSC0003DMG400013696	GO:0005506	iron ion binding	molecular_function
PGSC0003DMG400013696	GO:0016705	oxidoreductase activity, acting on paired donors, with incorporation or reduction of molecular oxygen	molecular_function
PGSC0003DMG400013765	GO:0006355	regulation of transcription, DNA-templated	biological_process
PGSC0003DMG400013765	GO:0005634	nucleus	cellular_component
PGSC0003DMG400013765	GO:0006351	transcription, DNA-templated	biological_process
PGSC0003DMG400013765	GO:0009734	auxin-activated signaling pathway	biological_process
PGSC0003DMG400013765	GO:0005515	protein binding	molecular_function
PGSC0003DMG400003746	GO:0046983	protein dimerization activity	molecular_function
PGSC0003DMG400013828	GO:0006508	proteolysis	biological_process
PGSC0003DMG400013828	GO:0008233	peptidase activity	molecular_function
PGSC0003DMG400003848	GO:0005215	transporter activity	molecular_function
PGSC0003DMG400003848	GO:0016020	membrane	cellular_component
PGSC0003DMG400003848	GO:0016021	integral component of membrane	cellular_component
PGSC0003DMG400003848	GO:0022857	transmembrane transporter activity	molecular_function
PGSC0003DMG400003848	GO:0055085	transmembrane transport	biological_process
PGSC0003DMG400003848	GO:0006829	zinc ion transport	biological_process
PGSC0003DMG400003848	GO:0005773	vacuole	cellular_component
PGSC0003DMG400003848	GO:0005774	vacuolar membrane	cellular_component
PGSC0003DMG400003848	GO:0009507	chloroplast	cellular_component
PGSC0003DMG400003848	GO:0009705	plant-type vacuole membrane	cellular_component
PGSC0003DMG400003879	GO:0016020	membrane	cellular_component
PGSC0003DMG400003879	GO:0016021	integral component of membrane	cellular_component
PGSC0003DMG400003879	GO:0022857	transmembrane transporter activity	molecular_function
PGSC0003DMG400003879	GO:0055085	transmembrane transport	biological_process
PGSC0003DMG400003936	GO:0009308	amine metabolic process	biological_process
PGSC0003DMG400003936	GO:0055114	oxidation-reduction process	biological_process
PGSC0003DMG400003936	GO:0016491	oxidoreductase activity	molecular_function
PGSC0003DMG400003936	GO:0046872	metal ion binding	molecular_function
PGSC0003DMG400003936	GO:0048038	quinone binding	molecular_function
PGSC0003DMG400003936	GO:0005507	copper ion binding	molecular_function
PGSC0003DMG400003936	GO:0008131	primary amine oxidase activity	molecular_function
PGSC0003DMG400025862	GO:0016740	transferase activity	molecular_function
PGSC0003DMG400025862	GO:0008152	metabolic process	biological_process
PGSC0003DMG400025862	GO:0016757	transferase activity, transferring glycosyl groups	molecular_function
PGSC0003DMG400025862	GO:0016758	transferase activity, transferring hexosyl groups	molecular_function
PGSC0003DMG400004030	GO:0005515	protein binding	molecular_function
PGSC0003DMG400025967	GO:0043086	negative regulation of catalytic activity	biological_process
PGSC0003DMG400025967	GO:0004857	enzyme inhibitor activity	molecular_function
PGSC0003DMG400025967	GO:0016787	hydrolase activity	molecular_function
PGSC0003DMG400025967	GO:0030599	pectinesterase activity	molecular_function
PGSC0003DMG400025967	GO:0045330	aspartyl esterase activity	molecular_function
PGSC0003DMG400025967	GO:0042545	cell wall modification	biological_process
PGSC0003DMG400025967	GO:0045490	pectin catabolic process	biological_process
PGSC0003DMG400025967	GO:0005618	cell wall	cellular_component
PGSC0003DMG400004081	GO:0000977	RNA polymerase II regulatory region sequence-specific DNA binding	molecular_function
PGSC0003DMG400004081	GO:0003700	DNA-binding transcription factor activity	molecular_function
PGSC0003DMG400004081	GO:0003677	DNA binding	molecular_function
PGSC0003DMG400004081	GO:0006355	regulation of transcription, DNA-templated	biological_process
PGSC0003DMG400004081	GO:0005634	nucleus	cellular_component
PGSC0003DMG400004081	GO:0046983	protein dimerization activity	molecular_function
PGSC0003DMG400004081	GO:0006351	transcription, DNA-templated	biological_process
PGSC0003DMG400004081	GO:0045944	positive regulation of transcription by RNA polymerase II	biological_process
PGSC0003DMG400026010	GO:0009733	response to auxin	biological_process
PGSC0003DMG400026081	GO:0003676	nucleic acid binding	molecular_function
PGSC0003DMG400026081	GO:0003700	DNA-binding transcription factor activity	molecular_function
PGSC0003DMG400026081	GO:0006355	regulation of transcription, DNA-templated	biological_process
PGSC0003DMG400026081	GO:0010044	response to aluminum ion	biological_process
PGSC0003DMG400026081	GO:0010447	response to acidic pH	biological_process
PGSC0003DMG400026081	GO:0005634	nucleus	cellular_component
PGSC0003DMG400026148	GO:0008152	metabolic process	biological_process
PGSC0003DMG400026148	GO:0003824	catalytic activity	molecular_function
PGSC0003DMG400026148	GO:0016788	hydrolase activity, acting on ester bonds	molecular_function
PGSC0003DMG400026148	GO:0006950	response to stress	biological_process
PGSC0003DMG400004211	GO:0016682	oxidoreductase activity, acting on diphenols and related substances as donors, oxygen as acceptor	molecular_function
PGSC0003DMG400004211	GO:0009635	response to herbicide	biological_process
PGSC0003DMG400004211	GO:0016020	membrane	cellular_component
PGSC0003DMG400004211	GO:0016021	integral component of membrane	cellular_component
PGSC0003DMG400004211	GO:0009507	chloroplast	cellular_component
PGSC0003DMG400004211	GO:0009536	plastid	cellular_component
PGSC0003DMG400004211	GO:0016491	oxidoreductase activity	molecular_function
PGSC0003DMG400004211	GO:0046872	metal ion binding	molecular_function
PGSC0003DMG400004211	GO:0015979	photosynthesis	biological_process
PGSC0003DMG400004211	GO:0055114	oxidation-reduction process	biological_process
PGSC0003DMG400004211	GO:0009055	electron transfer activity	molecular_function
PGSC0003DMG400004211	GO:0009535	chloroplast thylakoid membrane	cellular_component
PGSC0003DMG400004211	GO:0009579	thylakoid	cellular_component
PGSC0003DMG400004211	GO:0005506	iron ion binding	molecular_function
PGSC0003DMG400004211	GO:0016168	chlorophyll binding	molecular_function
PGSC0003DMG400004211	GO:0018298	protein-chromophore linkage	biological_process
PGSC0003DMG400004211	GO:0009523	photosystem II	cellular_component
PGSC0003DMG400004211	GO:0019684	photosynthesis, light reaction	biological_process
PGSC0003DMG400004211	GO:0045156	electron transporter, transferring electrons within the cyclic electron transport pathway of photosynthesis activity	molecular_function
PGSC0003DMG400004211	GO:0009772	photosynthetic electron transport in photosystem II	biological_process
PGSC0003DMG400014401	GO:0016740	transferase activity	molecular_function
PGSC0003DMG400014401	GO:0071555	cell wall organization	biological_process
PGSC0003DMG400014401	GO:0016757	transferase activity, transferring glycosyl groups	molecular_function
PGSC0003DMG400014401	GO:0005794	Golgi apparatus	cellular_component
PGSC0003DMG400014401	GO:0047262	polygalacturonate 4-alpha-galacturonosyltransferase activity	molecular_function
PGSC0003DMG400014401	GO:0045489	pectin biosynthetic process	biological_process
PGSC0003DMG400014401	GO:0000139	Golgi membrane	cellular_component
PGSC0003DMG400014401	GO:0016020	membrane	cellular_component
PGSC0003DMG400014401	GO:0016021	integral component of membrane	cellular_component
PGSC0003DMG400026433	GO:0007165	signal transduction	biological_process
PGSC0003DMG400026433	GO:0043531	ADP binding	molecular_function
PGSC0003DMG400026433	GO:0005515	protein binding	molecular_function
PGSC0003DMG400004460	GO:0005509	calcium ion binding	molecular_function
PGSC0003DMG400004617	GO:0043086	negative regulation of catalytic activity	biological_process
PGSC0003DMG400004617	GO:0016020	membrane	cellular_component
PGSC0003DMG400004617	GO:0016021	integral component of membrane	cellular_component
PGSC0003DMG400004617	GO:0004857	enzyme inhibitor activity	molecular_function
PGSC0003DMG400004662	GO:0003700	DNA-binding transcription factor activity	molecular_function
PGSC0003DMG400004662	GO:0003677	DNA binding	molecular_function
PGSC0003DMG400004662	GO:0006355	regulation of transcription, DNA-templated	biological_process
PGSC0003DMG400004662	GO:0005634	nucleus	cellular_component
PGSC0003DMG400004662	GO:0043565	sequence-specific DNA binding	molecular_function
PGSC0003DMG402026984	GO:0006355	regulation of transcription, DNA-templated	biological_process
PGSC0003DMG402026984	GO:0005634	nucleus	cellular_component
PGSC0003DMG402026984	GO:0008270	zinc ion binding	molecular_function
PGSC0003DMG402026984	GO:0003712	transcription coregulator activity	molecular_function
PGSC0003DMG402026984	GO:0016573	histone acetylation	biological_process
PGSC0003DMG402026984	GO:0004402	histone acetyltransferase activity	molecular_function
PGSC0003DMG402026984	GO:0005515	protein binding	molecular_function
PGSC0003DMG400027291	GO:0016740	transferase activity	molecular_function
PGSC0003DMG400027291	GO:0008152	metabolic process	biological_process
PGSC0003DMG400027291	GO:0016757	transferase activity, transferring glycosyl groups	molecular_function
PGSC0003DMG400027291	GO:0016758	transferase activity, transferring hexosyl groups	molecular_function
PGSC0003DMG400027507	GO:0003700	DNA-binding transcription factor activity	molecular_function
PGSC0003DMG400027507	GO:0005634	nucleus	cellular_component
PGSC0003DMG400027507	GO:0006355	regulation of transcription, DNA-templated	biological_process
PGSC0003DMG400015157	GO:0004672	protein kinase activity	molecular_function
PGSC0003DMG400015157	GO:0005524	ATP binding	molecular_function
PGSC0003DMG400015157	GO:0006468	protein phosphorylation	biological_process
PGSC0003DMG400015157	GO:0016020	membrane	cellular_component
PGSC0003DMG400015157	GO:0016021	integral component of membrane	cellular_component
PGSC0003DMG400015157	GO:0005515	protein binding	molecular_function
PGSC0003DMG401015205	GO:0000977	RNA polymerase II regulatory region sequence-specific DNA binding	molecular_function
PGSC0003DMG401015205	GO:0003700	DNA-binding transcription factor activity	molecular_function
PGSC0003DMG401015205	GO:0003677	DNA binding	molecular_function
PGSC0003DMG401015205	GO:0006355	regulation of transcription, DNA-templated	biological_process
PGSC0003DMG401015205	GO:0005634	nucleus	cellular_component
PGSC0003DMG401015205	GO:0046983	protein dimerization activity	molecular_function
PGSC0003DMG401015205	GO:0006351	transcription, DNA-templated	biological_process
PGSC0003DMG401015205	GO:0045944	positive regulation of transcription by RNA polymerase II	biological_process
PGSC0003DMG400005335	GO:0016020	membrane	cellular_component
PGSC0003DMG400005335	GO:0016021	integral component of membrane	cellular_component
PGSC0003DMG400005335	GO:0009055	electron transfer activity	molecular_function
PGSC0003DMG400005335	GO:0022900	electron transport chain	biological_process
PGSC0003DMG400005335	GO:0055114	oxidation-reduction process	biological_process
PGSC0003DMG400005335	GO:0005623	cell	cellular_component
PGSC0003DMG400005335	GO:0015035	protein disulfide oxidoreductase activity	molecular_function
PGSC0003DMG400005335	GO:0045454	cell redox homeostasis	biological_process
PGSC0003DMG400015241	GO:0009505	plant-type cell wall	cellular_component
PGSC0003DMG400015241	GO:0045859	regulation of protein kinase activity	biological_process
PGSC0003DMG400015241	GO:0019887	protein kinase regulator activity	molecular_function
PGSC0003DMG400005372	GO:0046872	metal ion binding	molecular_function
PGSC0003DMG400005372	GO:0016020	membrane	cellular_component
PGSC0003DMG400005372	GO:0016021	integral component of membrane	cellular_component
PGSC0003DMG400005372	GO:0009507	chloroplast	cellular_component
PGSC0003DMG400005372	GO:0009536	plastid	cellular_component
PGSC0003DMG400005372	GO:0016491	oxidoreductase activity	molecular_function
PGSC0003DMG400005372	GO:0015979	photosynthesis	biological_process
PGSC0003DMG400005372	GO:0055114	oxidation-reduction process	biological_process
PGSC0003DMG400005372	GO:0022900	electron transport chain	biological_process
PGSC0003DMG400005372	GO:0009535	chloroplast thylakoid membrane	cellular_component
PGSC0003DMG400005372	GO:0009579	thylakoid	cellular_component
PGSC0003DMG400005372	GO:0000287	magnesium ion binding	molecular_function
PGSC0003DMG400005372	GO:0016168	chlorophyll binding	molecular_function
PGSC0003DMG400005372	GO:0018298	protein-chromophore linkage	biological_process
PGSC0003DMG400005372	GO:0009522	photosystem I	cellular_component
PGSC0003DMG400005372	GO:0009055	electron transfer activity	molecular_function
PGSC0003DMG400005372	GO:0051536	iron-sulfur cluster binding	molecular_function
PGSC0003DMG400005372	GO:0051539	4 iron, 4 sulfur cluster binding	molecular_function
PGSC0003DMG400015318	GO:0005507	copper ion binding	molecular_function
PGSC0003DMG400015318	GO:0008270	zinc ion binding	molecular_function
PGSC0003DMG400005560	GO:0046983	protein dimerization activity	molecular_function
PGSC0003DMG400005560	GO:0043565	sequence-specific DNA binding	molecular_function
PGSC0003DMG400015464	GO:0090305	nucleic acid phosphodiester bond hydrolysis	biological_process
PGSC0003DMG400015464	GO:0004518	nuclease activity	molecular_function
PGSC0003DMG400015464	GO:0016020	membrane	cellular_component
PGSC0003DMG400015464	GO:0016021	integral component of membrane	cellular_component
PGSC0003DMG400015536	GO:0003677	DNA binding	molecular_function
PGSC0003DMG400015711	GO:0016787	hydrolase activity	molecular_function
PGSC0003DMG400015711	GO:0071555	cell wall organization	biological_process
PGSC0003DMG400015711	GO:0005576	extracellular region	cellular_component
PGSC0003DMG400015711	GO:0005618	cell wall	cellular_component
PGSC0003DMG400015850	GO:0016036	cellular response to phosphate starvation	biological_process
PGSC0003DMG400015927	GO:0016853	isomerase activity	molecular_function
PGSC0003DMG400015927	GO:0006012	galactose metabolic process	biological_process
PGSC0003DMG400015927	GO:0003978	UDP-glucose 4-epimerase activity	molecular_function
PGSC0003DMG400015960	GO:0046872	metal ion binding	molecular_function
PGSC0003DMG400015960	GO:0016020	membrane	cellular_component
PGSC0003DMG400015960	GO:0016021	integral component of membrane	cellular_component
PGSC0003DMG400015960	GO:0015979	photosynthesis	biological_process
PGSC0003DMG400015960	GO:0009522	photosystem I	cellular_component
PGSC0003DMG400015960	GO:0009579	thylakoid	cellular_component
PGSC0003DMG400016006	GO:0003700	DNA-binding transcription factor activity	molecular_function
PGSC0003DMG400016006	GO:0003677	DNA binding	molecular_function
PGSC0003DMG400016006	GO:0006355	regulation of transcription, DNA-templated	biological_process
PGSC0003DMG400016006	GO:0005634	nucleus	cellular_component
PGSC0003DMG400016006	GO:0006351	transcription, DNA-templated	biological_process
PGSC0003DMG400016129	GO:0018108	peptidyl-tyrosine phosphorylation	biological_process
PGSC0003DMG400016129	GO:0004672	protein kinase activity	molecular_function
PGSC0003DMG400016129	GO:0005524	ATP binding	molecular_function
PGSC0003DMG400016129	GO:0006468	protein phosphorylation	biological_process
PGSC0003DMG400016129	GO:0004842	ubiquitin-protein transferase activity	molecular_function
PGSC0003DMG400016129	GO:0016567	protein ubiquitination	biological_process
PGSC0003DMG400016129	GO:0004713	protein tyrosine kinase activity	molecular_function
PGSC0003DMG400016187	GO:0016020	membrane	cellular_component
PGSC0003DMG400016187	GO:0016021	integral component of membrane	cellular_component
PGSC0003DMG400016287	GO:0055114	oxidation-reduction process	biological_process
PGSC0003DMG400016287	GO:0016491	oxidoreductase activity	molecular_function
PGSC0003DMG400016287	GO:0046872	metal ion binding	molecular_function
PGSC0003DMG400016374	GO:0005515	protein binding	molecular_function
PGSC0003DMG400016519	GO:0016020	membrane	cellular_component
PGSC0003DMG400016519	GO:0016021	integral component of membrane	cellular_component
PGSC0003DMG400016590	GO:0016020	membrane	cellular_component
PGSC0003DMG400016590	GO:0016021	integral component of membrane	cellular_component
PGSC0003DMG400016590	GO:0009611	response to wounding	biological_process
PGSC0003DMG400016590	GO:0071486	cellular response to high light intensity	biological_process
PGSC0003DMG400016590	GO:0071492	cellular response to UV-A	biological_process
PGSC0003DMG400016590	GO:0009535	chloroplast thylakoid membrane	cellular_component
PGSC0003DMG400016764	GO:0055114	oxidation-reduction process	biological_process
PGSC0003DMG400016764	GO:0004497	monooxygenase activity	molecular_function
PGSC0003DMG400016764	GO:0016491	oxidoreductase activity	molecular_function
PGSC0003DMG400016764	GO:0046872	metal ion binding	molecular_function
PGSC0003DMG400016764	GO:0020037	heme binding	molecular_function
PGSC0003DMG400016764	GO:0005506	iron ion binding	molecular_function
PGSC0003DMG400016764	GO:0016705	oxidoreductase activity, acting on paired donors, with incorporation or reduction of molecular oxygen	molecular_function

## Sheet: Exclusive_KP-L-HN
GeneID	GO.Accession	GO.term.name	GO.domain
PGSC0003DMG400037361	GO:0046872	metal ion binding	molecular_function
PGSC0003DMG400037865	GO:0016020	membrane	cellular_component
PGSC0003DMG400037865	GO:0016021	integral component of membrane	cellular_component
PGSC0003DMG400037865	GO:0050826	response to freezing	biological_process
PGSC0003DMG400039595	GO:0000977	RNA polymerase II regulatory region sequence-specific DNA binding	molecular_function
PGSC0003DMG400039595	GO:0003677	DNA binding	molecular_function
PGSC0003DMG400039595	GO:0005634	nucleus	cellular_component
PGSC0003DMG400039595	GO:0046983	protein dimerization activity	molecular_function
PGSC0003DMG400039595	GO:0006351	transcription, DNA-templated	biological_process
PGSC0003DMG400039595	GO:0006355	regulation of transcription, DNA-templated	biological_process
PGSC0003DMG400039595	GO:0045944	positive regulation of transcription by RNA polymerase II	biological_process
PGSC0003DMG400040097	GO:1903506	regulation of nucleic acid-templated transcription	biological_process
PGSC0003DMG400040097	GO:0003712	transcription coregulator activity	molecular_function
PGSC0003DMG400040097	GO:0090344	negative regulation of cell aging	biological_process
PGSC0003DMG400040097	GO:0009910	negative regulation of flower development	biological_process
PGSC0003DMG400040097	GO:0006623	protein targeting to vacuole	biological_process
PGSC0003DMG400040097	GO:0009744	response to sucrose	biological_process
PGSC0003DMG400040097	GO:0005634	nucleus	cellular_component
PGSC0003DMG400040097	GO:0005737	cytoplasm	cellular_component
PGSC0003DMG400040097	GO:0005773	vacuole	cellular_component
PGSC0003DMG400040097	GO:0005886	plasma membrane	cellular_component
PGSC0003DMG400040097	GO:0031982	vesicle	cellular_component
PGSC0003DMG400028411	GO:0016311	dephosphorylation	biological_process
PGSC0003DMG400028411	GO:0016791	phosphatase activity	molecular_function
PGSC0003DMG400028518	GO:0055114	oxidation-reduction process	biological_process
PGSC0003DMG400028518	GO:0016491	oxidoreductase activity	molecular_function
PGSC0003DMG400028518	GO:0046872	metal ion binding	molecular_function
PGSC0003DMG400028651	GO:0006629	lipid metabolic process	biological_process
PGSC0003DMG400028773	GO:0005975	carbohydrate metabolic process	biological_process
PGSC0003DMG400028773	GO:0004553	hydrolase activity, hydrolyzing O-glycosyl compounds	molecular_function
PGSC0003DMG400028821	GO:0016020	membrane	cellular_component
PGSC0003DMG400028821	GO:0016021	integral component of membrane	cellular_component
PGSC0003DMG400029011	GO:0016020	membrane	cellular_component
PGSC0003DMG400029011	GO:0016021	integral component of membrane	cellular_component
PGSC0003DMG400029085	GO:0003824	catalytic activity	molecular_function
PGSC0003DMG400029085	GO:0009116	nucleoside metabolic process	biological_process
PGSC0003DMG400029200	GO:0000287	magnesium ion binding	molecular_function
PGSC0003DMG400029200	GO:0010333	terpene synthase activity	molecular_function
PGSC0003DMG400029200	GO:0016829	lyase activity	molecular_function
PGSC0003DMG400029256	GO:0016747	transferase activity, transferring acyl groups other than amino-acyl groups	molecular_function
PGSC0003DMG400029286	GO:0016020	membrane	cellular_component
PGSC0003DMG400029286	GO:0016021	integral component of membrane	cellular_component
PGSC0003DMG400029863	GO:0016020	membrane	cellular_component
PGSC0003DMG400029863	GO:0016021	integral component of membrane	cellular_component
PGSC0003DMG400030105	GO:0009055	electron transfer activity	molecular_function
PGSC0003DMG400030105	GO:0022900	electron transport chain	biological_process
PGSC0003DMG400030105	GO:0055114	oxidation-reduction process	biological_process
PGSC0003DMG400030105	GO:0005623	cell	cellular_component
PGSC0003DMG400030105	GO:0015035	protein disulfide oxidoreductase activity	molecular_function
PGSC0003DMG400030105	GO:0045454	cell redox homeostasis	biological_process
PGSC0003DMG400030593	GO:0010951	negative regulation of endopeptidase activity	biological_process
PGSC0003DMG400030593	GO:0004867	serine-type endopeptidase inhibitor activity	molecular_function
PGSC0003DMG400030637	GO:0016020	membrane	cellular_component
PGSC0003DMG400030637	GO:0016021	integral component of membrane	cellular_component
PGSC0003DMG400030919	GO:0016020	membrane	cellular_component
PGSC0003DMG400030919	GO:0016021	integral component of membrane	cellular_component
PGSC0003DMG400030919	GO:0009055	electron transfer activity	molecular_function
PGSC0003DMG400030919	GO:0022900	electron transport chain	biological_process
PGSC0003DMG400030986	GO:0005634	nucleus	cellular_component
PGSC0003DMG400030986	GO:0046982	protein heterodimerization activity	molecular_function
PGSC0003DMG400030986	GO:0009738	abscisic acid-activated signaling pathway	biological_process
PGSC0003DMG400030986	GO:0009785	blue light signaling pathway	biological_process
PGSC0003DMG400030986	GO:0009793	embryo development ending in seed dormancy	biological_process
PGSC0003DMG400030986	GO:0010262	somatic embryogenesis	biological_process
PGSC0003DMG400030986	GO:0045723	positive regulation of fatty acid biosynthetic process	biological_process
PGSC0003DMG400030986	GO:0045893	positive regulation of transcription, DNA-templated	biological_process
PGSC0003DMG400005587	GO:0000287	magnesium ion binding	molecular_function
PGSC0003DMG400005587	GO:0010333	terpene synthase activity	molecular_function
PGSC0003DMG400005587	GO:0016829	lyase activity	molecular_function
PGSC0003DMG400005629	GO:0016020	membrane	cellular_component
PGSC0003DMG400005629	GO:0016021	integral component of membrane	cellular_component
PGSC0003DMG400031362	GO:0003824	catalytic activity	molecular_function
PGSC0003DMG402031505	GO:0016020	membrane	cellular_component
PGSC0003DMG402031505	GO:0016021	integral component of membrane	cellular_component
PGSC0003DMG402031505	GO:0016811	hydrolase activity, acting on carbon-nitrogen (but not peptide) bonds, in linear amides	molecular_function
PGSC0003DMG402031505	GO:0006672	ceramide metabolic process	biological_process
PGSC0003DMG400005968	GO:0003677	DNA binding	molecular_function
PGSC0003DMG400005968	GO:0005634	nucleus	cellular_component
PGSC0003DMG400005968	GO:0046983	protein dimerization activity	molecular_function
PGSC0003DMG400005968	GO:0006351	transcription, DNA-templated	biological_process
PGSC0003DMG400005968	GO:0006355	regulation of transcription, DNA-templated	biological_process
PGSC0003DMG400032527	GO:0008061	chitin binding	molecular_function
PGSC0003DMG400033356	GO:0006952	defense response	biological_process
PGSC0003DMG400033356	GO:0009607	response to biotic stimulus	biological_process
PGSC0003DMG402006756	GO:0046872	metal ion binding	molecular_function
PGSC0003DMG402006756	GO:0005576	extracellular region	cellular_component
PGSC0003DMG402006756	GO:0030145	manganese ion binding	molecular_function
PGSC0003DMG402006756	GO:0045735	nutrient reservoir activity	molecular_function
PGSC0003DMG400006759	GO:0046872	metal ion binding	molecular_function
PGSC0003DMG400006759	GO:0005576	extracellular region	cellular_component
PGSC0003DMG400006759	GO:0030145	manganese ion binding	molecular_function
PGSC0003DMG400006759	GO:0045735	nutrient reservoir activity	molecular_function
PGSC0003DMG400007086	GO:0046872	metal ion binding	molecular_function
PGSC0003DMG401007235	GO:0016020	membrane	cellular_component
PGSC0003DMG401007235	GO:0016021	integral component of membrane	cellular_component
PGSC0003DMG401007235	GO:0006869	lipid transport	biological_process
PGSC0003DMG401007235	GO:0005319	lipid transporter activity	molecular_function
PGSC0003DMG400017344	GO:0046983	protein dimerization activity	molecular_function
PGSC0003DMG400007436	GO:0016020	membrane	cellular_component
PGSC0003DMG400007436	GO:0016021	integral component of membrane	cellular_component
PGSC0003DMG400007436	GO:0006511	ubiquitin-dependent protein catabolic process	biological_process
PGSC0003DMG400007440	GO:0016020	membrane	cellular_component
PGSC0003DMG400007440	GO:0016021	integral component of membrane	cellular_component
PGSC0003DMG401017464	GO:0003677	DNA binding	molecular_function
PGSC0003DMG401017464	GO:0016853	isomerase activity	molecular_function
PGSC0003DMG401017464	GO:0003917	DNA topoisomerase type I activity	molecular_function
PGSC0003DMG401017464	GO:0006265	DNA topological change	biological_process
PGSC0003DMG401017464	GO:0003916	DNA topoisomerase activity	molecular_function
PGSC0003DMG400017506	GO:0016020	membrane	cellular_component
PGSC0003DMG400017506	GO:0016021	integral component of membrane	cellular_component
PGSC0003DMG400007814	GO:0003677	DNA binding	molecular_function
PGSC0003DMG400007814	GO:0006357	regulation of transcription by RNA polymerase II	biological_process
PGSC0003DMG400007854	GO:0006073	cellular glucan metabolic process	biological_process
PGSC0003DMG400007854	GO:0016798	hydrolase activity, acting on glycosyl bonds	molecular_function
PGSC0003DMG400007854	GO:0016740	transferase activity	molecular_function
PGSC0003DMG400007854	GO:0016787	hydrolase activity	molecular_function
PGSC0003DMG400007854	GO:0005975	carbohydrate metabolic process	biological_process
PGSC0003DMG400007854	GO:0008152	metabolic process	biological_process
PGSC0003DMG400007854	GO:0071555	cell wall organization	biological_process
PGSC0003DMG400007854	GO:0005576	extracellular region	cellular_component
PGSC0003DMG400007854	GO:0004553	hydrolase activity, hydrolyzing O-glycosyl compounds	molecular_function
PGSC0003DMG400007854	GO:0005618	cell wall	cellular_component
PGSC0003DMG400007854	GO:0048046	apoplast	cellular_component
PGSC0003DMG400007854	GO:0016762	xyloglucan:xyloglucosyl transferase activity	molecular_function
PGSC0003DMG400007854	GO:0010411	xyloglucan metabolic process	biological_process
PGSC0003DMG400007854	GO:0042546	cell wall biogenesis	biological_process
PGSC0003DMG400008286	GO:0016020	membrane	cellular_component
PGSC0003DMG400008286	GO:0016021	integral component of membrane	cellular_component
PGSC0003DMG400008286	GO:0055114	oxidation-reduction process	biological_process
PGSC0003DMG400008291	GO:0016020	membrane	cellular_component
PGSC0003DMG400008291	GO:0016021	integral component of membrane	cellular_component
PGSC0003DMG400018312	GO:0005576	extracellular region	cellular_component
PGSC0003DMG400018312	GO:0016020	membrane	cellular_component
PGSC0003DMG400018312	GO:0016021	integral component of membrane	cellular_component
PGSC0003DMG400018312	GO:0019953	sexual reproduction	biological_process
PGSC0003DMG400018312	GO:0006949	syncytium formation	biological_process
PGSC0003DMG400018312	GO:0009506	plasmodesma	cellular_component
PGSC0003DMG400018361	GO:0016020	membrane	cellular_component
PGSC0003DMG400018361	GO:0016021	integral component of membrane	cellular_component
PGSC0003DMG400008794	GO:0006952	defense response	biological_process
PGSC0003DMG400008794	GO:0009607	response to biotic stimulus	biological_process
PGSC0003DMG400018680	GO:0016020	membrane	cellular_component
PGSC0003DMG400018680	GO:0016021	integral component of membrane	cellular_component
PGSC0003DMG400018687	GO:0032259	methylation	biological_process
PGSC0003DMG400018687	GO:0008171	O-methyltransferase activity	molecular_function
PGSC0003DMG400018688	GO:0032259	methylation	biological_process
PGSC0003DMG400018688	GO:0008171	O-methyltransferase activity	molecular_function
PGSC0003DMG400018743	GO:0060862	negative regulation of floral organ abscission	biological_process
PGSC0003DMG400018743	GO:0003676	nucleic acid binding	molecular_function
PGSC0003DMG400018743	GO:0005634	nucleus	cellular_component
PGSC0003DMG400018917	GO:0055114	oxidation-reduction process	biological_process
PGSC0003DMG400018917	GO:0008152	metabolic process	biological_process
PGSC0003DMG400018917	GO:0046872	metal ion binding	molecular_function
PGSC0003DMG400018917	GO:0016491	oxidoreductase activity	molecular_function
PGSC0003DMG400018917	GO:0004097	catechol oxidase activity	molecular_function
PGSC0003DMG400018917	GO:0046148	pigment biosynthetic process	biological_process
PGSC0003DMG400018920	GO:0008270	zinc ion binding	molecular_function
PGSC0003DMG401019151	GO:0016020	membrane	cellular_component
PGSC0003DMG401019151	GO:0016021	integral component of membrane	cellular_component
PGSC0003DMG400019471	GO:0055114	oxidation-reduction process	biological_process
PGSC0003DMG400019471	GO:0016020	membrane	cellular_component
PGSC0003DMG400019471	GO:0016021	integral component of membrane	cellular_component
PGSC0003DMG400019471	GO:0020037	heme binding	molecular_function
PGSC0003DMG400019471	GO:0005506	iron ion binding	molecular_function
PGSC0003DMG400019471	GO:0016705	oxidoreductase activity, acting on paired donors, with incorporation or reduction of molecular oxygen	molecular_function
PGSC0003DMG400019517	GO:0006952	defense response	biological_process
PGSC0003DMG400019517	GO:0008061	chitin binding	molecular_function
PGSC0003DMG400019517	GO:0030246	carbohydrate binding	molecular_function
PGSC0003DMG400019539	GO:0016020	membrane	cellular_component
PGSC0003DMG400019539	GO:0016021	integral component of membrane	cellular_component
PGSC0003DMG400019539	GO:0008061	chitin binding	molecular_function
PGSC0003DMG400009499	GO:0004672	protein kinase activity	molecular_function
PGSC0003DMG400009499	GO:0005524	ATP binding	molecular_function
PGSC0003DMG400009499	GO:0006468	protein phosphorylation	biological_process
PGSC0003DMG400009511	GO:0010466	negative regulation of peptidase activity	biological_process
PGSC0003DMG400009511	GO:0030414	peptidase inhibitor activity	molecular_function
PGSC0003DMG400009511	GO:0010951	negative regulation of endopeptidase activity	biological_process
PGSC0003DMG400009511	GO:0019828	aspartic-type endopeptidase inhibitor activity	molecular_function
PGSC0003DMG400009511	GO:0004866	endopeptidase inhibitor activity	molecular_function
PGSC0003DMG400009511	GO:0008233	peptidase activity	molecular_function
PGSC0003DMG400009511	GO:0006508	proteolysis	biological_process
PGSC0003DMG400009511	GO:0005773	vacuole	cellular_component
PGSC0003DMG400009511	GO:0004867	serine-type endopeptidase inhibitor activity	molecular_function
PGSC0003DMG400019784	GO:0008152	metabolic process	biological_process
PGSC0003DMG400019784	GO:0000287	magnesium ion binding	molecular_function
PGSC0003DMG400019784	GO:0046872	metal ion binding	molecular_function
PGSC0003DMG400019784	GO:0010333	terpene synthase activity	molecular_function
PGSC0003DMG400019784	GO:0016829	lyase activity	molecular_function
PGSC0003DMG400019846	GO:0016020	membrane	cellular_component
PGSC0003DMG400019846	GO:0016021	integral component of membrane	cellular_component
PGSC0003DMG400020334	GO:0055114	oxidation-reduction process	biological_process
PGSC0003DMG400020334	GO:0006571	tyrosine biosynthetic process	biological_process
PGSC0003DMG400020334	GO:0009507	chloroplast	cellular_component
PGSC0003DMG400020334	GO:0004665	prephenate dehydrogenase (NADP+) activity	molecular_function
PGSC0003DMG400020334	GO:0008977	prephenate dehydrogenase (NAD+) activity	molecular_function
PGSC0003DMG400010135	GO:0003700	DNA-binding transcription factor activity	molecular_function
PGSC0003DMG400010135	GO:0003677	DNA binding	molecular_function
PGSC0003DMG400010135	GO:0006355	regulation of transcription, DNA-templated	biological_process
PGSC0003DMG400010135	GO:0005634	nucleus	cellular_component
PGSC0003DMG400010135	GO:0006351	transcription, DNA-templated	biological_process
PGSC0003DMG400010136	GO:0010951	negative regulation of endopeptidase activity	biological_process
PGSC0003DMG400010136	GO:0004866	endopeptidase inhibitor activity	molecular_function
PGSC0003DMG400010137	GO:0010951	negative regulation of endopeptidase activity	biological_process
PGSC0003DMG400010137	GO:0004866	endopeptidase inhibitor activity	molecular_function
PGSC0003DMG400010144	GO:0010951	negative regulation of endopeptidase activity	biological_process
PGSC0003DMG400010144	GO:0004866	endopeptidase inhibitor activity	molecular_function
PGSC0003DMG400010170	GO:0010951	negative regulation of endopeptidase activity	biological_process
PGSC0003DMG400010170	GO:0004866	endopeptidase inhibitor activity	molecular_function
PGSC0003DMG400020478	GO:0006355	regulation of transcription, DNA-templated	biological_process
PGSC0003DMG400020478	GO:0005634	nucleus	cellular_component
PGSC0003DMG400020478	GO:0006351	transcription, DNA-templated	biological_process
PGSC0003DMG400020478	GO:0009734	auxin-activated signaling pathway	biological_process
PGSC0003DMG400020478	GO:0005515	protein binding	molecular_function
PGSC0003DMG400010297	GO:0045735	nutrient reservoir activity	molecular_function
PGSC0003DMG402020664	GO:0046872	metal ion binding	molecular_function
PGSC0003DMG400020698	GO:0008061	chitin binding	molecular_function
PGSC0003DMG402010654	GO:0016020	membrane	cellular_component
PGSC0003DMG402010654	GO:0016021	integral component of membrane	cellular_component
PGSC0003DMG400011294	GO:0003677	DNA binding	molecular_function
PGSC0003DMG400011294	GO:0005634	nucleus	cellular_component
PGSC0003DMG400011294	GO:0006351	transcription, DNA-templated	biological_process
PGSC0003DMG400011294	GO:0006355	regulation of transcription, DNA-templated	biological_process
PGSC0003DMG400020830	GO:0046872	metal ion binding	molecular_function
PGSC0003DMG400020830	GO:0015031	protein transport	biological_process
PGSC0003DMG400020830	GO:0005739	mitochondrion	cellular_component
PGSC0003DMG400020830	GO:0045039	protein import into mitochondrial inner membrane	biological_process
PGSC0003DMG400020830	GO:0042721	mitochondrial inner membrane protein insertion complex	cellular_component
PGSC0003DMG400020830	GO:0005758	mitochondrial intermembrane space	cellular_component
PGSC0003DMG400020830	GO:0007005	mitochondrion organization	biological_process
PGSC0003DMG400020886	GO:0016020	membrane	cellular_component
PGSC0003DMG400020886	GO:0016021	integral component of membrane	cellular_component
PGSC0003DMG400010762	GO:0009055	electron transfer activity	molecular_function
PGSC0003DMG400010762	GO:0022900	electron transport chain	biological_process
PGSC0003DMG400010762	GO:0055114	oxidation-reduction process	biological_process
PGSC0003DMG400010762	GO:0005623	cell	cellular_component
PGSC0003DMG400010762	GO:0015035	protein disulfide oxidoreductase activity	molecular_function
PGSC0003DMG400010762	GO:0045454	cell redox homeostasis	biological_process
PGSC0003DMG400010763	GO:0009055	electron transfer activity	molecular_function
PGSC0003DMG400010763	GO:0022900	electron transport chain	biological_process
PGSC0003DMG400010763	GO:0055114	oxidation-reduction process	biological_process
PGSC0003DMG400010763	GO:0005623	cell	cellular_component
PGSC0003DMG400010763	GO:0015035	protein disulfide oxidoreductase activity	molecular_function
PGSC0003DMG400010763	GO:0045454	cell redox homeostasis	biological_process
PGSC0003DMG400010764	GO:0009055	electron transfer activity	molecular_function
PGSC0003DMG400010764	GO:0022900	electron transport chain	biological_process
PGSC0003DMG400010764	GO:0055114	oxidation-reduction process	biological_process
PGSC0003DMG400010764	GO:0005623	cell	cellular_component
PGSC0003DMG400010764	GO:0015035	protein disulfide oxidoreductase activity	molecular_function
PGSC0003DMG400010764	GO:0045454	cell redox homeostasis	biological_process
PGSC0003DMG400010766	GO:0009055	electron transfer activity	molecular_function
PGSC0003DMG400010766	GO:0022900	electron transport chain	biological_process
PGSC0003DMG400010766	GO:0055114	oxidation-reduction process	biological_process
PGSC0003DMG400010766	GO:0005623	cell	cellular_component
PGSC0003DMG400010766	GO:0015035	protein disulfide oxidoreductase activity	molecular_function
PGSC0003DMG400010766	GO:0045454	cell redox homeostasis	biological_process
PGSC0003DMG401020908	GO:0016020	membrane	cellular_component
PGSC0003DMG401020908	GO:0016021	integral component of membrane	cellular_component
PGSC0003DMG401020908	GO:0055085	transmembrane transport	biological_process
PGSC0003DMG401020908	GO:0015267	channel activity	molecular_function
PGSC0003DMG400021235	GO:0016020	membrane	cellular_component
PGSC0003DMG400021235	GO:0016021	integral component of membrane	cellular_component
PGSC0003DMG400021235	GO:0005886	plasma membrane	cellular_component
PGSC0003DMG400021278	GO:0003677	DNA binding	molecular_function
PGSC0003DMG400021278	GO:0006355	regulation of transcription, DNA-templated	biological_process
PGSC0003DMG400021278	GO:0005634	nucleus	cellular_component
PGSC0003DMG400021278	GO:0043565	sequence-specific DNA binding	molecular_function
PGSC0003DMG400021565	GO:0009733	response to auxin	biological_process
PGSC0003DMG400021675	GO:0016020	membrane	cellular_component
PGSC0003DMG400021675	GO:0016021	integral component of membrane	cellular_component
PGSC0003DMG400022733	GO:0016020	membrane	cellular_component
PGSC0003DMG400022733	GO:0016021	integral component of membrane	cellular_component
PGSC0003DMG400022109	GO:0009058	biosynthetic process	biological_process
PGSC0003DMG400022109	GO:0016844	strictosidine synthase activity	molecular_function
PGSC0003DMG400022208	GO:0016798	hydrolase activity, acting on glycosyl bonds	molecular_function
PGSC0003DMG400022208	GO:0016787	hydrolase activity	molecular_function
PGSC0003DMG400022208	GO:0003824	catalytic activity	molecular_function
PGSC0003DMG400022208	GO:0005975	carbohydrate metabolic process	biological_process
PGSC0003DMG400022208	GO:0008152	metabolic process	biological_process
PGSC0003DMG400022208	GO:0004553	hydrolase activity, hydrolyzing O-glycosyl compounds	molecular_function
PGSC0003DMG400022208	GO:0000272	polysaccharide catabolic process	biological_process
PGSC0003DMG400022208	GO:0008810	cellulase activity	molecular_function
PGSC0003DMG400022208	GO:0030245	cellulose catabolic process	biological_process
PGSC0003DMG400011602	GO:0016491	oxidoreductase activity	molecular_function
PGSC0003DMG400011602	GO:0055114	oxidation-reduction process	biological_process
PGSC0003DMG400000270	GO:0032259	methylation	biological_process
PGSC0003DMG400000270	GO:0008168	methyltransferase activity	molecular_function
PGSC0003DMG400000270	GO:0008171	O-methyltransferase activity	molecular_function
PGSC0003DMG400000365	GO:0003700	DNA-binding transcription factor activity	molecular_function
PGSC0003DMG400000365	GO:0003677	DNA binding	molecular_function
PGSC0003DMG400000365	GO:0006355	regulation of transcription, DNA-templated	biological_process
PGSC0003DMG400000365	GO:0005634	nucleus	cellular_component
PGSC0003DMG400000365	GO:0006351	transcription, DNA-templated	biological_process
PGSC0003DMG400000381	GO:0005829	cytosol	cellular_component
PGSC0003DMG400000381	GO:0008017	microtubule binding	molecular_function
PGSC0003DMG400023221	GO:0006952	defense response	biological_process
PGSC0003DMG400023221	GO:0009607	response to biotic stimulus	biological_process
PGSC0003DMG400011740	GO:0016740	transferase activity	molecular_function
PGSC0003DMG400011740	GO:0008152	metabolic process	biological_process
PGSC0003DMG400011740	GO:0016757	transferase activity, transferring glycosyl groups	molecular_function
PGSC0003DMG400011740	GO:0016758	transferase activity, transferring hexosyl groups	molecular_function
PGSC0003DMG400011750	GO:0055114	oxidation-reduction process	biological_process
PGSC0003DMG400011750	GO:0004497	monooxygenase activity	molecular_function
PGSC0003DMG400011750	GO:0016491	oxidoreductase activity	molecular_function
PGSC0003DMG400011750	GO:0046872	metal ion binding	molecular_function
PGSC0003DMG400011750	GO:0020037	heme binding	molecular_function
PGSC0003DMG400011750	GO:0005506	iron ion binding	molecular_function
PGSC0003DMG400011750	GO:0016705	oxidoreductase activity, acting on paired donors, with incorporation or reduction of molecular oxygen	molecular_function
PGSC0003DMG400011752	GO:0016740	transferase activity	molecular_function
PGSC0003DMG400011752	GO:0016020	membrane	cellular_component
PGSC0003DMG400011752	GO:0016021	integral component of membrane	cellular_component
PGSC0003DMG400011752	GO:0071555	cell wall organization	biological_process
PGSC0003DMG400011752	GO:0016757	transferase activity, transferring glycosyl groups	molecular_function
PGSC0003DMG400011752	GO:0030244	cellulose biosynthetic process	biological_process
PGSC0003DMG400011752	GO:0016760	cellulose synthase (UDP-forming) activity	molecular_function
PGSC0003DMG400000636	GO:0010166	wax metabolic process	biological_process
PGSC0003DMG400000636	GO:0003700	DNA-binding transcription factor activity	molecular_function
PGSC0003DMG400000636	GO:0010143	cutin biosynthetic process	biological_process
PGSC0003DMG400000636	GO:0003677	DNA binding	molecular_function
PGSC0003DMG400000636	GO:0006355	regulation of transcription, DNA-templated	biological_process
PGSC0003DMG400000636	GO:0005634	nucleus	cellular_component
PGSC0003DMG400000636	GO:0006351	transcription, DNA-templated	biological_process
PGSC0003DMG400000636	GO:0043565	sequence-specific DNA binding	molecular_function
PGSC0003DMG400000636	GO:0009414	response to water deprivation	biological_process
PGSC0003DMG400000776	GO:0009664	plant-type cell wall organization	biological_process
PGSC0003DMG400000776	GO:0005199	structural constituent of cell wall	molecular_function
PGSC0003DMG400023522	GO:0005694	chromosome	cellular_component
PGSC0003DMG400023522	GO:0003677	DNA binding	molecular_function
PGSC0003DMG400023522	GO:0005634	nucleus	cellular_component
PGSC0003DMG400023522	GO:0006334	nucleosome assembly	biological_process
PGSC0003DMG400023522	GO:0046982	protein heterodimerization activity	molecular_function
PGSC0003DMG400023522	GO:0000786	nucleosome	cellular_component
PGSC0003DMG400023622	GO:0000302	response to reactive oxygen species	biological_process
PGSC0003DMG400023622	GO:0005782	peroxisomal matrix	cellular_component
PGSC0003DMG400023622	GO:0006457	protein folding	biological_process
PGSC0003DMG400023622	GO:0009408	response to heat	biological_process
PGSC0003DMG400000910	GO:0003700	DNA-binding transcription factor activity	molecular_function
PGSC0003DMG400000910	GO:0003677	DNA binding	molecular_function
PGSC0003DMG400000910	GO:0006355	regulation of transcription, DNA-templated	biological_process
PGSC0003DMG400000910	GO:0005634	nucleus	cellular_component
PGSC0003DMG400000910	GO:0006351	transcription, DNA-templated	biological_process
PGSC0003DMG400001001	GO:0051091	positive regulation of DNA-binding transcription factor activity	biological_process
PGSC0003DMG400023782	GO:0009055	electron transfer activity	molecular_function
PGSC0003DMG400023782	GO:0022900	electron transport chain	biological_process
PGSC0003DMG400001237	GO:0003924	GTPase activity	molecular_function
PGSC0003DMG400001237	GO:0005525	GTP binding	molecular_function
PGSC0003DMG400023922	GO:0005576	extracellular region	cellular_component
PGSC0003DMG400001287	GO:0003824	catalytic activity	molecular_function
PGSC0003DMG400001287	GO:0030170	pyridoxal phosphate binding	molecular_function
PGSC0003DMG400001287	GO:0004351	glutamate decarboxylase activity	molecular_function
PGSC0003DMG400001287	GO:0006536	glutamate metabolic process	biological_process
PGSC0003DMG400012089	GO:0010466	negative regulation of peptidase activity	biological_process
PGSC0003DMG400012089	GO:0030414	peptidase inhibitor activity	molecular_function
PGSC0003DMG400012089	GO:0010951	negative regulation of endopeptidase activity	biological_process
PGSC0003DMG400012089	GO:0004867	serine-type endopeptidase inhibitor activity	molecular_function
PGSC0003DMG400012089	GO:0009611	response to wounding	biological_process
PGSC0003DMG400012089	GO:0008233	peptidase activity	molecular_function
PGSC0003DMG400012089	GO:0006508	proteolysis	biological_process
PGSC0003DMG400001478	GO:0016020	membrane	cellular_component
PGSC0003DMG400001478	GO:0016021	integral component of membrane	cellular_component
PGSC0003DMG400001550	GO:0006952	defense response	biological_process
PGSC0003DMG400001550	GO:0009607	response to biotic stimulus	biological_process
PGSC0003DMG400001601	GO:0009733	response to auxin	biological_process
PGSC0003DMG400001605	GO:0009733	response to auxin	biological_process
PGSC0003DMG400001640	GO:0016020	membrane	cellular_component
PGSC0003DMG400001640	GO:0016021	integral component of membrane	cellular_component
PGSC0003DMG400001640	GO:0055085	transmembrane transport	biological_process
PGSC0003DMG400001640	GO:0015267	channel activity	molecular_function
PGSC0003DMG400001706	GO:0016020	membrane	cellular_component
PGSC0003DMG400001706	GO:0016021	integral component of membrane	cellular_component
PGSC0003DMG400001713	GO:0016020	membrane	cellular_component
PGSC0003DMG400001713	GO:0016021	integral component of membrane	cellular_component
PGSC0003DMG400024452	GO:0003824	catalytic activity	molecular_function
PGSC0003DMG400024452	GO:0006596	polyamine biosynthetic process	biological_process
PGSC0003DMG402024472	GO:0003676	nucleic acid binding	molecular_function
PGSC0003DMG400002014	GO:0016020	membrane	cellular_component
PGSC0003DMG400002014	GO:0016021	integral component of membrane	cellular_component
PGSC0003DMG400002084	GO:0006073	cellular glucan metabolic process	biological_process
PGSC0003DMG400002084	GO:0005618	cell wall	cellular_component
PGSC0003DMG400002084	GO:0016762	xyloglucan:xyloglucosyl transferase activity	molecular_function
PGSC0003DMG400002084	GO:0048046	apoplast	cellular_component
PGSC0003DMG400002084	GO:0016798	hydrolase activity, acting on glycosyl bonds	molecular_function
PGSC0003DMG400002084	GO:0016740	transferase activity	molecular_function
PGSC0003DMG400002084	GO:0016787	hydrolase activity	molecular_function
PGSC0003DMG400002084	GO:0005975	carbohydrate metabolic process	biological_process
PGSC0003DMG400002084	GO:0008152	metabolic process	biological_process
PGSC0003DMG400002084	GO:0071555	cell wall organization	biological_process
PGSC0003DMG400002084	GO:0005576	extracellular region	cellular_component
PGSC0003DMG400002084	GO:0004553	hydrolase activity, hydrolyzing O-glycosyl compounds	molecular_function
PGSC0003DMG400002084	GO:0010411	xyloglucan metabolic process	biological_process
PGSC0003DMG400002084	GO:0042546	cell wall biogenesis	biological_process
PGSC0003DMG400002110	GO:0010951	negative regulation of endopeptidase activity	biological_process
PGSC0003DMG400002110	GO:0004867	serine-type endopeptidase inhibitor activity	molecular_function
PGSC0003DMG403024610	GO:0009058	biosynthetic process	biological_process
PGSC0003DMG403024610	GO:0016844	strictosidine synthase activity	molecular_function
PGSC0003DMG400024668	GO:0016020	membrane	cellular_component
PGSC0003DMG400024668	GO:0016021	integral component of membrane	cellular_component
PGSC0003DMG400024677	GO:0016020	membrane	cellular_component
PGSC0003DMG400024677	GO:0016021	integral component of membrane	cellular_component
PGSC0003DMG400002309	GO:0006073	cellular glucan metabolic process	biological_process
PGSC0003DMG400002309	GO:0005975	carbohydrate metabolic process	biological_process
PGSC0003DMG400002309	GO:0004553	hydrolase activity, hydrolyzing O-glycosyl compounds	molecular_function
PGSC0003DMG400002309	GO:0005618	cell wall	cellular_component
PGSC0003DMG400002309	GO:0016762	xyloglucan:xyloglucosyl transferase activity	molecular_function
PGSC0003DMG400002309	GO:0048046	apoplast	cellular_component
PGSC0003DMG401024742	GO:0009574	preprophase band	cellular_component
PGSC0003DMG401024742	GO:0000914	phragmoplast assembly	biological_process
PGSC0003DMG401024742	GO:0005875	microtubule associated complex	cellular_component
PGSC0003DMG400012640	GO:0016829	lyase activity	molecular_function
PGSC0003DMG400012640	GO:0046872	metal ion binding	molecular_function
PGSC0003DMG400012640	GO:0045490	pectin catabolic process	biological_process
PGSC0003DMG400012640	GO:0030570	pectate lyase activity	molecular_function
PGSC0003DMG400002545	GO:0005737	cytoplasm	cellular_component
PGSC0003DMG400002545	GO:0007017	microtubule-based process	biological_process
PGSC0003DMG400002545	GO:0005874	microtubule	cellular_component
PGSC0003DMG400002545	GO:0005856	cytoskeleton	cellular_component
PGSC0003DMG400002545	GO:0003774	motor activity	molecular_function
PGSC0003DMG400002545	GO:0030286	dynein complex	cellular_component
PGSC0003DMG400002619	GO:0003824	catalytic activity	molecular_function
PGSC0003DMG400002619	GO:0005975	carbohydrate metabolic process	biological_process
PGSC0003DMG400002619	GO:0004553	hydrolase activity, hydrolyzing O-glycosyl compounds	molecular_function
PGSC0003DMG400012852	GO:0016740	transferase activity	molecular_function
PGSC0003DMG400012852	GO:0016020	membrane	cellular_component
PGSC0003DMG400012852	GO:0016021	integral component of membrane	cellular_component
PGSC0003DMG400012852	GO:0071555	cell wall organization	biological_process
PGSC0003DMG400012852	GO:0016757	transferase activity, transferring glycosyl groups	molecular_function
PGSC0003DMG400012852	GO:0030244	cellulose biosynthetic process	biological_process
PGSC0003DMG400012852	GO:0016760	cellulose synthase (UDP-forming) activity	molecular_function
PGSC0003DMG400002695	GO:0009943	adaxial/abaxial axis specification	biological_process
PGSC0003DMG400002695	GO:0010075	regulation of meristem growth	biological_process
PGSC0003DMG400002695	GO:0010305	leaf vascular tissue pattern formation	biological_process
PGSC0003DMG400002695	GO:0010358	leaf shaping	biological_process
PGSC0003DMG400002695	GO:0005634	nucleus	cellular_component
PGSC0003DMG402012965	GO:0007131	reciprocal meiotic recombination	biological_process
PGSC0003DMG402012965	GO:0051026	chiasma assembly	biological_process
PGSC0003DMG400012987	GO:0006520	cellular amino acid metabolic process	biological_process
PGSC0003DMG400012987	GO:0009507	chloroplast	cellular_component
PGSC0003DMG400012987	GO:0009536	plastid	cellular_component
PGSC0003DMG400012987	GO:0016829	lyase activity	molecular_function
PGSC0003DMG400012987	GO:0008152	metabolic process	biological_process
PGSC0003DMG400012987	GO:0008652	cellular amino acid biosynthetic process	biological_process
PGSC0003DMG400012987	GO:0009082	branched-chain amino acid biosynthetic process	biological_process
PGSC0003DMG400012987	GO:0009097	isoleucine biosynthetic process	biological_process
PGSC0003DMG400012987	GO:0030170	pyridoxal phosphate binding	molecular_function
PGSC0003DMG400012987	GO:0003824	catalytic activity	molecular_function
PGSC0003DMG400012987	GO:0004794	L-threonine ammonia-lyase activity	molecular_function
PGSC0003DMG400013143	GO:0006952	defense response	biological_process
PGSC0003DMG400013143	GO:0009607	response to biotic stimulus	biological_process
PGSC0003DMG400003009	GO:0008152	metabolic process	biological_process
PGSC0003DMG400003009	GO:0016787	hydrolase activity	molecular_function
PGSC0003DMG403003154	GO:0005739	mitochondrion	cellular_component
PGSC0003DMG403003154	GO:0007005	mitochondrion organization	biological_process
PGSC0003DMG402003285	GO:0008233	peptidase activity	molecular_function
PGSC0003DMG402003285	GO:0006508	proteolysis	biological_process
PGSC0003DMG402003285	GO:0004252	serine-type endopeptidase activity	molecular_function
PGSC0003DMG402003285	GO:0008236	serine-type peptidase activity	molecular_function
PGSC0003DMG400013432	GO:0009308	amine metabolic process	biological_process
PGSC0003DMG400013432	GO:0055114	oxidation-reduction process	biological_process
PGSC0003DMG400013432	GO:0016491	oxidoreductase activity	molecular_function
PGSC0003DMG400013432	GO:0046872	metal ion binding	molecular_function
PGSC0003DMG400013432	GO:0048038	quinone binding	molecular_function
PGSC0003DMG400013432	GO:0005507	copper ion binding	molecular_function
PGSC0003DMG400013432	GO:0008131	primary amine oxidase activity	molecular_function
PGSC0003DMG402003479	GO:0055114	oxidation-reduction process	biological_process
PGSC0003DMG402003479	GO:0016491	oxidoreductase activity	molecular_function
PGSC0003DMG402003479	GO:0046872	metal ion binding	molecular_function
PGSC0003DMG400013701	GO:0010951	negative regulation of endopeptidase activity	biological_process
PGSC0003DMG400013701	GO:0004866	endopeptidase inhibitor activity	molecular_function
PGSC0003DMG400025989	GO:0003700	DNA-binding transcription factor activity	molecular_function
PGSC0003DMG400025989	GO:0003677	DNA binding	molecular_function
PGSC0003DMG400025989	GO:0006355	regulation of transcription, DNA-templated	biological_process
PGSC0003DMG400025989	GO:0005634	nucleus	cellular_component
PGSC0003DMG400025989	GO:0006351	transcription, DNA-templated	biological_process
PGSC0003DMG400014192	GO:0005759	mitochondrial matrix	cellular_component
PGSC0003DMG400026167	GO:0016020	membrane	cellular_component
PGSC0003DMG400026167	GO:0016021	integral component of membrane	cellular_component
PGSC0003DMG400026280	GO:0003824	catalytic activity	molecular_function
PGSC0003DMG400026280	GO:0016829	lyase activity	molecular_function
PGSC0003DMG400026280	GO:0030170	pyridoxal phosphate binding	molecular_function
PGSC0003DMG400026280	GO:0016831	carboxy-lyase activity	molecular_function
PGSC0003DMG400026280	GO:0019752	carboxylic acid metabolic process	biological_process
PGSC0003DMG400026282	GO:0098869	cellular oxidant detoxification	biological_process
PGSC0003DMG400026282	GO:0055114	oxidation-reduction process	biological_process
PGSC0003DMG400026282	GO:0006979	response to oxidative stress	biological_process
PGSC0003DMG400026282	GO:0004602	glutathione peroxidase activity	molecular_function
PGSC0003DMG400004325	GO:0016829	lyase activity	molecular_function
PGSC0003DMG400004325	GO:0046872	metal ion binding	molecular_function
PGSC0003DMG400004325	GO:0045490	pectin catabolic process	biological_process
PGSC0003DMG400004325	GO:0030570	pectate lyase activity	molecular_function
PGSC0003DMG400026484	GO:0016020	membrane	cellular_component
PGSC0003DMG400026484	GO:0016021	integral component of membrane	cellular_component
PGSC0003DMG400026568	GO:0003677	DNA binding	molecular_function
PGSC0003DMG400026568	GO:0005634	nucleus	cellular_component
PGSC0003DMG400026568	GO:0006351	transcription, DNA-templated	biological_process
PGSC0003DMG400026568	GO:0006355	regulation of transcription, DNA-templated	biological_process
PGSC0003DMG400027103	GO:0045892	negative regulation of transcription, DNA-templated	biological_process
PGSC0003DMG402027210	GO:0016740	transferase activity	molecular_function
PGSC0003DMG402027210	GO:0008152	metabolic process	biological_process
PGSC0003DMG402027210	GO:0016758	transferase activity, transferring hexosyl groups	molecular_function
PGSC0003DMG400015029	GO:0009733	response to auxin	biological_process
PGSC0003DMG400005111	GO:0005576	extracellular region	cellular_component
PGSC0003DMG400015035	GO:0042744	hydrogen peroxide catabolic process	biological_process
PGSC0003DMG400015035	GO:0098869	cellular oxidant detoxification	biological_process
PGSC0003DMG400015035	GO:0004601	peroxidase activity	molecular_function
PGSC0003DMG400015035	GO:0055114	oxidation-reduction process	biological_process
PGSC0003DMG400015035	GO:0016491	oxidoreductase activity	molecular_function
PGSC0003DMG400015035	GO:0046872	metal ion binding	molecular_function
PGSC0003DMG400015035	GO:0005576	extracellular region	cellular_component
PGSC0003DMG400015035	GO:0020037	heme binding	molecular_function
PGSC0003DMG400015035	GO:0006979	response to oxidative stress	biological_process
PGSC0003DMG400027453	GO:0090502	RNA phosphodiester bond hydrolysis, endonucleolytic	biological_process
PGSC0003DMG400027453	GO:0003723	RNA binding	molecular_function
PGSC0003DMG400027453	GO:0033897	ribonuclease T2 activity	molecular_function
PGSC0003DMG400027455	GO:0090502	RNA phosphodiester bond hydrolysis, endonucleolytic	biological_process
PGSC0003DMG400027455	GO:0003723	RNA binding	molecular_function
PGSC0003DMG400027455	GO:0033897	ribonuclease T2 activity	molecular_function
PGSC0003DMG400027470	GO:0016020	membrane	cellular_component
PGSC0003DMG400027470	GO:0016021	integral component of membrane	cellular_component
PGSC0003DMG400005142	GO:0010951	negative regulation of endopeptidase activity	biological_process
PGSC0003DMG400005142	GO:0004867	serine-type endopeptidase inhibitor activity	molecular_function
PGSC0003DMG400005142	GO:0009611	response to wounding	biological_process
PGSC0003DMG400027510	GO:0005515	protein binding	molecular_function
PGSC0003DMG400027518	GO:0003677	DNA binding	molecular_function
PGSC0003DMG400027518	GO:0003676	nucleic acid binding	molecular_function
PGSC0003DMG400027518	GO:0016853	isomerase activity	molecular_function
PGSC0003DMG400027518	GO:0008270	zinc ion binding	molecular_function
PGSC0003DMG400027518	GO:0003917	DNA topoisomerase type I activity	molecular_function
PGSC0003DMG400027518	GO:0006265	DNA topological change	biological_process
PGSC0003DMG400027518	GO:0003916	DNA topoisomerase activity	molecular_function
PGSC0003DMG400027597	GO:0005622	intracellular	cellular_component
PGSC0003DMG400027597	GO:0000160	phosphorelay signal transduction system	biological_process
PGSC0003DMG400027636	GO:0005515	protein binding	molecular_function
PGSC0003DMG400005273	GO:0042744	hydrogen peroxide catabolic process	biological_process
PGSC0003DMG400005273	GO:0098869	cellular oxidant detoxification	biological_process
PGSC0003DMG400005273	GO:0004601	peroxidase activity	molecular_function
PGSC0003DMG400005273	GO:0055114	oxidation-reduction process	biological_process
PGSC0003DMG400005273	GO:0016491	oxidoreductase activity	molecular_function
PGSC0003DMG400005273	GO:0046872	metal ion binding	molecular_function
PGSC0003DMG400005273	GO:0005576	extracellular region	cellular_component
PGSC0003DMG400005273	GO:0020037	heme binding	molecular_function
PGSC0003DMG400005273	GO:0006979	response to oxidative stress	biological_process
PGSC0003DMG402027685	GO:0005509	calcium ion binding	molecular_function
PGSC0003DMG402027685	GO:0009567	double fertilization forming a zygote and endosperm	biological_process
PGSC0003DMG402027685	GO:0005737	cytoplasm	cellular_component
PGSC0003DMG402015201	GO:0016020	membrane	cellular_component
PGSC0003DMG400027842	GO:0016020	membrane	cellular_component
PGSC0003DMG400027842	GO:0016021	integral component of membrane	cellular_component
PGSC0003DMG400015292	GO:0004674	protein serine/threonine kinase activity	molecular_function
PGSC0003DMG400015292	GO:0006468	protein phosphorylation	biological_process
PGSC0003DMG400027888	GO:0006508	proteolysis	biological_process
PGSC0003DMG400027888	GO:0008234	cysteine-type peptidase activity	molecular_function
PGSC0003DMG400027888	GO:0016787	hydrolase activity	molecular_function
PGSC0003DMG400027888	GO:0008233	peptidase activity	molecular_function
PGSC0003DMG400015502	GO:0003700	DNA-binding transcription factor activity	molecular_function
PGSC0003DMG400015502	GO:0006355	regulation of transcription, DNA-templated	biological_process
PGSC0003DMG400015502	GO:0043565	sequence-specific DNA binding	molecular_function
PGSC0003DMG400015502	GO:0046872	metal ion binding	molecular_function
PGSC0003DMG400015502	GO:0008270	zinc ion binding	molecular_function
PGSC0003DMG400015664	GO:0016020	membrane	cellular_component
PGSC0003DMG400015664	GO:0016021	integral component of membrane	cellular_component
PGSC0003DMG400015668	GO:0003677	DNA binding	molecular_function
PGSC0003DMG400015668	GO:0009737	response to abscisic acid	biological_process
PGSC0003DMG400015668	GO:2000652	regulation of secondary cell wall biogenesis	biological_process
PGSC0003DMG400015668	GO:0005634	nucleus	cellular_component
PGSC0003DMG400016033	GO:0009055	electron transfer activity	molecular_function
PGSC0003DMG400016033	GO:0022900	electron transport chain	biological_process
PGSC0003DMG400016033	GO:0055114	oxidation-reduction process	biological_process
PGSC0003DMG400016033	GO:0005623	cell	cellular_component
PGSC0003DMG400016033	GO:0015035	protein disulfide oxidoreductase activity	molecular_function
PGSC0003DMG400016033	GO:0045454	cell redox homeostasis	biological_process
PGSC0003DMG400016034	GO:0009055	electron transfer activity	molecular_function
PGSC0003DMG400016034	GO:0022900	electron transport chain	biological_process
PGSC0003DMG400016034	GO:0055114	oxidation-reduction process	biological_process
PGSC0003DMG400016034	GO:0005623	cell	cellular_component
PGSC0003DMG400016034	GO:0015035	protein disulfide oxidoreductase activity	molecular_function
PGSC0003DMG400016034	GO:0045454	cell redox homeostasis	biological_process
PGSC0003DMG400016572	GO:0009055	electron transfer activity	molecular_function
PGSC0003DMG400016572	GO:0022900	electron transport chain	biological_process
PGSC0003DMG400016572	GO:0055114	oxidation-reduction process	biological_process
PGSC0003DMG400016572	GO:0005623	cell	cellular_component
PGSC0003DMG400016572	GO:0015035	protein disulfide oxidoreductase activity	molecular_function
PGSC0003DMG400016572	GO:0045454	cell redox homeostasis	biological_process
PGSC0003DMG400016573	GO:0009055	electron transfer activity	molecular_function
PGSC0003DMG400016573	GO:0022900	electron transport chain	biological_process
PGSC0003DMG400016573	GO:0055114	oxidation-reduction process	biological_process
PGSC0003DMG400016573	GO:0005623	cell	cellular_component
PGSC0003DMG400016573	GO:0015035	protein disulfide oxidoreductase activity	molecular_function
PGSC0003DMG400016573	GO:0045454	cell redox homeostasis	biological_process
PGSC0003DMG400016593	GO:0009733	response to auxin	biological_process

## Sheet: Exclusive_KP-L-LN
GeneID	GO.Accession	GO.term.name	GO.domain
PGSC0003DMG400042297	GO:0055114	oxidation-reduction process	biological_process
PGSC0003DMG400042297	GO:0016491	oxidoreductase activity	molecular_function
PGSC0003DMG400042297	GO:0046872	metal ion binding	molecular_function
PGSC0003DMG400042640	GO:0019843	rRNA binding	molecular_function
PGSC0003DMG400042640	GO:0005840	ribosome	cellular_component
PGSC0003DMG400042640	GO:0005622	intracellular	cellular_component
PGSC0003DMG400042640	GO:0003735	structural constituent of ribosome	molecular_function
PGSC0003DMG400042640	GO:0006412	translation	biological_process
PGSC0003DMG400042640	GO:0030529	intracellular ribonucleoprotein complex	cellular_component
PGSC0003DMG400035713	GO:0003676	nucleic acid binding	molecular_function
PGSC0003DMG400035713	GO:0008270	zinc ion binding	molecular_function
PGSC0003DMG400045197	GO:0003677	DNA binding	molecular_function
PGSC0003DMG400045197	GO:0005634	nucleus	cellular_component
PGSC0003DMG400045197	GO:0006351	transcription, DNA-templated	biological_process
PGSC0003DMG400045197	GO:0006355	regulation of transcription, DNA-templated	biological_process
PGSC0003DMG400040034	GO:0007165	signal transduction	biological_process
PGSC0003DMG400040034	GO:0043531	ADP binding	molecular_function
PGSC0003DMG400029671	GO:0016787	hydrolase activity	molecular_function
PGSC0003DMG400029853	GO:0003677	DNA binding	molecular_function
PGSC0003DMG400029853	GO:0006357	regulation of transcription by RNA polymerase II	biological_process
PGSC0003DMG400029853	GO:0046983	protein dimerization activity	molecular_function
PGSC0003DMG400030131	GO:0032259	methylation	biological_process
PGSC0003DMG400030131	GO:0008171	O-methyltransferase activity	molecular_function
PGSC0003DMG400030419	GO:0055114	oxidation-reduction process	biological_process
PGSC0003DMG400030419	GO:0016491	oxidoreductase activity	molecular_function
PGSC0003DMG400030419	GO:0046872	metal ion binding	molecular_function
PGSC0003DMG400030419	GO:0005576	extracellular region	cellular_component
PGSC0003DMG400030419	GO:0048046	apoplast	cellular_component
PGSC0003DMG400030419	GO:0005507	copper ion binding	molecular_function
PGSC0003DMG400030419	GO:0052716	hydroquinone:oxygen oxidoreductase activity	molecular_function
PGSC0003DMG400030419	GO:0046274	lignin catabolic process	biological_process
PGSC0003DMG402031123	GO:0016020	membrane	cellular_component
PGSC0003DMG402031123	GO:0016021	integral component of membrane	cellular_component
PGSC0003DMG400031454	GO:0016740	transferase activity	molecular_function
PGSC0003DMG400031454	GO:0008152	metabolic process	biological_process
PGSC0003DMG400031454	GO:0016758	transferase activity, transferring hexosyl groups	molecular_function
PGSC0003DMG400031460	GO:0005840	ribosome	cellular_component
PGSC0003DMG400031460	GO:0003735	structural constituent of ribosome	molecular_function
PGSC0003DMG400031460	GO:0006412	translation	biological_process
PGSC0003DMG400031460	GO:0030529	intracellular ribonucleoprotein complex	cellular_component
PGSC0003DMG400006023	GO:0055114	oxidation-reduction process	biological_process
PGSC0003DMG400006023	GO:0004497	monooxygenase activity	molecular_function
PGSC0003DMG400006023	GO:0016491	oxidoreductase activity	molecular_function
PGSC0003DMG400006023	GO:0046872	metal ion binding	molecular_function
PGSC0003DMG400006023	GO:0020037	heme binding	molecular_function
PGSC0003DMG400006023	GO:0005506	iron ion binding	molecular_function
PGSC0003DMG400006023	GO:0016705	oxidoreductase activity, acting on paired donors, with incorporation or reduction of molecular oxygen	molecular_function
PGSC0003DMG400032828	GO:0005515	protein binding	molecular_function
PGSC0003DMG400016897	GO:0015232	heme transporter activity	molecular_function
PGSC0003DMG400016897	GO:0015886	heme transport	biological_process
PGSC0003DMG400016897	GO:0016020	membrane	cellular_component
PGSC0003DMG400016897	GO:0016021	integral component of membrane	cellular_component
PGSC0003DMG400016897	GO:0020037	heme binding	molecular_function
PGSC0003DMG400016897	GO:0005739	mitochondrion	cellular_component
PGSC0003DMG400016897	GO:0017004	cytochrome complex assembly	biological_process
PGSC0003DMG400034531	GO:0004672	protein kinase activity	molecular_function
PGSC0003DMG400034531	GO:0005524	ATP binding	molecular_function
PGSC0003DMG400034531	GO:0006468	protein phosphorylation	biological_process
PGSC0003DMG400017178	GO:0046872	metal ion binding	molecular_function
PGSC0003DMG400017178	GO:0005576	extracellular region	cellular_component
PGSC0003DMG400017178	GO:0030145	manganese ion binding	molecular_function
PGSC0003DMG400017178	GO:0045735	nutrient reservoir activity	molecular_function
PGSC0003DMG400017297	GO:0055114	oxidation-reduction process	biological_process
PGSC0003DMG400017297	GO:0004497	monooxygenase activity	molecular_function
PGSC0003DMG400017297	GO:0016491	oxidoreductase activity	molecular_function
PGSC0003DMG400017297	GO:0046872	metal ion binding	molecular_function
PGSC0003DMG400017297	GO:0020037	heme binding	molecular_function
PGSC0003DMG400017297	GO:0005506	iron ion binding	molecular_function
PGSC0003DMG400017297	GO:0016705	oxidoreductase activity, acting on paired donors, with incorporation or reduction of molecular oxygen	molecular_function
PGSC0003DMG400017451	GO:0005515	protein binding	molecular_function
PGSC0003DMG400007541	GO:0000398	mRNA splicing, via spliceosome	biological_process
PGSC0003DMG400007541	GO:0006396	RNA processing	biological_process
PGSC0003DMG400007541	GO:0000956	nuclear-transcribed mRNA catabolic process	biological_process
PGSC0003DMG400007866	GO:0008080	N-acetyltransferase activity	molecular_function
PGSC0003DMG400007898	GO:0016020	membrane	cellular_component
PGSC0003DMG400007898	GO:0016021	integral component of membrane	cellular_component
PGSC0003DMG400008071	GO:0005840	ribosome	cellular_component
PGSC0003DMG400008071	GO:0005622	intracellular	cellular_component
PGSC0003DMG400008071	GO:0003735	structural constituent of ribosome	molecular_function
PGSC0003DMG400008071	GO:0006412	translation	biological_process
PGSC0003DMG400008220	GO:0016020	membrane	cellular_component
PGSC0003DMG400008220	GO:0016021	integral component of membrane	cellular_component
PGSC0003DMG400018178	GO:0070932	histone H3 deacetylation	biological_process
PGSC0003DMG400018178	GO:0004407	histone deacetylase activity	molecular_function
PGSC0003DMG400018178	GO:0005634	nucleus	cellular_component
PGSC0003DMG400018178	GO:0046872	metal ion binding	molecular_function
PGSC0003DMG400018178	GO:0016787	hydrolase activity	molecular_function
PGSC0003DMG400018178	GO:0006351	transcription, DNA-templated	biological_process
PGSC0003DMG400018178	GO:0006355	regulation of transcription, DNA-templated	biological_process
PGSC0003DMG400018178	GO:0006325	chromatin organization	biological_process
PGSC0003DMG400018178	GO:0016569	covalent chromatin modification	biological_process
PGSC0003DMG400018178	GO:0032041	NAD-dependent histone deacetylase activity (H3-K14 specific)	molecular_function
PGSC0003DMG400018178	GO:0009651	response to salt stress	biological_process
PGSC0003DMG400018178	GO:0009737	response to abscisic acid	biological_process
PGSC0003DMG400018178	GO:0009793	embryo development ending in seed dormancy	biological_process
PGSC0003DMG400018178	GO:0010228	vegetative to reproductive phase transition of meristem	biological_process
PGSC0003DMG400018178	GO:0010431	seed maturation	biological_process
PGSC0003DMG400018178	GO:0016441	posttranscriptional gene silencing	biological_process
PGSC0003DMG400018178	GO:0016458	gene silencing	biological_process
PGSC0003DMG400018178	GO:0016575	histone deacetylation	biological_process
PGSC0003DMG400018178	GO:0009941	chloroplast envelope	cellular_component
PGSC0003DMG400018197	GO:0055114	oxidation-reduction process	biological_process
PGSC0003DMG400018197	GO:0020037	heme binding	molecular_function
PGSC0003DMG400018197	GO:0005506	iron ion binding	molecular_function
PGSC0003DMG400018197	GO:0016705	oxidoreductase activity, acting on paired donors, with incorporation or reduction of molecular oxygen	molecular_function
PGSC0003DMG400018284	GO:0000287	magnesium ion binding	molecular_function
PGSC0003DMG400018284	GO:0010333	terpene synthase activity	molecular_function
PGSC0003DMG400018284	GO:0016829	lyase activity	molecular_function
PGSC0003DMG400008737	GO:0010089	xylem development	biological_process
PGSC0003DMG401008903	GO:0055114	oxidation-reduction process	biological_process
PGSC0003DMG401008903	GO:0016491	oxidoreductase activity	molecular_function
PGSC0003DMG401008903	GO:0046872	metal ion binding	molecular_function
PGSC0003DMG401008903	GO:0005576	extracellular region	cellular_component
PGSC0003DMG401008903	GO:0048046	apoplast	cellular_component
PGSC0003DMG401008903	GO:0005507	copper ion binding	molecular_function
PGSC0003DMG401008903	GO:0052716	hydroquinone:oxygen oxidoreductase activity	molecular_function
PGSC0003DMG401008903	GO:0046274	lignin catabolic process	biological_process
PGSC0003DMG400009221	GO:0009055	electron transfer activity	molecular_function
PGSC0003DMG400009221	GO:0022900	electron transport chain	biological_process
PGSC0003DMG400009433	GO:0003723	RNA binding	molecular_function
PGSC0003DMG400009433	GO:0003676	nucleic acid binding	molecular_function
PGSC0003DMG400009433	GO:0005634	nucleus	cellular_component
PGSC0003DMG400019656	GO:0008725	DNA-3-methyladenine glycosylase activity	molecular_function
PGSC0003DMG400019656	GO:0003824	catalytic activity	molecular_function
PGSC0003DMG400019656	GO:0006281	DNA repair	biological_process
PGSC0003DMG400019656	GO:0006284	base-excision repair	biological_process
PGSC0003DMG400009634	GO:0007165	signal transduction	biological_process
PGSC0003DMG400009634	GO:0005515	protein binding	molecular_function
PGSC0003DMG400019859	GO:0016020	membrane	cellular_component
PGSC0003DMG400019859	GO:0016021	integral component of membrane	cellular_component
PGSC0003DMG400019859	GO:0006811	ion transport	biological_process
PGSC0003DMG400019859	GO:0015079	potassium ion transmembrane transporter activity	molecular_function
PGSC0003DMG400019859	GO:0006813	potassium ion transport	biological_process
PGSC0003DMG400019859	GO:0071805	potassium ion transmembrane transport	biological_process
PGSC0003DMG400009768	GO:0090502	RNA phosphodiester bond hydrolysis, endonucleolytic	biological_process
PGSC0003DMG400009768	GO:0090501	RNA phosphodiester bond hydrolysis	biological_process
PGSC0003DMG400009768	GO:0006396	RNA processing	biological_process
PGSC0003DMG400009768	GO:0004525	ribonuclease III activity	molecular_function
PGSC0003DMG400009817	GO:0006952	defense response	biological_process
PGSC0003DMG400009817	GO:0009607	response to biotic stimulus	biological_process
PGSC0003DMG400010377	GO:0016020	membrane	cellular_component
PGSC0003DMG400010377	GO:0016021	integral component of membrane	cellular_component
PGSC0003DMG400020725	GO:0046872	metal ion binding	molecular_function
PGSC0003DMG400020725	GO:0005576	extracellular region	cellular_component
PGSC0003DMG400020725	GO:0030145	manganese ion binding	molecular_function
PGSC0003DMG400020725	GO:0045735	nutrient reservoir activity	molecular_function
PGSC0003DMG400020822	GO:0008289	lipid binding	molecular_function
PGSC0003DMG400020822	GO:0006869	lipid transport	biological_process
PGSC0003DMG400021035	GO:0005840	ribosome	cellular_component
PGSC0003DMG400021035	GO:0003723	RNA binding	molecular_function
PGSC0003DMG400021035	GO:0003735	structural constituent of ribosome	molecular_function
PGSC0003DMG400021035	GO:0006412	translation	biological_process
PGSC0003DMG400021035	GO:0030529	intracellular ribonucleoprotein complex	cellular_component
PGSC0003DMG400021035	GO:0005739	mitochondrion	cellular_component
PGSC0003DMG400022636	GO:0046872	metal ion binding	molecular_function
PGSC0003DMG400022636	GO:0005576	extracellular region	cellular_component
PGSC0003DMG400022636	GO:0030145	manganese ion binding	molecular_function
PGSC0003DMG400022636	GO:0045735	nutrient reservoir activity	molecular_function
PGSC0003DMG400022659	GO:0016020	membrane	cellular_component
PGSC0003DMG400022659	GO:0016021	integral component of membrane	cellular_component
PGSC0003DMG400022659	GO:0005886	plasma membrane	cellular_component
PGSC0003DMG400023020	GO:0005840	ribosome	cellular_component
PGSC0003DMG400023020	GO:0003735	structural constituent of ribosome	molecular_function
PGSC0003DMG400023020	GO:0006412	translation	biological_process
PGSC0003DMG400023020	GO:0030529	intracellular ribonucleoprotein complex	cellular_component
PGSC0003DMG400023112	GO:0000166	nucleotide binding	molecular_function
PGSC0003DMG400023112	GO:0005524	ATP binding	molecular_function
PGSC0003DMG400023112	GO:0008017	microtubule binding	molecular_function
PGSC0003DMG400023112	GO:0003777	microtubule motor activity	molecular_function
PGSC0003DMG400023112	GO:0007018	microtubule-based movement	biological_process
PGSC0003DMG400023160	GO:0016020	membrane	cellular_component
PGSC0003DMG400023160	GO:0016021	integral component of membrane	cellular_component
PGSC0003DMG400023348	GO:0016020	membrane	cellular_component
PGSC0003DMG400023348	GO:0016021	integral component of membrane	cellular_component
PGSC0003DMG400000928	GO:0016020	membrane	cellular_component
PGSC0003DMG400000928	GO:0016021	integral component of membrane	cellular_component
PGSC0003DMG400011982	GO:0016020	membrane	cellular_component
PGSC0003DMG400011982	GO:0016021	integral component of membrane	cellular_component
PGSC0003DMG400023923	GO:0016787	hydrolase activity	molecular_function
PGSC0003DMG400023923	GO:0046856	phosphatidylinositol dephosphorylation	biological_process
PGSC0003DMG400024039	GO:0019843	rRNA binding	molecular_function
PGSC0003DMG400024039	GO:0003723	RNA binding	molecular_function
PGSC0003DMG400024039	GO:0009507	chloroplast	cellular_component
PGSC0003DMG400024039	GO:0009536	plastid	cellular_component
PGSC0003DMG400024039	GO:0005622	intracellular	cellular_component
PGSC0003DMG400024039	GO:0003735	structural constituent of ribosome	molecular_function
PGSC0003DMG400024039	GO:0006412	translation	biological_process
PGSC0003DMG400024039	GO:0005840	ribosome	cellular_component
PGSC0003DMG400024039	GO:0030529	intracellular ribonucleoprotein complex	cellular_component
PGSC0003DMG400024039	GO:0015935	small ribosomal subunit	cellular_component
PGSC0003DMG400024039	GO:0016020	membrane	cellular_component
PGSC0003DMG400024039	GO:0009570	chloroplast stroma	cellular_component
PGSC0003DMG400001756	GO:0007165	signal transduction	biological_process
PGSC0003DMG400001756	GO:0005515	protein binding	molecular_function
PGSC0003DMG400024453	GO:0008152	metabolic process	biological_process
PGSC0003DMG400024453	GO:0016787	hydrolase activity	molecular_function
PGSC0003DMG400001986	GO:0016020	membrane	cellular_component
PGSC0003DMG400001986	GO:0016021	integral component of membrane	cellular_component
PGSC0003DMG400002045	GO:0004672	protein kinase activity	molecular_function
PGSC0003DMG400002045	GO:0005524	ATP binding	molecular_function
PGSC0003DMG400002045	GO:0006468	protein phosphorylation	biological_process
PGSC0003DMG400002473	GO:0030170	pyridoxal phosphate binding	molecular_function
PGSC0003DMG400002473	GO:0016831	carboxy-lyase activity	molecular_function
PGSC0003DMG400002473	GO:0019752	carboxylic acid metabolic process	biological_process
PGSC0003DMG400002473	GO:0004351	glutamate decarboxylase activity	molecular_function
PGSC0003DMG400002473	GO:0006536	glutamate metabolic process	biological_process
PGSC0003DMG400024879	GO:0016020	membrane	cellular_component
PGSC0003DMG400024879	GO:0016021	integral component of membrane	cellular_component
PGSC0003DMG400024879	GO:0055085	transmembrane transport	biological_process
PGSC0003DMG400024879	GO:0015267	channel activity	molecular_function
PGSC0003DMG400025493	GO:0016020	membrane	cellular_component
PGSC0003DMG400025493	GO:0016021	integral component of membrane	cellular_component
PGSC0003DMG400025493	GO:0016192	vesicle-mediated transport	biological_process
PGSC0003DMG400003525	GO:0000166	nucleotide binding	molecular_function
PGSC0003DMG400003525	GO:0005524	ATP binding	molecular_function
PGSC0003DMG400003678	GO:0046872	metal ion binding	molecular_function
PGSC0003DMG400003678	GO:0008270	zinc ion binding	molecular_function
PGSC0003DMG400003742	GO:0055114	oxidation-reduction process	biological_process
PGSC0003DMG400003742	GO:0020037	heme binding	molecular_function
PGSC0003DMG400003742	GO:0005506	iron ion binding	molecular_function
PGSC0003DMG400003742	GO:0016705	oxidoreductase activity, acting on paired donors, with incorporation or reduction of molecular oxygen	molecular_function
PGSC0003DMG400004054	GO:0003677	DNA binding	molecular_function
PGSC0003DMG400004054	GO:0005634	nucleus	cellular_component
PGSC0003DMG400004054	GO:0006351	transcription, DNA-templated	biological_process
PGSC0003DMG400004054	GO:0006355	regulation of transcription, DNA-templated	biological_process
PGSC0003DMG400026258	GO:0055114	oxidation-reduction process	biological_process
PGSC0003DMG400026258	GO:0046872	metal ion binding	molecular_function
PGSC0003DMG400026258	GO:0016491	oxidoreductase activity	molecular_function
PGSC0003DMG400026258	GO:0008080	N-acetyltransferase activity	molecular_function
PGSC0003DMG400014300	GO:0016020	membrane	cellular_component
PGSC0003DMG400014300	GO:0016021	integral component of membrane	cellular_component
PGSC0003DMG400026726	GO:0005515	protein binding	molecular_function
PGSC0003DMG400004757	GO:0046872	metal ion binding	molecular_function
PGSC0003DMG400004757	GO:0030001	metal ion transport	biological_process
PGSC0003DMG400004780	GO:0003677	DNA binding	molecular_function
PGSC0003DMG400014807	GO:0004672	protein kinase activity	molecular_function
PGSC0003DMG400014807	GO:0005524	ATP binding	molecular_function
PGSC0003DMG400014807	GO:0006468	protein phosphorylation	biological_process
PGSC0003DMG400027346	GO:0000287	magnesium ion binding	molecular_function
PGSC0003DMG400027346	GO:0003824	catalytic activity	molecular_function
PGSC0003DMG400027346	GO:0006096	glycolytic process	biological_process
PGSC0003DMG400027346	GO:0004743	pyruvate kinase activity	molecular_function
PGSC0003DMG400027346	GO:0030955	potassium ion binding	molecular_function
PGSC0003DMG400015037	GO:0007165	signal transduction	biological_process
PGSC0003DMG400015037	GO:0005515	protein binding	molecular_function
PGSC0003DMG400015206	GO:0016020	membrane	cellular_component
PGSC0003DMG400015206	GO:0016021	integral component of membrane	cellular_component
PGSC0003DMG400027977	GO:0005515	protein binding	molecular_function
PGSC0003DMG401015976	GO:0004672	protein kinase activity	molecular_function
PGSC0003DMG401015976	GO:0006468	protein phosphorylation	biological_process
PGSC0003DMG401015976	GO:0005524	ATP binding	molecular_function
PGSC0003DMG401015976	GO:0016020	membrane	cellular_component
PGSC0003DMG401015976	GO:0016021	integral component of membrane	cellular_component
PGSC0003DMG402016615	GO:0055114	oxidation-reduction process	biological_process
PGSC0003DMG402016615	GO:0020037	heme binding	molecular_function
PGSC0003DMG402016615	GO:0005506	iron ion binding	molecular_function
PGSC0003DMG402016615	GO:0016705	oxidoreductase activity, acting on paired donors, with incorporation or reduction of molecular oxygen	molecular_function

## Sheet: Expressed_both
GeneID	GO.Accession	GO.term.name	GO.domain
PGSC0003DMG400042093	GO:0016020	membrane	cellular_component
PGSC0003DMG400042093	GO:0016021	integral component of membrane	cellular_component
PGSC0003DMG400042093	GO:0015979	photosynthesis	biological_process
PGSC0003DMG400042093	GO:0009523	photosystem II	cellular_component
PGSC0003DMG400042273	GO:0055114	oxidation-reduction process	biological_process
PGSC0003DMG400042273	GO:0016491	oxidoreductase activity	molecular_function
PGSC0003DMG400042273	GO:0008270	zinc ion binding	molecular_function
PGSC0003DMG400042273	GO:0016701	oxidoreductase activity, acting on single donors with incorporation of molecular oxygen	molecular_function
PGSC0003DMG400042273	GO:0006725	cellular aromatic compound metabolic process	biological_process
PGSC0003DMG400042273	GO:0008198	ferrous iron binding	molecular_function
PGSC0003DMG400042445	GO:0016787	hydrolase activity	molecular_function
PGSC0003DMG400042445	GO:0008233	peptidase activity	molecular_function
PGSC0003DMG400042445	GO:0006508	proteolysis	biological_process
PGSC0003DMG400042445	GO:0004252	serine-type endopeptidase activity	molecular_function
PGSC0003DMG400042445	GO:0008236	serine-type peptidase activity	molecular_function
PGSC0003DMG400042498	GO:0016020	membrane	cellular_component
PGSC0003DMG400042498	GO:0016021	integral component of membrane	cellular_component
PGSC0003DMG400042498	GO:0009507	chloroplast	cellular_component
PGSC0003DMG400042498	GO:0009536	plastid	cellular_component
PGSC0003DMG400042498	GO:0015979	photosynthesis	biological_process
PGSC0003DMG400042498	GO:0009535	chloroplast thylakoid membrane	cellular_component
PGSC0003DMG400042498	GO:0009579	thylakoid	cellular_component
PGSC0003DMG400042498	GO:0016168	chlorophyll binding	molecular_function
PGSC0003DMG400042498	GO:0009765	photosynthesis, light harvesting	biological_process
PGSC0003DMG400042498	GO:0018298	protein-chromophore linkage	biological_process
PGSC0003DMG400042498	GO:0009522	photosystem I	cellular_component
PGSC0003DMG400042498	GO:0009523	photosystem II	cellular_component
PGSC0003DMG400042814	GO:0016740	transferase activity	molecular_function
PGSC0003DMG400042814	GO:0000166	nucleotide binding	molecular_function
PGSC0003DMG400042814	GO:0004672	protein kinase activity	molecular_function
PGSC0003DMG400042814	GO:0004674	protein serine/threonine kinase activity	molecular_function
PGSC0003DMG400042814	GO:0005524	ATP binding	molecular_function
PGSC0003DMG400042814	GO:0016301	kinase activity	molecular_function
PGSC0003DMG400042814	GO:0006468	protein phosphorylation	biological_process
PGSC0003DMG400042814	GO:0016310	phosphorylation	biological_process
PGSC0003DMG400042814	GO:0016020	membrane	cellular_component
PGSC0003DMG400042814	GO:0016021	integral component of membrane	cellular_component
PGSC0003DMG400042814	GO:0048544	recognition of pollen	biological_process
PGSC0003DMG400042837	GO:0009561	megagametogenesis	biological_process
PGSC0003DMG400042837	GO:0009793	embryo development ending in seed dormancy	biological_process
PGSC0003DMG400042954	GO:0005515	protein binding	molecular_function
PGSC0003DMG400042965	GO:0003743	translation initiation factor activity	molecular_function
PGSC0003DMG400042965	GO:0006413	translational initiation	biological_process
PGSC0003DMG400042965	GO:0005840	ribosome	cellular_component
PGSC0003DMG400042965	GO:0030529	intracellular ribonucleoprotein complex	cellular_component
PGSC0003DMG400042965	GO:0005737	cytoplasm	cellular_component
PGSC0003DMG400042968	GO:0016020	membrane	cellular_component
PGSC0003DMG400042968	GO:0016021	integral component of membrane	cellular_component
PGSC0003DMG400043045	GO:0005515	protein binding	molecular_function
PGSC0003DMG400043061	GO:0016020	membrane	cellular_component
PGSC0003DMG400043061	GO:0016021	integral component of membrane	cellular_component
PGSC0003DMG400043108	GO:0005576	extracellular region	cellular_component
PGSC0003DMG400043142	GO:0006355	regulation of transcription, DNA-templated	biological_process
PGSC0003DMG400043142	GO:0005634	nucleus	cellular_component
PGSC0003DMG400043142	GO:0006351	transcription, DNA-templated	biological_process
PGSC0003DMG400043142	GO:0009734	auxin-activated signaling pathway	biological_process
PGSC0003DMG400043193	GO:0016020	membrane	cellular_component
PGSC0003DMG400043193	GO:0016021	integral component of membrane	cellular_component
PGSC0003DMG400043220	GO:0016020	membrane	cellular_component
PGSC0003DMG400043220	GO:0016021	integral component of membrane	cellular_component
PGSC0003DMG400043267	GO:0008299	isoprenoid biosynthetic process	biological_process
PGSC0003DMG400043267	GO:0016740	transferase activity	molecular_function
PGSC0003DMG400043373	GO:0006098	pentose-phosphate shunt	biological_process
PGSC0003DMG400043373	GO:0055114	oxidation-reduction process	biological_process
PGSC0003DMG400043373	GO:0016491	oxidoreductase activity	molecular_function
PGSC0003DMG400043373	GO:0050661	NADP binding	molecular_function
PGSC0003DMG400043373	GO:0004616	phosphogluconate dehydrogenase (decarboxylating) activity	molecular_function
PGSC0003DMG400043373	GO:0019521	D-gluconate metabolic process	biological_process
PGSC0003DMG400043373	GO:0009409	response to cold	biological_process
PGSC0003DMG400043373	GO:0009414	response to water deprivation	biological_process
PGSC0003DMG400043373	GO:0009651	response to salt stress	biological_process
PGSC0003DMG400043373	GO:0009737	response to abscisic acid	biological_process
PGSC0003DMG400043394	GO:0009733	response to auxin	biological_process
PGSC0003DMG400043451	GO:0004040	amidase activity	molecular_function
PGSC0003DMG400043451	GO:0016810	hydrolase activity, acting on carbon-nitrogen (but not peptide) bonds	molecular_function
PGSC0003DMG400043451	GO:0043864	indoleacetamide hydrolase activity	molecular_function
PGSC0003DMG400043451	GO:0009684	indoleacetic acid biosynthetic process	biological_process
PGSC0003DMG400043451	GO:0009851	auxin biosynthetic process	biological_process
PGSC0003DMG400043451	GO:0005654	nucleoplasm	cellular_component
PGSC0003DMG400043451	GO:0005737	cytoplasm	cellular_component
PGSC0003DMG400043451	GO:0005829	cytosol	cellular_component
PGSC0003DMG400043471	GO:0005102	signaling receptor binding	molecular_function
PGSC0003DMG400043471	GO:0016020	membrane	cellular_component
PGSC0003DMG400043471	GO:0016021	integral component of membrane	cellular_component
PGSC0003DMG400043471	GO:0009405	pathogenesis	biological_process
PGSC0003DMG400043560	GO:0005730	nucleolus	cellular_component
PGSC0003DMG400043560	GO:0006364	rRNA processing	biological_process
PGSC0003DMG400043560	GO:0005515	protein binding	molecular_function
PGSC0003DMG400043590	GO:0016020	membrane	cellular_component
PGSC0003DMG400043590	GO:0016021	integral component of membrane	cellular_component
PGSC0003DMG400043599	GO:0016020	membrane	cellular_component
PGSC0003DMG400043599	GO:0016021	integral component of membrane	cellular_component
PGSC0003DMG400043768	GO:0016020	membrane	cellular_component
PGSC0003DMG400043768	GO:0016021	integral component of membrane	cellular_component
PGSC0003DMG400043788	GO:0016020	membrane	cellular_component
PGSC0003DMG400043788	GO:0016021	integral component of membrane	cellular_component
PGSC0003DMG400044116	GO:0052861	glucan endo-1,3-beta-glucanase activity, C-3 substituted reducing group	molecular_function
PGSC0003DMG400035539	GO:0016020	membrane	cellular_component
PGSC0003DMG400035539	GO:0016021	integral component of membrane	cellular_component
PGSC0003DMG400035539	GO:0022857	transmembrane transporter activity	molecular_function
PGSC0003DMG400035539	GO:0055085	transmembrane transport	biological_process
PGSC0003DMG400044149	GO:0016740	transferase activity	molecular_function
PGSC0003DMG400044149	GO:0008152	metabolic process	biological_process
PGSC0003DMG400044149	GO:0016757	transferase activity, transferring glycosyl groups	molecular_function
PGSC0003DMG400044149	GO:0016758	transferase activity, transferring hexosyl groups	molecular_function
PGSC0003DMG400044152	GO:0016740	transferase activity	molecular_function
PGSC0003DMG400044152	GO:0008152	metabolic process	biological_process
PGSC0003DMG400044152	GO:0016020	membrane	cellular_component
PGSC0003DMG400044152	GO:0016021	integral component of membrane	cellular_component
PGSC0003DMG400044152	GO:0016757	transferase activity, transferring glycosyl groups	molecular_function
PGSC0003DMG400044152	GO:0016758	transferase activity, transferring hexosyl groups	molecular_function
PGSC0003DMG400035559	GO:0016020	membrane	cellular_component
PGSC0003DMG400035559	GO:0016021	integral component of membrane	cellular_component
PGSC0003DMG400035559	GO:0009737	response to abscisic acid	biological_process
PGSC0003DMG400044171	GO:0016787	hydrolase activity	molecular_function
PGSC0003DMG400044171	GO:0006508	proteolysis	biological_process
PGSC0003DMG400044171	GO:0004252	serine-type endopeptidase activity	molecular_function
PGSC0003DMG400044242	GO:0005515	protein binding	molecular_function
PGSC0003DMG400044295	GO:0007275	multicellular organism development	biological_process
PGSC0003DMG400044295	GO:0009908	flower development	biological_process
PGSC0003DMG400044295	GO:0030154	cell differentiation	biological_process
PGSC0003DMG400035647	GO:0016853	isomerase activity	molecular_function
PGSC0003DMG400035647	GO:0005576	extracellular region	cellular_component
PGSC0003DMG400035647	GO:0048046	apoplast	cellular_component
PGSC0003DMG400044320	GO:0016020	membrane	cellular_component
PGSC0003DMG400044320	GO:0016021	integral component of membrane	cellular_component
PGSC0003DMG400044320	GO:0022857	transmembrane transporter activity	molecular_function
PGSC0003DMG400044320	GO:0055085	transmembrane transport	biological_process
PGSC0003DMG400035666	GO:0016740	transferase activity	molecular_function
PGSC0003DMG400035666	GO:0008152	metabolic process	biological_process
PGSC0003DMG400035666	GO:0016020	membrane	cellular_component
PGSC0003DMG400035666	GO:0016021	integral component of membrane	cellular_component
PGSC0003DMG400035666	GO:0016757	transferase activity, transferring glycosyl groups	molecular_function
PGSC0003DMG400035666	GO:0016758	transferase activity, transferring hexosyl groups	molecular_function
PGSC0003DMG400044366	GO:0016020	membrane	cellular_component
PGSC0003DMG400044366	GO:0016021	integral component of membrane	cellular_component
PGSC0003DMG400044366	GO:0019684	photosynthesis, light reaction	biological_process
PGSC0003DMG400044366	GO:0045156	electron transporter, transferring electrons within the cyclic electron transport pathway of photosynthesis activity	molecular_function
PGSC0003DMG400044366	GO:0009772	photosynthetic electron transport in photosystem II	biological_process
PGSC0003DMG400035689	GO:0016740	transferase activity	molecular_function
PGSC0003DMG400035689	GO:0008152	metabolic process	biological_process
PGSC0003DMG400035689	GO:0016757	transferase activity, transferring glycosyl groups	molecular_function
PGSC0003DMG400035689	GO:0016758	transferase activity, transferring hexosyl groups	molecular_function
PGSC0003DMG400044420	GO:0003677	DNA binding	molecular_function
PGSC0003DMG400044420	GO:0005634	nucleus	cellular_component
PGSC0003DMG400044420	GO:0006260	DNA replication	biological_process
PGSC0003DMG400035711	GO:0009507	chloroplast	cellular_component
PGSC0003DMG400035711	GO:0009536	plastid	cellular_component
PGSC0003DMG400035711	GO:0046872	metal ion binding	molecular_function
PGSC0003DMG400035711	GO:0055114	oxidation-reduction process	biological_process
PGSC0003DMG400035711	GO:0009055	electron transfer activity	molecular_function
PGSC0003DMG400035711	GO:0051536	iron-sulfur cluster binding	molecular_function
PGSC0003DMG400035711	GO:0022900	electron transport chain	biological_process
PGSC0003DMG400035711	GO:0051537	2 iron, 2 sulfur cluster binding	molecular_function
PGSC0003DMG400035738	GO:0046710	GDP metabolic process	biological_process
PGSC0003DMG400035738	GO:0006163	purine nucleotide metabolic process	biological_process
PGSC0003DMG400035738	GO:0046037	GMP metabolic process	biological_process
PGSC0003DMG400035738	GO:0004385	guanylate kinase activity	molecular_function
PGSC0003DMG400035738	GO:0048638	regulation of developmental growth	biological_process
PGSC0003DMG400035743	GO:0016311	dephosphorylation	biological_process
PGSC0003DMG400035743	GO:0016791	phosphatase activity	molecular_function
PGSC0003DMG400035743	GO:0030145	manganese ion binding	molecular_function
PGSC0003DMG400035743	GO:0005829	cytosol	cellular_component
PGSC0003DMG400044580	GO:0006355	regulation of transcription, DNA-templated	biological_process
PGSC0003DMG400044580	GO:0005634	nucleus	cellular_component
PGSC0003DMG400044580	GO:0043565	sequence-specific DNA binding	molecular_function
PGSC0003DMG400044580	GO:0046982	protein heterodimerization activity	molecular_function
PGSC0003DMG400044580	GO:0005737	cytoplasm	cellular_component
PGSC0003DMG400044580	GO:0051512	positive regulation of unidimensional cell growth	biological_process
PGSC0003DMG400044580	GO:0048579	negative regulation of long-day photoperiodism, flowering	biological_process
PGSC0003DMG400035783	GO:0009733	response to auxin	biological_process
PGSC0003DMG400035823	GO:0016020	membrane	cellular_component
PGSC0003DMG400035823	GO:0016021	integral component of membrane	cellular_component
PGSC0003DMG400035836	GO:0052726	inositol-1,3,4-trisphosphate 5-kinase activity	molecular_function
PGSC0003DMG400035836	GO:0046872	metal ion binding	molecular_function
PGSC0003DMG400035836	GO:0016740	transferase activity	molecular_function
PGSC0003DMG400035836	GO:0000166	nucleotide binding	molecular_function
PGSC0003DMG400035836	GO:0005524	ATP binding	molecular_function
PGSC0003DMG400035836	GO:0016301	kinase activity	molecular_function
PGSC0003DMG400035836	GO:0016310	phosphorylation	biological_process
PGSC0003DMG400035836	GO:0000287	magnesium ion binding	molecular_function
PGSC0003DMG400035836	GO:0005622	intracellular	cellular_component
PGSC0003DMG400035836	GO:0047325	inositol tetrakisphosphate 1-kinase activity	molecular_function
PGSC0003DMG400035836	GO:0052725	inositol-1,3,4-trisphosphate 6-kinase activity	molecular_function
PGSC0003DMG400035836	GO:0032957	inositol trisphosphate metabolic process	biological_process
PGSC0003DMG400035878	GO:0055114	oxidation-reduction process	biological_process
PGSC0003DMG400035878	GO:0016020	membrane	cellular_component
PGSC0003DMG400035878	GO:0016021	integral component of membrane	cellular_component
PGSC0003DMG400035878	GO:0006629	lipid metabolic process	biological_process
PGSC0003DMG400035878	GO:0016717	oxidoreductase activity, acting on paired donors, with oxidation of a pair of donors resulting in the reduction of molecular oxygen to two molecules of water	molecular_function
PGSC0003DMG400044745	GO:0004672	protein kinase activity	molecular_function
PGSC0003DMG400044745	GO:0005524	ATP binding	molecular_function
PGSC0003DMG400044745	GO:0006468	protein phosphorylation	biological_process
PGSC0003DMG400035893	GO:0005515	protein binding	molecular_function
PGSC0003DMG400035905	GO:0005509	calcium ion binding	molecular_function
PGSC0003DMG400044826	GO:0016491	oxidoreductase activity	molecular_function
PGSC0003DMG400044826	GO:0055114	oxidation-reduction process	biological_process
PGSC0003DMG400044842	GO:0003700	DNA-binding transcription factor activity	molecular_function
PGSC0003DMG400044842	GO:0003677	DNA binding	molecular_function
PGSC0003DMG400044842	GO:0006355	regulation of transcription, DNA-templated	biological_process
PGSC0003DMG400044842	GO:0005634	nucleus	cellular_component
PGSC0003DMG400044842	GO:0043565	sequence-specific DNA binding	molecular_function
PGSC0003DMG400044842	GO:0006351	transcription, DNA-templated	biological_process
PGSC0003DMG400035938	GO:0016020	membrane	cellular_component
PGSC0003DMG400035938	GO:0016021	integral component of membrane	cellular_component
PGSC0003DMG400044864	GO:0055114	oxidation-reduction process	biological_process
PGSC0003DMG400044864	GO:0016575	histone deacetylation	biological_process
PGSC0003DMG400044864	GO:0051568	histone H3-K4 methylation	biological_process
PGSC0003DMG400044864	GO:0003677	DNA binding	molecular_function
PGSC0003DMG400044864	GO:0016491	oxidoreductase activity	molecular_function
PGSC0003DMG400044864	GO:0048364	root development	biological_process
PGSC0003DMG400044864	GO:0005634	nucleus	cellular_component
PGSC0003DMG400044864	GO:0005515	protein binding	molecular_function
PGSC0003DMG400035976	GO:0016740	transferase activity	molecular_function
PGSC0003DMG400035976	GO:0008152	metabolic process	biological_process
PGSC0003DMG400035976	GO:0016757	transferase activity, transferring glycosyl groups	molecular_function
PGSC0003DMG400035976	GO:0016758	transferase activity, transferring hexosyl groups	molecular_function
PGSC0003DMG400035996	GO:0008270	zinc ion binding	molecular_function
PGSC0003DMG400035996	GO:0005515	protein binding	molecular_function
PGSC0003DMG400036004	GO:0055114	oxidation-reduction process	biological_process
PGSC0003DMG400036004	GO:0016020	membrane	cellular_component
PGSC0003DMG400036004	GO:0016021	integral component of membrane	cellular_component
PGSC0003DMG400036004	GO:0006629	lipid metabolic process	biological_process
PGSC0003DMG400036004	GO:0016717	oxidoreductase activity, acting on paired donors, with oxidation of a pair of donors resulting in the reduction of molecular oxygen to two molecules of water	molecular_function
PGSC0003DMG400044958	GO:0009767	photosynthetic electron transport chain	biological_process
PGSC0003DMG400044958	GO:0009507	chloroplast	cellular_component
PGSC0003DMG400044958	GO:0009534	chloroplast thylakoid	cellular_component
PGSC0003DMG400044958	GO:0009535	chloroplast thylakoid membrane	cellular_component
PGSC0003DMG400044958	GO:0010598	NAD(P)H dehydrogenase complex (plastoquinone)	cellular_component
PGSC0003DMG400036067	GO:0005840	ribosome	cellular_component
PGSC0003DMG400036067	GO:0003723	RNA binding	molecular_function
PGSC0003DMG400036067	GO:0009507	chloroplast	cellular_component
PGSC0003DMG400036067	GO:0009536	plastid	cellular_component
PGSC0003DMG400036067	GO:0005622	intracellular	cellular_component
PGSC0003DMG400036067	GO:0003735	structural constituent of ribosome	molecular_function
PGSC0003DMG400036067	GO:0019843	rRNA binding	molecular_function
PGSC0003DMG400036067	GO:0006412	translation	biological_process
PGSC0003DMG400036067	GO:0030529	intracellular ribonucleoprotein complex	cellular_component
PGSC0003DMG400036067	GO:0015935	small ribosomal subunit	cellular_component
PGSC0003DMG400036082	GO:0005840	ribosome	cellular_component
PGSC0003DMG400036082	GO:0005622	intracellular	cellular_component
PGSC0003DMG400036082	GO:0003735	structural constituent of ribosome	molecular_function
PGSC0003DMG400036082	GO:0006412	translation	biological_process
PGSC0003DMG400045075	GO:0016020	membrane	cellular_component
PGSC0003DMG400045075	GO:0016021	integral component of membrane	cellular_component
PGSC0003DMG400045075	GO:0048868	pollen tube development	biological_process
PGSC0003DMG400045075	GO:0005768	endosome	cellular_component
PGSC0003DMG400045075	GO:0005794	Golgi apparatus	cellular_component
PGSC0003DMG400045075	GO:0005802	trans-Golgi network	cellular_component
PGSC0003DMG400045083	GO:0016020	membrane	cellular_component
PGSC0003DMG400045083	GO:0016021	integral component of membrane	cellular_component
PGSC0003DMG400045090	GO:0008270	zinc ion binding	molecular_function
PGSC0003DMG400045090	GO:0005515	protein binding	molecular_function
PGSC0003DMG400036129	GO:0016747	transferase activity, transferring acyl groups other than amino-acyl groups	molecular_function
PGSC0003DMG400045235	GO:0006508	proteolysis	biological_process
PGSC0003DMG400045235	GO:0004252	serine-type endopeptidase activity	molecular_function
PGSC0003DMG400045244	GO:0016020	membrane	cellular_component
PGSC0003DMG400045244	GO:0016021	integral component of membrane	cellular_component
PGSC0003DMG400045331	GO:0045492	xylan biosynthetic process	biological_process
PGSC0003DMG400045331	GO:0005794	Golgi apparatus	cellular_component
PGSC0003DMG400045331	GO:1990538	xylan O-acetyltransferase activity	molecular_function
PGSC0003DMG400045338	GO:0055114	oxidation-reduction process	biological_process
PGSC0003DMG400045338	GO:0016670	oxidoreductase activity, acting on a sulfur group of donors, oxygen as acceptor	molecular_function
PGSC0003DMG400045338	GO:0001735	prenylcysteine oxidase activity	molecular_function
PGSC0003DMG400045338	GO:0030328	prenylcysteine catabolic process	biological_process
PGSC0003DMG400045338	GO:0009738	abscisic acid-activated signaling pathway	biological_process
PGSC0003DMG400045338	GO:0030327	prenylated protein catabolic process	biological_process
PGSC0003DMG400045338	GO:0045338	farnesyl diphosphate metabolic process	biological_process
PGSC0003DMG400045338	GO:0005773	vacuole	cellular_component
PGSC0003DMG400045338	GO:0005774	vacuolar membrane	cellular_component
PGSC0003DMG400036305	GO:0016020	membrane	cellular_component
PGSC0003DMG400036305	GO:0016021	integral component of membrane	cellular_component
PGSC0003DMG400045432	GO:0016740	transferase activity	molecular_function
PGSC0003DMG400045432	GO:0004842	ubiquitin-protein transferase activity	molecular_function
PGSC0003DMG400045432	GO:0016567	protein ubiquitination	biological_process
PGSC0003DMG400045432	GO:0005488	binding	molecular_function
PGSC0003DMG400045432	GO:0005515	protein binding	molecular_function
PGSC0003DMG400036477	GO:0009658	chloroplast organization	biological_process
PGSC0003DMG400036477	GO:0009507	chloroplast	cellular_component
PGSC0003DMG400036477	GO:0009536	plastid	cellular_component
PGSC0003DMG400036477	GO:0009941	chloroplast envelope	cellular_component
PGSC0003DMG400036477	GO:0005515	protein binding	molecular_function
PGSC0003DMG400045603	GO:0005509	calcium ion binding	molecular_function
PGSC0003DMG400036566	GO:0003700	DNA-binding transcription factor activity	molecular_function
PGSC0003DMG400036566	GO:0003677	DNA binding	molecular_function
PGSC0003DMG400036566	GO:0006355	regulation of transcription, DNA-templated	biological_process
PGSC0003DMG400036566	GO:0005634	nucleus	cellular_component
PGSC0003DMG400036566	GO:0006351	transcription, DNA-templated	biological_process
PGSC0003DMG400045775	GO:0052726	inositol-1,3,4-trisphosphate 5-kinase activity	molecular_function
PGSC0003DMG400045775	GO:0016740	transferase activity	molecular_function
PGSC0003DMG400045775	GO:0000166	nucleotide binding	molecular_function
PGSC0003DMG400045775	GO:0005524	ATP binding	molecular_function
PGSC0003DMG400045775	GO:0016301	kinase activity	molecular_function
PGSC0003DMG400045775	GO:0016310	phosphorylation	biological_process
PGSC0003DMG400045775	GO:0000287	magnesium ion binding	molecular_function
PGSC0003DMG400045775	GO:0046872	metal ion binding	molecular_function
PGSC0003DMG400045775	GO:0005622	intracellular	cellular_component
PGSC0003DMG400045775	GO:0047325	inositol tetrakisphosphate 1-kinase activity	molecular_function
PGSC0003DMG400045775	GO:0052725	inositol-1,3,4-trisphosphate 6-kinase activity	molecular_function
PGSC0003DMG400045775	GO:0032957	inositol trisphosphate metabolic process	biological_process
PGSC0003DMG400045810	GO:0003676	nucleic acid binding	molecular_function
PGSC0003DMG400045810	GO:0008270	zinc ion binding	molecular_function
PGSC0003DMG400045868	GO:0016787	hydrolase activity	molecular_function
PGSC0003DMG400045868	GO:0030599	pectinesterase activity	molecular_function
PGSC0003DMG400045868	GO:0045330	aspartyl esterase activity	molecular_function
PGSC0003DMG400045868	GO:0042545	cell wall modification	biological_process
PGSC0003DMG400045868	GO:0005618	cell wall	cellular_component
PGSC0003DMG400036774	GO:0004672	protein kinase activity	molecular_function
PGSC0003DMG400036774	GO:0005524	ATP binding	molecular_function
PGSC0003DMG400036774	GO:0006468	protein phosphorylation	biological_process
PGSC0003DMG400036774	GO:0016020	membrane	cellular_component
PGSC0003DMG400036774	GO:0016021	integral component of membrane	cellular_component
PGSC0003DMG400036797	GO:0006508	proteolysis	biological_process
PGSC0003DMG400036797	GO:0004252	serine-type endopeptidase activity	molecular_function
PGSC0003DMG400036851	GO:0003779	actin binding	molecular_function
PGSC0003DMG400036851	GO:0005622	intracellular	cellular_component
PGSC0003DMG400036851	GO:0030042	actin filament depolymerization	biological_process
PGSC0003DMG400036851	GO:0015629	actin cytoskeleton	cellular_component
PGSC0003DMG400046044	GO:0003677	DNA binding	molecular_function
PGSC0003DMG400046044	GO:0006355	regulation of transcription, DNA-templated	biological_process
PGSC0003DMG400046044	GO:0003676	nucleic acid binding	molecular_function
PGSC0003DMG400046044	GO:0008270	zinc ion binding	molecular_function
PGSC0003DMG400046044	GO:0003729	mRNA binding	molecular_function
PGSC0003DMG400046044	GO:0009409	response to cold	biological_process
PGSC0003DMG400046044	GO:0009631	cold acclimation	biological_process
PGSC0003DMG400046044	GO:0009826	unidimensional cell growth	biological_process
PGSC0003DMG400046044	GO:0032508	DNA duplex unwinding	biological_process
PGSC0003DMG400046044	GO:0005634	nucleus	cellular_component
PGSC0003DMG400046044	GO:0005737	cytoplasm	cellular_component
PGSC0003DMG400036957	GO:0010951	negative regulation of endopeptidase activity	biological_process
PGSC0003DMG400036957	GO:0004869	cysteine-type endopeptidase inhibitor activity	molecular_function
PGSC0003DMG400036966	GO:0003979	UDP-glucose 6-dehydrogenase activity	molecular_function
PGSC0003DMG400036966	GO:0055114	oxidation-reduction process	biological_process
PGSC0003DMG400036966	GO:0051287	NAD binding	molecular_function
PGSC0003DMG400036966	GO:0016491	oxidoreductase activity	molecular_function
PGSC0003DMG400036966	GO:0016616	oxidoreductase activity, acting on the CH-OH group of donors, NAD or NADP as acceptor	molecular_function
PGSC0003DMG400037029	GO:0003677	DNA binding	molecular_function
PGSC0003DMG400037029	GO:0006355	regulation of transcription, DNA-templated	biological_process
PGSC0003DMG400037029	GO:0005634	nucleus	cellular_component
PGSC0003DMG400037053	GO:0046872	metal ion binding	molecular_function
PGSC0003DMG400037159	GO:0006952	defense response	biological_process
PGSC0003DMG400037159	GO:0043531	ADP binding	molecular_function
PGSC0003DMG400046303	GO:0016020	membrane	cellular_component
PGSC0003DMG400046303	GO:0016021	integral component of membrane	cellular_component
PGSC0003DMG400046303	GO:0009507	chloroplast	cellular_component
PGSC0003DMG400046303	GO:0009536	plastid	cellular_component
PGSC0003DMG400046303	GO:0015979	photosynthesis	biological_process
PGSC0003DMG400046303	GO:0009523	photosystem II	cellular_component
PGSC0003DMG400046303	GO:0009535	chloroplast thylakoid membrane	cellular_component
PGSC0003DMG400046303	GO:0009579	thylakoid	cellular_component
PGSC0003DMG400046303	GO:0016168	chlorophyll binding	molecular_function
PGSC0003DMG400046303	GO:0018298	protein-chromophore linkage	biological_process
PGSC0003DMG400046303	GO:0009767	photosynthetic electron transport chain	biological_process
PGSC0003DMG400046303	GO:0019684	photosynthesis, light reaction	biological_process
PGSC0003DMG400046303	GO:0045156	electron transporter, transferring electrons within the cyclic electron transport pathway of photosynthesis activity	molecular_function
PGSC0003DMG400046303	GO:0009772	photosynthetic electron transport in photosystem II	biological_process
PGSC0003DMG400046303	GO:0010207	photosystem II assembly	biological_process
PGSC0003DMG400046303	GO:0009521	photosystem	cellular_component
PGSC0003DMG400046303	GO:0009534	chloroplast thylakoid	cellular_component
PGSC0003DMG400046303	GO:0010287	plastoglobule	cellular_component
PGSC0003DMG400046345	GO:0005840	ribosome	cellular_component
PGSC0003DMG400046345	GO:0003735	structural constituent of ribosome	molecular_function
PGSC0003DMG400046345	GO:0006412	translation	biological_process
PGSC0003DMG400046345	GO:0015934	large ribosomal subunit	cellular_component
PGSC0003DMG400046345	GO:0030529	intracellular ribonucleoprotein complex	cellular_component
PGSC0003DMG400037235	GO:0016740	transferase activity	molecular_function
PGSC0003DMG400037235	GO:0008152	metabolic process	biological_process
PGSC0003DMG400037235	GO:0016757	transferase activity, transferring glycosyl groups	molecular_function
PGSC0003DMG400037235	GO:0016758	transferase activity, transferring hexosyl groups	molecular_function
PGSC0003DMG400037250	GO:0016740	transferase activity	molecular_function
PGSC0003DMG400037250	GO:0000166	nucleotide binding	molecular_function
PGSC0003DMG400037250	GO:0005524	ATP binding	molecular_function
PGSC0003DMG400037250	GO:0046872	metal ion binding	molecular_function
PGSC0003DMG400037250	GO:0005737	cytoplasm	cellular_component
PGSC0003DMG400037250	GO:0006730	one-carbon metabolic process	biological_process
PGSC0003DMG400037250	GO:0004478	methionine adenosyltransferase activity	molecular_function
PGSC0003DMG400037250	GO:0006556	S-adenosylmethionine biosynthetic process	biological_process
PGSC0003DMG400037251	GO:0003723	RNA binding	molecular_function
PGSC0003DMG400037251	GO:0003676	nucleic acid binding	molecular_function
PGSC0003DMG400037262	GO:0016020	membrane	cellular_component
PGSC0003DMG400037262	GO:0016021	integral component of membrane	cellular_component
PGSC0003DMG400046427	GO:0016740	transferase activity	molecular_function
PGSC0003DMG400046427	GO:0008146	sulfotransferase activity	molecular_function
PGSC0003DMG400046446	GO:0006355	regulation of transcription, DNA-templated	biological_process
PGSC0003DMG400037332	GO:0005515	protein binding	molecular_function
PGSC0003DMG400046448	GO:0005525	GTP binding	molecular_function
PGSC0003DMG400046460	GO:0004672	protein kinase activity	molecular_function
PGSC0003DMG400046460	GO:0005524	ATP binding	molecular_function
PGSC0003DMG400046460	GO:0006468	protein phosphorylation	biological_process
PGSC0003DMG400046514	GO:0016020	membrane	cellular_component
PGSC0003DMG400046514	GO:0016021	integral component of membrane	cellular_component
PGSC0003DMG400037401	GO:0003824	catalytic activity	molecular_function
PGSC0003DMG400037401	GO:0050662	coenzyme binding	molecular_function
PGSC0003DMG400046546	GO:0043531	ADP binding	molecular_function
PGSC0003DMG400046579	GO:0005694	chromosome	cellular_component
PGSC0003DMG400046579	GO:0003677	DNA binding	molecular_function
PGSC0003DMG400046579	GO:0005634	nucleus	cellular_component
PGSC0003DMG400046579	GO:0006334	nucleosome assembly	biological_process
PGSC0003DMG400046579	GO:0046982	protein heterodimerization activity	molecular_function
PGSC0003DMG400046579	GO:0000786	nucleosome	cellular_component
PGSC0003DMG400037460	GO:0004672	protein kinase activity	molecular_function
PGSC0003DMG400037460	GO:0005524	ATP binding	molecular_function
PGSC0003DMG400037460	GO:0006468	protein phosphorylation	biological_process
PGSC0003DMG400046676	GO:0044375	regulation of peroxisome size	biological_process
PGSC0003DMG400046676	GO:0016020	membrane	cellular_component
PGSC0003DMG400046676	GO:0016021	integral component of membrane	cellular_component
PGSC0003DMG400046676	GO:0005779	integral component of peroxisomal membrane	cellular_component
PGSC0003DMG400046676	GO:0016559	peroxisome fission	biological_process
PGSC0003DMG400046676	GO:0042802	identical protein binding	molecular_function
PGSC0003DMG400046676	GO:0007031	peroxisome organization	biological_process
PGSC0003DMG400046676	GO:0005777	peroxisome	cellular_component
PGSC0003DMG400046676	GO:0005778	peroxisomal membrane	cellular_component
PGSC0003DMG400046726	GO:0005515	protein binding	molecular_function
PGSC0003DMG400037583	GO:0016787	hydrolase activity	molecular_function
PGSC0003DMG400037583	GO:0006508	proteolysis	biological_process
PGSC0003DMG400037583	GO:0004252	serine-type endopeptidase activity	molecular_function
PGSC0003DMG400046756	GO:0003682	chromatin binding	molecular_function
PGSC0003DMG400046756	GO:0045892	negative regulation of transcription, DNA-templated	biological_process
PGSC0003DMG400046756	GO:0007219	Notch signaling pathway	biological_process
PGSC0003DMG400046756	GO:0044030	regulation of DNA methylation	biological_process
PGSC0003DMG400046756	GO:2000232	regulation of rRNA processing	biological_process
PGSC0003DMG400046756	GO:0005634	nucleus	cellular_component
PGSC0003DMG400046756	GO:0005731	nucleolus organizer region	cellular_component
PGSC0003DMG400046768	GO:0005085	guanyl-nucleotide exchange factor activity	molecular_function
PGSC0003DMG400046768	GO:0005089	Rho guanyl-nucleotide exchange factor activity	molecular_function
PGSC0003DMG400046768	GO:0065009	regulation of molecular function	biological_process
PGSC0003DMG400046804	GO:0016020	membrane	cellular_component
PGSC0003DMG400046804	GO:0016021	integral component of membrane	cellular_component
PGSC0003DMG400046804	GO:0022857	transmembrane transporter activity	molecular_function
PGSC0003DMG400046804	GO:0055085	transmembrane transport	biological_process
PGSC0003DMG400046813	GO:0055114	oxidation-reduction process	biological_process
PGSC0003DMG400046813	GO:0004497	monooxygenase activity	molecular_function
PGSC0003DMG400046813	GO:0016491	oxidoreductase activity	molecular_function
PGSC0003DMG400046813	GO:0046872	metal ion binding	molecular_function
PGSC0003DMG400046813	GO:0020037	heme binding	molecular_function
PGSC0003DMG400046813	GO:0005506	iron ion binding	molecular_function
PGSC0003DMG400046813	GO:0016705	oxidoreductase activity, acting on paired donors, with incorporation or reduction of molecular oxygen	molecular_function
PGSC0003DMG400037662	GO:0005515	protein binding	molecular_function
PGSC0003DMG400037697	GO:0016020	membrane	cellular_component
PGSC0003DMG400037697	GO:0016021	integral component of membrane	cellular_component
PGSC0003DMG400037705	GO:0005515	protein binding	molecular_function
PGSC0003DMG400037737	GO:0003700	DNA-binding transcription factor activity	molecular_function
PGSC0003DMG400037737	GO:0006355	regulation of transcription, DNA-templated	biological_process
PGSC0003DMG400046940	GO:0009793	embryo development ending in seed dormancy	biological_process
PGSC0003DMG400046940	GO:0009507	chloroplast	cellular_component
PGSC0003DMG400046968	GO:0005515	protein binding	molecular_function
PGSC0003DMG400047044	GO:0008299	isoprenoid biosynthetic process	biological_process
PGSC0003DMG400047044	GO:0016740	transferase activity	molecular_function
PGSC0003DMG400037840	GO:0016740	transferase activity	molecular_function
PGSC0003DMG400037840	GO:0008152	metabolic process	biological_process
PGSC0003DMG400037840	GO:0016757	transferase activity, transferring glycosyl groups	molecular_function
PGSC0003DMG400037840	GO:0016758	transferase activity, transferring hexosyl groups	molecular_function
PGSC0003DMG400037844	GO:0055114	oxidation-reduction process	biological_process
PGSC0003DMG400037844	GO:0016020	membrane	cellular_component
PGSC0003DMG400037844	GO:0016021	integral component of membrane	cellular_component
PGSC0003DMG400037844	GO:0004497	monooxygenase activity	molecular_function
PGSC0003DMG400037844	GO:0016491	oxidoreductase activity	molecular_function
PGSC0003DMG400037844	GO:0046872	metal ion binding	molecular_function
PGSC0003DMG400037844	GO:0020037	heme binding	molecular_function
PGSC0003DMG400037844	GO:0005506	iron ion binding	molecular_function
PGSC0003DMG400037844	GO:0016705	oxidoreductase activity, acting on paired donors, with incorporation or reduction of molecular oxygen	molecular_function
PGSC0003DMG400037860	GO:0000166	nucleotide binding	molecular_function
PGSC0003DMG400037860	GO:0005524	ATP binding	molecular_function
PGSC0003DMG400037860	GO:0004386	helicase activity	molecular_function
PGSC0003DMG400037860	GO:0016787	hydrolase activity	molecular_function
PGSC0003DMG400037860	GO:0003676	nucleic acid binding	molecular_function
PGSC0003DMG400037894	GO:0016787	hydrolase activity	molecular_function
PGSC0003DMG400037894	GO:0004190	aspartic-type endopeptidase activity	molecular_function
PGSC0003DMG400037894	GO:0008233	peptidase activity	molecular_function
PGSC0003DMG400037894	GO:0006508	proteolysis	biological_process
PGSC0003DMG400047155	GO:0005515	protein binding	molecular_function
PGSC0003DMG400038020	GO:0006952	defense response	biological_process
PGSC0003DMG400038020	GO:0043531	ADP binding	molecular_function
PGSC0003DMG400047327	GO:0006883	cellular sodium ion homeostasis	biological_process
PGSC0003DMG400047327	GO:0043433	negative regulation of DNA-binding transcription factor activity	biological_process
PGSC0003DMG400047327	GO:1901001	negative regulation of response to salt stress	biological_process
PGSC0003DMG400047327	GO:0030007	cellular potassium ion homeostasis	biological_process
PGSC0003DMG400047327	GO:0005634	nucleus	cellular_component
PGSC0003DMG400038079	GO:0016788	hydrolase activity, acting on ester bonds	molecular_function
PGSC0003DMG400047346	GO:0071219	cellular response to molecule of bacterial origin	biological_process
PGSC0003DMG400047346	GO:0071323	cellular response to chitin	biological_process
PGSC0003DMG400047346	GO:0004672	protein kinase activity	molecular_function
PGSC0003DMG400047346	GO:0005524	ATP binding	molecular_function
PGSC0003DMG400047346	GO:0006468	protein phosphorylation	biological_process
PGSC0003DMG400047346	GO:0016020	membrane	cellular_component
PGSC0003DMG400047346	GO:0016021	integral component of membrane	cellular_component
PGSC0003DMG400047346	GO:0008061	chitin binding	molecular_function
PGSC0003DMG400047346	GO:0045087	innate immune response	biological_process
PGSC0003DMG400047346	GO:0005886	plasma membrane	cellular_component
PGSC0003DMG400038126	GO:0005515	protein binding	molecular_function
PGSC0003DMG400038129	GO:0055114	oxidation-reduction process	biological_process
PGSC0003DMG400038129	GO:0004497	monooxygenase activity	molecular_function
PGSC0003DMG400038129	GO:0016491	oxidoreductase activity	molecular_function
PGSC0003DMG400038129	GO:0046872	metal ion binding	molecular_function
PGSC0003DMG400038129	GO:0020037	heme binding	molecular_function
PGSC0003DMG400038129	GO:0005506	iron ion binding	molecular_function
PGSC0003DMG400038129	GO:0016705	oxidoreductase activity, acting on paired donors, with incorporation or reduction of molecular oxygen	molecular_function
PGSC0003DMG400038162	GO:0032259	methylation	biological_process
PGSC0003DMG400038162	GO:0003723	RNA binding	molecular_function
PGSC0003DMG400038162	GO:0008168	methyltransferase activity	molecular_function
PGSC0003DMG400038162	GO:0006396	RNA processing	biological_process
PGSC0003DMG400038162	GO:0008173	RNA methyltransferase activity	molecular_function
PGSC0003DMG400038162	GO:0001510	RNA methylation	biological_process
PGSC0003DMG400038162	GO:0009507	chloroplast	cellular_component
PGSC0003DMG400038188	GO:0055114	oxidation-reduction process	biological_process
PGSC0003DMG400038188	GO:0016491	oxidoreductase activity	molecular_function
PGSC0003DMG400038200	GO:0003735	structural constituent of ribosome	molecular_function
PGSC0003DMG400038200	GO:0006412	translation	biological_process
PGSC0003DMG400038200	GO:0005840	ribosome	cellular_component
PGSC0003DMG400038200	GO:0015935	small ribosomal subunit	cellular_component
PGSC0003DMG400038305	GO:0016740	transferase activity	molecular_function
PGSC0003DMG400038305	GO:0008152	metabolic process	biological_process
PGSC0003DMG400038305	GO:0016757	transferase activity, transferring glycosyl groups	molecular_function
PGSC0003DMG400038305	GO:0016758	transferase activity, transferring hexosyl groups	molecular_function
PGSC0003DMG400038314	GO:0004672	protein kinase activity	molecular_function
PGSC0003DMG400038314	GO:0005524	ATP binding	molecular_function
PGSC0003DMG400038314	GO:0006468	protein phosphorylation	biological_process
PGSC0003DMG400038314	GO:0016020	membrane	cellular_component
PGSC0003DMG400038314	GO:0016021	integral component of membrane	cellular_component
PGSC0003DMG400038332	GO:0016787	hydrolase activity	molecular_function
PGSC0003DMG400038332	GO:0008233	peptidase activity	molecular_function
PGSC0003DMG400038332	GO:0006508	proteolysis	biological_process
PGSC0003DMG400038332	GO:0004252	serine-type endopeptidase activity	molecular_function
PGSC0003DMG400038332	GO:0008236	serine-type peptidase activity	molecular_function
PGSC0003DMG400038433	GO:0008152	metabolic process	biological_process
PGSC0003DMG400038433	GO:0016787	hydrolase activity	molecular_function
PGSC0003DMG400038453	GO:0055114	oxidation-reduction process	biological_process
PGSC0003DMG400038453	GO:0016491	oxidoreductase activity	molecular_function
PGSC0003DMG400038556	GO:0016020	membrane	cellular_component
PGSC0003DMG400038556	GO:0016021	integral component of membrane	cellular_component
PGSC0003DMG400038589	GO:0003700	DNA-binding transcription factor activity	molecular_function
PGSC0003DMG400038589	GO:0003677	DNA binding	molecular_function
PGSC0003DMG400038589	GO:0006355	regulation of transcription, DNA-templated	biological_process
PGSC0003DMG400038589	GO:0005634	nucleus	cellular_component
PGSC0003DMG400038589	GO:0043565	sequence-specific DNA binding	molecular_function
PGSC0003DMG400038589	GO:0046872	metal ion binding	molecular_function
PGSC0003DMG400038589	GO:0006351	transcription, DNA-templated	biological_process
PGSC0003DMG400038589	GO:0008270	zinc ion binding	molecular_function
PGSC0003DMG400038589	GO:0045893	positive regulation of transcription, DNA-templated	biological_process
PGSC0003DMG400038641	GO:0005515	protein binding	molecular_function
PGSC0003DMG400038720	GO:0005515	protein binding	molecular_function
PGSC0003DMG400038827	GO:0005515	protein binding	molecular_function
PGSC0003DMG400038862	GO:0016020	membrane	cellular_component
PGSC0003DMG400038862	GO:0016021	integral component of membrane	cellular_component
PGSC0003DMG400038970	GO:0016747	transferase activity, transferring acyl groups other than amino-acyl groups	molecular_function
PGSC0003DMG400038970	GO:0008080	N-acetyltransferase activity	molecular_function
PGSC0003DMG400038989	GO:0016740	transferase activity	molecular_function
PGSC0003DMG400038989	GO:0008152	metabolic process	biological_process
PGSC0003DMG400038989	GO:0016758	transferase activity, transferring hexosyl groups	molecular_function
PGSC0003DMG400039047	GO:0016020	membrane	cellular_component
PGSC0003DMG400039047	GO:0016021	integral component of membrane	cellular_component
PGSC0003DMG400039263	GO:0006351	transcription, DNA-templated	biological_process
PGSC0003DMG400039263	GO:0006355	regulation of transcription, DNA-templated	biological_process
PGSC0003DMG400039297	GO:0005515	protein binding	molecular_function
PGSC0003DMG400039436	GO:0042753	positive regulation of circadian rhythm	biological_process
PGSC0003DMG400039453	GO:0016740	transferase activity	molecular_function
PGSC0003DMG400039453	GO:0008152	metabolic process	biological_process
PGSC0003DMG400039453	GO:0016757	transferase activity, transferring glycosyl groups	molecular_function
PGSC0003DMG400039453	GO:0016758	transferase activity, transferring hexosyl groups	molecular_function
PGSC0003DMG400039505	GO:0005515	protein binding	molecular_function
PGSC0003DMG400039532	GO:0005509	calcium ion binding	molecular_function
PGSC0003DMG400039680	GO:0004672	protein kinase activity	molecular_function
PGSC0003DMG400039680	GO:0005524	ATP binding	molecular_function
PGSC0003DMG400039680	GO:0006468	protein phosphorylation	biological_process
PGSC0003DMG400039680	GO:0016020	membrane	cellular_component
PGSC0003DMG400039680	GO:0016021	integral component of membrane	cellular_component
PGSC0003DMG400039680	GO:0005515	protein binding	molecular_function
PGSC0003DMG400039752	GO:0015031	protein transport	biological_process
PGSC0003DMG400039752	GO:0006887	exocytosis	biological_process
PGSC0003DMG400039752	GO:0000145	exocyst	cellular_component
PGSC0003DMG400039752	GO:0005829	cytosol	cellular_component
PGSC0003DMG400039752	GO:0005886	plasma membrane	cellular_component
PGSC0003DMG400039789	GO:0016740	transferase activity	molecular_function
PGSC0003DMG400039789	GO:0008152	metabolic process	biological_process
PGSC0003DMG400039789	GO:0016757	transferase activity, transferring glycosyl groups	molecular_function
PGSC0003DMG400039789	GO:0016758	transferase activity, transferring hexosyl groups	molecular_function
PGSC0003DMG400039791	GO:0055114	oxidation-reduction process	biological_process
PGSC0003DMG400039791	GO:0004497	monooxygenase activity	molecular_function
PGSC0003DMG400039791	GO:0016491	oxidoreductase activity	molecular_function
PGSC0003DMG400039791	GO:0046872	metal ion binding	molecular_function
PGSC0003DMG400039791	GO:0020037	heme binding	molecular_function
PGSC0003DMG400039791	GO:0005506	iron ion binding	molecular_function
PGSC0003DMG400039791	GO:0016705	oxidoreductase activity, acting on paired donors, with incorporation or reduction of molecular oxygen	molecular_function
PGSC0003DMG400039856	GO:0052861	glucan endo-1,3-beta-glucanase activity, C-3 substituted reducing group	molecular_function
PGSC0003DMG400039862	GO:0008270	zinc ion binding	molecular_function
PGSC0003DMG400039862	GO:0005634	nucleus	cellular_component
PGSC0003DMG400039862	GO:0005737	cytoplasm	cellular_component
PGSC0003DMG400039862	GO:0009507	chloroplast	cellular_component
PGSC0003DMG400039862	GO:0005515	protein binding	molecular_function
PGSC0003DMG400039917	GO:0016740	transferase activity	molecular_function
PGSC0003DMG400039917	GO:0008152	metabolic process	biological_process
PGSC0003DMG400039917	GO:0016758	transferase activity, transferring hexosyl groups	molecular_function
PGSC0003DMG400040046	GO:0003700	DNA-binding transcription factor activity	molecular_function
PGSC0003DMG400040046	GO:0003677	DNA binding	molecular_function
PGSC0003DMG400040046	GO:0006355	regulation of transcription, DNA-templated	biological_process
PGSC0003DMG400040046	GO:0005634	nucleus	cellular_component
PGSC0003DMG400040046	GO:0006351	transcription, DNA-templated	biological_process
PGSC0003DMG400040194	GO:0005515	protein binding	molecular_function
PGSC0003DMG400040194	GO:0009793	embryo development ending in seed dormancy	biological_process
PGSC0003DMG400040194	GO:0005634	nucleus	cellular_component
PGSC0003DMG400040232	GO:0003677	DNA binding	molecular_function
PGSC0003DMG400040232	GO:0005634	nucleus	cellular_component
PGSC0003DMG400040232	GO:0006351	transcription, DNA-templated	biological_process
PGSC0003DMG400040232	GO:0006355	regulation of transcription, DNA-templated	biological_process
PGSC0003DMG400040241	GO:0005515	protein binding	molecular_function
PGSC0003DMG400040260	GO:0006952	defense response	biological_process
PGSC0003DMG400040260	GO:0016798	hydrolase activity, acting on glycosyl bonds	molecular_function
PGSC0003DMG400040260	GO:0042973	glucan endo-1,3-beta-D-glucosidase activity	molecular_function
PGSC0003DMG400040260	GO:0016787	hydrolase activity	molecular_function
PGSC0003DMG400040260	GO:0005975	carbohydrate metabolic process	biological_process
PGSC0003DMG400040260	GO:0008152	metabolic process	biological_process
PGSC0003DMG400040260	GO:0004553	hydrolase activity, hydrolyzing O-glycosyl compounds	molecular_function
PGSC0003DMG400040260	GO:0005773	vacuole	cellular_component
PGSC0003DMG400040318	GO:0003700	DNA-binding transcription factor activity	molecular_function
PGSC0003DMG400040318	GO:0000160	phosphorelay signal transduction system	biological_process
PGSC0003DMG400040318	GO:0003677	DNA binding	molecular_function
PGSC0003DMG400040318	GO:0005634	nucleus	cellular_component
PGSC0003DMG400040318	GO:0007165	signal transduction	biological_process
PGSC0003DMG400040318	GO:0006351	transcription, DNA-templated	biological_process
PGSC0003DMG400040318	GO:0006355	regulation of transcription, DNA-templated	biological_process
PGSC0003DMG400040483	GO:0005488	binding	molecular_function
PGSC0003DMG400040483	GO:0005515	protein binding	molecular_function
PGSC0003DMG400040510	GO:0005515	protein binding	molecular_function
PGSC0003DMG400040535	GO:0005784	Sec61 translocon complex	cellular_component
PGSC0003DMG400040535	GO:0016020	membrane	cellular_component
PGSC0003DMG400040535	GO:0016021	integral component of membrane	cellular_component
PGSC0003DMG400040535	GO:0015031	protein transport	biological_process
PGSC0003DMG400040535	GO:0005783	endoplasmic reticulum	cellular_component
PGSC0003DMG400040535	GO:0006886	intracellular protein transport	biological_process
PGSC0003DMG400040591	GO:0071805	potassium ion transmembrane transport	biological_process
PGSC0003DMG400040591	GO:0034220	ion transmembrane transport	biological_process
PGSC0003DMG400040591	GO:0005249	voltage-gated potassium channel activity	molecular_function
PGSC0003DMG400040591	GO:0016020	membrane	cellular_component
PGSC0003DMG400040591	GO:0016021	integral component of membrane	cellular_component
PGSC0003DMG400040591	GO:0055085	transmembrane transport	biological_process
PGSC0003DMG400040591	GO:0006811	ion transport	biological_process
PGSC0003DMG400040591	GO:0006813	potassium ion transport	biological_process
PGSC0003DMG400040591	GO:0005216	ion channel activity	molecular_function
PGSC0003DMG400040651	GO:0008152	metabolic process	biological_process
PGSC0003DMG400040651	GO:0016787	hydrolase activity	molecular_function
PGSC0003DMG400040677	GO:0090502	RNA phosphodiester bond hydrolysis, endonucleolytic	biological_process
PGSC0003DMG400040677	GO:0003723	RNA binding	molecular_function
PGSC0003DMG400040677	GO:0033897	ribonuclease T2 activity	molecular_function
PGSC0003DMG400040729	GO:0004672	protein kinase activity	molecular_function
PGSC0003DMG400040729	GO:0005524	ATP binding	molecular_function
PGSC0003DMG400040729	GO:0006468	protein phosphorylation	biological_process
PGSC0003DMG400040850	GO:0005515	protein binding	molecular_function
PGSC0003DMG400041027	GO:0003743	translation initiation factor activity	molecular_function
PGSC0003DMG400041027	GO:0006413	translational initiation	biological_process
PGSC0003DMG400041029	GO:0051087	chaperone binding	molecular_function
PGSC0003DMG400041029	GO:0005515	protein binding	molecular_function
PGSC0003DMG400041047	GO:0008033	tRNA processing	biological_process
PGSC0003DMG400041047	GO:0003723	RNA binding	molecular_function
PGSC0003DMG400041047	GO:0006397	mRNA processing	biological_process
PGSC0003DMG400041047	GO:0009507	chloroplast	cellular_component
PGSC0003DMG400041047	GO:0009536	plastid	cellular_component
PGSC0003DMG400041047	GO:0008380	RNA splicing	biological_process
PGSC0003DMG400041136	GO:0006355	regulation of transcription, DNA-templated	biological_process
PGSC0003DMG400041136	GO:0008270	zinc ion binding	molecular_function
PGSC0003DMG400041220	GO:0080167	response to karrikin	biological_process
PGSC0003DMG400041269	GO:0055114	oxidation-reduction process	biological_process
PGSC0003DMG400041269	GO:0004497	monooxygenase activity	molecular_function
PGSC0003DMG400041269	GO:0016491	oxidoreductase activity	molecular_function
PGSC0003DMG400041269	GO:0046872	metal ion binding	molecular_function
PGSC0003DMG400041269	GO:0020037	heme binding	molecular_function
PGSC0003DMG400041269	GO:0005506	iron ion binding	molecular_function
PGSC0003DMG400041269	GO:0016705	oxidoreductase activity, acting on paired donors, with incorporation or reduction of molecular oxygen	molecular_function
PGSC0003DMG400041311	GO:0004672	protein kinase activity	molecular_function
PGSC0003DMG400041311	GO:0005524	ATP binding	molecular_function
PGSC0003DMG400041311	GO:0006468	protein phosphorylation	biological_process
PGSC0003DMG400041336	GO:0005515	protein binding	molecular_function
PGSC0003DMG400041402	GO:0016787	hydrolase activity	molecular_function
PGSC0003DMG400041402	GO:0004190	aspartic-type endopeptidase activity	molecular_function
PGSC0003DMG400041402	GO:0008233	peptidase activity	molecular_function
PGSC0003DMG400041402	GO:0006508	proteolysis	biological_process
PGSC0003DMG400041450	GO:0005524	ATP binding	molecular_function
PGSC0003DMG400041458	GO:0006952	defense response	biological_process
PGSC0003DMG400041458	GO:0043531	ADP binding	molecular_function
PGSC0003DMG400041467	GO:0003676	nucleic acid binding	molecular_function
PGSC0003DMG400041508	GO:0008299	isoprenoid biosynthetic process	biological_process
PGSC0003DMG400041508	GO:0016740	transferase activity	molecular_function
PGSC0003DMG400041620	GO:0016020	membrane	cellular_component
PGSC0003DMG400041620	GO:0009507	chloroplast	cellular_component
PGSC0003DMG400041620	GO:0009536	plastid	cellular_component
PGSC0003DMG400041620	GO:0046872	metal ion binding	molecular_function
PGSC0003DMG400041620	GO:0055114	oxidation-reduction process	biological_process
PGSC0003DMG400041620	GO:0009055	electron transfer activity	molecular_function
PGSC0003DMG400041620	GO:0022900	electron transport chain	biological_process
PGSC0003DMG400041620	GO:0009535	chloroplast thylakoid membrane	cellular_component
PGSC0003DMG400041620	GO:0009579	thylakoid	cellular_component
PGSC0003DMG400041620	GO:0005507	copper ion binding	molecular_function
PGSC0003DMG400041767	GO:0000166	nucleotide binding	molecular_function
PGSC0003DMG400041767	GO:0003924	GTPase activity	molecular_function
PGSC0003DMG400041767	GO:0005525	GTP binding	molecular_function
PGSC0003DMG400041767	GO:0005622	intracellular	cellular_component
PGSC0003DMG400041767	GO:0003746	translation elongation factor activity	molecular_function
PGSC0003DMG400041767	GO:0006414	translational elongation	biological_process
PGSC0003DMG400041998	GO:0010223	secondary shoot formation	biological_process
PGSC0003DMG400041998	GO:1901601	strigolactone biosynthetic process	biological_process
PGSC0003DMG400041998	GO:1902348	cellular response to strigolactone	biological_process
PGSC0003DMG400028001	GO:0006952	defense response	biological_process
PGSC0003DMG400028001	GO:0043531	ADP binding	molecular_function
PGSC0003DMG400028009	GO:0009507	chloroplast	cellular_component
PGSC0003DMG400028009	GO:0009535	chloroplast thylakoid membrane	cellular_component
PGSC0003DMG400028009	GO:0009579	thylakoid	cellular_component
PGSC0003DMG400028009	GO:0010287	plastoglobule	cellular_component
PGSC0003DMG400028012	GO:0005525	GTP binding	molecular_function
PGSC0003DMG400028013	GO:0033612	receptor serine/threonine kinase binding	molecular_function
PGSC0003DMG400028013	GO:0010087	phloem or xylem histogenesis	biological_process
PGSC0003DMG400028013	GO:0010089	xylem development	biological_process
PGSC0003DMG400028026	GO:0005215	transporter activity	molecular_function
PGSC0003DMG400028026	GO:0016020	membrane	cellular_component
PGSC0003DMG400028026	GO:0016021	integral component of membrane	cellular_component
PGSC0003DMG400028026	GO:0022857	transmembrane transporter activity	molecular_function
PGSC0003DMG400028026	GO:0006857	oligopeptide transport	biological_process
PGSC0003DMG400028026	GO:0055085	transmembrane transport	biological_process
PGSC0003DMG401028027	GO:0000413	protein peptidyl-prolyl isomerization	biological_process
PGSC0003DMG401028027	GO:0016853	isomerase activity	molecular_function
PGSC0003DMG401028027	GO:0003755	peptidyl-prolyl cis-trans isomerase activity	molecular_function
PGSC0003DMG401028027	GO:0009507	chloroplast	cellular_component
PGSC0003DMG401028027	GO:0009535	chloroplast thylakoid membrane	cellular_component
PGSC0003DMG401028027	GO:0009579	thylakoid	cellular_component
PGSC0003DMG401028027	GO:0031977	thylakoid lumen	cellular_component
PGSC0003DMG402028027	GO:0003824	catalytic activity	molecular_function
PGSC0003DMG402028027	GO:0005975	carbohydrate metabolic process	biological_process
PGSC0003DMG402028027	GO:0005737	cytoplasm	cellular_component
PGSC0003DMG402028027	GO:0006098	pentose-phosphate shunt	biological_process
PGSC0003DMG402028027	GO:0004801	sedoheptulose-7-phosphate:D-glyceraldehyde-3-phosphate glyceronetransferase activity	molecular_function
PGSC0003DMG402028027	GO:0016740	transferase activity	molecular_function
PGSC0003DMG402028027	GO:0009809	lignin biosynthetic process	biological_process
PGSC0003DMG402028027	GO:0033587	shikimate biosynthetic process	biological_process
PGSC0003DMG402028027	GO:0046686	response to cadmium ion	biological_process
PGSC0003DMG402028027	GO:0005739	mitochondrion	cellular_component
PGSC0003DMG402028027	GO:0009507	chloroplast	cellular_component
PGSC0003DMG402028027	GO:0009536	plastid	cellular_component
PGSC0003DMG402028027	GO:0009570	chloroplast stroma	cellular_component
PGSC0003DMG400028061	GO:0042793	plastid transcription	biological_process
PGSC0003DMG400028061	GO:0045893	positive regulation of transcription, DNA-templated	biological_process
PGSC0003DMG400028061	GO:0009295	nucleoid	cellular_component
PGSC0003DMG400028061	GO:0009507	chloroplast	cellular_component
PGSC0003DMG400028061	GO:0009508	plastid chromosome	cellular_component
PGSC0003DMG400028063	GO:0016020	membrane	cellular_component
PGSC0003DMG400028063	GO:0016021	integral component of membrane	cellular_component
PGSC0003DMG400028066	GO:0004672	protein kinase activity	molecular_function
PGSC0003DMG400028066	GO:0005524	ATP binding	molecular_function
PGSC0003DMG400028066	GO:0006468	protein phosphorylation	biological_process
PGSC0003DMG400028069	GO:0003824	catalytic activity	molecular_function
PGSC0003DMG400028069	GO:0050662	coenzyme binding	molecular_function
PGSC0003DMG400028073	GO:0004672	protein kinase activity	molecular_function
PGSC0003DMG400028073	GO:0005524	ATP binding	molecular_function
PGSC0003DMG400028073	GO:0006468	protein phosphorylation	biological_process
PGSC0003DMG400028073	GO:0016020	membrane	cellular_component
PGSC0003DMG400028073	GO:0016021	integral component of membrane	cellular_component
PGSC0003DMG400028077	GO:0006508	proteolysis	biological_process
PGSC0003DMG400028077	GO:0008234	cysteine-type peptidase activity	molecular_function
PGSC0003DMG400028078	GO:0016020	membrane	cellular_component
PGSC0003DMG400028078	GO:0016021	integral component of membrane	cellular_component
PGSC0003DMG400028078	GO:0009535	chloroplast thylakoid membrane	cellular_component
PGSC0003DMG400028078	GO:0009507	chloroplast	cellular_component
PGSC0003DMG400028081	GO:0043531	ADP binding	molecular_function
PGSC0003DMG400028096	GO:0055114	oxidation-reduction process	biological_process
PGSC0003DMG400028096	GO:0016020	membrane	cellular_component
PGSC0003DMG400028096	GO:0016021	integral component of membrane	cellular_component
PGSC0003DMG400028096	GO:0020037	heme binding	molecular_function
PGSC0003DMG400028096	GO:0005506	iron ion binding	molecular_function
PGSC0003DMG400028096	GO:0016705	oxidoreductase activity, acting on paired donors, with incorporation or reduction of molecular oxygen	molecular_function
PGSC0003DMG400028097	GO:0016491	oxidoreductase activity	molecular_function
PGSC0003DMG400028097	GO:0055114	oxidation-reduction process	biological_process
PGSC0003DMG400028098	GO:0003677	DNA binding	molecular_function
PGSC0003DMG400028098	GO:0005634	nucleus	cellular_component
PGSC0003DMG400028099	GO:0005634	nucleus	cellular_component
PGSC0003DMG400028100	GO:0003677	DNA binding	molecular_function
PGSC0003DMG400028100	GO:0005634	nucleus	cellular_component
PGSC0003DMG400028100	GO:0006351	transcription, DNA-templated	biological_process
PGSC0003DMG400028100	GO:0006355	regulation of transcription, DNA-templated	biological_process
PGSC0003DMG400028102	GO:0016020	membrane	cellular_component
PGSC0003DMG400028102	GO:0016021	integral component of membrane	cellular_component
PGSC0003DMG400028102	GO:0022857	transmembrane transporter activity	molecular_function
PGSC0003DMG400028102	GO:0055085	transmembrane transport	biological_process
PGSC0003DMG400028104	GO:0005854	nascent polypeptide-associated complex	cellular_component
PGSC0003DMG400028105	GO:0016020	membrane	cellular_component
PGSC0003DMG400028105	GO:0016021	integral component of membrane	cellular_component
PGSC0003DMG400028106	GO:0003729	mRNA binding	molecular_function
PGSC0003DMG400028106	GO:0000245	spliceosomal complex assembly	biological_process
PGSC0003DMG400028106	GO:0005488	binding	molecular_function
PGSC0003DMG400028108	GO:0019773	proteasome core complex, alpha-subunit complex	cellular_component
PGSC0003DMG400028108	GO:0004298	threonine-type endopeptidase activity	molecular_function
PGSC0003DMG400028108	GO:0005634	nucleus	cellular_component
PGSC0003DMG400028108	GO:0000502	proteasome complex	cellular_component
PGSC0003DMG400028108	GO:0016787	hydrolase activity	molecular_function
PGSC0003DMG400028108	GO:0008233	peptidase activity	molecular_function
PGSC0003DMG400028108	GO:0006508	proteolysis	biological_process
PGSC0003DMG400028108	GO:0005737	cytoplasm	cellular_component
PGSC0003DMG400028108	GO:0006511	ubiquitin-dependent protein catabolic process	biological_process
PGSC0003DMG400028108	GO:0004175	endopeptidase activity	molecular_function
PGSC0003DMG400028108	GO:0051603	proteolysis involved in cellular protein catabolic process	biological_process
PGSC0003DMG400028108	GO:0005839	proteasome core complex	cellular_component
PGSC0003DMG400028109	GO:0008180	COP9 signalosome	cellular_component
PGSC0003DMG400028110	GO:0016567	protein ubiquitination	biological_process
PGSC0003DMG400028110	GO:0016740	transferase activity	molecular_function
PGSC0003DMG400028110	GO:0000166	nucleotide binding	molecular_function
PGSC0003DMG400028110	GO:0005524	ATP binding	molecular_function
PGSC0003DMG400028110	GO:0006511	ubiquitin-dependent protein catabolic process	biological_process
PGSC0003DMG400028110	GO:0004842	ubiquitin-protein transferase activity	molecular_function
PGSC0003DMG400028111	GO:0003723	RNA binding	molecular_function
PGSC0003DMG400028111	GO:0003676	nucleic acid binding	molecular_function
PGSC0003DMG400028112	GO:0016301	kinase activity	molecular_function
PGSC0003DMG400028112	GO:0016310	phosphorylation	biological_process
PGSC0003DMG400028112	GO:0005515	protein binding	molecular_function
PGSC0003DMG400028113	GO:0003677	DNA binding	molecular_function
PGSC0003DMG400028113	GO:0005634	nucleus	cellular_component
PGSC0003DMG400028113	GO:0016020	membrane	cellular_component
PGSC0003DMG400028113	GO:0016021	integral component of membrane	cellular_component
PGSC0003DMG400028113	GO:0006260	DNA replication	biological_process
PGSC0003DMG400028113	GO:0006281	DNA repair	biological_process
PGSC0003DMG400028113	GO:0006310	DNA recombination	biological_process
PGSC0003DMG400028114	GO:0016020	membrane	cellular_component
PGSC0003DMG400028114	GO:0016021	integral component of membrane	cellular_component
PGSC0003DMG400028115	GO:0050790	regulation of catalytic activity	biological_process
PGSC0003DMG400028115	GO:0051087	chaperone binding	molecular_function
PGSC0003DMG400028115	GO:0006457	protein folding	biological_process
PGSC0003DMG400028115	GO:0042803	protein homodimerization activity	molecular_function
PGSC0003DMG400028115	GO:0000774	adenyl-nucleotide exchange factor activity	molecular_function
PGSC0003DMG400028115	GO:0005739	mitochondrion	cellular_component
PGSC0003DMG400028115	GO:0005759	mitochondrial matrix	cellular_component
PGSC0003DMG400028115	GO:0005507	copper ion binding	molecular_function
PGSC0003DMG400028115	GO:0009507	chloroplast	cellular_component
PGSC0003DMG400028115	GO:0009570	chloroplast stroma	cellular_component
PGSC0003DMG400028115	GO:0009579	thylakoid	cellular_component
PGSC0003DMG400028117	GO:0016020	membrane	cellular_component
PGSC0003DMG400028117	GO:0016021	integral component of membrane	cellular_component
PGSC0003DMG400028117	GO:0055085	transmembrane transport	biological_process
PGSC0003DMG400028117	GO:0015238	drug transmembrane transporter activity	molecular_function
PGSC0003DMG400028117	GO:0015297	antiporter activity	molecular_function
PGSC0003DMG400028117	GO:0006855	drug transmembrane transport	biological_process
PGSC0003DMG401028118	GO:0008152	metabolic process	biological_process
PGSC0003DMG401028118	GO:0016829	lyase activity	molecular_function
PGSC0003DMG401028118	GO:0003824	catalytic activity	molecular_function
PGSC0003DMG402028118	GO:0000413	protein peptidyl-prolyl isomerization	biological_process
PGSC0003DMG402028118	GO:0010951	negative regulation of endopeptidase activity	biological_process
PGSC0003DMG402028118	GO:0016853	isomerase activity	molecular_function
PGSC0003DMG402028118	GO:0003755	peptidyl-prolyl cis-trans isomerase activity	molecular_function
PGSC0003DMG402028118	GO:0004869	cysteine-type endopeptidase inhibitor activity	molecular_function
PGSC0003DMG400028121	GO:0003700	DNA-binding transcription factor activity	molecular_function
PGSC0003DMG400028121	GO:0006355	regulation of transcription, DNA-templated	biological_process
PGSC0003DMG401028122	GO:0005634	nucleus	cellular_component
PGSC0003DMG401028122	GO:0003723	RNA binding	molecular_function
PGSC0003DMG401028122	GO:0006397	mRNA processing	biological_process
PGSC0003DMG401028122	GO:0030529	intracellular ribonucleoprotein complex	cellular_component
PGSC0003DMG401028122	GO:0008380	RNA splicing	biological_process
PGSC0003DMG401028122	GO:0000398	mRNA splicing, via spliceosome	biological_process
PGSC0003DMG401028122	GO:0005681	spliceosomal complex	cellular_component
PGSC0003DMG401028122	GO:0000387	spliceosomal snRNP assembly	biological_process
PGSC0003DMG401028122	GO:0005732	small nucleolar ribonucleoprotein complex	cellular_component
PGSC0003DMG400028123	GO:0016020	membrane	cellular_component
PGSC0003DMG400028123	GO:0016021	integral component of membrane	cellular_component
PGSC0003DMG400028124	GO:0016020	membrane	cellular_component
PGSC0003DMG400028124	GO:0016021	integral component of membrane	cellular_component
PGSC0003DMG400028125	GO:0003677	DNA binding	molecular_function
PGSC0003DMG400028125	GO:0009737	response to abscisic acid	biological_process
PGSC0003DMG400028125	GO:0009416	response to light stimulus	biological_process
PGSC0003DMG400028125	GO:0009414	response to water deprivation	biological_process
PGSC0003DMG400028125	GO:0010118	stomatal movement	biological_process
PGSC0003DMG400028125	GO:0009753	response to jasmonic acid	biological_process
PGSC0003DMG400028125	GO:0009751	response to salicylic acid	biological_process
PGSC0003DMG400028127	GO:0032259	methylation	biological_process
PGSC0003DMG400028127	GO:0003871	5-methyltetrahydropteroyltriglutamate-homocysteine S-methyltransferase activity	molecular_function
PGSC0003DMG400028127	GO:0016740	transferase activity	molecular_function
PGSC0003DMG400028127	GO:0008168	methyltransferase activity	molecular_function
PGSC0003DMG400028127	GO:0008270	zinc ion binding	molecular_function
PGSC0003DMG400028127	GO:0008652	cellular amino acid biosynthetic process	biological_process
PGSC0003DMG400028127	GO:0009086	methionine biosynthetic process	biological_process
PGSC0003DMG400028128	GO:0061025	membrane fusion	biological_process
PGSC0003DMG400028128	GO:0016020	membrane	cellular_component
PGSC0003DMG400028128	GO:0016021	integral component of membrane	cellular_component
PGSC0003DMG400028128	GO:0005622	intracellular	cellular_component
PGSC0003DMG400028128	GO:0006886	intracellular protein transport	biological_process
PGSC0003DMG400028128	GO:0016192	vesicle-mediated transport	biological_process
PGSC0003DMG400028128	GO:0005484	SNAP receptor activity	molecular_function
PGSC0003DMG400028128	GO:0005886	plasma membrane	cellular_component
PGSC0003DMG400028128	GO:0009737	response to abscisic acid	biological_process
PGSC0003DMG400028128	GO:0009506	plasmodesma	cellular_component
PGSC0003DMG400028128	GO:0009504	cell plate	cellular_component
PGSC0003DMG400028128	GO:0005802	trans-Golgi network	cellular_component
PGSC0003DMG400028129	GO:0018022	peptidyl-lysine methylation	biological_process
PGSC0003DMG400028129	GO:0016740	transferase activity	molecular_function
PGSC0003DMG400028129	GO:0008168	methyltransferase activity	molecular_function
PGSC0003DMG400028129	GO:0003676	nucleic acid binding	molecular_function
PGSC0003DMG400028129	GO:0032259	methylation	biological_process
PGSC0003DMG400028129	GO:0005737	cytoplasm	cellular_component
PGSC0003DMG400028129	GO:0016279	protein-lysine N-methyltransferase activity	molecular_function
PGSC0003DMG400028130	GO:0016020	membrane	cellular_component
PGSC0003DMG400028130	GO:0016021	integral component of membrane	cellular_component
PGSC0003DMG400028130	GO:0004252	serine-type endopeptidase activity	molecular_function
PGSC0003DMG400028130	GO:0006508	proteolysis	biological_process
PGSC0003DMG400028130	GO:0005515	protein binding	molecular_function
PGSC0003DMG400028132	GO:0000987	proximal promoter sequence-specific DNA binding	molecular_function
PGSC0003DMG400028132	GO:0010030	positive regulation of seed germination	biological_process
PGSC0003DMG400028132	GO:0043985	histone H4-R3 methylation	biological_process
PGSC0003DMG400028132	GO:0005634	nucleus	cellular_component
PGSC0003DMG400028132	GO:0005515	protein binding	molecular_function
PGSC0003DMG400028134	GO:0016311	dephosphorylation	biological_process
PGSC0003DMG400028134	GO:0005986	sucrose biosynthetic process	biological_process
PGSC0003DMG400028134	GO:0000287	magnesium ion binding	molecular_function
PGSC0003DMG400028134	GO:0050307	sucrose-phosphate phosphatase activity	molecular_function
PGSC0003DMG400028134	GO:0016787	hydrolase activity	molecular_function
PGSC0003DMG402028141	GO:0005622	intracellular	cellular_component
PGSC0003DMG402028141	GO:0032366	intracellular sterol transport	biological_process
PGSC0003DMG400028142	GO:0005886	plasma membrane	cellular_component
PGSC0003DMG400028143	GO:0003677	DNA binding	molecular_function
PGSC0003DMG400028143	GO:0005634	nucleus	cellular_component
PGSC0003DMG400028143	GO:0006260	DNA replication	biological_process
PGSC0003DMG400028143	GO:0003676	nucleic acid binding	molecular_function
PGSC0003DMG400028143	GO:0006281	DNA repair	biological_process
PGSC0003DMG400028143	GO:0006310	DNA recombination	biological_process
PGSC0003DMG400028144	GO:0003700	DNA-binding transcription factor activity	molecular_function
PGSC0003DMG400028144	GO:0006355	regulation of transcription, DNA-templated	biological_process
PGSC0003DMG400028145	GO:0061025	membrane fusion	biological_process
PGSC0003DMG400028145	GO:0016020	membrane	cellular_component
PGSC0003DMG400028145	GO:0016021	integral component of membrane	cellular_component
PGSC0003DMG400028145	GO:0005622	intracellular	cellular_component
PGSC0003DMG400028145	GO:0006886	intracellular protein transport	biological_process
PGSC0003DMG400028145	GO:0016192	vesicle-mediated transport	biological_process
PGSC0003DMG400028145	GO:0005484	SNAP receptor activity	molecular_function
PGSC0003DMG400028147	GO:0016740	transferase activity	molecular_function
PGSC0003DMG400028147	GO:0000166	nucleotide binding	molecular_function
PGSC0003DMG400028147	GO:0004672	protein kinase activity	molecular_function
PGSC0003DMG400028147	GO:0004674	protein serine/threonine kinase activity	molecular_function
PGSC0003DMG400028147	GO:0005524	ATP binding	molecular_function
PGSC0003DMG400028147	GO:0016301	kinase activity	molecular_function
PGSC0003DMG400028147	GO:0006468	protein phosphorylation	biological_process
PGSC0003DMG400028147	GO:0016310	phosphorylation	biological_process
PGSC0003DMG400028147	GO:0016020	membrane	cellular_component
PGSC0003DMG400028147	GO:0016021	integral component of membrane	cellular_component
PGSC0003DMG400028151	GO:0016020	membrane	cellular_component
PGSC0003DMG400028151	GO:0016021	integral component of membrane	cellular_component
PGSC0003DMG400028152	GO:0016020	membrane	cellular_component
PGSC0003DMG400028152	GO:0016021	integral component of membrane	cellular_component
PGSC0003DMG400028153	GO:0016020	membrane	cellular_component
PGSC0003DMG400028153	GO:0016021	integral component of membrane	cellular_component
PGSC0003DMG400028156	GO:0005515	protein binding	molecular_function
PGSC0003DMG400028158	GO:0005886	plasma membrane	cellular_component
PGSC0003DMG400028159	GO:0003677	DNA binding	molecular_function
PGSC0003DMG400028159	GO:0005634	nucleus	cellular_component
PGSC0003DMG400028159	GO:0006351	transcription, DNA-templated	biological_process
PGSC0003DMG400028159	GO:0006355	regulation of transcription, DNA-templated	biological_process
PGSC0003DMG400028161	GO:0005524	ATP binding	molecular_function
PGSC0003DMG400028161	GO:0005739	mitochondrion	cellular_component
PGSC0003DMG400028162	GO:0005840	ribosome	cellular_component
PGSC0003DMG400028162	GO:0003735	structural constituent of ribosome	molecular_function
PGSC0003DMG400028162	GO:0006412	translation	biological_process
PGSC0003DMG400028162	GO:0030529	intracellular ribonucleoprotein complex	cellular_component
PGSC0003DMG400028164	GO:0003677	DNA binding	molecular_function
PGSC0003DMG400028164	GO:0005634	nucleus	cellular_component
PGSC0003DMG400028164	GO:0006351	transcription, DNA-templated	biological_process
PGSC0003DMG400028164	GO:0006355	regulation of transcription, DNA-templated	biological_process
PGSC0003DMG400028165	GO:0005515	protein binding	molecular_function
PGSC0003DMG400028166	GO:0003700	DNA-binding transcription factor activity	molecular_function
PGSC0003DMG400028166	GO:0006355	regulation of transcription, DNA-templated	biological_process
PGSC0003DMG400028167	GO:0003677	DNA binding	molecular_function
PGSC0003DMG400028167	GO:0046872	metal ion binding	molecular_function
PGSC0003DMG400028167	GO:0008270	zinc ion binding	molecular_function
PGSC0003DMG400028169	GO:0004672	protein kinase activity	molecular_function
PGSC0003DMG400028169	GO:0005524	ATP binding	molecular_function
PGSC0003DMG400028169	GO:0006468	protein phosphorylation	biological_process
PGSC0003DMG400028173	GO:0008083	growth factor activity	molecular_function
PGSC0003DMG400028173	GO:0005576	extracellular region	cellular_component
PGSC0003DMG400028173	GO:0008283	cell proliferation	biological_process
PGSC0003DMG400028173	GO:0010469	regulation of signaling receptor activity	biological_process
PGSC0003DMG400028174	GO:0019843	rRNA binding	molecular_function
PGSC0003DMG400028174	GO:0000027	ribosomal large subunit assembly	biological_process
PGSC0003DMG400028174	GO:0005730	nucleolus	cellular_component
PGSC0003DMG400028174	GO:0000470	maturation of LSU-rRNA	biological_process
PGSC0003DMG400028175	GO:0055114	oxidation-reduction process	biological_process
PGSC0003DMG400028175	GO:0016020	membrane	cellular_component
PGSC0003DMG400028175	GO:0016021	integral component of membrane	cellular_component
PGSC0003DMG400028175	GO:0004497	monooxygenase activity	molecular_function
PGSC0003DMG400028175	GO:0016491	oxidoreductase activity	molecular_function
PGSC0003DMG400028175	GO:0046872	metal ion binding	molecular_function
PGSC0003DMG400028175	GO:0020037	heme binding	molecular_function
PGSC0003DMG400028175	GO:0005506	iron ion binding	molecular_function
PGSC0003DMG400028175	GO:0016705	oxidoreductase activity, acting on paired donors, with incorporation or reduction of molecular oxygen	molecular_function
PGSC0003DMG400028177	GO:0016740	transferase activity	molecular_function
PGSC0003DMG400028177	GO:0016301	kinase activity	molecular_function
PGSC0003DMG400028177	GO:0016310	phosphorylation	biological_process
PGSC0003DMG400028177	GO:0000287	magnesium ion binding	molecular_function
PGSC0003DMG400028177	GO:0003824	catalytic activity	molecular_function
PGSC0003DMG400028177	GO:0006096	glycolytic process	biological_process
PGSC0003DMG400028177	GO:0004743	pyruvate kinase activity	molecular_function
PGSC0003DMG400028177	GO:0030955	potassium ion binding	molecular_function
PGSC0003DMG400028178	GO:0005515	protein binding	molecular_function
PGSC0003DMG400028179	GO:0055114	oxidation-reduction process	biological_process
PGSC0003DMG400028179	GO:0015031	protein transport	biological_process
PGSC0003DMG400028179	GO:0050661	NADP binding	molecular_function
PGSC0003DMG400028179	GO:0006810	transport	biological_process
PGSC0003DMG400028179	GO:0008883	glutamyl-tRNA reductase activity	molecular_function
PGSC0003DMG400028179	GO:0033014	tetrapyrrole biosynthetic process	biological_process
PGSC0003DMG400028179	GO:0032509	endosome transport via multivesicular body sorting pathway	biological_process
PGSC0003DMG400028179	GO:0000813	ESCRT I complex	cellular_component
PGSC0003DMG400028179	GO:0016020	membrane	cellular_component
PGSC0003DMG400028179	GO:0016021	integral component of membrane	cellular_component
PGSC0003DMG400028180	GO:0055114	oxidation-reduction process	biological_process
PGSC0003DMG400028180	GO:0004497	monooxygenase activity	molecular_function
PGSC0003DMG400028180	GO:0016491	oxidoreductase activity	molecular_function
PGSC0003DMG400028180	GO:0046872	metal ion binding	molecular_function
PGSC0003DMG400028180	GO:0020037	heme binding	molecular_function
PGSC0003DMG400028180	GO:0005506	iron ion binding	molecular_function
PGSC0003DMG400028180	GO:0016705	oxidoreductase activity, acting on paired donors, with incorporation or reduction of molecular oxygen	molecular_function
PGSC0003DMG400028181	GO:0046872	metal ion binding	molecular_function
PGSC0003DMG400028182	GO:0016020	membrane	cellular_component
PGSC0003DMG400028182	GO:0016021	integral component of membrane	cellular_component
PGSC0003DMG400028182	GO:0055085	transmembrane transport	biological_process
PGSC0003DMG400028182	GO:0015267	channel activity	molecular_function
PGSC0003DMG401028184	GO:0008152	metabolic process	biological_process
PGSC0003DMG401028184	GO:0003824	catalytic activity	molecular_function
PGSC0003DMG400028185	GO:0046872	metal ion binding	molecular_function
PGSC0003DMG400028185	GO:0030001	metal ion transport	biological_process
PGSC0003DMG400028186	GO:0009733	response to auxin	biological_process
PGSC0003DMG400028187	GO:0009733	response to auxin	biological_process
PGSC0003DMG400028188	GO:0009733	response to auxin	biological_process
PGSC0003DMG400028190	GO:0055114	oxidation-reduction process	biological_process
PGSC0003DMG400028190	GO:0004497	monooxygenase activity	molecular_function
PGSC0003DMG400028190	GO:0016491	oxidoreductase activity	molecular_function
PGSC0003DMG400028190	GO:0046872	metal ion binding	molecular_function
PGSC0003DMG400028190	GO:0020037	heme binding	molecular_function
PGSC0003DMG400028190	GO:0005506	iron ion binding	molecular_function
PGSC0003DMG400028190	GO:0016705	oxidoreductase activity, acting on paired donors, with incorporation or reduction of molecular oxygen	molecular_function
PGSC0003DMG400028190	GO:0016020	membrane	cellular_component
PGSC0003DMG400028190	GO:0016021	integral component of membrane	cellular_component
PGSC0003DMG400028191	GO:0016020	membrane	cellular_component
PGSC0003DMG400028191	GO:0016021	integral component of membrane	cellular_component
PGSC0003DMG400028191	GO:0055085	transmembrane transport	biological_process
PGSC0003DMG400028191	GO:0009734	auxin-activated signaling pathway	biological_process
PGSC0003DMG400028192	GO:0005634	nucleus	cellular_component
PGSC0003DMG400028192	GO:0016020	membrane	cellular_component
PGSC0003DMG400028192	GO:0016021	integral component of membrane	cellular_component
PGSC0003DMG400028193	GO:0003924	GTPase activity	molecular_function
PGSC0003DMG400028193	GO:0005525	GTP binding	molecular_function
PGSC0003DMG400028193	GO:0005200	structural constituent of cytoskeleton	molecular_function
PGSC0003DMG400028193	GO:0007010	cytoskeleton organization	biological_process
PGSC0003DMG400028193	GO:0007017	microtubule-based process	biological_process
PGSC0003DMG400028193	GO:0005874	microtubule	cellular_component
PGSC0003DMG400028193	GO:0000166	nucleotide binding	molecular_function
PGSC0003DMG400028193	GO:0005737	cytoplasm	cellular_component
PGSC0003DMG400028193	GO:0005856	cytoskeleton	cellular_component
PGSC0003DMG400028196	GO:0016020	membrane	cellular_component
PGSC0003DMG400028196	GO:0016021	integral component of membrane	cellular_component
PGSC0003DMG400028197	GO:0006139	nucleobase-containing compound metabolic process	biological_process
PGSC0003DMG400028197	GO:0003677	DNA binding	molecular_function
PGSC0003DMG400028197	GO:0005634	nucleus	cellular_component
PGSC0003DMG400028197	GO:0003676	nucleic acid binding	molecular_function
PGSC0003DMG400028197	GO:0006357	regulation of transcription by RNA polymerase II	biological_process
PGSC0003DMG400028197	GO:0006351	transcription, DNA-templated	biological_process
PGSC0003DMG400028197	GO:0006355	regulation of transcription, DNA-templated	biological_process
PGSC0003DMG400028197	GO:0032968	positive regulation of transcription elongation from RNA polymerase II promoter	biological_process
PGSC0003DMG400028197	GO:0000991	transcription factor activity, core RNA polymerase II binding	molecular_function
PGSC0003DMG400028197	GO:0032784	regulation of DNA-templated transcription, elongation	biological_process
PGSC0003DMG400028199	GO:0090305	nucleic acid phosphodiester bond hydrolysis	biological_process
PGSC0003DMG400028199	GO:0003677	DNA binding	molecular_function
PGSC0003DMG400028199	GO:0004518	nuclease activity	molecular_function
PGSC0003DMG400028200	GO:0016020	membrane	cellular_component
PGSC0003DMG400028200	GO:0016021	integral component of membrane	cellular_component
PGSC0003DMG400028204	GO:0016020	membrane	cellular_component
PGSC0003DMG400028204	GO:0016021	integral component of membrane	cellular_component
PGSC0003DMG400028205	GO:0007219	Notch signaling pathway	biological_process
PGSC0003DMG400028205	GO:0016020	membrane	cellular_component
PGSC0003DMG400028205	GO:0016021	integral component of membrane	cellular_component
PGSC0003DMG400028205	GO:0016787	hydrolase activity	molecular_function
PGSC0003DMG400028205	GO:0004190	aspartic-type endopeptidase activity	molecular_function
PGSC0003DMG400028205	GO:0008233	peptidase activity	molecular_function
PGSC0003DMG400028205	GO:0006508	proteolysis	biological_process
PGSC0003DMG400028205	GO:0005794	Golgi apparatus	cellular_component
PGSC0003DMG400028205	GO:0005783	endoplasmic reticulum	cellular_component
PGSC0003DMG400028205	GO:0005789	endoplasmic reticulum membrane	cellular_component
PGSC0003DMG400028205	GO:0000139	Golgi membrane	cellular_component
PGSC0003DMG400028205	GO:0016485	protein processing	biological_process
PGSC0003DMG400028205	GO:0005798	Golgi-associated vesicle	cellular_component
PGSC0003DMG400028205	GO:0043231	intracellular membrane-bounded organelle	cellular_component
PGSC0003DMG400028207	GO:0006508	proteolysis	biological_process
PGSC0003DMG400028208	GO:0003824	catalytic activity	molecular_function
PGSC0003DMG400028209	GO:0003723	RNA binding	molecular_function
PGSC0003DMG400028209	GO:0003676	nucleic acid binding	molecular_function
PGSC0003DMG400028210	GO:0010449	root meristem growth	biological_process
PGSC0003DMG400028210	GO:0010628	positive regulation of gene expression	biological_process
PGSC0003DMG400028210	GO:0080037	negative regulation of cytokinin-activated signaling pathway	biological_process
PGSC0003DMG400028210	GO:2000012	regulation of auxin polar transport	biological_process
PGSC0003DMG400028210	GO:0005634	nucleus	cellular_component
PGSC0003DMG400028210	GO:0005737	cytoplasm	cellular_component
PGSC0003DMG400028212	GO:0004672	protein kinase activity	molecular_function
PGSC0003DMG400028212	GO:0006468	protein phosphorylation	biological_process
PGSC0003DMG400028212	GO:0016020	membrane	cellular_component
PGSC0003DMG400028212	GO:0016021	integral component of membrane	cellular_component
PGSC0003DMG400028212	GO:0005515	protein binding	molecular_function
PGSC0003DMG400028212	GO:0005524	ATP binding	molecular_function
PGSC0003DMG400028214	GO:0055114	oxidation-reduction process	biological_process
PGSC0003DMG400028214	GO:0004128	cytochrome-b5 reductase activity, acting on NAD(P)H	molecular_function
PGSC0003DMG400028214	GO:0022900	electron transport chain	biological_process
PGSC0003DMG400028214	GO:0016020	membrane	cellular_component
PGSC0003DMG400028214	GO:0016021	integral component of membrane	cellular_component
PGSC0003DMG400028214	GO:0016491	oxidoreductase activity	molecular_function
PGSC0003DMG400028214	GO:0005783	endoplasmic reticulum	cellular_component
PGSC0003DMG400028214	GO:0005886	plasma membrane	cellular_component
PGSC0003DMG400028214	GO:0009505	plant-type cell wall	cellular_component
PGSC0003DMG400028215	GO:0016020	membrane	cellular_component
PGSC0003DMG400028215	GO:0016021	integral component of membrane	cellular_component
PGSC0003DMG400028215	GO:0022857	transmembrane transporter activity	molecular_function
PGSC0003DMG400028215	GO:0055085	transmembrane transport	biological_process
PGSC0003DMG400028215	GO:0015171	amino acid transmembrane transporter activity	molecular_function
PGSC0003DMG400028215	GO:0003333	amino acid transmembrane transport	biological_process
PGSC0003DMG400028216	GO:0016020	membrane	cellular_component
PGSC0003DMG400028216	GO:0016021	integral component of membrane	cellular_component
PGSC0003DMG400028216	GO:0006508	proteolysis	biological_process
PGSC0003DMG400028216	GO:0004222	metalloendopeptidase activity	molecular_function
PGSC0003DMG400028216	GO:0009416	response to light stimulus	biological_process
PGSC0003DMG400028216	GO:0009630	gravitropism	biological_process
PGSC0003DMG400028216	GO:0009658	chloroplast organization	biological_process
PGSC0003DMG400028216	GO:0009723	response to ethylene	biological_process
PGSC0003DMG400028216	GO:0009959	negative gravitropism	biological_process
PGSC0003DMG400028216	GO:0010027	thylakoid membrane organization	biological_process
PGSC0003DMG400028216	GO:0010207	photosystem II assembly	biological_process
PGSC0003DMG400028216	GO:0043157	response to cation stress	biological_process
PGSC0003DMG400028216	GO:0048564	photosystem I assembly	biological_process
PGSC0003DMG400028216	GO:0060359	response to ammonium ion	biological_process
PGSC0003DMG400028216	GO:0009507	chloroplast	cellular_component
PGSC0003DMG400028217	GO:0016020	membrane	cellular_component
PGSC0003DMG400028217	GO:0016021	integral component of membrane	cellular_component
PGSC0003DMG400028218	GO:0006811	ion transport	biological_process
PGSC0003DMG400028218	GO:0015992	proton transport	biological_process
PGSC0003DMG400028218	GO:0015078	proton transmembrane transporter activity	molecular_function
PGSC0003DMG400028218	GO:0015991	ATP hydrolysis coupled proton transport	biological_process
PGSC0003DMG400028218	GO:0033179	proton-transporting V-type ATPase, V0 domain	cellular_component
PGSC0003DMG400028219	GO:0016740	transferase activity	molecular_function
PGSC0003DMG400028219	GO:0017183	peptidyl-diphthamide biosynthetic process from peptidyl-histidine	biological_process
PGSC0003DMG400028221	GO:0016491	oxidoreductase activity	molecular_function
PGSC0003DMG400028221	GO:0055114	oxidation-reduction process	biological_process
PGSC0003DMG400028223	GO:0006511	ubiquitin-dependent protein catabolic process	biological_process
PGSC0003DMG400028223	GO:0036459	thiol-dependent ubiquitinyl hydrolase activity	molecular_function
PGSC0003DMG400028223	GO:0016579	protein deubiquitination	biological_process
PGSC0003DMG400028223	GO:0005515	protein binding	molecular_function
PGSC0003DMG400028224	GO:0055114	oxidation-reduction process	biological_process
PGSC0003DMG400028224	GO:0016491	oxidoreductase activity	molecular_function
PGSC0003DMG400028224	GO:0016117	carotenoid biosynthetic process	biological_process
PGSC0003DMG400028224	GO:0046608	carotenoid isomerase activity	molecular_function
PGSC0003DMG400028230	GO:0005634	nucleus	cellular_component
PGSC0003DMG400028234	GO:0016020	membrane	cellular_component
PGSC0003DMG400028234	GO:0005737	cytoplasm	cellular_component
PGSC0003DMG400028234	GO:0015031	protein transport	biological_process
PGSC0003DMG400028234	GO:0005794	Golgi apparatus	cellular_component
PGSC0003DMG400028234	GO:0005198	structural molecule activity	molecular_function
PGSC0003DMG400028234	GO:0006886	intracellular protein transport	biological_process
PGSC0003DMG400028234	GO:0000139	Golgi membrane	cellular_component
PGSC0003DMG400028234	GO:0016192	vesicle-mediated transport	biological_process
PGSC0003DMG400028234	GO:0030117	membrane coat	cellular_component
PGSC0003DMG400028234	GO:0030126	COPI vesicle coat	cellular_component
PGSC0003DMG400028234	GO:0030663	COPI-coated vesicle membrane	cellular_component
PGSC0003DMG400028234	GO:0031410	cytoplasmic vesicle	cellular_component
PGSC0003DMG400028234	GO:0005488	binding	molecular_function
PGSC0003DMG400028236	GO:0019538	protein metabolic process	biological_process
PGSC0003DMG400028238	GO:0098869	cellular oxidant detoxification	biological_process
PGSC0003DMG400028238	GO:0055114	oxidation-reduction process	biological_process
PGSC0003DMG400028238	GO:0016209	antioxidant activity	molecular_function
PGSC0003DMG400028238	GO:0016491	oxidoreductase activity	molecular_function
PGSC0003DMG400028238	GO:0005623	cell	cellular_component
PGSC0003DMG400028238	GO:0045454	cell redox homeostasis	biological_process
PGSC0003DMG400028238	GO:0051920	peroxiredoxin activity	molecular_function
PGSC0003DMG400028240	GO:0008152	metabolic process	biological_process
PGSC0003DMG400028240	GO:0016829	lyase activity	molecular_function
PGSC0003DMG400028240	GO:0003824	catalytic activity	molecular_function
PGSC0003DMG400028240	GO:0009089	lysine biosynthetic process via diaminopimelate	biological_process
PGSC0003DMG400028240	GO:0008840	4-hydroxy-tetrahydrodipicolinate synthase	molecular_function
PGSC0003DMG402028242	GO:0005634	nucleus	cellular_component
PGSC0003DMG402028242	GO:0008270	zinc ion binding	molecular_function
PGSC0003DMG400028243	GO:0005840	ribosome	cellular_component
PGSC0003DMG400028243	GO:0005622	intracellular	cellular_component
PGSC0003DMG400028243	GO:0003735	structural constituent of ribosome	molecular_function
PGSC0003DMG400028243	GO:0006412	translation	biological_process
PGSC0003DMG400028245	GO:0016491	oxidoreductase activity	molecular_function
PGSC0003DMG400028245	GO:0055114	oxidation-reduction process	biological_process
PGSC0003DMG400028246	GO:0003723	RNA binding	molecular_function
PGSC0003DMG400028246	GO:0005623	cell	cellular_component
PGSC0003DMG400028246	GO:0006396	RNA processing	biological_process
PGSC0003DMG400028246	GO:0048046	apoplast	cellular_component
PGSC0003DMG400028246	GO:0006874	cellular calcium ion homeostasis	biological_process
PGSC0003DMG400028248	GO:0003723	RNA binding	molecular_function
PGSC0003DMG400028248	GO:0003676	nucleic acid binding	molecular_function
PGSC0003DMG400028248	GO:0009507	chloroplast	cellular_component
PGSC0003DMG400028248	GO:1901002	positive regulation of response to salt stress	biological_process
PGSC0003DMG401028252	GO:0016798	hydrolase activity, acting on glycosyl bonds	molecular_function
PGSC0003DMG401028252	GO:0016787	hydrolase activity	molecular_function
PGSC0003DMG401028252	GO:0005975	carbohydrate metabolic process	biological_process
PGSC0003DMG401028252	GO:0008152	metabolic process	biological_process
PGSC0003DMG401028252	GO:0004553	hydrolase activity, hydrolyzing O-glycosyl compounds	molecular_function
PGSC0003DMG401028252	GO:0004564	beta-fructofuranosidase activity	molecular_function
PGSC0003DMG401028252	GO:0004575	sucrose alpha-glucosidase activity	molecular_function
PGSC0003DMG402028252	GO:0016798	hydrolase activity, acting on glycosyl bonds	molecular_function
PGSC0003DMG402028252	GO:0016787	hydrolase activity	molecular_function
PGSC0003DMG402028252	GO:0005975	carbohydrate metabolic process	biological_process
PGSC0003DMG402028252	GO:0008152	metabolic process	biological_process
PGSC0003DMG402028252	GO:0004553	hydrolase activity, hydrolyzing O-glycosyl compounds	molecular_function
PGSC0003DMG402028252	GO:0004564	beta-fructofuranosidase activity	molecular_function
PGSC0003DMG402028252	GO:0004575	sucrose alpha-glucosidase activity	molecular_function
PGSC0003DMG400028253	GO:0003777	microtubule motor activity	molecular_function
PGSC0003DMG400028253	GO:0007018	microtubule-based movement	biological_process
PGSC0003DMG400028255	GO:0009507	chloroplast	cellular_component
PGSC0003DMG400028255	GO:0009535	chloroplast thylakoid membrane	cellular_component
PGSC0003DMG400028255	GO:0010287	plastoglobule	cellular_component
PGSC0003DMG400028257	GO:0016567	protein ubiquitination	biological_process
PGSC0003DMG400028257	GO:0004842	ubiquitin-protein transferase activity	molecular_function
PGSC0003DMG400028257	GO:0005515	protein binding	molecular_function
PGSC0003DMG400028257	GO:0016740	transferase activity	molecular_function
PGSC0003DMG400028258	GO:0005515	protein binding	molecular_function
PGSC0003DMG400028259	GO:0006351	transcription, DNA-templated	biological_process
PGSC0003DMG400028259	GO:0006355	regulation of transcription, DNA-templated	biological_process
PGSC0003DMG400028259	GO:0005634	nucleus	cellular_component
PGSC0003DMG400028259	GO:0005524	ATP binding	molecular_function
PGSC0003DMG400028259	GO:0032502	developmental process	biological_process
PGSC0003DMG400028261	GO:0016829	lyase activity	molecular_function
PGSC0003DMG400028261	GO:0003824	catalytic activity	molecular_function
PGSC0003DMG400028261	GO:0004332	fructose-bisphosphate aldolase activity	molecular_function
PGSC0003DMG400028261	GO:0006096	glycolytic process	biological_process
PGSC0003DMG400028265	GO:0046872	metal ion binding	molecular_function
PGSC0003DMG400028265	GO:0003723	RNA binding	molecular_function
PGSC0003DMG400028265	GO:0003676	nucleic acid binding	molecular_function
PGSC0003DMG400028265	GO:0000398	mRNA splicing, via spliceosome	biological_process
PGSC0003DMG400028265	GO:0089701	U2AF	cellular_component
PGSC0003DMG400028266	GO:0016491	oxidoreductase activity	molecular_function
PGSC0003DMG400028266	GO:0055114	oxidation-reduction process	biological_process
PGSC0003DMG400028266	GO:0005623	cell	cellular_component
PGSC0003DMG400028266	GO:0045454	cell redox homeostasis	biological_process
PGSC0003DMG400028267	GO:0016020	membrane	cellular_component
PGSC0003DMG400028267	GO:0016021	integral component of membrane	cellular_component
PGSC0003DMG400028268	GO:0055114	oxidation-reduction process	biological_process
PGSC0003DMG400028268	GO:0004497	monooxygenase activity	molecular_function
PGSC0003DMG400028268	GO:0016491	oxidoreductase activity	molecular_function
PGSC0003DMG400028268	GO:0046872	metal ion binding	molecular_function
PGSC0003DMG400028268	GO:0020037	heme binding	molecular_function
PGSC0003DMG400028268	GO:0005506	iron ion binding	molecular_function
PGSC0003DMG400028268	GO:0016705	oxidoreductase activity, acting on paired donors, with incorporation or reduction of molecular oxygen	molecular_function
PGSC0003DMG400028273	GO:0006520	cellular amino acid metabolic process	biological_process
PGSC0003DMG400028273	GO:0016829	lyase activity	molecular_function
PGSC0003DMG400028273	GO:0008652	cellular amino acid biosynthetic process	biological_process
PGSC0003DMG400028273	GO:0009082	branched-chain amino acid biosynthetic process	biological_process
PGSC0003DMG400028273	GO:0009097	isoleucine biosynthetic process	biological_process
PGSC0003DMG400028273	GO:0030170	pyridoxal phosphate binding	molecular_function
PGSC0003DMG400028273	GO:0004794	L-threonine ammonia-lyase activity	molecular_function
PGSC0003DMG400028276	GO:0003824	catalytic activity	molecular_function
PGSC0003DMG400028276	GO:0004356	glutamate-ammonia ligase activity	molecular_function
PGSC0003DMG400028276	GO:0006807	nitrogen compound metabolic process	biological_process
PGSC0003DMG400028278	GO:0016740	transferase activity	molecular_function
PGSC0003DMG400028278	GO:0008152	metabolic process	biological_process
PGSC0003DMG400028278	GO:0016758	transferase activity, transferring hexosyl groups	molecular_function
PGSC0003DMG400028280	GO:0005515	protein binding	molecular_function
PGSC0003DMG400028283	GO:0009941	chloroplast envelope	cellular_component
PGSC0003DMG400028284	GO:0050790	regulation of catalytic activity	biological_process
PGSC0003DMG400028284	GO:0007165	signal transduction	biological_process
PGSC0003DMG400028284	GO:0019888	protein phosphatase regulator activity	molecular_function
PGSC0003DMG400028284	GO:0000159	protein phosphatase type 2A complex	cellular_component
PGSC0003DMG400028284	GO:0043666	regulation of phosphoprotein phosphatase activity	biological_process
PGSC0003DMG400028284	GO:0005488	binding	molecular_function
PGSC0003DMG400028285	GO:0016020	membrane	cellular_component
PGSC0003DMG400028285	GO:0016021	integral component of membrane	cellular_component
PGSC0003DMG400028285	GO:0016853	isomerase activity	molecular_function
PGSC0003DMG400028285	GO:0003755	peptidyl-prolyl cis-trans isomerase activity	molecular_function
PGSC0003DMG400028285	GO:0000413	protein peptidyl-prolyl isomerization	biological_process
PGSC0003DMG400028286	GO:0016020	membrane	cellular_component
PGSC0003DMG400028286	GO:0016021	integral component of membrane	cellular_component
PGSC0003DMG400028286	GO:0055085	transmembrane transport	biological_process
PGSC0003DMG400028287	GO:0016740	transferase activity	molecular_function
PGSC0003DMG400028287	GO:0000166	nucleotide binding	molecular_function
PGSC0003DMG400028287	GO:0005524	ATP binding	molecular_function
PGSC0003DMG400028287	GO:0046872	metal ion binding	molecular_function
PGSC0003DMG400028287	GO:0006730	one-carbon metabolic process	biological_process
PGSC0003DMG400028287	GO:0004478	methionine adenosyltransferase activity	molecular_function
PGSC0003DMG400028287	GO:0006556	S-adenosylmethionine biosynthetic process	biological_process
PGSC0003DMG400028305	GO:0016020	membrane	cellular_component
PGSC0003DMG400028305	GO:0016021	integral component of membrane	cellular_component
PGSC0003DMG400028305	GO:0055114	oxidation-reduction process	biological_process
PGSC0003DMG400028305	GO:0004497	monooxygenase activity	molecular_function
PGSC0003DMG400028305	GO:0016491	oxidoreductase activity	molecular_function
PGSC0003DMG400028305	GO:0046872	metal ion binding	molecular_function
PGSC0003DMG400028305	GO:0020037	heme binding	molecular_function
PGSC0003DMG400028305	GO:0005506	iron ion binding	molecular_function
PGSC0003DMG400028305	GO:0016705	oxidoreductase activity, acting on paired donors, with incorporation or reduction of molecular oxygen	molecular_function
PGSC0003DMG400028306	GO:0008270	zinc ion binding	molecular_function
PGSC0003DMG400028308	GO:0003677	DNA binding	molecular_function
PGSC0003DMG400028308	GO:0005634	nucleus	cellular_component
PGSC0003DMG400028308	GO:0046872	metal ion binding	molecular_function
PGSC0003DMG400028310	GO:0016020	membrane	cellular_component
PGSC0003DMG400028310	GO:0016021	integral component of membrane	cellular_component
PGSC0003DMG400028310	GO:0046872	metal ion binding	molecular_function
PGSC0003DMG400028310	GO:0020037	heme binding	molecular_function
PGSC0003DMG400028311	GO:0016020	membrane	cellular_component
PGSC0003DMG400028311	GO:0016021	integral component of membrane	cellular_component
PGSC0003DMG400028311	GO:0000427	plastid-encoded plastid RNA polymerase complex	cellular_component
PGSC0003DMG400028311	GO:0042644	chloroplast nucleoid	cellular_component
PGSC0003DMG400028311	GO:0006355	regulation of transcription, DNA-templated	biological_process
PGSC0003DMG400028311	GO:0042793	plastid transcription	biological_process
PGSC0003DMG400028311	GO:0009658	chloroplast organization	biological_process
PGSC0003DMG400028311	GO:0009662	etioplast organization	biological_process
PGSC0003DMG400028311	GO:0009295	nucleoid	cellular_component
PGSC0003DMG401028313	GO:0005515	protein binding	molecular_function
PGSC0003DMG402028313	GO:0005743	mitochondrial inner membrane	cellular_component
PGSC0003DMG402028313	GO:0016020	membrane	cellular_component
PGSC0003DMG402028313	GO:0005739	mitochondrion	cellular_component
PGSC0003DMG402028313	GO:0006744	ubiquinone biosynthetic process	biological_process
PGSC0003DMG402028313	GO:0031314	extrinsic component of mitochondrial inner membrane	cellular_component
PGSC0003DMG400028314	GO:0006529	asparagine biosynthetic process	biological_process
PGSC0003DMG400028314	GO:0004066	asparagine synthase (glutamine-hydrolyzing) activity	molecular_function
PGSC0003DMG400028315	GO:0007165	signal transduction	biological_process
PGSC0003DMG400028316	GO:1903830	magnesium ion transmembrane transport	biological_process
PGSC0003DMG400028316	GO:0016020	membrane	cellular_component
PGSC0003DMG400028316	GO:0016021	integral component of membrane	cellular_component
PGSC0003DMG400028316	GO:0055085	transmembrane transport	biological_process
PGSC0003DMG400028316	GO:0030001	metal ion transport	biological_process
PGSC0003DMG400028316	GO:0046873	metal ion transmembrane transporter activity	molecular_function
PGSC0003DMG400028316	GO:0015095	magnesium ion transmembrane transporter activity	molecular_function
PGSC0003DMG400028317	GO:0005524	ATP binding	molecular_function
PGSC0003DMG400028317	GO:0006526	arginine biosynthetic process	biological_process
PGSC0003DMG400028317	GO:0004055	argininosuccinate synthase activity	molecular_function
PGSC0003DMG400028317	GO:0009507	chloroplast	cellular_component
PGSC0003DMG400028317	GO:0009536	plastid	cellular_component
PGSC0003DMG400028317	GO:0009570	chloroplast stroma	cellular_component
PGSC0003DMG400028318	GO:0016020	membrane	cellular_component
PGSC0003DMG400028318	GO:0016021	integral component of membrane	cellular_component
PGSC0003DMG401028319	GO:0003824	catalytic activity	molecular_function
PGSC0003DMG402028319	GO:0003824	catalytic activity	molecular_function
PGSC0003DMG400028320	GO:0005739	mitochondrion	cellular_component
PGSC0003DMG400028320	GO:0005515	protein binding	molecular_function
PGSC0003DMG400028321	GO:0006355	regulation of transcription, DNA-templated	biological_process
PGSC0003DMG400028321	GO:0005634	nucleus	cellular_component
PGSC0003DMG400028321	GO:0043189	H4/H2A histone acetyltransferase complex	cellular_component
PGSC0003DMG400028325	GO:0016020	membrane	cellular_component
PGSC0003DMG400028325	GO:0016798	hydrolase activity, acting on glycosyl bonds	molecular_function
PGSC0003DMG400028326	GO:0005618	cell wall	cellular_component
PGSC0003DMG400028326	GO:0005515	protein binding	molecular_function
PGSC0003DMG401028329	GO:0003677	DNA binding	molecular_function
PGSC0003DMG401028329	GO:0005515	protein binding	molecular_function
PGSC0003DMG400028333	GO:0051301	cell division	biological_process
PGSC0003DMG400028333	GO:0032955	regulation of division septum assembly	biological_process
PGSC0003DMG400028333	GO:0042802	identical protein binding	molecular_function
PGSC0003DMG400028333	GO:0051117	ATPase binding	molecular_function
PGSC0003DMG400028333	GO:0010020	chloroplast fission	biological_process
PGSC0003DMG400028333	GO:0009507	chloroplast	cellular_component
PGSC0003DMG400028333	GO:0009706	chloroplast inner membrane	cellular_component
PGSC0003DMG400028334	GO:0005515	protein binding	molecular_function
PGSC0003DMG400028335	GO:0003700	DNA-binding transcription factor activity	molecular_function
PGSC0003DMG400028335	GO:0003677	DNA binding	molecular_function
PGSC0003DMG400028335	GO:0006355	regulation of transcription, DNA-templated	biological_process
PGSC0003DMG400028335	GO:0005634	nucleus	cellular_component
PGSC0003DMG400028335	GO:0043565	sequence-specific DNA binding	molecular_function
PGSC0003DMG400028335	GO:0006351	transcription, DNA-templated	biological_process
PGSC0003DMG400028336	GO:0016746	transferase activity, transferring acyl groups	molecular_function
PGSC0003DMG400028336	GO:0016740	transferase activity	molecular_function
PGSC0003DMG400028336	GO:0016020	membrane	cellular_component
PGSC0003DMG400028336	GO:0016021	integral component of membrane	cellular_component
PGSC0003DMG400028336	GO:0019706	protein-cysteine S-palmitoyltransferase activity	molecular_function
PGSC0003DMG401028340	GO:0006457	protein folding	biological_process
PGSC0003DMG401028340	GO:0051082	unfolded protein binding	molecular_function
PGSC0003DMG401028340	GO:0016272	prefoldin complex	cellular_component
PGSC0003DMG402028340	GO:0005634	nucleus	cellular_component
PGSC0003DMG400028343	GO:0005086	ARF guanyl-nucleotide exchange factor activity	molecular_function
PGSC0003DMG400028343	GO:0001736	establishment of planar polarity	biological_process
PGSC0003DMG400028343	GO:0007155	cell adhesion	biological_process
PGSC0003DMG400028343	GO:0009880	embryonic pattern specification	biological_process
PGSC0003DMG400028343	GO:0009942	longitudinal axis specification	biological_process
PGSC0003DMG400028343	GO:0010540	basipetal auxin transport	biological_process
PGSC0003DMG400028343	GO:0016192	vesicle-mediated transport	biological_process
PGSC0003DMG400028343	GO:0065009	regulation of molecular function	biological_process
PGSC0003DMG400028343	GO:0032012	regulation of ARF protein signal transduction	biological_process
PGSC0003DMG400028343	GO:0042802	identical protein binding	molecular_function
PGSC0003DMG400028343	GO:0042803	protein homodimerization activity	molecular_function
PGSC0003DMG400028343	GO:0000911	cytokinesis by cell plate formation	biological_process
PGSC0003DMG400028343	GO:0006897	endocytosis	biological_process
PGSC0003DMG400028343	GO:0009793	embryo development ending in seed dormancy	biological_process
PGSC0003DMG400028343	GO:0009826	unidimensional cell growth	biological_process
PGSC0003DMG400028343	GO:0010087	phloem or xylem histogenesis	biological_process
PGSC0003DMG400028343	GO:0010274	hydrotropism	biological_process
PGSC0003DMG400028343	GO:0010311	lateral root formation	biological_process
PGSC0003DMG400028343	GO:0032509	endosome transport via multivesicular body sorting pathway	biological_process
PGSC0003DMG400028343	GO:0048765	root hair cell differentiation	biological_process
PGSC0003DMG400028343	GO:0071555	cell wall organization	biological_process
PGSC0003DMG400028343	GO:0005768	endosome	cellular_component
PGSC0003DMG400028343	GO:0005886	plasma membrane	cellular_component
PGSC0003DMG400028344	GO:0061025	membrane fusion	biological_process
PGSC0003DMG400028344	GO:0016020	membrane	cellular_component
PGSC0003DMG400028344	GO:0016021	integral component of membrane	cellular_component
PGSC0003DMG400028344	GO:0006886	intracellular protein transport	biological_process
PGSC0003DMG400028344	GO:0016192	vesicle-mediated transport	biological_process
PGSC0003DMG400028344	GO:0006810	transport	biological_process
PGSC0003DMG400028344	GO:0005484	SNAP receptor activity	molecular_function
PGSC0003DMG400028344	GO:0005794	Golgi apparatus	cellular_component
PGSC0003DMG400028344	GO:0006623	protein targeting to vacuole	biological_process
PGSC0003DMG400028344	GO:0005768	endosome	cellular_component
PGSC0003DMG400028344	GO:0005802	trans-Golgi network	cellular_component
PGSC0003DMG400028344	GO:0005886	plasma membrane	cellular_component
PGSC0003DMG400028346	GO:0000166	nucleotide binding	molecular_function
PGSC0003DMG400028346	GO:0004672	protein kinase activity	molecular_function
PGSC0003DMG400028346	GO:0004674	protein serine/threonine kinase activity	molecular_function
PGSC0003DMG400028346	GO:0005524	ATP binding	molecular_function
PGSC0003DMG400028346	GO:0006468	protein phosphorylation	biological_process
PGSC0003DMG400028346	GO:0005515	protein binding	molecular_function
PGSC0003DMG400028347	GO:0016740	transferase activity	molecular_function
PGSC0003DMG400028347	GO:0016757	transferase activity, transferring glycosyl groups	molecular_function
PGSC0003DMG400028347	GO:0005975	carbohydrate metabolic process	biological_process
PGSC0003DMG400028347	GO:0006004	fucose metabolic process	biological_process
PGSC0003DMG400028348	GO:0032259	methylation	biological_process
PGSC0003DMG400028348	GO:0030785	[ribulose-bisphosphate carboxylase]-lysine N-methyltransferase activity	molecular_function
PGSC0003DMG400028348	GO:0009507	chloroplast	cellular_component
PGSC0003DMG400028348	GO:0005515	protein binding	molecular_function
PGSC0003DMG400028349	GO:0016740	transferase activity	molecular_function
PGSC0003DMG400028349	GO:0008146	sulfotransferase activity	molecular_function
PGSC0003DMG400028350	GO:0016740	transferase activity	molecular_function
PGSC0003DMG400028350	GO:0008146	sulfotransferase activity	molecular_function
PGSC0003DMG400028352	GO:0055114	oxidation-reduction process	biological_process
PGSC0003DMG400028352	GO:0004497	monooxygenase activity	molecular_function
PGSC0003DMG400028352	GO:0016491	oxidoreductase activity	molecular_function
PGSC0003DMG400028352	GO:0046872	metal ion binding	molecular_function
PGSC0003DMG400028352	GO:0020037	heme binding	molecular_function
PGSC0003DMG400028352	GO:0005506	iron ion binding	molecular_function
PGSC0003DMG400028352	GO:0016705	oxidoreductase activity, acting on paired donors, with incorporation or reduction of molecular oxygen	molecular_function
PGSC0003DMG400028355	GO:0016020	membrane	cellular_component
PGSC0003DMG400028355	GO:0016021	integral component of membrane	cellular_component
PGSC0003DMG400028356	GO:0032040	small-subunit processome	cellular_component
PGSC0003DMG400028357	GO:0006950	response to stress	biological_process
PGSC0003DMG400028361	GO:0030054	cell junction	cellular_component
PGSC0003DMG400028361	GO:0016853	isomerase activity	molecular_function
PGSC0003DMG400028361	GO:0071555	cell wall organization	biological_process
PGSC0003DMG400028361	GO:0005576	extracellular region	cellular_component
PGSC0003DMG400028361	GO:0016866	intramolecular transferase activity	molecular_function
PGSC0003DMG400028361	GO:0005794	Golgi apparatus	cellular_component
PGSC0003DMG400028361	GO:0005618	cell wall	cellular_component
PGSC0003DMG400028361	GO:0030244	cellulose biosynthetic process	biological_process
PGSC0003DMG400028361	GO:0006486	protein glycosylation	biological_process
PGSC0003DMG400028361	GO:0052691	UDP-arabinopyranose mutase activity	molecular_function
PGSC0003DMG400028361	GO:0009506	plasmodesma	cellular_component
PGSC0003DMG400028361	GO:0071669	plant-type cell wall organization or biogenesis	biological_process
PGSC0003DMG400028362	GO:0044237	cellular metabolic process	biological_process
PGSC0003DMG400028362	GO:0042558	pteridine-containing compound metabolic process	biological_process
PGSC0003DMG400028362	GO:0009396	folic acid-containing compound biosynthetic process	biological_process
PGSC0003DMG400028362	GO:0003848	2-amino-4-hydroxy-6-hydroxymethyldihydropteridine diphosphokinase activity	molecular_function
PGSC0003DMG400028362	GO:0004156	dihydropteroate synthase activity	molecular_function
PGSC0003DMG400028363	GO:0017057	6-phosphogluconolactonase activity	molecular_function
PGSC0003DMG400028363	GO:0005975	carbohydrate metabolic process	biological_process
PGSC0003DMG400028363	GO:0006098	pentose-phosphate shunt	biological_process
PGSC0003DMG400028364	GO:0042274	ribosomal small subunit biogenesis	biological_process
PGSC0003DMG400028368	GO:0000166	nucleotide binding	molecular_function
PGSC0003DMG400028368	GO:0005524	ATP binding	molecular_function
PGSC0003DMG400028368	GO:0016020	membrane	cellular_component
PGSC0003DMG400028368	GO:0016021	integral component of membrane	cellular_component
PGSC0003DMG400028369	GO:0016020	membrane	cellular_component
PGSC0003DMG400028369	GO:0016021	integral component of membrane	cellular_component
PGSC0003DMG400028371	GO:0016311	dephosphorylation	biological_process
PGSC0003DMG400028371	GO:0046872	metal ion binding	molecular_function
PGSC0003DMG400028371	GO:0016787	hydrolase activity	molecular_function
PGSC0003DMG400028371	GO:0003993	acid phosphatase activity	molecular_function
PGSC0003DMG400028374	GO:0016020	membrane	cellular_component
PGSC0003DMG400028374	GO:0016021	integral component of membrane	cellular_component
PGSC0003DMG400028374	GO:0022857	transmembrane transporter activity	molecular_function
PGSC0003DMG400028374	GO:0071705	nitrogen compound transport	biological_process
PGSC0003DMG400028374	GO:0055085	transmembrane transport	biological_process
PGSC0003DMG400028375	GO:0016020	membrane	cellular_component
PGSC0003DMG400028375	GO:0016021	integral component of membrane	cellular_component
PGSC0003DMG400028375	GO:0005783	endoplasmic reticulum	cellular_component
PGSC0003DMG400028375	GO:0031625	ubiquitin protein ligase binding	molecular_function
PGSC0003DMG400028375	GO:0030433	ubiquitin-dependent ERAD pathway	biological_process
PGSC0003DMG400028375	GO:0005730	nucleolus	cellular_component
PGSC0003DMG400028375	GO:0005774	vacuolar membrane	cellular_component
PGSC0003DMG400028375	GO:0005794	Golgi apparatus	cellular_component
PGSC0003DMG400028375	GO:0009506	plasmodesma	cellular_component
PGSC0003DMG400028376	GO:0016020	membrane	cellular_component
PGSC0003DMG400028376	GO:0016021	integral component of membrane	cellular_component
PGSC0003DMG400028377	GO:0019904	protein domain specific binding	molecular_function
PGSC0003DMG400028378	GO:0032259	methylation	biological_process
PGSC0003DMG400028378	GO:0008168	methyltransferase activity	molecular_function
PGSC0003DMG400028378	GO:0016020	membrane	cellular_component
PGSC0003DMG400028378	GO:0016021	integral component of membrane	cellular_component
PGSC0003DMG400028380	GO:0046872	metal ion binding	molecular_function
PGSC0003DMG400028380	GO:0003824	catalytic activity	molecular_function
PGSC0003DMG400028380	GO:0006508	proteolysis	biological_process
PGSC0003DMG400028380	GO:0004222	metalloendopeptidase activity	molecular_function
PGSC0003DMG400028381	GO:0003700	DNA-binding transcription factor activity	molecular_function
PGSC0003DMG400028381	GO:0003677	DNA binding	molecular_function
PGSC0003DMG400028381	GO:0006355	regulation of transcription, DNA-templated	biological_process
PGSC0003DMG400028381	GO:0005634	nucleus	cellular_component
PGSC0003DMG400028381	GO:0043565	sequence-specific DNA binding	molecular_function
PGSC0003DMG400028381	GO:0006351	transcription, DNA-templated	biological_process
PGSC0003DMG400028381	GO:0044212	transcription regulatory region DNA binding	molecular_function
PGSC0003DMG400028381	GO:0006970	response to osmotic stress	biological_process
PGSC0003DMG400028381	GO:0009414	response to water deprivation	biological_process
PGSC0003DMG400028381	GO:0009651	response to salt stress	biological_process
PGSC0003DMG400028382	GO:0016740	transferase activity	molecular_function
PGSC0003DMG400028382	GO:0005975	carbohydrate metabolic process	biological_process
PGSC0003DMG400028382	GO:0016757	transferase activity, transferring glycosyl groups	molecular_function
PGSC0003DMG400028382	GO:0004645	phosphorylase activity	molecular_function
PGSC0003DMG400028382	GO:0008184	glycogen phosphorylase activity	molecular_function
PGSC0003DMG400028382	GO:0102250	linear malto-oligosaccharide phosphorylase activity	molecular_function
PGSC0003DMG400028382	GO:0102499	SHG alpha-glucan phosphorylase activity	molecular_function
PGSC0003DMG400028382	GO:0030170	pyridoxal phosphate binding	molecular_function
PGSC0003DMG400028382	GO:0005515	protein binding	molecular_function
PGSC0003DMG400028382	GO:0009507	chloroplast	cellular_component
PGSC0003DMG400028382	GO:0009536	plastid	cellular_component
PGSC0003DMG400028382	GO:0008152	metabolic process	biological_process
PGSC0003DMG400028382	GO:0009501	amyloplast	cellular_component
PGSC0003DMG400028382	GO:0003824	catalytic activity	molecular_function
PGSC0003DMG400028383	GO:0016020	membrane	cellular_component
PGSC0003DMG400028383	GO:0016021	integral component of membrane	cellular_component
PGSC0003DMG400028383	GO:0046872	metal ion binding	molecular_function
PGSC0003DMG400028386	GO:0051302	regulation of cell division	biological_process
PGSC0003DMG400028386	GO:0010082	regulation of root meristem growth	biological_process
PGSC0003DMG400028386	GO:0032875	regulation of DNA endoreduplication	biological_process
PGSC0003DMG400028386	GO:0005739	mitochondrion	cellular_component
PGSC0003DMG400028387	GO:0016020	membrane	cellular_component
PGSC0003DMG400028387	GO:0016021	integral component of membrane	cellular_component
PGSC0003DMG400028387	GO:0009507	chloroplast	cellular_component
PGSC0003DMG400028389	GO:0051301	cell division	biological_process
PGSC0003DMG400028389	GO:0055114	oxidation-reduction process	biological_process
PGSC0003DMG400028389	GO:0051287	NAD binding	molecular_function
PGSC0003DMG400028389	GO:0005524	ATP binding	molecular_function
PGSC0003DMG400028389	GO:0009058	biosynthetic process	biological_process
PGSC0003DMG400028389	GO:0005737	cytoplasm	cellular_component
PGSC0003DMG400028389	GO:0016874	ligase activity	molecular_function
PGSC0003DMG400028389	GO:0008360	regulation of cell shape	biological_process
PGSC0003DMG400028389	GO:0008764	UDP-N-acetylmuramoylalanine-D-glutamate ligase activity	molecular_function
PGSC0003DMG400028390	GO:0003677	DNA binding	molecular_function
PGSC0003DMG400028390	GO:0006355	regulation of transcription, DNA-templated	biological_process
PGSC0003DMG400028390	GO:0005634	nucleus	cellular_component
PGSC0003DMG400028390	GO:0016020	membrane	cellular_component
PGSC0003DMG400028390	GO:0016021	integral component of membrane	cellular_component
PGSC0003DMG400028393	GO:0016020	membrane	cellular_component
PGSC0003DMG400028393	GO:0016021	integral component of membrane	cellular_component
PGSC0003DMG400028393	GO:0005789	endoplasmic reticulum membrane	cellular_component
PGSC0003DMG400028394	GO:0032259	methylation	biological_process
PGSC0003DMG400028394	GO:0030785	[ribulose-bisphosphate carboxylase]-lysine N-methyltransferase activity	molecular_function
PGSC0003DMG400028394	GO:0009507	chloroplast	cellular_component
PGSC0003DMG400028394	GO:0005515	protein binding	molecular_function
PGSC0003DMG400028396	GO:0016020	membrane	cellular_component
PGSC0003DMG400028396	GO:0016021	integral component of membrane	cellular_component
PGSC0003DMG400028399	GO:0016020	membrane	cellular_component
PGSC0003DMG400028399	GO:0016021	integral component of membrane	cellular_component
PGSC0003DMG400028400	GO:0016020	membrane	cellular_component
PGSC0003DMG400028400	GO:0016021	integral component of membrane	cellular_component
PGSC0003DMG400028406	GO:0016788	hydrolase activity, acting on ester bonds	molecular_function
PGSC0003DMG400028407	GO:0004672	protein kinase activity	molecular_function
PGSC0003DMG400028407	GO:0005524	ATP binding	molecular_function
PGSC0003DMG400028407	GO:0006468	protein phosphorylation	biological_process
PGSC0003DMG400028409	GO:0055114	oxidation-reduction process	biological_process
PGSC0003DMG400028409	GO:0051287	NAD binding	molecular_function
PGSC0003DMG400028409	GO:0008152	metabolic process	biological_process
PGSC0003DMG400028409	GO:0016491	oxidoreductase activity	molecular_function
PGSC0003DMG400028409	GO:0008270	zinc ion binding	molecular_function
PGSC0003DMG400028409	GO:0000105	histidine biosynthetic process	biological_process
PGSC0003DMG400028409	GO:0004399	histidinol dehydrogenase activity	molecular_function
PGSC0003DMG400028410	GO:0016020	membrane	cellular_component
PGSC0003DMG400028410	GO:0016021	integral component of membrane	cellular_component
PGSC0003DMG400028410	GO:0019915	lipid storage	biological_process
PGSC0003DMG400028412	GO:0016020	membrane	cellular_component
PGSC0003DMG400028412	GO:0016021	integral component of membrane	cellular_component
PGSC0003DMG400028413	GO:0046872	metal ion binding	molecular_function
PGSC0003DMG400028414	GO:0003700	DNA-binding transcription factor activity	molecular_function
PGSC0003DMG400028414	GO:0003677	DNA binding	molecular_function
PGSC0003DMG400028414	GO:0006355	regulation of transcription, DNA-templated	biological_process
PGSC0003DMG400028414	GO:0005634	nucleus	cellular_component
PGSC0003DMG400028414	GO:0043565	sequence-specific DNA binding	molecular_function
PGSC0003DMG400028414	GO:0005515	protein binding	molecular_function
PGSC0003DMG400028417	GO:0016812	hydrolase activity, acting on carbon-nitrogen (but not peptide) bonds, in cyclic amides	molecular_function
PGSC0003DMG400028417	GO:0016787	hydrolase activity	molecular_function
PGSC0003DMG400028417	GO:0004151	dihydroorotase activity	molecular_function
PGSC0003DMG400028417	GO:0019856	pyrimidine nucleobase biosynthetic process	biological_process
PGSC0003DMG400028417	GO:0009507	chloroplast	cellular_component
PGSC0003DMG400028418	GO:0016020	membrane	cellular_component
PGSC0003DMG400028418	GO:0016021	integral component of membrane	cellular_component
PGSC0003DMG400028418	GO:0015031	protein transport	biological_process
PGSC0003DMG400028420	GO:0032981	mitochondrial respiratory chain complex I assembly	biological_process
PGSC0003DMG400028420	GO:0005773	vacuole	cellular_component
PGSC0003DMG400028420	GO:0009507	chloroplast	cellular_component
PGSC0003DMG400028420	GO:0009570	chloroplast stroma	cellular_component
PGSC0003DMG400028422	GO:0003924	GTPase activity	molecular_function
PGSC0003DMG400028422	GO:0005525	GTP binding	molecular_function
PGSC0003DMG400028425	GO:0005515	protein binding	molecular_function
PGSC0003DMG400028426	GO:0006970	response to osmotic stress	biological_process
PGSC0003DMG400028426	GO:0009834	plant-type secondary cell wall biogenesis	biological_process
PGSC0003DMG400028426	GO:0016740	transferase activity	molecular_function
PGSC0003DMG400028426	GO:0016020	membrane	cellular_component
PGSC0003DMG400028426	GO:0016021	integral component of membrane	cellular_component
PGSC0003DMG400028426	GO:0046872	metal ion binding	molecular_function
PGSC0003DMG400028426	GO:0071555	cell wall organization	biological_process
PGSC0003DMG400028426	GO:0016757	transferase activity, transferring glycosyl groups	molecular_function
PGSC0003DMG400028426	GO:0005886	plasma membrane	cellular_component
PGSC0003DMG400028426	GO:0030244	cellulose biosynthetic process	biological_process
PGSC0003DMG400028426	GO:0016760	cellulose synthase (UDP-forming) activity	molecular_function
PGSC0003DMG400028426	GO:0005618	cell wall	cellular_component
PGSC0003DMG400028426	GO:0042742	defense response to bacterium	biological_process
PGSC0003DMG400028426	GO:0050832	defense response to fungus	biological_process
PGSC0003DMG400028426	GO:0009414	response to water deprivation	biological_process
PGSC0003DMG401028427	GO:0006353	DNA-templated transcription, termination	biological_process
PGSC0003DMG401028427	GO:0005515	protein binding	molecular_function
PGSC0003DMG400028428	GO:0000166	nucleotide binding	molecular_function
PGSC0003DMG400028428	GO:0004672	protein kinase activity	molecular_function
PGSC0003DMG400028428	GO:0004674	protein serine/threonine kinase activity	molecular_function
PGSC0003DMG400028428	GO:0005524	ATP binding	molecular_function
PGSC0003DMG400028428	GO:0006468	protein phosphorylation	biological_process
PGSC0003DMG400028430	GO:0006351	transcription, DNA-templated	biological_process
PGSC0003DMG400028430	GO:0003899	DNA-directed 5'-3' RNA polymerase activity	molecular_function
PGSC0003DMG400028439	GO:0016740	transferase activity	molecular_function
PGSC0003DMG400028439	GO:0016757	transferase activity, transferring glycosyl groups	molecular_function
PGSC0003DMG400028439	GO:0005975	carbohydrate metabolic process	biological_process
PGSC0003DMG400028439	GO:0006004	fucose metabolic process	biological_process
PGSC0003DMG400028440	GO:0016740	transferase activity	molecular_function
PGSC0003DMG400028440	GO:0000166	nucleotide binding	molecular_function
PGSC0003DMG400028440	GO:0004672	protein kinase activity	molecular_function
PGSC0003DMG400028440	GO:0004674	protein serine/threonine kinase activity	molecular_function
PGSC0003DMG400028440	GO:0005524	ATP binding	molecular_function
PGSC0003DMG400028440	GO:0016301	kinase activity	molecular_function
PGSC0003DMG400028440	GO:0006468	protein phosphorylation	biological_process
PGSC0003DMG400028440	GO:0007165	signal transduction	biological_process
PGSC0003DMG400028440	GO:0016310	phosphorylation	biological_process
PGSC0003DMG400028441	GO:0006351	transcription, DNA-templated	biological_process
PGSC0003DMG400028441	GO:0043565	sequence-specific DNA binding	molecular_function
PGSC0003DMG400028443	GO:0004672	protein kinase activity	molecular_function
PGSC0003DMG400028443	GO:0006468	protein phosphorylation	biological_process
PGSC0003DMG400028443	GO:0005524	ATP binding	molecular_function
PGSC0003DMG400028443	GO:0005515	protein binding	molecular_function
PGSC0003DMG400028444	GO:0004112	cyclic-nucleotide phosphodiesterase activity	molecular_function
PGSC0003DMG400028444	GO:0016874	ligase activity	molecular_function
PGSC0003DMG400028448	GO:0006955	immune response	biological_process
PGSC0003DMG400028448	GO:0008219	cell death	biological_process
PGSC0003DMG400028448	GO:0009626	plant-type hypersensitive response	biological_process
PGSC0003DMG400028448	GO:0010337	regulation of salicylic acid metabolic process	biological_process
PGSC0003DMG400028454	GO:0004672	protein kinase activity	molecular_function
PGSC0003DMG400028454	GO:0005524	ATP binding	molecular_function
PGSC0003DMG400028454	GO:0006468	protein phosphorylation	biological_process
PGSC0003DMG400028454	GO:0016020	membrane	cellular_component
PGSC0003DMG400028454	GO:0016021	integral component of membrane	cellular_component
PGSC0003DMG400028454	GO:0000166	nucleotide binding	molecular_function
PGSC0003DMG400028454	GO:0004674	protein serine/threonine kinase activity	molecular_function
PGSC0003DMG400028458	GO:0016020	membrane	cellular_component
PGSC0003DMG400028458	GO:0016021	integral component of membrane	cellular_component
PGSC0003DMG400028459	GO:0006351	transcription, DNA-templated	biological_process
PGSC0003DMG400028459	GO:0003700	DNA-binding transcription factor activity	molecular_function
PGSC0003DMG400028459	GO:0009742	brassinosteroid mediated signaling pathway	biological_process
PGSC0003DMG400028459	GO:0006355	regulation of transcription, DNA-templated	biological_process
PGSC0003DMG400028460	GO:0045892	negative regulation of transcription, DNA-templated	biological_process
PGSC0003DMG400028462	GO:0016740	transferase activity	molecular_function
PGSC0003DMG400028462	GO:0004842	ubiquitin-protein transferase activity	molecular_function
PGSC0003DMG400028462	GO:0016567	protein ubiquitination	biological_process
PGSC0003DMG400028462	GO:0005488	binding	molecular_function
PGSC0003DMG400028462	GO:0005515	protein binding	molecular_function
PGSC0003DMG400028463	GO:0003677	DNA binding	molecular_function
PGSC0003DMG400028463	GO:0005524	ATP binding	molecular_function
PGSC0003DMG400028463	GO:0006260	DNA replication	biological_process
PGSC0003DMG400028463	GO:0003887	DNA-directed DNA polymerase activity	molecular_function
PGSC0003DMG400028463	GO:0071897	DNA biosynthetic process	biological_process
PGSC0003DMG400028463	GO:0009360	DNA polymerase III complex	cellular_component
PGSC0003DMG400028464	GO:0043130	ubiquitin binding	molecular_function
PGSC0003DMG400028465	GO:0016020	membrane	cellular_component
PGSC0003DMG400028465	GO:0016021	integral component of membrane	cellular_component
PGSC0003DMG400028465	GO:0015031	protein transport	biological_process
PGSC0003DMG400028465	GO:0005783	endoplasmic reticulum	cellular_component
PGSC0003DMG400028465	GO:0005789	endoplasmic reticulum membrane	cellular_component
PGSC0003DMG400028465	GO:0046923	ER retention sequence binding	molecular_function
PGSC0003DMG400028465	GO:0006621	protein retention in ER lumen	biological_process
PGSC0003DMG400028465	GO:0005794	Golgi apparatus	cellular_component
PGSC0003DMG400028465	GO:0005801	cis-Golgi network	cellular_component
PGSC0003DMG400028467	GO:0003824	catalytic activity	molecular_function
PGSC0003DMG400028467	GO:0005992	trehalose biosynthetic process	biological_process
PGSC0003DMG400028469	GO:0003700	DNA-binding transcription factor activity	molecular_function
PGSC0003DMG400028469	GO:0003677	DNA binding	molecular_function
PGSC0003DMG400028469	GO:0006355	regulation of transcription, DNA-templated	biological_process
PGSC0003DMG400028469	GO:0005634	nucleus	cellular_component
PGSC0003DMG400028469	GO:0043565	sequence-specific DNA binding	molecular_function
PGSC0003DMG400028469	GO:0006351	transcription, DNA-templated	biological_process
PGSC0003DMG400028470	GO:0016020	membrane	cellular_component
PGSC0003DMG400028470	GO:0016021	integral component of membrane	cellular_component
PGSC0003DMG400028470	GO:0046872	metal ion binding	molecular_function
PGSC0003DMG400028470	GO:0008270	zinc ion binding	molecular_function
PGSC0003DMG400028475	GO:0016020	membrane	cellular_component
PGSC0003DMG400028475	GO:0016021	integral component of membrane	cellular_component
PGSC0003DMG400028475	GO:0010196	nonphotochemical quenching	biological_process
PGSC0003DMG400028475	GO:0009507	chloroplast	cellular_component
PGSC0003DMG400028476	GO:0005215	transporter activity	molecular_function
PGSC0003DMG400028476	GO:0016020	membrane	cellular_component
PGSC0003DMG400028476	GO:0016021	integral component of membrane	cellular_component
PGSC0003DMG400028476	GO:0022857	transmembrane transporter activity	molecular_function
PGSC0003DMG400028476	GO:0055085	transmembrane transport	biological_process
PGSC0003DMG400028476	GO:0006810	transport	biological_process
PGSC0003DMG400028477	GO:0006355	regulation of transcription, DNA-templated	biological_process
PGSC0003DMG400028478	GO:0006970	response to osmotic stress	biological_process
PGSC0003DMG400028478	GO:0004672	protein kinase activity	molecular_function
PGSC0003DMG400028478	GO:0005524	ATP binding	molecular_function
PGSC0003DMG400028478	GO:0006468	protein phosphorylation	biological_process
PGSC0003DMG400028478	GO:0016020	membrane	cellular_component
PGSC0003DMG400028478	GO:0016021	integral component of membrane	cellular_component
PGSC0003DMG400028478	GO:0009733	response to auxin	biological_process
PGSC0003DMG400028478	GO:0009793	embryo development ending in seed dormancy	biological_process
PGSC0003DMG400028478	GO:0005516	calmodulin binding	molecular_function
PGSC0003DMG400028478	GO:0046777	protein autophosphorylation	biological_process
PGSC0003DMG400028478	GO:0009625	response to insect	biological_process
PGSC0003DMG400028478	GO:0005515	protein binding	molecular_function
PGSC0003DMG400028479	GO:0007165	signal transduction	biological_process
PGSC0003DMG400028479	GO:0016740	transferase activity	molecular_function
PGSC0003DMG400028479	GO:0000166	nucleotide binding	molecular_function
PGSC0003DMG400028479	GO:0004672	protein kinase activity	molecular_function
PGSC0003DMG400028479	GO:0004674	protein serine/threonine kinase activity	molecular_function
PGSC0003DMG400028479	GO:0005524	ATP binding	molecular_function
PGSC0003DMG400028479	GO:0016301	kinase activity	molecular_function
PGSC0003DMG400028479	GO:0006468	protein phosphorylation	biological_process
PGSC0003DMG400028479	GO:0016310	phosphorylation	biological_process
PGSC0003DMG400028479	GO:0016020	membrane	cellular_component
PGSC0003DMG400028479	GO:0016021	integral component of membrane	cellular_component
PGSC0003DMG400028479	GO:0009737	response to abscisic acid	biological_process
PGSC0003DMG401028487	GO:0000166	nucleotide binding	molecular_function
PGSC0003DMG401028487	GO:0004672	protein kinase activity	molecular_function
PGSC0003DMG401028487	GO:0004674	protein serine/threonine kinase activity	molecular_function
PGSC0003DMG401028487	GO:0005524	ATP binding	molecular_function
PGSC0003DMG401028487	GO:0006468	protein phosphorylation	biological_process
PGSC0003DMG401028489	GO:1903830	magnesium ion transmembrane transport	biological_process
PGSC0003DMG401028489	GO:0016020	membrane	cellular_component
PGSC0003DMG401028489	GO:0016021	integral component of membrane	cellular_component
PGSC0003DMG401028489	GO:0055085	transmembrane transport	biological_process
PGSC0003DMG401028489	GO:0030001	metal ion transport	biological_process
PGSC0003DMG401028489	GO:0046873	metal ion transmembrane transporter activity	molecular_function
PGSC0003DMG401028489	GO:0015095	magnesium ion transmembrane transporter activity	molecular_function
PGSC0003DMG401028489	GO:0005773	vacuole	cellular_component
PGSC0003DMG402028489	GO:0009735	response to cytokinin	biological_process
PGSC0003DMG402028489	GO:0009507	chloroplast	cellular_component
PGSC0003DMG402028489	GO:0009570	chloroplast stroma	cellular_component
PGSC0003DMG400028491	GO:0016740	transferase activity	molecular_function
PGSC0003DMG400028491	GO:0000166	nucleotide binding	molecular_function
PGSC0003DMG400028491	GO:0004672	protein kinase activity	molecular_function
PGSC0003DMG400028491	GO:0004674	protein serine/threonine kinase activity	molecular_function
PGSC0003DMG400028491	GO:0005524	ATP binding	molecular_function
PGSC0003DMG400028491	GO:0016301	kinase activity	molecular_function
PGSC0003DMG400028491	GO:0006468	protein phosphorylation	biological_process
PGSC0003DMG400028491	GO:0007165	signal transduction	biological_process
PGSC0003DMG400028491	GO:0016310	phosphorylation	biological_process
PGSC0003DMG400028491	GO:0016020	membrane	cellular_component
PGSC0003DMG400028491	GO:0016021	integral component of membrane	cellular_component
PGSC0003DMG400028497	GO:0003676	nucleic acid binding	molecular_function
PGSC0003DMG400028498	GO:0003676	nucleic acid binding	molecular_function
PGSC0003DMG400028500	GO:0003700	DNA-binding transcription factor activity	molecular_function
PGSC0003DMG400028500	GO:0003677	DNA binding	molecular_function
PGSC0003DMG400028500	GO:0006355	regulation of transcription, DNA-templated	biological_process
PGSC0003DMG400028500	GO:0005634	nucleus	cellular_component
PGSC0003DMG400028500	GO:0006351	transcription, DNA-templated	biological_process
PGSC0003DMG400028502	GO:0005524	ATP binding	molecular_function
PGSC0003DMG400028502	GO:0005737	cytoplasm	cellular_component
PGSC0003DMG400028502	GO:0000166	nucleotide binding	molecular_function
PGSC0003DMG400028502	GO:0004812	aminoacyl-tRNA ligase activity	molecular_function
PGSC0003DMG400028502	GO:0006418	tRNA aminoacylation for protein translation	biological_process
PGSC0003DMG400028502	GO:0004827	proline-tRNA ligase activity	molecular_function
PGSC0003DMG400028502	GO:0006433	prolyl-tRNA aminoacylation	biological_process
PGSC0003DMG400028504	GO:0005524	ATP binding	molecular_function
PGSC0003DMG400028504	GO:0003676	nucleic acid binding	molecular_function
PGSC0003DMG400028504	GO:0008270	zinc ion binding	molecular_function
PGSC0003DMG400028505	GO:0055114	oxidation-reduction process	biological_process
PGSC0003DMG400028505	GO:0016491	oxidoreductase activity	molecular_function
PGSC0003DMG400028505	GO:0046872	metal ion binding	molecular_function
PGSC0003DMG400028511	GO:0016020	membrane	cellular_component
PGSC0003DMG400028511	GO:0015031	protein transport	biological_process
PGSC0003DMG400028511	GO:0016192	vesicle-mediated transport	biological_process
PGSC0003DMG401028513	GO:0005515	protein binding	molecular_function
PGSC0003DMG401028515	GO:0015036	disulfide oxidoreductase activity	molecular_function
PGSC0003DMG401028515	GO:0046872	metal ion binding	molecular_function
PGSC0003DMG401028515	GO:0009055	electron transfer activity	molecular_function
PGSC0003DMG401028515	GO:0022900	electron transport chain	biological_process
PGSC0003DMG401028515	GO:0055114	oxidation-reduction process	biological_process
PGSC0003DMG401028515	GO:0005623	cell	cellular_component
PGSC0003DMG401028515	GO:0015035	protein disulfide oxidoreductase activity	molecular_function
PGSC0003DMG401028515	GO:0045454	cell redox homeostasis	biological_process
PGSC0003DMG401028515	GO:0051536	iron-sulfur cluster binding	molecular_function
PGSC0003DMG401028515	GO:0051537	2 iron, 2 sulfur cluster binding	molecular_function
PGSC0003DMG401028515	GO:0005739	mitochondrion	cellular_component
PGSC0003DMG400028516	GO:0005743	mitochondrial inner membrane	cellular_component
PGSC0003DMG400028516	GO:0016020	membrane	cellular_component
PGSC0003DMG400028516	GO:0016021	integral component of membrane	cellular_component
PGSC0003DMG400028516	GO:0046872	metal ion binding	molecular_function
PGSC0003DMG400028516	GO:0055114	oxidation-reduction process	biological_process
PGSC0003DMG400028516	GO:0009055	electron transfer activity	molecular_function
PGSC0003DMG400028516	GO:0020037	heme binding	molecular_function
PGSC0003DMG400028516	GO:0022900	electron transport chain	biological_process
PGSC0003DMG400028516	GO:0005739	mitochondrion	cellular_component
PGSC0003DMG400028516	GO:0070469	respiratory chain	cellular_component
PGSC0003DMG400028520	GO:0003700	DNA-binding transcription factor activity	molecular_function
PGSC0003DMG400028520	GO:0003677	DNA binding	molecular_function
PGSC0003DMG400028520	GO:0006355	regulation of transcription, DNA-templated	biological_process
PGSC0003DMG400028520	GO:0005634	nucleus	cellular_component
PGSC0003DMG400028520	GO:0043565	sequence-specific DNA binding	molecular_function
PGSC0003DMG400028520	GO:0006351	transcription, DNA-templated	biological_process
PGSC0003DMG400028521	GO:0003824	catalytic activity	molecular_function
PGSC0003DMG400028521	GO:0050662	coenzyme binding	molecular_function
PGSC0003DMG400028524	GO:0005840	ribosome	cellular_component
PGSC0003DMG400028527	GO:0005515	protein binding	molecular_function
PGSC0003DMG401028528	GO:0048364	root development	biological_process
PGSC0003DMG401028528	GO:0050355	triphosphatase activity	molecular_function
PGSC0003DMG400028531	GO:0003824	catalytic activity	molecular_function
PGSC0003DMG402028532	GO:0005515	protein binding	molecular_function
PGSC0003DMG400028533	GO:0003677	DNA binding	molecular_function
PGSC0003DMG400028533	GO:0005634	nucleus	cellular_component
PGSC0003DMG400028535	GO:0005515	protein binding	molecular_function
PGSC0003DMG400028538	GO:0016020	membrane	cellular_component
PGSC0003DMG400028538	GO:0016021	integral component of membrane	cellular_component
PGSC0003DMG400028539	GO:0005509	calcium ion binding	molecular_function
PGSC0003DMG400028539	GO:0016787	hydrolase activity	molecular_function
PGSC0003DMG400028539	GO:0003824	catalytic activity	molecular_function
PGSC0003DMG400028539	GO:0016020	membrane	cellular_component
PGSC0003DMG400028539	GO:0016042	lipid catabolic process	biological_process
PGSC0003DMG400028539	GO:0004630	phospholipase D activity	molecular_function
PGSC0003DMG400028539	GO:0070290	N-acylphosphatidylethanolamine-specific phospholipase D activity	molecular_function
PGSC0003DMG400028539	GO:0046470	phosphatidylcholine metabolic process	biological_process
PGSC0003DMG400028540	GO:0003676	nucleic acid binding	molecular_function
PGSC0003DMG400028541	GO:0016798	hydrolase activity, acting on glycosyl bonds	molecular_function
PGSC0003DMG400028541	GO:0016787	hydrolase activity	molecular_function
PGSC0003DMG400028541	GO:0005975	carbohydrate metabolic process	biological_process
PGSC0003DMG400028541	GO:0004650	polygalacturonase activity	molecular_function
PGSC0003DMG400028541	GO:0008152	metabolic process	biological_process
PGSC0003DMG400028544	GO:0016787	hydrolase activity	molecular_function
PGSC0003DMG400028545	GO:1902600	proton transmembrane transport	biological_process
PGSC0003DMG400028545	GO:0022900	electron transport chain	biological_process
PGSC0003DMG400028545	GO:0004129	cytochrome-c oxidase activity	molecular_function
PGSC0003DMG400028545	GO:0005740	mitochondrial envelope	cellular_component
PGSC0003DMG400028548	GO:0016020	membrane	cellular_component
PGSC0003DMG400028548	GO:0016021	integral component of membrane	cellular_component
PGSC0003DMG400028559	GO:0008152	metabolic process	biological_process
PGSC0003DMG400028559	GO:0016787	hydrolase activity	molecular_function
PGSC0003DMG400028560	GO:0004672	protein kinase activity	molecular_function
PGSC0003DMG400028560	GO:0005524	ATP binding	molecular_function
PGSC0003DMG400028560	GO:0006468	protein phosphorylation	biological_process
PGSC0003DMG400028562	GO:0004672	protein kinase activity	molecular_function
PGSC0003DMG400028562	GO:0005524	ATP binding	molecular_function
PGSC0003DMG400028562	GO:0006468	protein phosphorylation	biological_process
PGSC0003DMG401028564	GO:0032259	methylation	biological_process
PGSC0003DMG401028564	GO:0008168	methyltransferase activity	molecular_function
PGSC0003DMG402028564	GO:0032259	methylation	biological_process
PGSC0003DMG402028564	GO:0008168	methyltransferase activity	molecular_function
PGSC0003DMG401028565	GO:0005215	transporter activity	molecular_function
PGSC0003DMG401028565	GO:0016020	membrane	cellular_component
PGSC0003DMG401028565	GO:0016021	integral component of membrane	cellular_component
PGSC0003DMG401028565	GO:0022857	transmembrane transporter activity	molecular_function
PGSC0003DMG401028565	GO:0055085	transmembrane transport	biological_process
PGSC0003DMG402028565	GO:0005215	transporter activity	molecular_function
PGSC0003DMG402028565	GO:0016020	membrane	cellular_component
PGSC0003DMG402028565	GO:0016021	integral component of membrane	cellular_component
PGSC0003DMG402028565	GO:0022857	transmembrane transporter activity	molecular_function
PGSC0003DMG402028565	GO:0055085	transmembrane transport	biological_process
PGSC0003DMG400028566	GO:0008152	metabolic process	biological_process
PGSC0003DMG400028566	GO:0003824	catalytic activity	molecular_function
PGSC0003DMG400028566	GO:0004834	tryptophan synthase activity	molecular_function
PGSC0003DMG400028566	GO:0006568	tryptophan metabolic process	biological_process
PGSC0003DMG400028566	GO:0033984	indole-3-glycerol-phosphate lyase activity	molecular_function
PGSC0003DMG400028566	GO:0000162	tryptophan biosynthetic process	biological_process
PGSC0003DMG400028566	GO:0005737	cytoplasm	cellular_component
PGSC0003DMG400028567	GO:0016020	membrane	cellular_component
PGSC0003DMG400028567	GO:0016021	integral component of membrane	cellular_component
PGSC0003DMG400028567	GO:0022857	transmembrane transporter activity	molecular_function
PGSC0003DMG400028567	GO:0055085	transmembrane transport	biological_process
PGSC0003DMG401028570	GO:0008152	metabolic process	biological_process
PGSC0003DMG401028570	GO:0003824	catalytic activity	molecular_function
PGSC0003DMG402028570	GO:0008152	metabolic process	biological_process
PGSC0003DMG402028570	GO:0003824	catalytic activity	molecular_function
PGSC0003DMG400028571	GO:0016020	membrane	cellular_component
PGSC0003DMG400028571	GO:0016021	integral component of membrane	cellular_component
PGSC0003DMG401028572	GO:0000166	nucleotide binding	molecular_function
PGSC0003DMG401028572	GO:0005524	ATP binding	molecular_function
PGSC0003DMG401028572	GO:0005737	cytoplasm	cellular_component
PGSC0003DMG401028572	GO:0006457	protein folding	biological_process
PGSC0003DMG401028572	GO:0051082	unfolded protein binding	molecular_function
PGSC0003DMG401028572	GO:0005829	cytosol	cellular_component
PGSC0003DMG401028572	GO:0005886	plasma membrane	cellular_component
PGSC0003DMG401028572	GO:0009506	plasmodesma	cellular_component
PGSC0003DMG402028574	GO:0016311	dephosphorylation	biological_process
PGSC0003DMG402028574	GO:0016020	membrane	cellular_component
PGSC0003DMG402028574	GO:0016021	integral component of membrane	cellular_component
PGSC0003DMG401028577	GO:0008152	metabolic process	biological_process
PGSC0003DMG401028577	GO:0003824	catalytic activity	molecular_function
PGSC0003DMG400028579	GO:0016020	membrane	cellular_component
PGSC0003DMG400028579	GO:0016021	integral component of membrane	cellular_component
PGSC0003DMG400028581	GO:0046872	metal ion binding	molecular_function
PGSC0003DMG400028581	GO:0030001	metal ion transport	biological_process
PGSC0003DMG400028581	GO:0009506	plasmodesma	cellular_component
PGSC0003DMG400028583	GO:0005730	nucleolus	cellular_component
PGSC0003DMG400028584	GO:0005515	protein binding	molecular_function
PGSC0003DMG400028585	GO:0046872	metal ion binding	molecular_function
PGSC0003DMG401028586	GO:0008299	isoprenoid biosynthetic process	biological_process
PGSC0003DMG401028586	GO:0016126	sterol biosynthetic process	biological_process
PGSC0003DMG401028586	GO:0016740	transferase activity	molecular_function
PGSC0003DMG401028586	GO:0000166	nucleotide binding	molecular_function
PGSC0003DMG401028586	GO:0005524	ATP binding	molecular_function
PGSC0003DMG401028586	GO:0016301	kinase activity	molecular_function
PGSC0003DMG401028586	GO:0016310	phosphorylation	biological_process
PGSC0003DMG401028586	GO:0005737	cytoplasm	cellular_component
PGSC0003DMG401028586	GO:0006629	lipid metabolic process	biological_process
PGSC0003DMG401028586	GO:0006694	steroid biosynthetic process	biological_process
PGSC0003DMG401028586	GO:0008202	steroid metabolic process	biological_process
PGSC0003DMG401028586	GO:0004496	mevalonate kinase activity	molecular_function
PGSC0003DMG401028586	GO:0019287	isopentenyl diphosphate biosynthetic process, mevalonate pathway	biological_process
PGSC0003DMG401028586	GO:0005829	cytosol	cellular_component
PGSC0003DMG402028588	GO:0005524	ATP binding	molecular_function
PGSC0003DMG402028588	GO:0005737	cytoplasm	cellular_component
PGSC0003DMG402028588	GO:0000166	nucleotide binding	molecular_function
PGSC0003DMG402028588	GO:0004812	aminoacyl-tRNA ligase activity	molecular_function
PGSC0003DMG402028588	GO:0006418	tRNA aminoacylation for protein translation	biological_process
PGSC0003DMG402028588	GO:0004828	serine-tRNA ligase activity	molecular_function
PGSC0003DMG402028588	GO:0006434	seryl-tRNA aminoacylation	biological_process
PGSC0003DMG400028589	GO:0005509	calcium ion binding	molecular_function
PGSC0003DMG400028589	GO:0003924	GTPase activity	molecular_function
PGSC0003DMG400028589	GO:0005525	GTP binding	molecular_function
PGSC0003DMG400028592	GO:0055114	oxidation-reduction process	biological_process
PGSC0003DMG400028592	GO:0009089	lysine biosynthetic process via diaminopimelate	biological_process
PGSC0003DMG400028592	GO:0008839	4-hydroxy-tetrahydrodipicolinate reductase	molecular_function
PGSC0003DMG400028592	GO:0070402	NADPH binding	molecular_function
PGSC0003DMG400028593	GO:0005622	intracellular	cellular_component
PGSC0003DMG400028593	GO:0000160	phosphorelay signal transduction system	biological_process
PGSC0003DMG400028593	GO:0004871	obsolete signal transducer activity	molecular_function
PGSC0003DMG400028594	GO:0042594	response to starvation	biological_process
PGSC0003DMG400028594	GO:0005515	protein binding	molecular_function
PGSC0003DMG400028599	GO:0042803	protein homodimerization activity	molecular_function
PGSC0003DMG400028599	GO:0000166	nucleotide binding	molecular_function
PGSC0003DMG400028599	GO:0005524	ATP binding	molecular_function
PGSC0003DMG400028599	GO:0046872	metal ion binding	molecular_function
PGSC0003DMG400028599	GO:0016874	ligase activity	molecular_function
PGSC0003DMG400028599	GO:0000287	magnesium ion binding	molecular_function
PGSC0003DMG400028599	GO:0006750	glutathione biosynthetic process	biological_process
PGSC0003DMG400028599	GO:0004363	glutathione synthase activity	molecular_function
PGSC0003DMG400028599	GO:0043295	glutathione binding	molecular_function
PGSC0003DMG400028601	GO:0016788	hydrolase activity, acting on ester bonds	molecular_function
PGSC0003DMG400028602	GO:0000166	nucleotide binding	molecular_function
PGSC0003DMG400028602	GO:0005524	ATP binding	molecular_function
PGSC0003DMG400028602	GO:0005874	microtubule	cellular_component
PGSC0003DMG400028602	GO:0008017	microtubule binding	molecular_function
PGSC0003DMG400028602	GO:0003777	microtubule motor activity	molecular_function
PGSC0003DMG400028602	GO:0007018	microtubule-based movement	biological_process
PGSC0003DMG400028603	GO:0016020	membrane	cellular_component
PGSC0003DMG400028603	GO:0016021	integral component of membrane	cellular_component
PGSC0003DMG400028603	GO:0016787	hydrolase activity	molecular_function
PGSC0003DMG400028603	GO:0004190	aspartic-type endopeptidase activity	molecular_function
PGSC0003DMG400028603	GO:0008233	peptidase activity	molecular_function
PGSC0003DMG400028603	GO:0006508	proteolysis	biological_process
PGSC0003DMG400028604	GO:0004672	protein kinase activity	molecular_function
PGSC0003DMG400028604	GO:0005524	ATP binding	molecular_function
PGSC0003DMG400028604	GO:0006468	protein phosphorylation	biological_process
PGSC0003DMG400028604	GO:0016020	membrane	cellular_component
PGSC0003DMG400028604	GO:0016021	integral component of membrane	cellular_component
PGSC0003DMG400028604	GO:0000166	nucleotide binding	molecular_function
PGSC0003DMG400028604	GO:0004674	protein serine/threonine kinase activity	molecular_function
PGSC0003DMG400028606	GO:0045047	protein targeting to ER	biological_process
PGSC0003DMG400028606	GO:0016020	membrane	cellular_component
PGSC0003DMG400028606	GO:0016021	integral component of membrane	cellular_component
PGSC0003DMG400028606	GO:0016787	hydrolase activity	molecular_function
PGSC0003DMG400028606	GO:0008233	peptidase activity	molecular_function
PGSC0003DMG400028606	GO:0006508	proteolysis	biological_process
PGSC0003DMG400028606	GO:0005783	endoplasmic reticulum	cellular_component
PGSC0003DMG400028606	GO:0005789	endoplasmic reticulum membrane	cellular_component
PGSC0003DMG400028606	GO:0006465	signal peptide processing	biological_process
PGSC0003DMG400028606	GO:0005787	signal peptidase complex	cellular_component
PGSC0003DMG400028606	GO:0031090	organelle membrane	cellular_component
PGSC0003DMG400028606	GO:0043231	intracellular membrane-bounded organelle	cellular_component
PGSC0003DMG400028607	GO:0071805	potassium ion transmembrane transport	biological_process
PGSC0003DMG400028607	GO:0035725	sodium ion transmembrane transport	biological_process
PGSC0003DMG400028607	GO:0016020	membrane	cellular_component
PGSC0003DMG400028607	GO:0016021	integral component of membrane	cellular_component
PGSC0003DMG400028607	GO:0055085	transmembrane transport	biological_process
PGSC0003DMG400028607	GO:0005886	plasma membrane	cellular_component
PGSC0003DMG400028607	GO:0015079	potassium ion transmembrane transporter activity	molecular_function
PGSC0003DMG400028607	GO:0034399	nuclear periphery	cellular_component
PGSC0003DMG400028607	GO:0015081	sodium ion transmembrane transporter activity	molecular_function
PGSC0003DMG400028607	GO:0006814	sodium ion transport	biological_process
PGSC0003DMG400028610	GO:0016020	membrane	cellular_component
PGSC0003DMG400028610	GO:0016021	integral component of membrane	cellular_component
PGSC0003DMG400028610	GO:0016192	vesicle-mediated transport	biological_process
PGSC0003DMG400028610	GO:0005794	Golgi apparatus	cellular_component
PGSC0003DMG400028611	GO:0016020	membrane	cellular_component
PGSC0003DMG400028611	GO:0016021	integral component of membrane	cellular_component
PGSC0003DMG400028614	GO:0016020	membrane	cellular_component
PGSC0003DMG400028614	GO:0016021	integral component of membrane	cellular_component
PGSC0003DMG400028615	GO:0016020	membrane	cellular_component
PGSC0003DMG400028615	GO:0015031	protein transport	biological_process
PGSC0003DMG400028615	GO:0005737	cytoplasm	cellular_component
PGSC0003DMG400028615	GO:0005794	Golgi apparatus	cellular_component
PGSC0003DMG400028615	GO:0005198	structural molecule activity	molecular_function
PGSC0003DMG400028615	GO:0006886	intracellular protein transport	biological_process
PGSC0003DMG400028615	GO:0000139	Golgi membrane	cellular_component
PGSC0003DMG400028615	GO:0016192	vesicle-mediated transport	biological_process
PGSC0003DMG400028615	GO:0030117	membrane coat	cellular_component
PGSC0003DMG400028615	GO:0030663	COPI-coated vesicle membrane	cellular_component
PGSC0003DMG400028615	GO:0031410	cytoplasmic vesicle	cellular_component
PGSC0003DMG400028615	GO:0005515	protein binding	molecular_function
PGSC0003DMG400028615	GO:0005829	cytosol	cellular_component
PGSC0003DMG400028617	GO:0004672	protein kinase activity	molecular_function
PGSC0003DMG400028617	GO:0005524	ATP binding	molecular_function
PGSC0003DMG400028617	GO:0006468	protein phosphorylation	biological_process
PGSC0003DMG400028617	GO:0016020	membrane	cellular_component
PGSC0003DMG400028617	GO:0016021	integral component of membrane	cellular_component
PGSC0003DMG400028621	GO:1902600	proton transmembrane transport	biological_process
PGSC0003DMG400028621	GO:0022900	electron transport chain	biological_process
PGSC0003DMG400028621	GO:0004129	cytochrome-c oxidase activity	molecular_function
PGSC0003DMG400028621	GO:0005740	mitochondrial envelope	cellular_component
PGSC0003DMG400028622	GO:0016787	hydrolase activity	molecular_function
PGSC0003DMG402028626	GO:0010478	chlororespiration	biological_process
PGSC0003DMG402028626	GO:0009507	chloroplast	cellular_component
[truncated: 56,201 more rows]

## Sheet: Upregulated
GeneID	GO.Accession	GO.term.name	GO.domain
PGSC0003DMG400043373	GO:0006098	pentose-phosphate shunt	biological_process
PGSC0003DMG400043373	GO:0055114	oxidation-reduction process	biological_process
PGSC0003DMG400043373	GO:0016491	oxidoreductase activity	molecular_function
PGSC0003DMG400043373	GO:0050661	NADP binding	molecular_function
PGSC0003DMG400043373	GO:0004616	phosphogluconate dehydrogenase (decarboxylating) activity	molecular_function
PGSC0003DMG400043373	GO:0019521	D-gluconate metabolic process	biological_process
PGSC0003DMG400043373	GO:0009409	response to cold	biological_process
PGSC0003DMG400043373	GO:0009414	response to water deprivation	biological_process
PGSC0003DMG400043373	GO:0009651	response to salt stress	biological_process
PGSC0003DMG400043373	GO:0009737	response to abscisic acid	biological_process
PGSC0003DMG400037250	GO:0016740	transferase activity	molecular_function
PGSC0003DMG400037250	GO:0000166	nucleotide binding	molecular_function
PGSC0003DMG400037250	GO:0005524	ATP binding	molecular_function
PGSC0003DMG400037250	GO:0046872	metal ion binding	molecular_function
PGSC0003DMG400037250	GO:0005737	cytoplasm	cellular_component
PGSC0003DMG400037250	GO:0006730	one-carbon metabolic process	biological_process
PGSC0003DMG400037250	GO:0004478	methionine adenosyltransferase activity	molecular_function
PGSC0003DMG400037250	GO:0006556	S-adenosylmethionine biosynthetic process	biological_process
PGSC0003DMG400038332	GO:0016787	hydrolase activity	molecular_function
PGSC0003DMG400038332	GO:0008233	peptidase activity	molecular_function
PGSC0003DMG400038332	GO:0006508	proteolysis	biological_process
PGSC0003DMG400038332	GO:0004252	serine-type endopeptidase activity	molecular_function
PGSC0003DMG400038332	GO:0008236	serine-type peptidase activity	molecular_function
PGSC0003DMG400040677	GO:0090502	RNA phosphodiester bond hydrolysis, endonucleolytic	biological_process
PGSC0003DMG400040677	GO:0003723	RNA binding	molecular_function
PGSC0003DMG400040677	GO:0033897	ribonuclease T2 activity	molecular_function
PGSC0003DMG400041220	GO:0080167	response to karrikin	biological_process
PGSC0003DMG400028115	GO:0050790	regulation of catalytic activity	biological_process
PGSC0003DMG400028115	GO:0051087	chaperone binding	molecular_function
PGSC0003DMG400028115	GO:0006457	protein folding	biological_process
PGSC0003DMG400028115	GO:0042803	protein homodimerization activity	molecular_function
PGSC0003DMG400028115	GO:0000774	adenyl-nucleotide exchange factor activity	molecular_function
PGSC0003DMG400028115	GO:0005739	mitochondrion	cellular_component
PGSC0003DMG400028115	GO:0005759	mitochondrial matrix	cellular_component
PGSC0003DMG400028115	GO:0005507	copper ion binding	molecular_function
PGSC0003DMG400028115	GO:0009507	chloroplast	cellular_component
PGSC0003DMG400028115	GO:0009570	chloroplast stroma	cellular_component
PGSC0003DMG400028115	GO:0009579	thylakoid	cellular_component
PGSC0003DMG400028162	GO:0005840	ribosome	cellular_component
PGSC0003DMG400028162	GO:0003735	structural constituent of ribosome	molecular_function
PGSC0003DMG400028162	GO:0006412	translation	biological_process
PGSC0003DMG400028162	GO:0030529	intracellular ribonucleoprotein complex	cellular_component
PGSC0003DMG400028238	GO:0098869	cellular oxidant detoxification	biological_process
PGSC0003DMG400028238	GO:0055114	oxidation-reduction process	biological_process
PGSC0003DMG400028238	GO:0016209	antioxidant activity	molecular_function
PGSC0003DMG400028238	GO:0016491	oxidoreductase activity	molecular_function
PGSC0003DMG400028238	GO:0005623	cell	cellular_component
PGSC0003DMG400028238	GO:0045454	cell redox homeostasis	biological_process
PGSC0003DMG400028238	GO:0051920	peroxiredoxin activity	molecular_function
PGSC0003DMG400028266	GO:0016491	oxidoreductase activity	molecular_function
PGSC0003DMG400028266	GO:0055114	oxidation-reduction process	biological_process
PGSC0003DMG400028266	GO:0005623	cell	cellular_component
PGSC0003DMG400028266	GO:0045454	cell redox homeostasis	biological_process
PGSC0003DMG400028336	GO:0016746	transferase activity, transferring acyl groups	molecular_function
PGSC0003DMG400028336	GO:0016740	transferase activity	molecular_function
PGSC0003DMG400028336	GO:0016020	membrane	cellular_component
PGSC0003DMG400028336	GO:0016021	integral component of membrane	cellular_component
PGSC0003DMG400028336	GO:0019706	protein-cysteine S-palmitoyltransferase activity	molecular_function
PGSC0003DMG400028406	GO:0016788	hydrolase activity, acting on ester bonds	molecular_function
PGSC0003DMG400028604	GO:0004672	protein kinase activity	molecular_function
PGSC0003DMG400028604	GO:0005524	ATP binding	molecular_function
PGSC0003DMG400028604	GO:0006468	protein phosphorylation	biological_process
PGSC0003DMG400028604	GO:0016020	membrane	cellular_component
PGSC0003DMG400028604	GO:0016021	integral component of membrane	cellular_component
PGSC0003DMG400028604	GO:0000166	nucleotide binding	molecular_function
PGSC0003DMG400028604	GO:0004674	protein serine/threonine kinase activity	molecular_function
PGSC0003DMG400028650	GO:0055114	oxidation-reduction process	biological_process
PGSC0003DMG400028650	GO:0016020	membrane	cellular_component
PGSC0003DMG400028650	GO:0016021	integral component of membrane	cellular_component
PGSC0003DMG400028650	GO:0006629	lipid metabolic process	biological_process
PGSC0003DMG400028650	GO:0016717	oxidoreductase activity, acting on paired donors, with oxidation of a pair of donors resulting in the reduction of molecular oxygen to two molecules of water	molecular_function
PGSC0003DMG400028701	GO:0016788	hydrolase activity, acting on ester bonds	molecular_function
PGSC0003DMG400028701	GO:0042538	hyperosmotic salinity response	biological_process
PGSC0003DMG400028701	GO:0010226	response to lithium ion	biological_process
PGSC0003DMG400028701	GO:0009751	response to salicylic acid	biological_process
PGSC0003DMG400028701	GO:0042335	cuticle development	biological_process
PGSC0003DMG400028798	GO:0032259	methylation	biological_process
PGSC0003DMG400028798	GO:0008152	metabolic process	biological_process
PGSC0003DMG400028798	GO:0008168	methyltransferase activity	molecular_function
PGSC0003DMG400028798	GO:0000234	phosphoethanolamine N-methyltransferase activity	molecular_function
PGSC0003DMG400028798	GO:0006656	phosphatidylcholine biosynthetic process	biological_process
PGSC0003DMG400028801	GO:0000166	nucleotide binding	molecular_function
PGSC0003DMG400028801	GO:0004672	protein kinase activity	molecular_function
PGSC0003DMG400028801	GO:0005524	ATP binding	molecular_function
PGSC0003DMG400028801	GO:0006468	protein phosphorylation	biological_process
PGSC0003DMG400028801	GO:0016020	membrane	cellular_component
PGSC0003DMG400028801	GO:0016021	integral component of membrane	cellular_component
PGSC0003DMG400028801	GO:0005515	protein binding	molecular_function
PGSC0003DMG400028959	GO:0055114	oxidation-reduction process	biological_process
PGSC0003DMG400028959	GO:0005507	copper ion binding	molecular_function
PGSC0003DMG400028959	GO:0016491	oxidoreductase activity	molecular_function
PGSC0003DMG400029192	GO:0008565	protein transporter activity	molecular_function
PGSC0003DMG400029192	GO:0003824	catalytic activity	molecular_function
PGSC0003DMG400029192	GO:0045037	protein import into chloroplast stroma	biological_process
PGSC0003DMG400029192	GO:0009507	chloroplast	cellular_component
PGSC0003DMG400029192	GO:0009536	plastid	cellular_component
PGSC0003DMG400029192	GO:0009706	chloroplast inner membrane	cellular_component
PGSC0003DMG400029192	GO:0009941	chloroplast envelope	cellular_component
PGSC0003DMG400029201	GO:0000287	magnesium ion binding	molecular_function
PGSC0003DMG400029201	GO:0010333	terpene synthase activity	molecular_function
PGSC0003DMG400029201	GO:0016829	lyase activity	molecular_function
PGSC0003DMG400029201	GO:0008152	metabolic process	biological_process
PGSC0003DMG400029201	GO:0046872	metal ion binding	molecular_function
PGSC0003DMG400029247	GO:0008152	metabolic process	biological_process
PGSC0003DMG400029308	GO:0005886	plasma membrane	cellular_component
PGSC0003DMG400029309	GO:0061615	glycolytic process through fructose-6-phosphate	biological_process
PGSC0003DMG400029309	GO:0016740	transferase activity	molecular_function
PGSC0003DMG400029309	GO:0005524	ATP binding	molecular_function
PGSC0003DMG400029309	GO:0016301	kinase activity	molecular_function
PGSC0003DMG400029309	GO:0016310	phosphorylation	biological_process
PGSC0003DMG400029309	GO:0046872	metal ion binding	molecular_function
PGSC0003DMG400029309	GO:0008152	metabolic process	biological_process
PGSC0003DMG400029309	GO:0005737	cytoplasm	cellular_component
PGSC0003DMG400029309	GO:0006096	glycolytic process	biological_process
PGSC0003DMG400029309	GO:0046835	carbohydrate phosphorylation	biological_process
PGSC0003DMG400029309	GO:0003824	catalytic activity	molecular_function
PGSC0003DMG400029309	GO:0003872	6-phosphofructokinase activity	molecular_function
PGSC0003DMG400029309	GO:0047334	diphosphate-fructose-6-phosphate 1-phosphotransferase activity	molecular_function
PGSC0003DMG400029515	GO:0008017	microtubule binding	molecular_function
PGSC0003DMG400029515	GO:0007010	cytoskeleton organization	biological_process
PGSC0003DMG400029645	GO:0016829	lyase activity	molecular_function
PGSC0003DMG400029645	GO:0046872	metal ion binding	molecular_function
PGSC0003DMG400029645	GO:0045490	pectin catabolic process	biological_process
PGSC0003DMG400029645	GO:0030570	pectate lyase activity	molecular_function
PGSC0003DMG400029700	GO:0005199	structural constituent of cell wall	molecular_function
PGSC0003DMG400030158	GO:0016740	transferase activity	molecular_function
PGSC0003DMG400030158	GO:0008152	metabolic process	biological_process
PGSC0003DMG400030158	GO:0003824	catalytic activity	molecular_function
PGSC0003DMG400030158	GO:0006633	fatty acid biosynthetic process	biological_process
PGSC0003DMG400030158	GO:0016747	transferase activity, transferring acyl groups other than amino-acyl groups	molecular_function
PGSC0003DMG400030395	GO:0005840	ribosome	cellular_component
PGSC0003DMG400030395	GO:0005622	intracellular	cellular_component
PGSC0003DMG400030395	GO:0003735	structural constituent of ribosome	molecular_function
PGSC0003DMG400030395	GO:0006412	translation	biological_process
PGSC0003DMG400030415	GO:0005576	extracellular region	cellular_component
PGSC0003DMG400030415	GO:0009664	plant-type cell wall organization	biological_process
PGSC0003DMG400030415	GO:0016020	membrane	cellular_component
PGSC0003DMG400030415	GO:0071555	cell wall organization	biological_process
PGSC0003DMG400030415	GO:0005618	cell wall	cellular_component
PGSC0003DMG400030430	GO:0042744	hydrogen peroxide catabolic process	biological_process
PGSC0003DMG400030430	GO:0098869	cellular oxidant detoxification	biological_process
PGSC0003DMG400030430	GO:0004601	peroxidase activity	molecular_function
PGSC0003DMG400030430	GO:0055114	oxidation-reduction process	biological_process
PGSC0003DMG400030430	GO:0016491	oxidoreductase activity	molecular_function
PGSC0003DMG400030430	GO:0046872	metal ion binding	molecular_function
PGSC0003DMG400030430	GO:0005576	extracellular region	cellular_component
PGSC0003DMG400030430	GO:0020037	heme binding	molecular_function
PGSC0003DMG400030430	GO:0006979	response to oxidative stress	biological_process
PGSC0003DMG400030431	GO:0000166	nucleotide binding	molecular_function
PGSC0003DMG400030431	GO:0003924	GTPase activity	molecular_function
PGSC0003DMG400030431	GO:0005525	GTP binding	molecular_function
PGSC0003DMG400030431	GO:0005737	cytoplasm	cellular_component
PGSC0003DMG400030431	GO:0005200	structural constituent of cytoskeleton	molecular_function
PGSC0003DMG400030431	GO:0007010	cytoskeleton organization	biological_process
PGSC0003DMG400030431	GO:0007017	microtubule-based process	biological_process
PGSC0003DMG400030431	GO:0005874	microtubule	cellular_component
PGSC0003DMG400030431	GO:0005856	cytoskeleton	cellular_component
PGSC0003DMG400030432	GO:0003677	DNA binding	molecular_function
PGSC0003DMG400030432	GO:0005634	nucleus	cellular_component
PGSC0003DMG400030432	GO:0006260	DNA replication	biological_process
PGSC0003DMG400030432	GO:0030337	DNA polymerase processivity factor activity	molecular_function
PGSC0003DMG400030432	GO:0006275	regulation of DNA replication	biological_process
PGSC0003DMG400030432	GO:0070207	protein homotrimerization	biological_process
PGSC0003DMG400030587	GO:0006869	lipid transport	biological_process
PGSC0003DMG400030784	GO:0009055	electron transfer activity	molecular_function
PGSC0003DMG400030784	GO:0022900	electron transport chain	biological_process
PGSC0003DMG400030784	GO:0055114	oxidation-reduction process	biological_process
PGSC0003DMG400030784	GO:0005623	cell	cellular_component
PGSC0003DMG400030784	GO:0015035	protein disulfide oxidoreductase activity	molecular_function
PGSC0003DMG400030784	GO:0045454	cell redox homeostasis	biological_process
PGSC0003DMG400030803	GO:0003723	RNA binding	molecular_function
PGSC0003DMG400030803	GO:0003676	nucleic acid binding	molecular_function
PGSC0003DMG400030810	GO:0005794	Golgi apparatus	cellular_component
PGSC0003DMG400030810	GO:0001666	response to hypoxia	biological_process
PGSC0003DMG400030810	GO:0009505	plant-type cell wall	cellular_component
PGSC0003DMG400030834	GO:0098869	cellular oxidant detoxification	biological_process
PGSC0003DMG400030834	GO:0004601	peroxidase activity	molecular_function
PGSC0003DMG400030834	GO:0055114	oxidation-reduction process	biological_process
PGSC0003DMG400030834	GO:0020037	heme binding	molecular_function
PGSC0003DMG400030834	GO:0006979	response to oxidative stress	biological_process
PGSC0003DMG401030861	GO:0032259	methylation	biological_process
PGSC0003DMG401030861	GO:0016020	membrane	cellular_component
PGSC0003DMG401030861	GO:0016021	integral component of membrane	cellular_component
PGSC0003DMG401030861	GO:0008168	methyltransferase activity	molecular_function
PGSC0003DMG400031234	GO:0043043	peptide biosynthetic process	biological_process
PGSC0003DMG400031234	GO:0005737	cytoplasm	cellular_component
PGSC0003DMG400031234	GO:0003746	translation elongation factor activity	molecular_function
PGSC0003DMG400031234	GO:0006414	translational elongation	biological_process
PGSC0003DMG400031234	GO:0009507	chloroplast	cellular_component
PGSC0003DMG400031234	GO:0009570	chloroplast stroma	cellular_component
PGSC0003DMG400031240	GO:0016740	transferase activity	molecular_function
PGSC0003DMG400031240	GO:0000166	nucleotide binding	molecular_function
PGSC0003DMG400031240	GO:0005524	ATP binding	molecular_function
PGSC0003DMG400031262	GO:0032259	methylation	biological_process
PGSC0003DMG400031262	GO:0016740	transferase activity	molecular_function
PGSC0003DMG400031262	GO:0016020	membrane	cellular_component
PGSC0003DMG400031262	GO:0016021	integral component of membrane	cellular_component
PGSC0003DMG400031262	GO:0008168	methyltransferase activity	molecular_function
PGSC0003DMG400005656	GO:0005975	carbohydrate metabolic process	biological_process
PGSC0003DMG400005656	GO:0004553	hydrolase activity, hydrolyzing O-glycosyl compounds	molecular_function
PGSC0003DMG401005658	GO:0005515	protein binding	molecular_function
PGSC0003DMG400031392	GO:0008152	metabolic process	biological_process
PGSC0003DMG400031392	GO:0016757	transferase activity, transferring glycosyl groups	molecular_function
PGSC0003DMG400031392	GO:0000162	tryptophan biosynthetic process	biological_process
PGSC0003DMG400031392	GO:0004048	anthranilate phosphoribosyltransferase activity	molecular_function
PGSC0003DMG400005763	GO:0016020	membrane	cellular_component
PGSC0003DMG400005763	GO:0016021	integral component of membrane	cellular_component
PGSC0003DMG400005896	GO:0016740	transferase activity	molecular_function
PGSC0003DMG400005896	GO:0000166	nucleotide binding	molecular_function
PGSC0003DMG400005896	GO:0004672	protein kinase activity	molecular_function
PGSC0003DMG400005896	GO:0004674	protein serine/threonine kinase activity	molecular_function
PGSC0003DMG400005896	GO:0005524	ATP binding	molecular_function
PGSC0003DMG400005896	GO:0016301	kinase activity	molecular_function
PGSC0003DMG400005896	GO:0006468	protein phosphorylation	biological_process
PGSC0003DMG400005896	GO:0016310	phosphorylation	biological_process
PGSC0003DMG400005896	GO:0016020	membrane	cellular_component
PGSC0003DMG400005896	GO:0016021	integral component of membrane	cellular_component
PGSC0003DMG400005901	GO:0016787	hydrolase activity	molecular_function
PGSC0003DMG400005901	GO:0004190	aspartic-type endopeptidase activity	molecular_function
PGSC0003DMG400005901	GO:0008233	peptidase activity	molecular_function
PGSC0003DMG400005901	GO:0006508	proteolysis	biological_process
PGSC0003DMG400031778	GO:0005694	chromosome	cellular_component
PGSC0003DMG400031778	GO:0003677	DNA binding	molecular_function
PGSC0003DMG400031778	GO:0005634	nucleus	cellular_component
PGSC0003DMG400031778	GO:0046982	protein heterodimerization activity	molecular_function
PGSC0003DMG400031778	GO:0000786	nucleosome	cellular_component
PGSC0003DMG400031778	GO:0010369	chromocenter	cellular_component
PGSC0003DMG400031789	GO:0005840	ribosome	cellular_component
PGSC0003DMG400031789	GO:0005622	intracellular	cellular_component
PGSC0003DMG400031789	GO:0003735	structural constituent of ribosome	molecular_function
PGSC0003DMG400031789	GO:0006412	translation	biological_process
PGSC0003DMG400031792	GO:0016798	hydrolase activity, acting on glycosyl bonds	molecular_function
PGSC0003DMG400031792	GO:0016787	hydrolase activity	molecular_function
PGSC0003DMG400031792	GO:0003824	catalytic activity	molecular_function
PGSC0003DMG400031792	GO:0005975	carbohydrate metabolic process	biological_process
PGSC0003DMG400031792	GO:0008152	metabolic process	biological_process
PGSC0003DMG400031792	GO:0004553	hydrolase activity, hydrolyzing O-glycosyl compounds	molecular_function
PGSC0003DMG400031792	GO:0000272	polysaccharide catabolic process	biological_process
PGSC0003DMG400031792	GO:0008810	cellulase activity	molecular_function
PGSC0003DMG400031792	GO:0030245	cellulose catabolic process	biological_process
PGSC0003DMG400005943	GO:0016787	hydrolase activity	molecular_function
PGSC0003DMG400005943	GO:0005975	carbohydrate metabolic process	biological_process
PGSC0003DMG400005943	GO:0004553	hydrolase activity, hydrolyzing O-glycosyl compounds	molecular_function
PGSC0003DMG400005950	GO:0010466	negative regulation of peptidase activity	biological_process
PGSC0003DMG400005950	GO:0030414	peptidase inhibitor activity	molecular_function
PGSC0003DMG400005950	GO:0010951	negative regulation of endopeptidase activity	biological_process
PGSC0003DMG400005950	GO:0004869	cysteine-type endopeptidase inhibitor activity	molecular_function
PGSC0003DMG400006027	GO:0005515	protein binding	molecular_function
PGSC0003DMG400032112	GO:0005694	chromosome	cellular_component
PGSC0003DMG400032112	GO:0003677	DNA binding	molecular_function
PGSC0003DMG400032112	GO:0005634	nucleus	cellular_component
PGSC0003DMG400032112	GO:0046982	protein heterodimerization activity	molecular_function
PGSC0003DMG400032112	GO:0000786	nucleosome	cellular_component
PGSC0003DMG400032112	GO:0010369	chromocenter	cellular_component
PGSC0003DMG400006171	GO:0005634	nucleus	cellular_component
PGSC0003DMG400006171	GO:0005515	protein binding	molecular_function
PGSC0003DMG400006183	GO:0016020	membrane	cellular_component
PGSC0003DMG400006183	GO:0016021	integral component of membrane	cellular_component
PGSC0003DMG400006183	GO:0055085	transmembrane transport	biological_process
PGSC0003DMG400006183	GO:0015267	channel activity	molecular_function
PGSC0003DMG400006183	GO:0006833	water transport	biological_process
PGSC0003DMG400006183	GO:0005634	nucleus	cellular_component
PGSC0003DMG400006183	GO:0003729	mRNA binding	molecular_function
PGSC0003DMG400006183	GO:0046658	anchored component of plasma membrane	cellular_component
PGSC0003DMG400006183	GO:0009737	response to abscisic acid	biological_process
PGSC0003DMG400006183	GO:0015250	water channel activity	molecular_function
PGSC0003DMG400006183	GO:0009506	plasmodesma	cellular_component
PGSC0003DMG400006183	GO:0005773	vacuole	cellular_component
PGSC0003DMG400006183	GO:0005886	plasma membrane	cellular_component
PGSC0003DMG400032202	GO:0016020	membrane	cellular_component
PGSC0003DMG400032202	GO:0016021	integral component of membrane	cellular_component
PGSC0003DMG400032202	GO:0003843	1,3-beta-D-glucan synthase activity	molecular_function
PGSC0003DMG400032202	GO:0006075	(1->3)-beta-D-glucan biosynthetic process	biological_process
PGSC0003DMG400032202	GO:0000148	1,3-beta-D-glucan synthase complex	cellular_component
PGSC0003DMG400032202	GO:0005886	plasma membrane	cellular_component
PGSC0003DMG400032510	GO:0005576	extracellular region	cellular_component
PGSC0003DMG400032510	GO:0055114	oxidation-reduction process	biological_process
PGSC0003DMG400032510	GO:0016491	oxidoreductase activity	molecular_function
PGSC0003DMG400032510	GO:0046872	metal ion binding	molecular_function
PGSC0003DMG400032510	GO:0005507	copper ion binding	molecular_function
PGSC0003DMG401006333	GO:0005694	chromosome	cellular_component
PGSC0003DMG401006333	GO:0003677	DNA binding	molecular_function
PGSC0003DMG401006333	GO:0005634	nucleus	cellular_component
PGSC0003DMG401006333	GO:0046982	protein heterodimerization activity	molecular_function
PGSC0003DMG401006333	GO:0000786	nucleosome	cellular_component
PGSC0003DMG401006333	GO:0010369	chromocenter	cellular_component
PGSC0003DMG400032546	GO:0003824	catalytic activity	molecular_function
PGSC0003DMG400032546	GO:0030170	pyridoxal phosphate binding	molecular_function
PGSC0003DMG400032546	GO:0008483	transaminase activity	molecular_function
PGSC0003DMG400032546	GO:0033014	tetrapyrrole biosynthetic process	biological_process
PGSC0003DMG400032546	GO:0042286	glutamate-1-semialdehyde 2,1-aminomutase activity	molecular_function
PGSC0003DMG400033078	GO:0003677	DNA binding	molecular_function
PGSC0003DMG400033078	GO:0005634	nucleus	cellular_component
PGSC0003DMG400033078	GO:0006351	transcription, DNA-templated	biological_process
PGSC0003DMG400033078	GO:0006355	regulation of transcription, DNA-templated	biological_process
PGSC0003DMG400033112	GO:0046872	metal ion binding	molecular_function
PGSC0003DMG400033112	GO:0030001	metal ion transport	biological_process
PGSC0003DMG400033123	GO:0004190	aspartic-type endopeptidase activity	molecular_function
PGSC0003DMG400033123	GO:0006508	proteolysis	biological_process
PGSC0003DMG400006668	GO:0016020	membrane	cellular_component
PGSC0003DMG400006668	GO:0016021	integral component of membrane	cellular_component
PGSC0003DMG400033637	GO:0016020	membrane	cellular_component
PGSC0003DMG400033637	GO:0015031	protein transport	biological_process
PGSC0003DMG400033637	GO:0016192	vesicle-mediated transport	biological_process
PGSC0003DMG400006793	GO:0003677	DNA binding	molecular_function
PGSC0003DMG400006793	GO:0000166	nucleotide binding	molecular_function
PGSC0003DMG400006793	GO:0005524	ATP binding	molecular_function
PGSC0003DMG400006793	GO:0016853	isomerase activity	molecular_function
PGSC0003DMG400006793	GO:0006265	DNA topological change	biological_process
PGSC0003DMG400006793	GO:0003916	DNA topoisomerase activity	molecular_function
PGSC0003DMG400006793	GO:0003918	DNA topoisomerase type II (ATP-hydrolyzing) activity	molecular_function
PGSC0003DMG400006793	GO:0006259	DNA metabolic process	biological_process
PGSC0003DMG400006793	GO:0061505	DNA topoisomerase II activity	molecular_function
PGSC0003DMG400006793	GO:0005634	nucleus	cellular_component
PGSC0003DMG400006824	GO:0005886	plasma membrane	cellular_component
PGSC0003DMG400006824	GO:0005515	protein binding	molecular_function
PGSC0003DMG400006880	GO:0005515	protein binding	molecular_function
PGSC0003DMG400016899	GO:0005515	protein binding	molecular_function
PGSC0003DMG400006975	GO:0034220	ion transmembrane transport	biological_process
PGSC0003DMG400006975	GO:1902476	chloride transmembrane transport	biological_process
PGSC0003DMG400006975	GO:0016020	membrane	cellular_component
PGSC0003DMG400006975	GO:0016021	integral component of membrane	cellular_component
PGSC0003DMG400006975	GO:0055085	transmembrane transport	biological_process
PGSC0003DMG400006975	GO:0006811	ion transport	biological_process
PGSC0003DMG400006975	GO:0005216	ion channel activity	molecular_function
PGSC0003DMG400006975	GO:0005247	voltage-gated chloride channel activity	molecular_function
PGSC0003DMG400006975	GO:0006821	chloride transport	biological_process
PGSC0003DMG400007019	GO:0004802	transketolase activity	molecular_function
PGSC0003DMG400007019	GO:0008152	metabolic process	biological_process
PGSC0003DMG400007019	GO:0003824	catalytic activity	molecular_function
PGSC0003DMG400016967	GO:0010088	phloem development	biological_process
PGSC0003DMG400016971	GO:0010088	phloem development	biological_process
PGSC0003DMG400007134	GO:0016020	membrane	cellular_component
PGSC0003DMG400007134	GO:0016021	integral component of membrane	cellular_component
PGSC0003DMG400007134	GO:0055085	transmembrane transport	biological_process
PGSC0003DMG400007134	GO:0015267	channel activity	molecular_function
PGSC0003DMG400007159	GO:0005694	chromosome	cellular_component
PGSC0003DMG400007159	GO:0003677	DNA binding	molecular_function
PGSC0003DMG400007159	GO:0005634	nucleus	cellular_component
PGSC0003DMG400007159	GO:0046982	protein heterodimerization activity	molecular_function
PGSC0003DMG400007159	GO:0000786	nucleosome	cellular_component
PGSC0003DMG400007210	GO:0016020	membrane	cellular_component
PGSC0003DMG400007210	GO:0016021	integral component of membrane	cellular_component
PGSC0003DMG400017195	GO:0016020	membrane	cellular_component
PGSC0003DMG400017195	GO:0016021	integral component of membrane	cellular_component
PGSC0003DMG400017212	GO:0005618	cell wall	cellular_component
PGSC0003DMG400007291	GO:0000166	nucleotide binding	molecular_function
PGSC0003DMG400007291	GO:0005524	ATP binding	molecular_function
PGSC0003DMG400007291	GO:0008017	microtubule binding	molecular_function
PGSC0003DMG400007291	GO:0003777	microtubule motor activity	molecular_function
PGSC0003DMG400007291	GO:0007018	microtubule-based movement	biological_process
PGSC0003DMG400007291	GO:0003774	motor activity	molecular_function
PGSC0003DMG400007291	GO:0005515	protein binding	molecular_function
PGSC0003DMG400007315	GO:0006396	RNA processing	biological_process
PGSC0003DMG400007315	GO:0001522	pseudouridine synthesis	biological_process
PGSC0003DMG400007315	GO:0003723	RNA binding	molecular_function
PGSC0003DMG400007315	GO:0009982	pseudouridine synthase activity	molecular_function
PGSC0003DMG400007315	GO:0009451	RNA modification	biological_process
PGSC0003DMG400007315	GO:0005730	nucleolus	cellular_component
PGSC0003DMG400007315	GO:0005829	cytosol	cellular_component
PGSC0003DMG400007315	GO:0009506	plasmodesma	cellular_component
PGSC0003DMG402007356	GO:0009157	deoxyribonucleoside monophosphate biosynthetic process	biological_process
PGSC0003DMG402007356	GO:0016740	transferase activity	molecular_function
PGSC0003DMG402007356	GO:0000166	nucleotide binding	molecular_function
PGSC0003DMG402007356	GO:0005524	ATP binding	molecular_function
PGSC0003DMG402007356	GO:0016301	kinase activity	molecular_function
PGSC0003DMG402007356	GO:0016310	phosphorylation	biological_process
PGSC0003DMG402007356	GO:0004797	thymidine kinase activity	molecular_function
PGSC0003DMG402007356	GO:0071897	DNA biosynthetic process	biological_process
PGSC0003DMG400017299	GO:0006073	cellular glucan metabolic process	biological_process
PGSC0003DMG400017299	GO:0005975	carbohydrate metabolic process	biological_process
PGSC0003DMG400017299	GO:0004553	hydrolase activity, hydrolyzing O-glycosyl compounds	molecular_function
PGSC0003DMG400017299	GO:0005618	cell wall	cellular_component
PGSC0003DMG400017299	GO:0016762	xyloglucan:xyloglucosyl transferase activity	molecular_function
PGSC0003DMG400017299	GO:0048046	apoplast	cellular_component
PGSC0003DMG400017299	GO:0016798	hydrolase activity, acting on glycosyl bonds	molecular_function
PGSC0003DMG400017299	GO:0016740	transferase activity	molecular_function
PGSC0003DMG400017299	GO:0016787	hydrolase activity	molecular_function
PGSC0003DMG400017299	GO:0008152	metabolic process	biological_process
PGSC0003DMG400017299	GO:0071555	cell wall organization	biological_process
PGSC0003DMG400017299	GO:0005576	extracellular region	cellular_component
PGSC0003DMG400017299	GO:0016757	transferase activity, transferring glycosyl groups	molecular_function
PGSC0003DMG400017299	GO:0010411	xyloglucan metabolic process	biological_process
PGSC0003DMG400017299	GO:0042546	cell wall biogenesis	biological_process
PGSC0003DMG400007381	GO:0046872	metal ion binding	molecular_function
PGSC0003DMG400007381	GO:0003729	mRNA binding	molecular_function
PGSC0003DMG400017457	GO:0007094	mitotic spindle assembly checkpoint	biological_process
PGSC0003DMG400007562	GO:0016787	hydrolase activity	molecular_function
PGSC0003DMG400007562	GO:0006508	proteolysis	biological_process
PGSC0003DMG400007562	GO:0004252	serine-type endopeptidase activity	molecular_function
PGSC0003DMG400017584	GO:0003723	RNA binding	molecular_function
PGSC0003DMG400017584	GO:0003676	nucleic acid binding	molecular_function
PGSC0003DMG403007838	GO:0016311	dephosphorylation	biological_process
PGSC0003DMG403007838	GO:0046872	metal ion binding	molecular_function
PGSC0003DMG403007838	GO:0016787	hydrolase activity	molecular_function
PGSC0003DMG403007838	GO:0003993	acid phosphatase activity	molecular_function
PGSC0003DMG403007838	GO:0055062	phosphate ion homeostasis	biological_process
PGSC0003DMG403007838	GO:0005773	vacuole	cellular_component
PGSC0003DMG403007838	GO:0005829	cytosol	cellular_component
PGSC0003DMG403007838	GO:0009505	plant-type cell wall	cellular_component
PGSC0003DMG400017714	GO:0098869	cellular oxidant detoxification	biological_process
PGSC0003DMG400017714	GO:0070588	calcium ion transmembrane transport	biological_process
PGSC0003DMG400017714	GO:0071435	potassium ion export	biological_process
PGSC0003DMG400017714	GO:0016020	membrane	cellular_component
PGSC0003DMG400017714	GO:0005509	calcium ion binding	molecular_function
PGSC0003DMG400017714	GO:0005544	calcium-dependent phospholipid binding	molecular_function
PGSC0003DMG400017714	GO:0004601	peroxidase activity	molecular_function
PGSC0003DMG400017714	GO:0005507	copper ion binding	molecular_function
PGSC0003DMG400017714	GO:0005524	ATP binding	molecular_function
PGSC0003DMG400017714	GO:0008270	zinc ion binding	molecular_function
PGSC0003DMG400017714	GO:0042803	protein homodimerization activity	molecular_function
PGSC0003DMG400017714	GO:0006970	response to osmotic stress	biological_process
PGSC0003DMG400017714	GO:0009408	response to heat	biological_process
PGSC0003DMG400017714	GO:0009409	response to cold	biological_process
PGSC0003DMG400017714	GO:0009414	response to water deprivation	biological_process
PGSC0003DMG400017714	GO:0009651	response to salt stress	biological_process
PGSC0003DMG400017714	GO:0009737	response to abscisic acid	biological_process
PGSC0003DMG400017714	GO:0046686	response to cadmium ion	biological_process
PGSC0003DMG400017714	GO:0005618	cell wall	cellular_component
PGSC0003DMG400017714	GO:0005739	mitochondrion	cellular_component
PGSC0003DMG400017714	GO:0005773	vacuole	cellular_component
PGSC0003DMG400017714	GO:0005774	vacuolar membrane	cellular_component
PGSC0003DMG400017714	GO:0005829	cytosol	cellular_component
PGSC0003DMG400017714	GO:0005886	plasma membrane	cellular_component
PGSC0003DMG400017714	GO:0009506	plasmodesma	cellular_component
PGSC0003DMG400017714	GO:0009507	chloroplast	cellular_component
PGSC0003DMG400017714	GO:0009570	chloroplast stroma	cellular_component
PGSC0003DMG400017714	GO:0009579	thylakoid	cellular_component
PGSC0003DMG400017714	GO:0048046	apoplast	cellular_component
PGSC0003DMG400007960	GO:0016020	membrane	cellular_component
PGSC0003DMG400007960	GO:0016021	integral component of membrane	cellular_component
PGSC0003DMG402017902	GO:0016020	membrane	cellular_component
PGSC0003DMG402017902	GO:0016021	integral component of membrane	cellular_component
PGSC0003DMG402017902	GO:0005452	inorganic anion exchanger activity	molecular_function
PGSC0003DMG402017902	GO:0006820	anion transport	biological_process
PGSC0003DMG402017902	GO:0015698	inorganic anion transport	biological_process
PGSC0003DMG402017902	GO:0005886	plasma membrane	cellular_component
PGSC0003DMG400008090	GO:0051020	GTPase binding	molecular_function
PGSC0003DMG400008090	GO:0010008	endosome membrane	cellular_component
PGSC0003DMG400008090	GO:0004672	protein kinase activity	molecular_function
PGSC0003DMG400008090	GO:0005524	ATP binding	molecular_function
PGSC0003DMG400008090	GO:0006468	protein phosphorylation	biological_process
PGSC0003DMG400008090	GO:0016020	membrane	cellular_component
PGSC0003DMG400008090	GO:0016021	integral component of membrane	cellular_component
PGSC0003DMG400008090	GO:0010089	xylem development	biological_process
PGSC0003DMG400008090	GO:0005768	endosome	cellular_component
PGSC0003DMG400008090	GO:0005886	plasma membrane	cellular_component
PGSC0003DMG400008090	GO:0012505	endomembrane system	cellular_component
PGSC0003DMG400008120	GO:0046872	metal ion binding	molecular_function
PGSC0003DMG400008120	GO:0030001	metal ion transport	biological_process
PGSC0003DMG400008137	GO:0016740	transferase activity	molecular_function
PGSC0003DMG400008137	GO:0008152	metabolic process	biological_process
PGSC0003DMG400008137	GO:0016757	transferase activity, transferring glycosyl groups	molecular_function
PGSC0003DMG400008137	GO:0016758	transferase activity, transferring hexosyl groups	molecular_function
PGSC0003DMG400008182	GO:0016020	membrane	cellular_component
PGSC0003DMG400008182	GO:0016021	integral component of membrane	cellular_component
PGSC0003DMG400008300	GO:0016020	membrane	cellular_component
PGSC0003DMG400008300	GO:0016021	integral component of membrane	cellular_component
PGSC0003DMG400008300	GO:0009507	chloroplast	cellular_component
PGSC0003DMG400008300	GO:0009536	plastid	cellular_component
PGSC0003DMG400008300	GO:0015979	photosynthesis	biological_process
PGSC0003DMG400008300	GO:0009535	chloroplast thylakoid membrane	cellular_component
PGSC0003DMG400008300	GO:0009579	thylakoid	cellular_component
PGSC0003DMG400008300	GO:0016168	chlorophyll binding	molecular_function
PGSC0003DMG400008300	GO:0009765	photosynthesis, light harvesting	biological_process
PGSC0003DMG400008300	GO:0018298	protein-chromophore linkage	biological_process
PGSC0003DMG400008300	GO:0009522	photosystem I	cellular_component
PGSC0003DMG400008300	GO:0009523	photosystem II	cellular_component
PGSC0003DMG400008311	GO:0016740	transferase activity	molecular_function
PGSC0003DMG400008311	GO:0008152	metabolic process	biological_process
PGSC0003DMG400008311	GO:0003824	catalytic activity	molecular_function
PGSC0003DMG400008311	GO:0006633	fatty acid biosynthetic process	biological_process
PGSC0003DMG400008311	GO:0016747	transferase activity, transferring acyl groups other than amino-acyl groups	molecular_function
PGSC0003DMG400008357	GO:0008152	metabolic process	biological_process
PGSC0003DMG400008357	GO:0006629	lipid metabolic process	biological_process
PGSC0003DMG400008379	GO:0016020	membrane	cellular_component
PGSC0003DMG400008379	GO:0016021	integral component of membrane	cellular_component
PGSC0003DMG400008379	GO:0055085	transmembrane transport	biological_process
PGSC0003DMG400008379	GO:0009734	auxin-activated signaling pathway	biological_process
PGSC0003DMG400018321	GO:0008152	metabolic process	biological_process
PGSC0003DMG400018321	GO:0016740	transferase activity	molecular_function
PGSC0003DMG400018321	GO:0005542	folic acid binding	molecular_function
PGSC0003DMG400008492	GO:0008134	transcription factor binding	molecular_function
PGSC0003DMG400008492	GO:0010228	vegetative to reproductive phase transition of meristem	biological_process
PGSC0003DMG400008492	GO:0048510	regulation of timing of transition from vegetative to reproductive phase	biological_process
PGSC0003DMG400008492	GO:0048574	long-day photoperiodism, flowering	biological_process
PGSC0003DMG400008492	GO:0005634	nucleus	cellular_component
PGSC0003DMG400008492	GO:0005737	cytoplasm	cellular_component
PGSC0003DMG400008492	GO:0005886	plasma membrane	cellular_component
PGSC0003DMG400008492	GO:0048471	perinuclear region of cytoplasm	cellular_component
PGSC0003DMG400008492	GO:0005515	protein binding	molecular_function
PGSC0003DMG400018382	GO:0046854	phosphatidylinositol phosphorylation	biological_process
PGSC0003DMG400018382	GO:0046488	phosphatidylinositol metabolic process	biological_process
PGSC0003DMG400018382	GO:0016307	phosphatidylinositol phosphate kinase activity	molecular_function
PGSC0003DMG400018382	GO:0016740	transferase activity	molecular_function
PGSC0003DMG400018382	GO:0000166	nucleotide binding	molecular_function
PGSC0003DMG400018382	GO:0005524	ATP binding	molecular_function
PGSC0003DMG400018382	GO:0016301	kinase activity	molecular_function
PGSC0003DMG400018382	GO:0016310	phosphorylation	biological_process
PGSC0003DMG400018382	GO:0016308	1-phosphatidylinositol-4-phosphate 5-kinase activity	molecular_function
PGSC0003DMG400018431	GO:0005576	extracellular region	cellular_component
PGSC0003DMG400018431	GO:0009664	plant-type cell wall organization	biological_process
PGSC0003DMG400018431	GO:0016020	membrane	cellular_component
PGSC0003DMG400018431	GO:0071555	cell wall organization	biological_process
PGSC0003DMG400018431	GO:0005618	cell wall	cellular_component
PGSC0003DMG400018431	GO:0006949	syncytium formation	biological_process
PGSC0003DMG400018506	GO:0005634	nucleus	cellular_component
PGSC0003DMG400018515	GO:0016020	membrane	cellular_component
PGSC0003DMG400018515	GO:0016021	integral component of membrane	cellular_component
PGSC0003DMG400018515	GO:0015098	molybdate ion transmembrane transporter activity	molecular_function
PGSC0003DMG400018515	GO:0015689	molybdate ion transport	biological_process
PGSC0003DMG400018544	GO:0000166	nucleotide binding	molecular_function
PGSC0003DMG400018544	GO:0005524	ATP binding	molecular_function
PGSC0003DMG400018666	GO:0005215	transporter activity	molecular_function
PGSC0003DMG400018666	GO:0016020	membrane	cellular_component
PGSC0003DMG400018666	GO:0016021	integral component of membrane	cellular_component
PGSC0003DMG400018666	GO:0022857	transmembrane transporter activity	molecular_function
PGSC0003DMG400018666	GO:0055085	transmembrane transport	biological_process
PGSC0003DMG400018856	GO:0005515	protein binding	molecular_function
PGSC0003DMG400008938	GO:0016798	hydrolase activity, acting on glycosyl bonds	molecular_function
PGSC0003DMG400008938	GO:0016787	hydrolase activity	molecular_function
PGSC0003DMG400008938	GO:0003824	catalytic activity	molecular_function
PGSC0003DMG400008938	GO:0005975	carbohydrate metabolic process	biological_process
PGSC0003DMG400008938	GO:0008152	metabolic process	biological_process
PGSC0003DMG400008938	GO:0004553	hydrolase activity, hydrolyzing O-glycosyl compounds	molecular_function
PGSC0003DMG400008938	GO:0000272	polysaccharide catabolic process	biological_process
PGSC0003DMG400008938	GO:0008810	cellulase activity	molecular_function
PGSC0003DMG400008938	GO:0030245	cellulose catabolic process	biological_process
PGSC0003DMG400018924	GO:0055114	oxidation-reduction process	biological_process
PGSC0003DMG400018924	GO:0008152	metabolic process	biological_process
PGSC0003DMG400018924	GO:0046872	metal ion binding	molecular_function
PGSC0003DMG400018924	GO:0016491	oxidoreductase activity	molecular_function
PGSC0003DMG400018924	GO:0004097	catechol oxidase activity	molecular_function
PGSC0003DMG400009040	GO:0003677	DNA binding	molecular_function
PGSC0003DMG400009040	GO:0005634	nucleus	cellular_component
PGSC0003DMG400009040	GO:0000166	nucleotide binding	molecular_function
PGSC0003DMG400009040	GO:0005524	ATP binding	molecular_function
PGSC0003DMG400009040	GO:0003678	DNA helicase activity	molecular_function
PGSC0003DMG400009040	GO:0004386	helicase activity	molecular_function
PGSC0003DMG400009040	GO:0016787	hydrolase activity	molecular_function
PGSC0003DMG400009040	GO:0006260	DNA replication	biological_process
PGSC0003DMG400009040	GO:0006270	DNA replication initiation	biological_process
PGSC0003DMG400009040	GO:0032508	DNA duplex unwinding	biological_process
PGSC0003DMG400009040	GO:0042555	MCM complex	cellular_component
PGSC0003DMG400009040	GO:0007049	cell cycle	biological_process
PGSC0003DMG400009040	GO:0005737	cytoplasm	cellular_component
PGSC0003DMG400009040	GO:0000347	THO complex	cellular_component
PGSC0003DMG400009068	GO:0000166	nucleotide binding	molecular_function
PGSC0003DMG400009068	GO:0004672	protein kinase activity	molecular_function
PGSC0003DMG400009068	GO:0005524	ATP binding	molecular_function
PGSC0003DMG400009068	GO:0006468	protein phosphorylation	biological_process
PGSC0003DMG400009068	GO:0016020	membrane	cellular_component
PGSC0003DMG400009068	GO:0016021	integral component of membrane	cellular_component
PGSC0003DMG400009068	GO:0005515	protein binding	molecular_function
PGSC0003DMG400019170	GO:0004672	protein kinase activity	molecular_function
PGSC0003DMG400019170	GO:0005524	ATP binding	molecular_function
PGSC0003DMG400019170	GO:0006468	protein phosphorylation	biological_process
PGSC0003DMG400019170	GO:0016020	membrane	cellular_component
PGSC0003DMG400019170	GO:0016021	integral component of membrane	cellular_component
PGSC0003DMG400019170	GO:0005509	calcium ion binding	molecular_function
PGSC0003DMG400019170	GO:0030247	polysaccharide binding	molecular_function
PGSC0003DMG400009141	GO:0016787	hydrolase activity	molecular_function
PGSC0003DMG400009141	GO:0006508	proteolysis	biological_process
PGSC0003DMG400009141	GO:0004252	serine-type endopeptidase activity	molecular_function
PGSC0003DMG402019252	GO:0016740	transferase activity	molecular_function
PGSC0003DMG402019252	GO:0000166	nucleotide binding	molecular_function
PGSC0003DMG402019252	GO:0004672	protein kinase activity	molecular_function
PGSC0003DMG402019252	GO:0004674	protein serine/threonine kinase activity	molecular_function
PGSC0003DMG402019252	GO:0005524	ATP binding	molecular_function
PGSC0003DMG402019252	GO:0016301	kinase activity	molecular_function
PGSC0003DMG402019252	GO:0006468	protein phosphorylation	biological_process
PGSC0003DMG402019252	GO:0016310	phosphorylation	biological_process
PGSC0003DMG402019252	GO:0016020	membrane	cellular_component
PGSC0003DMG402019252	GO:0016021	integral component of membrane	cellular_component
PGSC0003DMG400019300	GO:0005515	protein binding	molecular_function
PGSC0003DMG400009219	GO:0016746	transferase activity, transferring acyl groups	molecular_function
PGSC0003DMG400009219	GO:0016740	transferase activity	molecular_function
PGSC0003DMG400009219	GO:0008152	metabolic process	biological_process
PGSC0003DMG400009219	GO:0019904	protein domain specific binding	molecular_function
PGSC0003DMG400009219	GO:0005886	plasma membrane	cellular_component
PGSC0003DMG400009219	GO:0009507	chloroplast	cellular_component
PGSC0003DMG400009219	GO:0009941	chloroplast envelope	cellular_component
PGSC0003DMG400009219	GO:0022626	cytosolic ribosome	cellular_component
PGSC0003DMG400009268	GO:0010951	negative regulation of endopeptidase activity	biological_process
PGSC0003DMG400009268	GO:0004867	serine-type endopeptidase inhibitor activity	molecular_function
PGSC0003DMG400009290	GO:0016020	membrane	cellular_component
PGSC0003DMG400009290	GO:0016021	integral component of membrane	cellular_component
PGSC0003DMG400009290	GO:0005794	Golgi apparatus	cellular_component
PGSC0003DMG400009290	GO:0005886	plasma membrane	cellular_component
PGSC0003DMG400009290	GO:0009506	plasmodesma	cellular_component
PGSC0003DMG400019437	GO:0042742	defense response to bacterium	biological_process
PGSC0003DMG400019437	GO:0050832	defense response to fungus	biological_process
PGSC0003DMG400009484	GO:0016787	hydrolase activity	molecular_function
PGSC0003DMG400009484	GO:0005975	carbohydrate metabolic process	biological_process
PGSC0003DMG400009484	GO:0004553	hydrolase activity, hydrolyzing O-glycosyl compounds	molecular_function
PGSC0003DMG400009484	GO:0005618	cell wall	cellular_component
PGSC0003DMG400009484	GO:0009505	plant-type cell wall	cellular_component
PGSC0003DMG400009484	GO:0009506	plasmodesma	cellular_component
PGSC0003DMG400009484	GO:0009507	chloroplast	cellular_component
PGSC0003DMG400009484	GO:0048046	apoplast	cellular_component
PGSC0003DMG400009513	GO:0010466	negative regulation of peptidase activity	biological_process
PGSC0003DMG400009513	GO:0030414	peptidase inhibitor activity	molecular_function
PGSC0003DMG400009513	GO:0010951	negative regulation of endopeptidase activity	biological_process
PGSC0003DMG400009513	GO:0019828	aspartic-type endopeptidase inhibitor activity	molecular_function
PGSC0003DMG400009513	GO:0004866	endopeptidase inhibitor activity	molecular_function
PGSC0003DMG400009513	GO:0008233	peptidase activity	molecular_function
PGSC0003DMG400009513	GO:0006508	proteolysis	biological_process
PGSC0003DMG400009513	GO:0005773	vacuole	cellular_component
PGSC0003DMG400009513	GO:0004867	serine-type endopeptidase inhibitor activity	molecular_function
PGSC0003DMG400009514	GO:0010951	negative regulation of endopeptidase activity	biological_process
PGSC0003DMG400009514	GO:0004866	endopeptidase inhibitor activity	molecular_function
PGSC0003DMG400009536	GO:0016020	membrane	cellular_component
PGSC0003DMG400009536	GO:0016021	integral component of membrane	cellular_component
PGSC0003DMG400019893	GO:0005840	ribosome	cellular_component
PGSC0003DMG400019893	GO:0005622	intracellular	cellular_component
PGSC0003DMG400019893	GO:0003735	structural constituent of ribosome	molecular_function
PGSC0003DMG400019893	GO:0006412	translation	biological_process
PGSC0003DMG400019893	GO:0030529	intracellular ribonucleoprotein complex	cellular_component
PGSC0003DMG400020017	GO:0016798	hydrolase activity, acting on glycosyl bonds	molecular_function
PGSC0003DMG400020017	GO:0016787	hydrolase activity	molecular_function
PGSC0003DMG400020017	GO:0005975	carbohydrate metabolic process	biological_process
PGSC0003DMG400020017	GO:0008152	metabolic process	biological_process
PGSC0003DMG400020017	GO:0004553	hydrolase activity, hydrolyzing O-glycosyl compounds	molecular_function
PGSC0003DMG400020017	GO:0042973	glucan endo-1,3-beta-D-glucosidase activity	molecular_function
PGSC0003DMG400020017	GO:0016020	membrane	cellular_component
PGSC0003DMG400020017	GO:0016021	integral component of membrane	cellular_component
PGSC0003DMG400009881	GO:0016020	membrane	cellular_component
PGSC0003DMG400009881	GO:0016021	integral component of membrane	cellular_component
PGSC0003DMG401020138	GO:0005694	chromosome	cellular_component
PGSC0003DMG401020138	GO:0003677	DNA binding	molecular_function
PGSC0003DMG401020138	GO:0005634	nucleus	cellular_component
PGSC0003DMG401020138	GO:0046982	protein heterodimerization activity	molecular_function
PGSC0003DMG401020138	GO:0000786	nucleosome	cellular_component
PGSC0003DMG400020156	GO:0016829	lyase activity	molecular_function
PGSC0003DMG400020156	GO:0046872	metal ion binding	molecular_function
PGSC0003DMG400020156	GO:0045490	pectin catabolic process	biological_process
PGSC0003DMG400020156	GO:0030570	pectate lyase activity	molecular_function
PGSC0003DMG400009965	GO:0055114	oxidation-reduction process	biological_process
PGSC0003DMG400009965	GO:0016491	oxidoreductase activity	molecular_function
PGSC0003DMG400009965	GO:0005507	copper ion binding	molecular_function
PGSC0003DMG400020253	GO:0055114	oxidation-reduction process	biological_process
PGSC0003DMG400020253	GO:0016491	oxidoreductase activity	molecular_function
PGSC0003DMG400020253	GO:0006260	DNA replication	biological_process
PGSC0003DMG400020253	GO:0007275	multicellular organism development	biological_process
PGSC0003DMG400020253	GO:0009263	deoxyribonucleotide biosynthetic process	biological_process
PGSC0003DMG400020253	GO:0012501	programmed cell death	biological_process
PGSC0003DMG400020253	GO:0051726	regulation of cell cycle	biological_process
PGSC0003DMG402020263	GO:0004672	protein kinase activity	molecular_function
PGSC0003DMG402020263	GO:0005524	ATP binding	molecular_function
PGSC0003DMG402020263	GO:0006468	protein phosphorylation	biological_process
PGSC0003DMG402020263	GO:0016020	membrane	cellular_component
PGSC0003DMG402020263	GO:0016021	integral component of membrane	cellular_component
PGSC0003DMG402020263	GO:0005515	protein binding	molecular_function
PGSC0003DMG400010025	GO:0055114	oxidation-reduction process	biological_process
PGSC0003DMG400010025	GO:0016491	oxidoreductase activity	molecular_function
PGSC0003DMG400010025	GO:0005507	copper ion binding	molecular_function
PGSC0003DMG400010049	GO:0016020	membrane	cellular_component
PGSC0003DMG400010049	GO:0016021	integral component of membrane	cellular_component
PGSC0003DMG400010049	GO:0042803	protein homodimerization activity	molecular_function
PGSC0003DMG400010049	GO:0005768	endosome	cellular_component
PGSC0003DMG400010049	GO:0005794	Golgi apparatus	cellular_component
PGSC0003DMG400010049	GO:0005802	trans-Golgi network	cellular_component
PGSC0003DMG400010049	GO:0005886	plasma membrane	cellular_component
PGSC0003DMG400010055	GO:0016740	transferase activity	molecular_function
PGSC0003DMG400010055	GO:0000166	nucleotide binding	molecular_function
PGSC0003DMG400010055	GO:0004672	protein kinase activity	molecular_function
PGSC0003DMG400010055	GO:0004674	protein serine/threonine kinase activity	molecular_function
PGSC0003DMG400010055	GO:0005524	ATP binding	molecular_function
PGSC0003DMG400010055	GO:0016301	kinase activity	molecular_function
PGSC0003DMG400010055	GO:0006468	protein phosphorylation	biological_process
PGSC0003DMG400010055	GO:0016310	phosphorylation	biological_process
PGSC0003DMG400010055	GO:0016020	membrane	cellular_component
PGSC0003DMG400010055	GO:0016021	integral component of membrane	cellular_component
PGSC0003DMG400010055	GO:0005515	protein binding	molecular_function
PGSC0003DMG400010055	GO:0040015	negative regulation of multicellular organism growth	biological_process
PGSC0003DMG400010055	GO:0034504	protein localization to nucleus	biological_process
PGSC0003DMG400010055	GO:0046777	protein autophosphorylation	biological_process
PGSC0003DMG400010055	GO:0051607	defense response to virus	biological_process
PGSC0003DMG400010055	GO:0005654	nucleoplasm	cellular_component
PGSC0003DMG400010055	GO:0005737	cytoplasm	cellular_component
PGSC0003DMG400010055	GO:0005886	plasma membrane	cellular_component
PGSC0003DMG400020361	GO:0042644	chloroplast nucleoid	cellular_component
PGSC0003DMG400020361	GO:0042793	plastid transcription	biological_process
PGSC0003DMG400020361	GO:0016301	kinase activity	molecular_function
PGSC0003DMG400020361	GO:0016310	phosphorylation	biological_process
PGSC0003DMG400020361	GO:0016773	phosphotransferase activity, alcohol group as acceptor	molecular_function
PGSC0003DMG400020361	GO:0043621	protein self-association	molecular_function
PGSC0003DMG400020361	GO:0009658	chloroplast organization	biological_process
PGSC0003DMG400020361	GO:0005634	nucleus	cellular_component
PGSC0003DMG400020361	GO:0005737	cytoplasm	cellular_component
PGSC0003DMG400020361	GO:0009295	nucleoid	cellular_component
PGSC0003DMG400020361	GO:0009507	chloroplast	cellular_component
PGSC0003DMG400010096	GO:0016020	membrane	cellular_component
PGSC0003DMG400010096	GO:0016021	integral component of membrane	cellular_component
PGSC0003DMG400020422	GO:0015977	carbon fixation	biological_process
PGSC0003DMG400020422	GO:0003824	catalytic activity	molecular_function
PGSC0003DMG400020422	GO:0008964	phosphoenolpyruvate carboxylase activity	molecular_function
PGSC0003DMG400020422	GO:0006099	tricarboxylic acid cycle	biological_process
PGSC0003DMG400020422	GO:0016020	membrane	cellular_component
PGSC0003DMG400020422	GO:0016021	integral component of membrane	cellular_component
PGSC0003DMG400010165	GO:0016020	membrane	cellular_component
PGSC0003DMG400010165	GO:0016021	integral component of membrane	cellular_component
PGSC0003DMG400010165	GO:0055085	transmembrane transport	biological_process
PGSC0003DMG400010165	GO:0015238	drug transmembrane transporter activity	molecular_function
PGSC0003DMG400010165	GO:0015297	antiporter activity	molecular_function
PGSC0003DMG400010165	GO:0006855	drug transmembrane transport	biological_process
PGSC0003DMG400010221	GO:0008970	phosphatidylcholine 1-acylhydrolase activity	molecular_function
PGSC0003DMG400010221	GO:0016787	hydrolase activity	molecular_function
PGSC0003DMG400010221	GO:0006629	lipid metabolic process	biological_process
PGSC0003DMG400020564	GO:0016740	transferase activity	molecular_function
PGSC0003DMG400020564	GO:0000166	nucleotide binding	molecular_function
PGSC0003DMG400020564	GO:0004672	protein kinase activity	molecular_function
PGSC0003DMG400020564	GO:0004674	protein serine/threonine kinase activity	molecular_function
PGSC0003DMG400020564	GO:0005524	ATP binding	molecular_function
PGSC0003DMG400020564	GO:0016301	kinase activity	molecular_function
PGSC0003DMG400020564	GO:0006468	protein phosphorylation	biological_process
PGSC0003DMG400020564	GO:0007165	signal transduction	biological_process
PGSC0003DMG400020564	GO:0016310	phosphorylation	biological_process
PGSC0003DMG400020645	GO:0009507	chloroplast	cellular_component
PGSC0003DMG400020645	GO:0009579	thylakoid	cellular_component
PGSC0003DMG400010468	GO:0005515	protein binding	molecular_function
PGSC0003DMG400010470	GO:0016787	hydrolase activity	molecular_function
PGSC0003DMG400010470	GO:0008233	peptidase activity	molecular_function
PGSC0003DMG400010470	GO:0006508	proteolysis	biological_process
PGSC0003DMG400010470	GO:0004252	serine-type endopeptidase activity	molecular_function
PGSC0003DMG400010470	GO:0008236	serine-type peptidase activity	molecular_function
PGSC0003DMG400011266	GO:0016740	transferase activity	molecular_function
PGSC0003DMG400011266	GO:0008168	methyltransferase activity	molecular_function
PGSC0003DMG400011266	GO:0032259	methylation	biological_process
PGSC0003DMG400011266	GO:0046983	protein dimerization activity	molecular_function
PGSC0003DMG400011266	GO:0008171	O-methyltransferase activity	molecular_function
PGSC0003DMG400011282	GO:0016829	lyase activity	molecular_function
PGSC0003DMG400011282	GO:0008652	cellular amino acid biosynthetic process	biological_process
PGSC0003DMG400011282	GO:0004834	tryptophan synthase activity	molecular_function
PGSC0003DMG400011282	GO:0000162	tryptophan biosynthetic process	biological_process
PGSC0003DMG400011282	GO:0006568	tryptophan metabolic process	biological_process
PGSC0003DMG400011282	GO:0009073	aromatic amino acid family biosynthetic process	biological_process
PGSC0003DMG400010765	GO:0009055	electron transfer activity	molecular_function
PGSC0003DMG400010765	GO:0022900	electron transport chain	biological_process
PGSC0003DMG400010765	GO:0055114	oxidation-reduction process	biological_process
PGSC0003DMG400010765	GO:0005623	cell	cellular_component
PGSC0003DMG400010765	GO:0015035	protein disulfide oxidoreductase activity	molecular_function
PGSC0003DMG400010765	GO:0045454	cell redox homeostasis	biological_process
PGSC0003DMG400010767	GO:0009055	electron transfer activity	molecular_function
PGSC0003DMG400010767	GO:0022900	electron transport chain	biological_process
PGSC0003DMG400010767	GO:0055114	oxidation-reduction process	biological_process
PGSC0003DMG400010767	GO:0005623	cell	cellular_component
PGSC0003DMG400010767	GO:0015035	protein disulfide oxidoreductase activity	molecular_function
PGSC0003DMG400010767	GO:0045454	cell redox homeostasis	biological_process
PGSC0003DMG400010768	GO:0009055	electron transfer activity	molecular_function
PGSC0003DMG400010768	GO:0022900	electron transport chain	biological_process
PGSC0003DMG400010768	GO:0055114	oxidation-reduction process	biological_process
PGSC0003DMG400010768	GO:0005623	cell	cellular_component
PGSC0003DMG400010768	GO:0015035	protein disulfide oxidoreductase activity	molecular_function
PGSC0003DMG400010768	GO:0045454	cell redox homeostasis	biological_process
PGSC0003DMG400010771	GO:0016829	lyase activity	molecular_function
PGSC0003DMG400010771	GO:0046872	metal ion binding	molecular_function
PGSC0003DMG400010771	GO:0045490	pectin catabolic process	biological_process
PGSC0003DMG400010771	GO:0030570	pectate lyase activity	molecular_function
PGSC0003DMG400010794	GO:0016740	transferase activity	molecular_function
PGSC0003DMG400010794	GO:0016020	membrane	cellular_component
PGSC0003DMG400010794	GO:0016021	integral component of membrane	cellular_component
PGSC0003DMG400010794	GO:0046872	metal ion binding	molecular_function
PGSC0003DMG400010794	GO:0071555	cell wall organization	biological_process
PGSC0003DMG400010794	GO:0016757	transferase activity, transferring glycosyl groups	molecular_function
PGSC0003DMG400010794	GO:0005886	plasma membrane	cellular_component
PGSC0003DMG400010794	GO:0030244	cellulose biosynthetic process	biological_process
PGSC0003DMG400010794	GO:0016760	cellulose synthase (UDP-forming) activity	molecular_function
PGSC0003DMG400010809	GO:0043086	negative regulation of catalytic activity	biological_process
PGSC0003DMG400010809	GO:0004857	enzyme inhibitor activity	molecular_function
PGSC0003DMG400020968	GO:0016740	transferase activity	molecular_function
PGSC0003DMG400020968	GO:0008146	sulfotransferase activity	molecular_function
PGSC0003DMG400011359	GO:0005515	protein binding	molecular_function
PGSC0003DMG400011359	GO:0009860	pollen tube growth	biological_process
PGSC0003DMG400021106	GO:0005634	nucleus	cellular_component
PGSC0003DMG400021106	GO:0005829	cytosol	cellular_component
PGSC0003DMG400021106	GO:0005886	plasma membrane	cellular_component
PGSC0003DMG400021128	GO:0008152	metabolic process	biological_process
PGSC0003DMG400021128	GO:0016787	hydrolase activity	molecular_function
PGSC0003DMG400010999	GO:0033290	eukaryotic 48S preinitiation complex	cellular_component
PGSC0003DMG400010999	GO:0006413	translational initiation	biological_process
PGSC0003DMG400010999	GO:0001731	formation of translation preinitiation complex	biological_process
PGSC0003DMG400010999	GO:0003723	RNA binding	molecular_function
PGSC0003DMG400010999	GO:0003743	translation initiation factor activity	molecular_function
PGSC0003DMG400010999	GO:0006412	translation	biological_process
PGSC0003DMG400010999	GO:0005737	cytoplasm	cellular_component
PGSC0003DMG400010999	GO:0006446	regulation of translational initiation	biological_process
PGSC0003DMG400010999	GO:0005852	eukaryotic translation initiation factor 3 complex	cellular_component
PGSC0003DMG400010999	GO:0016282	eukaryotic 43S preinitiation complex	cellular_component
PGSC0003DMG400010999	GO:0001732	formation of cytoplasmic translation initiation complex	biological_process
PGSC0003DMG400010999	GO:0002183	cytoplasmic translational initiation	biological_process
PGSC0003DMG400021170	GO:0005840	ribosome	cellular_component
PGSC0003DMG400021170	GO:0003723	RNA binding	molecular_function
PGSC0003DMG400021170	GO:0005622	intracellular	cellular_component
PGSC0003DMG400021170	GO:0003735	structural constituent of ribosome	molecular_function
PGSC0003DMG400021170	GO:0019843	rRNA binding	molecular_function
PGSC0003DMG400021170	GO:0006412	translation	biological_process
PGSC0003DMG400021170	GO:0030529	intracellular ribonucleoprotein complex	cellular_component
PGSC0003DMG400021170	GO:0005737	cytoplasm	cellular_component
PGSC0003DMG400011044	GO:0000015	phosphopyruvate hydratase complex	cellular_component
PGSC0003DMG400011044	GO:0004634	phosphopyruvate hydratase activity	molecular_function
PGSC0003DMG400011044	GO:0046872	metal ion binding	molecular_function
PGSC0003DMG400011044	GO:0000287	magnesium ion binding	molecular_function
PGSC0003DMG400011044	GO:0006096	glycolytic process	biological_process
PGSC0003DMG400011047	GO:0005840	ribosome	cellular_component
PGSC0003DMG400011047	GO:0003735	structural constituent of ribosome	molecular_function
PGSC0003DMG400011047	GO:0006412	translation	biological_process
PGSC0003DMG400021198	GO:0016787	hydrolase activity	molecular_function
PGSC0003DMG400021198	GO:0008233	peptidase activity	molecular_function
PGSC0003DMG400021198	GO:0006508	proteolysis	biological_process
PGSC0003DMG400021198	GO:0004252	serine-type endopeptidase activity	molecular_function
PGSC0003DMG400021198	GO:0008236	serine-type peptidase activity	molecular_function
PGSC0003DMG400011088	GO:0000166	nucleotide binding	molecular_function
PGSC0003DMG400011088	GO:0003924	GTPase activity	molecular_function
PGSC0003DMG400011088	GO:0005525	GTP binding	molecular_function
PGSC0003DMG400011088	GO:0005737	cytoplasm	cellular_component
PGSC0003DMG400011088	GO:0005200	structural constituent of cytoskeleton	molecular_function
PGSC0003DMG400011088	GO:0007010	cytoskeleton organization	biological_process
PGSC0003DMG400011088	GO:0007017	microtubule-based process	biological_process
PGSC0003DMG400011088	GO:0005874	microtubule	cellular_component
PGSC0003DMG400011088	GO:0005856	cytoskeleton	cellular_component
PGSC0003DMG402021263	GO:0006779	porphyrin-containing compound biosynthetic process	biological_process
PGSC0003DMG402021263	GO:0004853	uroporphyrinogen decarboxylase activity	molecular_function
PGSC0003DMG402021263	GO:0016831	carboxy-lyase activity	molecular_function
PGSC0003DMG402021263	GO:0016829	lyase activity	molecular_function
PGSC0003DMG402021263	GO:0006782	protoporphyrinogen IX biosynthetic process	biological_process
PGSC0003DMG402021263	GO:0046686	response to cadmium ion	biological_process
PGSC0003DMG402021263	GO:0009570	chloroplast stroma	cellular_component
PGSC0003DMG402021263	GO:0009507	chloroplast	cellular_component
PGSC0003DMG400021362	GO:0008152	metabolic process	biological_process
PGSC0003DMG400021362	GO:0016740	transferase activity	molecular_function
PGSC0003DMG400021362	GO:0003824	catalytic activity	molecular_function
PGSC0003DMG400021362	GO:0004314	[acyl-carrier-protein] S-malonyltransferase activity	molecular_function
PGSC0003DMG400021362	GO:0009507	chloroplast	cellular_component
PGSC0003DMG400021362	GO:0009570	chloroplast stroma	cellular_component
PGSC0003DMG400021364	GO:0003723	RNA binding	molecular_function
PGSC0003DMG400021364	GO:0003676	nucleic acid binding	molecular_function
PGSC0003DMG400021364	GO:0003729	mRNA binding	molecular_function
PGSC0003DMG400021364	GO:0031425	chloroplast RNA processing	biological_process
PGSC0003DMG400021364	GO:1901259	chloroplast rRNA processing	biological_process
PGSC0003DMG400021364	GO:0009507	chloroplast	cellular_component
PGSC0003DMG400021364	GO:0009570	chloroplast stroma	cellular_component
PGSC0003DMG400021364	GO:0009579	thylakoid	cellular_component
PGSC0003DMG400011431	GO:0016020	membrane	cellular_component
PGSC0003DMG400011431	GO:0016021	integral component of membrane	cellular_component
PGSC0003DMG400011436	GO:0055114	oxidation-reduction process	biological_process
PGSC0003DMG400011436	GO:0006633	fatty acid biosynthetic process	biological_process
PGSC0003DMG400011436	GO:0004318	enoyl-[acyl-carrier-protein] reductase (NADH) activity	molecular_function
PGSC0003DMG400021398	GO:0006073	cellular glucan metabolic process	biological_process
PGSC0003DMG400021398	GO:0016798	hydrolase activity, acting on glycosyl bonds	molecular_function
PGSC0003DMG400021398	GO:0016740	transferase activity	molecular_function
PGSC0003DMG400021398	GO:0016787	hydrolase activity	molecular_function
PGSC0003DMG400021398	GO:0005975	carbohydrate metabolic process	biological_process
PGSC0003DMG400021398	GO:0008152	metabolic process	biological_process
PGSC0003DMG400021398	GO:0071555	cell wall organization	biological_process
PGSC0003DMG400021398	GO:0005576	extracellular region	cellular_component
PGSC0003DMG400021398	GO:0004553	hydrolase activity, hydrolyzing O-glycosyl compounds	molecular_function
PGSC0003DMG400021398	GO:0005618	cell wall	cellular_component
PGSC0003DMG400021398	GO:0048046	apoplast	cellular_component
PGSC0003DMG400021398	GO:0016762	xyloglucan:xyloglucosyl transferase activity	molecular_function
PGSC0003DMG400021398	GO:0010411	xyloglucan metabolic process	biological_process
PGSC0003DMG400021398	GO:0042546	cell wall biogenesis	biological_process
PGSC0003DMG400021398	GO:0009414	response to water deprivation	biological_process
PGSC0003DMG400021427	GO:0016020	membrane	cellular_component
PGSC0003DMG400021427	GO:0016021	integral component of membrane	cellular_component
PGSC0003DMG400021550	GO:0006167	AMP biosynthetic process	biological_process
PGSC0003DMG400021550	GO:0016301	kinase activity	molecular_function
PGSC0003DMG400021550	GO:0016310	phosphorylation	biological_process
PGSC0003DMG400021550	GO:0016773	phosphotransferase activity, alcohol group as acceptor	molecular_function
PGSC0003DMG400021550	GO:0004001	adenosine kinase activity	molecular_function
PGSC0003DMG400021550	GO:0006166	purine ribonucleoside salvage	biological_process
PGSC0003DMG400022458	GO:0008270	zinc ion binding	molecular_function
PGSC0003DMG400022458	GO:0009793	embryo development ending in seed dormancy	biological_process
PGSC0003DMG400022458	GO:0005515	protein binding	molecular_function
PGSC0003DMG400021682	GO:0005576	extracellular region	cellular_component
PGSC0003DMG400021682	GO:0019953	sexual reproduction	biological_process
PGSC0003DMG400021877	GO:0006073	cellular glucan metabolic process	biological_process
PGSC0003DMG400021877	GO:0016798	hydrolase activity, acting on glycosyl bonds	molecular_function
PGSC0003DMG400021877	GO:0016740	transferase activity	molecular_function
PGSC0003DMG400021877	GO:0016787	hydrolase activity	molecular_function
PGSC0003DMG400021877	GO:0005975	carbohydrate metabolic process	biological_process
PGSC0003DMG400021877	GO:0008152	metabolic process	biological_process
PGSC0003DMG400021877	GO:0071555	cell wall organization	biological_process
PGSC0003DMG400021877	GO:0005576	extracellular region	cellular_component
PGSC0003DMG400021877	GO:0004553	hydrolase activity, hydrolyzing O-glycosyl compounds	molecular_function
PGSC0003DMG400021877	GO:0005618	cell wall	cellular_component
PGSC0003DMG400021877	GO:0048046	apoplast	cellular_component
PGSC0003DMG400021877	GO:0016762	xyloglucan:xyloglucosyl transferase activity	molecular_function
PGSC0003DMG400021877	GO:0010411	xyloglucan metabolic process	biological_process
PGSC0003DMG400021877	GO:0042546	cell wall biogenesis	biological_process
PGSC0003DMG400021927	GO:0005840	ribosome	cellular_component
PGSC0003DMG400021927	GO:0005622	intracellular	cellular_component
PGSC0003DMG400021927	GO:0003735	structural constituent of ribosome	molecular_function
PGSC0003DMG400021927	GO:0006412	translation	biological_process
PGSC0003DMG400022670	GO:0004672	protein kinase activity	molecular_function
PGSC0003DMG400022670	GO:0005524	ATP binding	molecular_function
PGSC0003DMG400022670	GO:0006468	protein phosphorylation	biological_process
PGSC0003DMG400022670	GO:0016020	membrane	cellular_component
PGSC0003DMG400022670	GO:0016021	integral component of membrane	cellular_component
PGSC0003DMG400000045	GO:0016020	membrane	cellular_component
PGSC0003DMG400000045	GO:0016021	integral component of membrane	cellular_component
PGSC0003DMG400000045	GO:0055085	transmembrane transport	biological_process
PGSC0003DMG400000045	GO:0015267	channel activity	molecular_function
PGSC0003DMG400022764	GO:0016831	carboxy-lyase activity	molecular_function
PGSC0003DMG400022764	GO:0016829	lyase activity	molecular_function
PGSC0003DMG400022764	GO:0003824	catalytic activity	molecular_function
PGSC0003DMG400022764	GO:0030170	pyridoxal phosphate binding	molecular_function
PGSC0003DMG400022764	GO:0019752	carboxylic acid metabolic process	biological_process
PGSC0003DMG400022764	GO:0004351	glutamate decarboxylase activity	molecular_function
PGSC0003DMG400022764	GO:0006536	glutamate metabolic process	biological_process
PGSC0003DMG400022126	GO:1900865	chloroplast RNA modification	biological_process
PGSC0003DMG400022126	GO:0033014	tetrapyrrole biosynthetic process	biological_process
PGSC0003DMG400022126	GO:0004418	hydroxymethylbilane synthase activity	molecular_function
PGSC0003DMG400022126	GO:0018160	peptidyl-pyrromethane cofactor linkage	biological_process
PGSC0003DMG400022126	GO:0042742	defense response to bacterium	biological_process
PGSC0003DMG400022126	GO:0048046	apoplast	cellular_component
PGSC0003DMG400022126	GO:0009570	chloroplast stroma	cellular_component
PGSC0003DMG400022126	GO:0009941	chloroplast envelope	cellular_component
PGSC0003DMG400022126	GO:0009507	chloroplast	cellular_component
PGSC0003DMG400022836	GO:0005694	chromosome	cellular_component
PGSC0003DMG400022836	GO:0003677	DNA binding	molecular_function
PGSC0003DMG400022836	GO:0005634	nucleus	cellular_component
PGSC0003DMG400022836	GO:0046982	protein heterodimerization activity	molecular_function
PGSC0003DMG400022836	GO:0000786	nucleosome	cellular_component
PGSC0003DMG400022836	GO:0010369	chromocenter	cellular_component
PGSC0003DMG400022211	GO:0006541	glutamine metabolic process	biological_process
PGSC0003DMG400022211	GO:0000105	histidine biosynthetic process	biological_process
PGSC0003DMG400022211	GO:0016740	transferase activity	molecular_function
PGSC0003DMG400022211	GO:0008152	metabolic process	biological_process
PGSC0003DMG400022211	GO:0009507	chloroplast	cellular_component
PGSC0003DMG400022211	GO:0003824	catalytic activity	molecular_function
PGSC0003DMG400022211	GO:0005737	cytoplasm	cellular_component
PGSC0003DMG400022211	GO:0008652	cellular amino acid biosynthetic process	biological_process
PGSC0003DMG400022211	GO:0016763	transferase activity, transferring pentosyl groups	molecular_function
PGSC0003DMG400022211	GO:0000107	imidazoleglycerol-phosphate synthase activity	molecular_function
PGSC0003DMG400022211	GO:0016833	oxo-acid-lyase activity	molecular_function
PGSC0003DMG400022211	GO:0009536	plastid	cellular_component
PGSC0003DMG400022211	GO:0009570	chloroplast stroma	cellular_component
PGSC0003DMG400022887	GO:0016020	membrane	cellular_component
PGSC0003DMG400022887	GO:0016021	integral component of membrane	cellular_component
PGSC0003DMG400011601	GO:0016491	oxidoreductase activity	molecular_function
PGSC0003DMG400011601	GO:0055114	oxidation-reduction process	biological_process
PGSC0003DMG400000231	GO:0016787	hydrolase activity	molecular_function
PGSC0003DMG400000231	GO:0004190	aspartic-type endopeptidase activity	molecular_function
PGSC0003DMG400000231	GO:0008233	peptidase activity	molecular_function
PGSC0003DMG400000231	GO:0006508	proteolysis	biological_process
PGSC0003DMG400000280	GO:0003700	DNA-binding transcription factor activity	molecular_function
PGSC0003DMG400000280	GO:0006355	regulation of transcription, DNA-templated	biological_process
PGSC0003DMG400000280	GO:0043565	sequence-specific DNA binding	molecular_function
PGSC0003DMG400000280	GO:0046872	metal ion binding	molecular_function
PGSC0003DMG400000280	GO:0008270	zinc ion binding	molecular_function
PGSC0003DMG400011618	GO:0005886	plasma membrane	cellular_component
PGSC0003DMG400022299	GO:0008017	microtubule binding	molecular_function
PGSC0003DMG400022299	GO:0000226	microtubule cytoskeleton organization	biological_process
PGSC0003DMG400022299	GO:0000910	cytokinesis	biological_process
PGSC0003DMG400022303	GO:0005509	calcium ion binding	molecular_function
PGSC0003DMG400022303	GO:0005525	GTP binding	molecular_function
PGSC0003DMG400022303	GO:0005515	protein binding	molecular_function
PGSC0003DMG400022983	GO:0005634	nucleus	cellular_component
PGSC0003DMG400022983	GO:0005515	protein binding	molecular_function
PGSC0003DMG400023004	GO:0004672	protein kinase activity	molecular_function
PGSC0003DMG400023004	GO:0005524	ATP binding	molecular_function
PGSC0003DMG400023004	GO:0006468	protein phosphorylation	biological_process
PGSC0003DMG400023004	GO:0016020	membrane	cellular_component
PGSC0003DMG400023004	GO:0016021	integral component of membrane	cellular_component
PGSC0003DMG400023004	GO:0005515	protein binding	molecular_function
PGSC0003DMG400022353	GO:0016554	cytidine to uridine editing	biological_process
PGSC0003DMG400000420	GO:0005694	chromosome	cellular_component
PGSC0003DMG400000420	GO:0003677	DNA binding	molecular_function
PGSC0003DMG400000420	GO:0005634	nucleus	cellular_component
PGSC0003DMG400000420	GO:0046982	protein heterodimerization activity	molecular_function
PGSC0003DMG400000420	GO:0000786	nucleosome	cellular_component
PGSC0003DMG400000488	GO:0005840	ribosome	cellular_component
PGSC0003DMG400000488	GO:0005622	intracellular	cellular_component
PGSC0003DMG400000488	GO:0003735	structural constituent of ribosome	molecular_function
PGSC0003DMG400000488	GO:0006412	translation	biological_process
PGSC0003DMG400000511	GO:0042744	hydrogen peroxide catabolic process	biological_process
PGSC0003DMG400000511	GO:0098869	cellular oxidant detoxification	biological_process
PGSC0003DMG400000511	GO:0004601	peroxidase activity	molecular_function
PGSC0003DMG400000511	GO:0055114	oxidation-reduction process	biological_process
PGSC0003DMG400000511	GO:0016491	oxidoreductase activity	molecular_function
PGSC0003DMG400000511	GO:0046872	metal ion binding	molecular_function
PGSC0003DMG400000511	GO:0020037	heme binding	molecular_function
PGSC0003DMG400000511	GO:0006979	response to oxidative stress	biological_process
PGSC0003DMG400000511	GO:0005576	extracellular region	cellular_component
PGSC0003DMG400023341	GO:0003700	DNA-binding transcription factor activity	molecular_function
PGSC0003DMG400023341	GO:0003677	DNA binding	molecular_function
PGSC0003DMG400023341	GO:0006355	regulation of transcription, DNA-templated	biological_process
PGSC0003DMG400023341	GO:0005634	nucleus	cellular_component
PGSC0003DMG400023341	GO:0043565	sequence-specific DNA binding	molecular_function
PGSC0003DMG400023341	GO:0046872	metal ion binding	molecular_function
PGSC0003DMG400023341	GO:0006351	transcription, DNA-templated	biological_process
PGSC0003DMG400023341	GO:0008270	zinc ion binding	molecular_function
PGSC0003DMG400023341	GO:0045893	positive regulation of transcription, DNA-templated	biological_process
PGSC0003DMG400000546	GO:0033554	cellular response to stress	biological_process
PGSC0003DMG400000546	GO:0098869	cellular oxidant detoxification	biological_process
PGSC0003DMG400000556	GO:0046872	metal ion binding	molecular_function
PGSC0003DMG400000556	GO:0030001	metal ion transport	biological_process
PGSC0003DMG400023361	GO:0055114	oxidation-reduction process	biological_process
PGSC0003DMG400023361	GO:0004489	methylenetetrahydrofolate reductase (NAD(P)H) activity	molecular_function
PGSC0003DMG400023361	GO:0016491	oxidoreductase activity	molecular_function
PGSC0003DMG400023361	GO:0035999	tetrahydrofolate interconversion	biological_process
PGSC0003DMG400023361	GO:0006555	methionine metabolic process	biological_process
PGSC0003DMG402000594	GO:0055114	oxidation-reduction process	biological_process
PGSC0003DMG402000594	GO:0016491	oxidoreductase activity	molecular_function
PGSC0003DMG400000608	GO:0016798	hydrolase activity, acting on glycosyl bonds	molecular_function
PGSC0003DMG400000608	GO:0016787	hydrolase activity	molecular_function
PGSC0003DMG400000608	GO:0005975	carbohydrate metabolic process	biological_process
PGSC0003DMG400000608	GO:0004650	polygalacturonase activity	molecular_function
PGSC0003DMG400000608	GO:0008152	metabolic process	biological_process
PGSC0003DMG400000608	GO:0071555	cell wall organization	biological_process
PGSC0003DMG400000608	GO:0005576	extracellular region	cellular_component
PGSC0003DMG400023429	GO:0000166	nucleotide binding	molecular_function
PGSC0003DMG400023429	GO:0005524	ATP binding	molecular_function
PGSC0003DMG400000640	GO:0016020	membrane	cellular_component
PGSC0003DMG400000640	GO:0016021	integral component of membrane	cellular_component
PGSC0003DMG400011790	GO:0016020	membrane	cellular_component
PGSC0003DMG400011790	GO:0016021	integral component of membrane	cellular_component
PGSC0003DMG400011790	GO:0022857	transmembrane transporter activity	molecular_function
PGSC0003DMG400011790	GO:0055085	transmembrane transport	biological_process
PGSC0003DMG400011790	GO:0009624	response to nematode	biological_process
PGSC0003DMG400011790	GO:0009941	chloroplast envelope	cellular_component
PGSC0003DMG400011790	GO:0009507	chloroplast	cellular_component
PGSC0003DMG401000668	GO:0016798	hydrolase activity, acting on glycosyl bonds	molecular_function
PGSC0003DMG401000668	GO:0016787	hydrolase activity	molecular_function
PGSC0003DMG401000668	GO:0003824	catalytic activity	molecular_function
PGSC0003DMG401000668	GO:0005975	carbohydrate metabolic process	biological_process
PGSC0003DMG401000668	GO:0008152	metabolic process	biological_process
PGSC0003DMG401000668	GO:0004553	hydrolase activity, hydrolyzing O-glycosyl compounds	molecular_function
PGSC0003DMG401000668	GO:0000272	polysaccharide catabolic process	biological_process
PGSC0003DMG401000668	GO:0008810	cellulase activity	molecular_function
PGSC0003DMG401000668	GO:0030245	cellulose catabolic process	biological_process
PGSC0003DMG400000689	GO:0016798	hydrolase activity, acting on glycosyl bonds	molecular_function
PGSC0003DMG400000689	GO:0016787	hydrolase activity	molecular_function
PGSC0003DMG400000689	GO:0005975	carbohydrate metabolic process	biological_process
PGSC0003DMG400000689	GO:0008152	metabolic process	biological_process
PGSC0003DMG400000689	GO:0004553	hydrolase activity, hydrolyzing O-glycosyl compounds	molecular_function
PGSC0003DMG400011837	GO:0003688	DNA replication origin binding	molecular_function
PGSC0003DMG400011837	GO:0003677	DNA binding	molecular_function
PGSC0003DMG400011837	GO:0005634	nucleus	cellular_component
PGSC0003DMG400011837	GO:0000166	nucleotide binding	molecular_function
PGSC0003DMG400011837	GO:0005524	ATP binding	molecular_function
PGSC0003DMG400011837	GO:0003682	chromatin binding	molecular_function
PGSC0003DMG400011837	GO:0003678	DNA helicase activity	molecular_function
PGSC0003DMG400011837	GO:0004386	helicase activity	molecular_function
PGSC0003DMG400011837	GO:0016787	hydrolase activity	molecular_function
PGSC0003DMG400011837	GO:0006260	DNA replication	biological_process
PGSC0003DMG400011837	GO:0006270	DNA replication initiation	biological_process
PGSC0003DMG400011837	GO:0032508	DNA duplex unwinding	biological_process
PGSC0003DMG400011837	GO:0042555	MCM complex	cellular_component
PGSC0003DMG400011837	GO:0005737	cytoplasm	cellular_component
PGSC0003DMG400011837	GO:0000347	THO complex	cellular_component
PGSC0003DMG400000761	GO:0055114	oxidation-reduction process	biological_process
PGSC0003DMG400000761	GO:0016491	oxidoreductase activity	molecular_function
PGSC0003DMG400000761	GO:0005507	copper ion binding	molecular_function
PGSC0003DMG400023523	GO:0005694	chromosome	cellular_component
PGSC0003DMG400023523	GO:0003677	DNA binding	molecular_function
PGSC0003DMG400023523	GO:0005634	nucleus	cellular_component
PGSC0003DMG400023523	GO:0006334	nucleosome assembly	biological_process
PGSC0003DMG400023523	GO:0046982	protein heterodimerization activity	molecular_function
PGSC0003DMG400023523	GO:0000786	nucleosome	cellular_component
PGSC0003DMG400000807	GO:0016787	hydrolase activity	molecular_function
PGSC0003DMG400000807	GO:0004190	aspartic-type endopeptidase activity	molecular_function
PGSC0003DMG400000807	GO:0008233	peptidase activity	molecular_function
PGSC0003DMG400000807	GO:0006508	proteolysis	biological_process
PGSC0003DMG400000827	GO:0016740	transferase activity	molecular_function
PGSC0003DMG400000827	GO:0016757	transferase activity, transferring glycosyl groups	molecular_function
PGSC0003DMG400000827	GO:0005794	Golgi apparatus	cellular_component
PGSC0003DMG400023592	GO:0055114	oxidation-reduction process	biological_process
PGSC0003DMG400023592	GO:0004748	ribonucleoside-diphosphate reductase activity, thioredoxin disulfide as acceptor	molecular_function
PGSC0003DMG400023592	GO:0000166	nucleotide binding	molecular_function
PGSC0003DMG400023592	GO:0005524	ATP binding	molecular_function
PGSC0003DMG400023592	GO:0016491	oxidoreductase activity	molecular_function
PGSC0003DMG400023592	GO:0006260	DNA replication	biological_process
PGSC0003DMG400023620	GO:0000166	nucleotide binding	molecular_function
PGSC0003DMG400023620	GO:0005524	ATP binding	molecular_function
PGSC0003DMG400023620	GO:0016874	ligase activity	molecular_function
PGSC0003DMG400023620	GO:0003824	catalytic activity	molecular_function
PGSC0003DMG400023620	GO:0004356	glutamate-ammonia ligase activity	molecular_function
PGSC0003DMG400023620	GO:0006542	glutamine biosynthetic process	biological_process
PGSC0003DMG400023620	GO:0006807	nitrogen compound metabolic process	biological_process
PGSC0003DMG400023668	GO:0016020	membrane	cellular_component
PGSC0003DMG400023668	GO:0016021	integral component of membrane	cellular_component
PGSC0003DMG400011953	GO:0008289	lipid binding	molecular_function
PGSC0003DMG400011953	GO:0006869	lipid transport	biological_process
PGSC0003DMG401023679	GO:0004672	protein kinase activity	molecular_function
PGSC0003DMG401023679	GO:0005524	ATP binding	molecular_function
PGSC0003DMG401023679	GO:0006468	protein phosphorylation	biological_process
PGSC0003DMG400000963	GO:0005488	binding	molecular_function
PGSC0003DMG400000963	GO:0005515	protein binding	molecular_function
PGSC0003DMG400000997	GO:0016788	hydrolase activity, acting on ester bonds	molecular_function
PGSC0003DMG400023741	GO:0016020	membrane	cellular_component
PGSC0003DMG400023741	GO:0016021	integral component of membrane	cellular_component
PGSC0003DMG400023764	GO:0045735	nutrient reservoir activity	molecular_function
PGSC0003DMG400011993	GO:0005515	protein binding	molecular_function
PGSC0003DMG400023797	GO:0005515	protein binding	molecular_function
PGSC0003DMG400001119	GO:0005694	chromosome	cellular_component
PGSC0003DMG400001119	GO:0003677	DNA binding	molecular_function
PGSC0003DMG400001119	GO:0005634	nucleus	cellular_component
PGSC0003DMG400001119	GO:0046982	protein heterodimerization activity	molecular_function
PGSC0003DMG400001119	GO:0000786	nucleosome	cellular_component
PGSC0003DMG400001127	GO:0005694	chromosome	cellular_component
PGSC0003DMG400001127	GO:0003677	DNA binding	molecular_function
PGSC0003DMG400001127	GO:0005634	nucleus	cellular_component
PGSC0003DMG400001127	GO:0006334	nucleosome assembly	biological_process
PGSC0003DMG400001127	GO:0000786	nucleosome	cellular_component
PGSC0003DMG400001149	GO:0055114	oxidation-reduction process	biological_process
PGSC0003DMG400001149	GO:0047987	hydroperoxide dehydratase activity	molecular_function
PGSC0003DMG400001149	GO:0016829	lyase activity	molecular_function
PGSC0003DMG400001149	GO:0046872	metal ion binding	molecular_function
PGSC0003DMG400001149	GO:0020037	heme binding	molecular_function
PGSC0003DMG400001149	GO:0004497	monooxygenase activity	molecular_function
PGSC0003DMG400001149	GO:0005506	iron ion binding	molecular_function
PGSC0003DMG400001149	GO:0016705	oxidoreductase activity, acting on paired donors, with incorporation or reduction of molecular oxygen	molecular_function
PGSC0003DMG400001252	GO:0005515	protein binding	molecular_function
PGSC0003DMG400023955	GO:0045717	negative regulation of fatty acid biosynthetic process	biological_process
PGSC0003DMG400023955	GO:0009507	chloroplast	cellular_component
PGSC0003DMG400001320	GO:0000166	nucleotide binding	molecular_function
PGSC0003DMG400001320	GO:0003924	GTPase activity	molecular_function
PGSC0003DMG400001320	GO:0005525	GTP binding	molecular_function
PGSC0003DMG400001320	GO:0005737	cytoplasm	cellular_component
PGSC0003DMG400001320	GO:0005200	structural constituent of cytoskeleton	molecular_function
PGSC0003DMG400001320	GO:0007010	cytoskeleton organization	biological_process
PGSC0003DMG400001320	GO:0007017	microtubule-based process	biological_process
PGSC0003DMG400001320	GO:0005874	microtubule	cellular_component
PGSC0003DMG400001320	GO:0005856	cytoskeleton	cellular_component
PGSC0003DMG400001326	GO:0005524	ATP binding	molecular_function
PGSC0003DMG400001326	GO:0005694	chromosome	cellular_component
PGSC0003DMG400001326	GO:0051276	chromosome organization	biological_process
PGSC0003DMG400001326	GO:0005515	protein binding	molecular_function
PGSC0003DMG400001326	GO:0005634	nucleus	cellular_component
PGSC0003DMG400024029	GO:0005694	chromosome	cellular_component
PGSC0003DMG400024029	GO:0003677	DNA binding	molecular_function
PGSC0003DMG400024029	GO:0005634	nucleus	cellular_component
PGSC0003DMG400024029	GO:0046982	protein heterodimerization activity	molecular_function
PGSC0003DMG400024029	GO:0000786	nucleosome	cellular_component
PGSC0003DMG400001426	GO:0005576	extracellular region	cellular_component
PGSC0003DMG400001426	GO:0009664	plant-type cell wall organization	biological_process
PGSC0003DMG400001426	GO:0016020	membrane	cellular_component
PGSC0003DMG400001426	GO:0071555	cell wall organization	biological_process
PGSC0003DMG400001426	GO:0005618	cell wall	cellular_component
PGSC0003DMG400001426	GO:0009826	unidimensional cell growth	biological_process
PGSC0003DMG400001426	GO:0080022	primary root development	biological_process
PGSC0003DMG400024060	GO:0006073	cellular glucan metabolic process	biological_process
PGSC0003DMG400024060	GO:0016798	hydrolase activity, acting on glycosyl bonds	molecular_function
PGSC0003DMG400024060	GO:0016740	transferase activity	molecular_function
PGSC0003DMG400024060	GO:0016787	hydrolase activity	molecular_function
PGSC0003DMG400024060	GO:0005975	carbohydrate metabolic process	biological_process
PGSC0003DMG400024060	GO:0008152	metabolic process	biological_process
PGSC0003DMG400024060	GO:0071555	cell wall organization	biological_process
PGSC0003DMG400024060	GO:0005576	extracellular region	cellular_component
PGSC0003DMG400024060	GO:0004553	hydrolase activity, hydrolyzing O-glycosyl compounds	molecular_function
PGSC0003DMG400024060	GO:0005618	cell wall	cellular_component
PGSC0003DMG400024060	GO:0048046	apoplast	cellular_component
PGSC0003DMG400024060	GO:0016762	xyloglucan:xyloglucosyl transferase activity	molecular_function
PGSC0003DMG400024060	GO:0010411	xyloglucan metabolic process	biological_process
PGSC0003DMG400024060	GO:0042546	cell wall biogenesis	biological_process
PGSC0003DMG400001596	GO:0003824	catalytic activity	molecular_function
PGSC0003DMG400001596	GO:0033926	glycopeptide alpha-N-acetylgalactosaminidase activity	molecular_function
PGSC0003DMG400001596	GO:0005829	cytosol	cellular_component
PGSC0003DMG400024278	GO:0006520	cellular amino acid metabolic process	biological_process
PGSC0003DMG400024278	GO:0016829	lyase activity	molecular_function
PGSC0003DMG400024278	GO:0003824	catalytic activity	molecular_function
PGSC0003DMG400024278	GO:0030170	pyridoxal phosphate binding	molecular_function
PGSC0003DMG400024278	GO:0016831	carboxy-lyase activity	molecular_function
PGSC0003DMG400024278	GO:0019752	carboxylic acid metabolic process	biological_process
PGSC0003DMG400001752	GO:0016020	membrane	cellular_component
PGSC0003DMG400001752	GO:0016021	integral component of membrane	cellular_component
PGSC0003DMG400001752	GO:0005515	protein binding	molecular_function
PGSC0003DMG400001752	GO:0044794	positive regulation by host of viral process	biological_process
PGSC0003DMG400001752	GO:0005788	endoplasmic reticulum lumen	cellular_component
PGSC0003DMG400001752	GO:0005783	endoplasmic reticulum	cellular_component
PGSC0003DMG400001752	GO:0005886	plasma membrane	cellular_component
PGSC0003DMG400012225	GO:0005840	ribosome	cellular_component
PGSC0003DMG400012225	GO:0003735	structural constituent of ribosome	molecular_function
PGSC0003DMG400012225	GO:0006412	translation	biological_process
PGSC0003DMG400012225	GO:0030529	intracellular ribonucleoprotein complex	cellular_component
PGSC0003DMG400024344	GO:0016740	transferase activity	molecular_function
PGSC0003DMG400024344	GO:0008152	metabolic process	biological_process
PGSC0003DMG400024344	GO:0016757	transferase activity, transferring glycosyl groups	molecular_function
PGSC0003DMG400024344	GO:0016758	transferase activity, transferring hexosyl groups	molecular_function
PGSC0003DMG400012254	GO:0000166	nucleotide binding	molecular_function
PGSC0003DMG400012254	GO:0005524	ATP binding	molecular_function
PGSC0003DMG400001854	GO:0016020	membrane	cellular_component
PGSC0003DMG400001854	GO:0016021	integral component of membrane	cellular_component
PGSC0003DMG400001854	GO:0005886	plasma membrane	cellular_component
PGSC0003DMG400001854	GO:0009504	cell plate	cellular_component
PGSC0003DMG400012288	GO:0030246	carbohydrate binding	molecular_function
PGSC0003DMG400012288	GO:0016798	hydrolase activity, acting on glycosyl bonds	molecular_function
PGSC0003DMG400012288	GO:0016787	hydrolase activity	molecular_function
PGSC0003DMG400012288	GO:0003824	catalytic activity	molecular_function
PGSC0003DMG400012288	GO:0005975	carbohydrate metabolic process	biological_process
PGSC0003DMG400012288	GO:0008152	metabolic process	biological_process
PGSC0003DMG400012288	GO:0004553	hydrolase activity, hydrolyzing O-glycosyl compounds	molecular_function
PGSC0003DMG400012288	GO:0000272	polysaccharide catabolic process	biological_process
PGSC0003DMG400012288	GO:0008810	cellulase activity	molecular_function
PGSC0003DMG400012288	GO:0030245	cellulose catabolic process	biological_process
PGSC0003DMG400001876	GO:0016020	membrane	cellular_component
PGSC0003DMG400001876	GO:0016021	integral component of membrane	cellular_component
PGSC0003DMG400012305	GO:0003700	DNA-binding transcription factor activity	molecular_function
PGSC0003DMG400012305	GO:0003677	DNA binding	molecular_function
PGSC0003DMG400012305	GO:0006355	regulation of transcription, DNA-templated	biological_process
PGSC0003DMG400012305	GO:0005634	nucleus	cellular_component
PGSC0003DMG400012305	GO:0006351	transcription, DNA-templated	biological_process
PGSC0003DMG400012322	GO:0055114	oxidation-reduction process	biological_process
PGSC0003DMG400012322	GO:0050660	flavin adenine dinucleotide binding	molecular_function
PGSC0003DMG400012322	GO:0016491	oxidoreductase activity	molecular_function
PGSC0003DMG400012322	GO:0005524	ATP binding	molecular_function
PGSC0003DMG400012322	GO:0005739	mitochondrion	cellular_component
PGSC0003DMG400012322	GO:0010319	stromule	cellular_component
PGSC0003DMG400012322	GO:0009409	response to cold	biological_process
PGSC0003DMG400012322	GO:0046686	response to cadmium ion	biological_process
PGSC0003DMG400012322	GO:0009570	chloroplast stroma	cellular_component
PGSC0003DMG400012322	GO:0009507	chloroplast	cellular_component
PGSC0003DMG400001924	GO:0046872	metal ion binding	molecular_function
PGSC0003DMG400001924	GO:0016787	hydrolase activity	molecular_function
PGSC0003DMG400001924	GO:0008233	peptidase activity	molecular_function
PGSC0003DMG400001924	GO:0006508	proteolysis	biological_process
PGSC0003DMG400001924	GO:0008270	zinc ion binding	molecular_function
PGSC0003DMG400001924	GO:0004222	metalloendopeptidase activity	molecular_function
PGSC0003DMG400001924	GO:0008237	metallopeptidase activity	molecular_function
PGSC0003DMG400001924	GO:0031012	extracellular matrix	cellular_component
PGSC0003DMG402012338	GO:0051301	cell division	biological_process
PGSC0003DMG402012338	GO:0005524	ATP binding	molecular_function
PGSC0003DMG402012338	GO:0009058	biosynthetic process	biological_process
PGSC0003DMG402012338	GO:0005737	cytoplasm	cellular_component
PGSC0003DMG402012338	GO:0016874	ligase activity	molecular_function
PGSC0003DMG402012338	GO:0016881	acid-amino acid ligase activity	molecular_function
PGSC0003DMG402012338	GO:0008360	regulation of cell shape	biological_process
PGSC0003DMG400002009	GO:0016020	membrane	cellular_component
PGSC0003DMG400002009	GO:0016021	integral component of membrane	cellular_component
PGSC0003DMG400002046	GO:0016787	hydrolase activity	molecular_function
PGSC0003DMG400002046	GO:0004190	aspartic-type endopeptidase activity	molecular_function
PGSC0003DMG400002046	GO:0008233	peptidase activity	molecular_function
PGSC0003DMG400002046	GO:0006508	proteolysis	biological_process
PGSC0003DMG400012429	GO:0005515	protein binding	molecular_function
PGSC0003DMG400012429	GO:0005623	cell	cellular_component
PGSC0003DMG400012429	GO:0045454	cell redox homeostasis	biological_process
PGSC0003DMG400024588	GO:0005215	transporter activity	molecular_function
PGSC0003DMG400024588	GO:0016020	membrane	cellular_component
PGSC0003DMG400024588	GO:0016021	integral component of membrane	cellular_component
PGSC0003DMG400024588	GO:0022857	transmembrane transporter activity	molecular_function
PGSC0003DMG400024588	GO:0055085	transmembrane transport	biological_process
PGSC0003DMG400024588	GO:0006810	transport	biological_process
PGSC0003DMG400024627	GO:0016866	intramolecular transferase activity	molecular_function
PGSC0003DMG400024627	GO:0030244	cellulose biosynthetic process	biological_process
PGSC0003DMG400024627	GO:0071669	plant-type cell wall organization or biogenesis	biological_process
PGSC0003DMG400012543	GO:0006814	sodium ion transport	biological_process
PGSC0003DMG400012543	GO:0005215	transporter activity	molecular_function
PGSC0003DMG400012543	GO:0016020	membrane	cellular_component
PGSC0003DMG400012543	GO:0016021	integral component of membrane	cellular_component
PGSC0003DMG400012543	GO:0055085	transmembrane transport	biological_process
PGSC0003DMG400024642	GO:0009506	plasmodesma	cellular_component
PGSC0003DMG400012567	GO:0008289	lipid binding	molecular_function
PGSC0003DMG400012567	GO:0006869	lipid transport	biological_process
PGSC0003DMG400002303	GO:0016798	hydrolase activity, acting on glycosyl bonds	molecular_function
PGSC0003DMG400002303	GO:0016787	hydrolase activity	molecular_function
PGSC0003DMG400002303	GO:0005975	carbohydrate metabolic process	biological_process
PGSC0003DMG400002303	GO:0008152	metabolic process	biological_process
PGSC0003DMG400002303	GO:0004553	hydrolase activity, hydrolyzing O-glycosyl compounds	molecular_function
PGSC0003DMG400012589	GO:0042744	hydrogen peroxide catabolic process	biological_process
PGSC0003DMG400012589	GO:0098869	cellular oxidant detoxification	biological_process
PGSC0003DMG400012589	GO:0004601	peroxidase activity	molecular_function
PGSC0003DMG400012589	GO:0055114	oxidation-reduction process	biological_process
PGSC0003DMG400012589	GO:0016491	oxidoreductase activity	molecular_function
PGSC0003DMG400012589	GO:0046872	metal ion binding	molecular_function
PGSC0003DMG400012589	GO:0005576	extracellular region	cellular_component
PGSC0003DMG400012589	GO:0020037	heme binding	molecular_function
PGSC0003DMG400012589	GO:0006979	response to oxidative stress	biological_process
PGSC0003DMG400024725	GO:0046080	dUTP metabolic process	biological_process
PGSC0003DMG400024725	GO:0004170	dUTP diphosphatase activity	molecular_function
PGSC0003DMG400002396	GO:0016740	transferase activity	molecular_function
PGSC0003DMG400002396	GO:0016020	membrane	cellular_component
PGSC0003DMG400002396	GO:0016021	integral component of membrane	cellular_component
PGSC0003DMG400002396	GO:0071555	cell wall organization	biological_process
PGSC0003DMG400002396	GO:0016757	transferase activity, transferring glycosyl groups	molecular_function
PGSC0003DMG400002396	GO:0030244	cellulose biosynthetic process	biological_process
PGSC0003DMG400002396	GO:0016760	cellulose synthase (UDP-forming) activity	molecular_function
PGSC0003DMG401002397	GO:0005840	ribosome	cellular_component
PGSC0003DMG401002397	GO:0005622	intracellular	cellular_component
PGSC0003DMG401002397	GO:0003735	structural constituent of ribosome	molecular_function
PGSC0003DMG401002397	GO:0006412	translation	biological_process
PGSC0003DMG401002397	GO:0030529	intracellular ribonucleoprotein complex	cellular_component
PGSC0003DMG400024748	GO:0000792	heterochromatin	cellular_component
PGSC0003DMG400024748	GO:0005694	chromosome	cellular_component
PGSC0003DMG400024748	GO:0003677	DNA binding	molecular_function
PGSC0003DMG400024748	GO:0005634	nucleus	cellular_component
PGSC0003DMG400024748	GO:0046982	protein heterodimerization activity	molecular_function
PGSC0003DMG400024748	GO:0000786	nucleosome	cellular_component
PGSC0003DMG400024748	GO:0003682	chromatin binding	molecular_function
PGSC0003DMG400024748	GO:0005730	nucleolus	cellular_component
PGSC0003DMG400024749	GO:0009506	plasmodesma	cellular_component
PGSC0003DMG400024755	GO:0006073	cellular glucan metabolic process	biological_process
PGSC0003DMG400024755	GO:0016798	hydrolase activity, acting on glycosyl bonds	molecular_function
PGSC0003DMG400024755	GO:0016740	transferase activity	molecular_function
PGSC0003DMG400024755	GO:0016020	membrane	cellular_component
PGSC0003DMG400024755	GO:0016021	integral component of membrane	cellular_component
PGSC0003DMG400024755	GO:0016787	hydrolase activity	molecular_function
PGSC0003DMG400024755	GO:0005975	carbohydrate metabolic process	biological_process
PGSC0003DMG400024755	GO:0008152	metabolic process	biological_process
PGSC0003DMG400024755	GO:0071555	cell wall organization	biological_process
PGSC0003DMG400024755	GO:0005576	extracellular region	cellular_component
PGSC0003DMG400024755	GO:0004553	hydrolase activity, hydrolyzing O-glycosyl compounds	molecular_function
PGSC0003DMG400024755	GO:0005618	cell wall	cellular_component
PGSC0003DMG400024755	GO:0048046	apoplast	cellular_component
PGSC0003DMG400024755	GO:0016762	xyloglucan:xyloglucosyl transferase activity	molecular_function
PGSC0003DMG400024755	GO:0010411	xyloglucan metabolic process	biological_process
PGSC0003DMG400024755	GO:0042546	cell wall biogenesis	biological_process
PGSC0003DMG400002487	GO:0009627	systemic acquired resistance	biological_process
PGSC0003DMG400002487	GO:0005504	fatty acid binding	molecular_function
PGSC0003DMG401012679	GO:0009507	chloroplast	cellular_component
PGSC0003DMG401012679	GO:0016853	isomerase activity	molecular_function
PGSC0003DMG401012679	GO:0046423	allene-oxide cyclase activity	molecular_function
PGSC0003DMG401012679	GO:0009695	jasmonic acid biosynthetic process	biological_process
PGSC0003DMG400002537	GO:0000166	nucleotide binding	molecular_function
PGSC0003DMG400002537	GO:0005524	ATP binding	molecular_function
PGSC0003DMG400002537	GO:0005737	cytoplasm	cellular_component
PGSC0003DMG400002537	GO:0006457	protein folding	biological_process
PGSC0003DMG400002537	GO:0042026	protein refolding	biological_process
PGSC0003DMG400024950	GO:0016020	membrane	cellular_component
PGSC0003DMG400024950	GO:0016021	integral component of membrane	cellular_component
PGSC0003DMG400024950	GO:0016757	transferase activity, transferring glycosyl groups	molecular_function
PGSC0003DMG400024950	GO:0006486	protein glycosylation	biological_process
PGSC0003DMG400002689	GO:0004672	protein kinase activity	molecular_function
PGSC0003DMG400002689	GO:0005524	ATP binding	molecular_function
PGSC0003DMG400002689	GO:0006468	protein phosphorylation	biological_process
PGSC0003DMG400002689	GO:0016020	membrane	cellular_component
PGSC0003DMG400002689	GO:0016021	integral component of membrane	cellular_component
PGSC0003DMG400002689	GO:0005515	protein binding	molecular_function
PGSC0003DMG400002689	GO:0009834	plant-type secondary cell wall biogenesis	biological_process
PGSC0003DMG400002689	GO:0005886	plasma membrane	cellular_component
PGSC0003DMG400002720	GO:0055114	oxidation-reduction process	biological_process
PGSC0003DMG400002720	GO:0016020	membrane	cellular_component
PGSC0003DMG400002720	GO:0016021	integral component of membrane	cellular_component
[truncated: 741 more rows]
